# Supplementary material for: mirPRo–a novel standalone program for differential expression and variation analysis of miRNAs
Source: Sci Rep. 2015 Oct 5;5:14617. doi: 10.1038/srep14617 (PMC4592965; doi:10.1038/srep14617)
Supplement: Supplementary Table S1 [file srep14617-s2.xls]

## Sheet: Sheet1
Comparisons in major features and functions between mirPRo and other popular tools
program	known miRNA quantification	novel miRNA prediction	isomiR detection	arm switching detection	read cataloging	miRNA family expression quantification	seed region check	allowing indels in mapping	type
mirpro	+	+	+	+	+	+	+	+	standalone
miRDeep2	+	+	-	-	-	-	-	-	standalone
omiRas	+	+	-	-	-	-	-	-	web service
miRanalyzer	+	+	+	-	-	-	-	-	standalone + web service
miRExpress	+	+	-	-	-	-	-	+	srtandalone
sRNAbench	+	+	+	-	-	-	-	-	standalone + web service
