# Supplementary material for: mirPRo–a novel standalone program for differential expression and variation analysis of miRNAs
Source: Sci Rep. 2015 Oct 5;5:14617. doi: 10.1038/srep14617 (PMC4592965; doi:10.1038/srep14617)
Supplement: Supplementary Table S2 [file srep14617-s3.xls]

## Sheet: mouse
The individual read-based statistics of miRNA analysis in mouse dataset using mirPRo
sample	SRR333597	SRR333598	SRR333599	SRR333600	average
total raw reads	16935601	28290112	27467025	24605442	24324545
good-quality reads after quality trimming	16935259	28289978	27466866	24605076	2.43243e+07
% of good-quality reads among total raw reads	99.998	99.9995	99.9994	99.9985	99.9989
final clean reads after adapter trimming	15827331	25335894	25750280	23524035	22609385
% of final clean reads among total raw reads	93.456	89.5574	93.7498	95.605	93.0921
final clean reads mapped to known pre-miRNAs (hairpins)	14610131	23053544	23780114	21782261	2.08065e+07
% of final clean reads mapped to known pre-miRNAs (hairpins) among total raw reads	86.2688	81.4898	86.577	88.5262	85.7155
final clean reads counted as mature miRNAs	13549606	21583958	22240230	18525881	1.89749e+07
% of final clean reads counted as mature miRNAs among total raw reads	80.0066	76.2951	80.9707	75.2918	78.1411
mature miRNAs annotated by miRBase for the species under study	1915	1915	1915	1915	1915
mature miRNAs found in this sample	959	1007	1060	993	1004.75
% of mature miRNAs found in this sample among all miRNAs annotated by miRBase for the species under study	50.0783	52.5849	55.3525	51.8538	52.4674
mature miRNAs found in all samples	1230	1230	1230	1230	1230
% of mature miRNAs found in all samples among all miRNAs annotated by miRBase for the species under study	64.2298	64.2298	64.2298	64.2298	64.2298
miRNA families annotated by miRBase for the species under study	1305	1305	1305	1305	1305
miRNA families found in this sample	557	594	642	585	594.5
% of miRNA families found in this sample among all miRNA families annotated by miRBase for the species under study	42.682	45.5172	49.1954	44.8276	45.5555
miRNA families found in all samples	760	760	760	760	760
% of miRNA families found in all samples among all miRNA families annotated by miRBase for the species under study	58.2375	58.2375	58.2375	58.2375	58.2375
final clean reads mapped to novel pre-miRNAs (hairpins)	24463	24314	17833	15430	20510
% of final clean reads mapped to novel pre-miRNAs (hairpins) among total raw reads	0.144447	0.0859452	0.0649251	0.0627097	0.0895067
final clean reads counted as novel mature miRNAs	10762	13479	7217	7571	9757.25
% of final clean reads counted as novel mature miRNA among total raw reads	0.0635466	0.0476456	0.0262751	0.0307696	0.0420592
novel mature miRNAs in all samples	144	144	144	144	144
novel mature miRNAs found in this sample	114	118	123	114	117.25
% of novel mature miRNAs found in this sample among all novel mature miRNAs found in all samples	79.1667	81.9444	85.4167	79.1667	81.4236

## Sheet: human
The individual read-based statistics of whole miRNA analysis in human dataset using mirPRo
sample	SRR1542714	SRR1542715	SRR1542716	SRR1542717	SRR1542718	SRR1542719	average
total raw reads	1866654	1842228	2777542	1324705	3085962	1937831	2.13915e+06
good-quality reads after quality trimming	1855464	1828590	2719013	1284434	3072115	1891894	2108585
% of good-quality reads among total raw reads	99.4005	99.2597	97.8928	96.96	99.5513	97.6295	98.449
final clean reads mapped to known pre-miRNAs (hairpins)	664935	1089917	907859	623357	1137680	1003135	904480
% of final clean reads mapped to known pre-miRNAs (hairpins) among total raw reads	35.6218	59.163	32.6857	47.0563	36.8663	51.7659	43.8598
final clean reads counted as mature miRNAs	606253	1006130	807511	546818	1045513	896069	818049
% of final clean reads counted as mature miRNAs among total raw reads	32.4781	54.6148	29.0729	41.2785	33.8796	46.2408	39.5941
mature miRNAs annotated by miRBase for the species under study	2588	2588	2588	2588	2588	2588	2588
mature miRNAs found in this sample	624	640	658	590	681	644	639.5
% of mature miRNAs found in this sample among all miRNAs annotated by miRBase for the species under study	24.1113	24.7295	25.425	22.7975	26.3138	24.8841	24.7102
mature miRNAs found in all samples	954	954	954	954	954	954	954
% of mature miRNAs found in all samples among all miRNAs annotated by miRBase for the species under study	36.8624	36.8624	36.8624	36.8624	36.8624	36.8624	36.8624
miRNA families annotated by miRBase for the species under study	1811	1811	1811	1811	1811	1811	1811
miRNA families found in this sample	374	363	388	336	409	369	373.167
% of miRNA families found in this sample among all miRNA families annotated by miRBase for the species under study	20.6516	20.0442	21.4246	18.5533	22.5842	20.3755	20.6056
miRNA families found in all samples	589	589	589	589	589	589	589
% of miRNA families found in all samples among all miRNA families annotated by miRBase for the species under study	32.5235	32.5235	32.5235	32.5235	32.5235	32.5235	32.5235
final clean reads mapped to novel pre-miRNAs (hairpins)	7703	8998	10856	4508	13983	7328	8896
% of final clean reads mapped to novel pre-miRNAs (hairpins) among total raw reads	0.412663	0.48843	0.390849	0.340302	0.453116	0.378155	0.410586
final clean reads counted as novel mature miRNAs	3071	3284	4251	1514	5758	2438	3386
% of final clean reads counted as novel mature miRNA among total raw reads	0.164519	0.178262	0.153049	0.11429	0.186587	0.125811	0.153753
novel mature miRNAs in all samples	175	175	175	175	175	175	175
novel mature miRNAs found in this sample	92	83	93	68	111	79	87.6667
% of novel mature miRNAs found in this sample among all novel mature miRNAs found in all samples	52.5714	47.4286	53.1429	38.8571	63.4286	45.1429	50.0953

## Sheet: chicken
The individual read-based statistics of whole miRNA analysis in chicken dataset using mirPRo
sample	1	2	3	4	5	6	7	8	9	average
total raw reads	624963	3461152	2884845	2763259	2561212	1922567	2234709	1769065	2956307	2.35312e+06
good-quality reads after quality trimming	618096	3418859	2864083	2744925	2542709	1905431	2215226	1750146	2929687	2.33213e+06
% of good-quality reads among total raw reads	98.9012	98.7781	99.2803	99.3365	99.2776	99.1087	99.1282	98.9306	99.0996	99.0934
final clean reads after adapter trimming	467358	2824167	2397232	2056753	1992130	1402527	1739360	1294334	2236114	1.82333e+06
% of final clean reads among total raw reads	74.7817	81.5962	83.0974	74.4321	77.7808	72.9508	77.8338	73.1649	75.6388	76.8085
final clean reads mapped to known pre-miRNAs (hairpins)	162107	621098	571892	442027	440403	401408	458158	309942	542757	438866
% of final clean reads mapped to known pre-miRNAs (hairpins) among total raw reads	25.9387	17.9448	19.824	15.9966	17.1951	20.8788	20.5019	17.5201	18.3593	19.351
final clean reads counted as mature miRNAs	143385	530643	489628	377118	377331	349845	400107	266760	461598	377379
% of final clean reads counted as mature miRNAs among total raw reads	22.943	15.3314	16.9724	13.6476	14.7325	18.1968	17.9042	15.0792	15.614	16.7135
mature miRNAs annotated by miRBase for the species under study	994	994	994	994	994	994	994	994	994	994
mature miRNAs found in this sample	289	403	366	347	341	348	349	336	383	351.333
% of mature miRNAs found in this sample among all miRNAs annotated by miRBase for the species under study	29.0744	40.5433	36.8209	34.9095	34.3058	35.0101	35.1107	33.8028	38.5312	35.3454
mature miRNAs found in all samples	578	578	578	578	578	578	578	578	578	578
% of mature miRNAs found in all samples among all miRNAs annotated by miRBase for the species under study	58.1489	58.1489	58.1489	58.1489	58.1489	58.1489	58.1489	58.1489	58.1489	58.1489
miRNA families annotated by miRBase for the species under study	780	780	780	780	780	780	780	780	780	780
miRNA families found in this sample	186	273	248	234	224	229	227	215	262	233.111
% of miRNA families found in this sample among all miRNA families annotated by miRBase for the species under study	23.8462	35	31.7949	30	28.718	29.359	29.1026	27.5641	33.5897	29.8861
miRNA families found in all samples	427	427	427	427	427	427	427	427	427	427
% of miRNA families found in all samples among all miRNA families annotated by miRBase for the species under study	54.7436	54.7436	54.7436	54.7436	54.7436	54.7436	54.7436	54.7436	54.7436	54.7436
final clean reads mapped to novel pre-miRNAs (hairpins)	9800	38355	33322	26019	26053	25700	25447	19357	34466	26502.1
% of final clean reads mapped to novel pre-miRNAs (hairpins) among total raw reads	1.56809	1.10816	1.15507	0.941606	1.01721	1.33675	1.13872	1.09419	1.16585	1.16952
final clean reads counted as novel mature miRNAs	9069	35593	31118	24150	24302	23856	23623	17934	32201	24649.6
% of final clean reads counted as novel mature miRNA among total raw reads	1.45113	1.02836	1.07867	0.873968	0.948848	1.24084	1.0571	1.01376	1.08923	1.08688
novel mature miRNAs in all samples	93	93	93	93	93	93	93	93	93	93
novel mature miRNAs found in this sample	40	61	68	59	56	62	59	61	62	58.6667
% of novel mature miRNAs found in this sample among all novel mature miRNAs found in all samples	43.0108	65.5914	73.1183	63.4409	60.2151	66.6667	63.4409	65.5914	66.6667	63.0825
