# Supplementary material for: mirPRo–a novel standalone program for differential expression and variation analysis of miRNAs
Source: Sci Rep. 2015 Oct 5;5:14617. doi: 10.1038/srep14617 (PMC4592965; doi:10.1038/srep14617)
Supplement: Supplementary Table S3 [file srep14617-s4.xls]

## Sheet: mouse
The collapsed read-based statistics of whole miRNA analysis in mouse dataset using mirPRo
sample	SRR333597	SRR333598	SRR333599	SRR333600	average
total collapsed reads	366891	532430	501941	625333	506649
collapsed reads mapped to known pre-miRNAs (hairpins)	63598	75680	77640	149298	91554
% of collapsed reads mapped to known pre-miRNAs (hairpins) among total collapsed reads	17.3343	14.2141	15.468	23.875	17.7229
collapsed reads counted as mature miRNAs	27946	34033	34649	51039	36916.8
% of collapsed reads counted as mature miRNAs among total collapsed reads	7.61698	6.39201	6.903	8.16189	7.26847
collapsed reads mapped to novel pre-miRNAs (hairpins)	624	764	691	536	653.75
% of collapsed reads mapped to novel pre-miRNAs (hairpins) among total collapsed reads	0.170078	0.143493	0.137666	0.0857143	0.134238
collapsed reads counted as novel mature miRNAs	202	224	231	210	216.75
% of collapsed reads counted as novel mature miRNAs among total collapsed reads	0.0550572	0.0420713	0.0460213	0.0335821	0.044183

## Sheet: human
The collapsed read-based statistics of whole miRNA analysis in human dataset using mirPRo
sample	SRR1542714	SRR1542715	SRR1542716	SRR1542717	SRR1542718	SRR1542719	average
total collapsed reads	275403	221003	521367	307794	320490	365041	335183
collapsed reads mapped to known pre-miRNAs (hairpins)	17719	23700	26611	21137	19623	29151	22990.2
% of collapsed reads mapped to known pre-miRNAs (hairpins) among total collapsed reads	6.43384	10.7238	5.10408	6.86726	6.12281	7.98568	7.20625
collapsed reads counted as mature miRNAs	9360	12564	12891	10459	10279	14196	11624.8
% of collapsed reads counted as mature miRNAs among total collapsed reads	3.39866	5.68499	2.47254	3.39805	3.20728	3.88888	3.67507
collapsed reads mapped to novel pre-miRNAs (hairpins)	331	342	372	283	394	337	343.167
% of collapsed reads mapped to novel pre-miRNAs (hairpins) among total collapsed reads	0.120188	0.154749	0.0713509	0.0919446	0.122937	0.0923184	0.108915
collapsed reads counted as novel mature miRNAs	123	120	121	102	145	116	121.167
% of collapsed reads counted as novel mature miRNAs among total collapsed reads	0.0446618	0.0542979	0.0232082	0.033139	0.0452432	0.0317773	0.0387212

## Sheet: chicken
The collapsed read-based statistics of miRNA analysis in chicken dataset using mirPRo
sample	1	2	3	4	5	6	7	8	9	average
total collapsed reads	59932	204916	146609	141329	145904	119427	123666	109035	166819	135293
collapsed reads mapped to known pre-miRNAs (hairpins)	6361	13923	12517	10891	10843	10529	10765	9416	12748	10888.1
% of collapsed reads mapped to known pre-miRNAs (hairpins) among total collapsed reads	10.6137	6.79449	8.53767	7.70613	7.4316	8.81626	8.7049	8.63576	7.64182	8.32026
collapsed reads counted as mature miRNAs	3552	6949	6173	5588	5570	5473	5521	4974	6415	5579.44
% of collapsed reads counted as mature miRNAs among total collapsed reads	5.92672	3.39115	4.21052	3.9539	3.81758	4.58272	4.46444	4.56184	3.84549	4.30604
collapsed reads mapped to novel pre-miRNAs (hairpins)	133	265	246	234	191	229	221	200	243	218
% of collapsed reads mapped to novel pre-miRNAs (hairpins) among total collapsed reads	0.221918	0.129321	0.167793	0.165571	0.130908	0.191749	0.178707	0.183427	0.145667	0.16834
collapsed reads counted as novel mature miRNAs	68	105	104	103	90	106	98	92	105	96.7778
% of collapsed reads counted as novel mature miRNAs among total collapsed reads	0.113462	0.0512405	0.070937	0.0728796	0.0616844	0.0887571	0.0792457	0.0843766	0.0629425	0.0761695
