# Supplementary material for: mirPRo–a novel standalone program for differential expression and variation analysis of miRNAs
Source: Sci Rep. 2015 Oct 5;5:14617. doi: 10.1038/srep14617 (PMC4592965; doi:10.1038/srep14617)
Supplement: Supplementary Table S4 [file srep14617-s5.xls]

## Sheet: mouse
The unique and non-unique mappings of final clean reads to pre-miRNA hairpins in mouse dataset using mirPRo
sample	SRR333597	SRR333598	SRR333599	SRR333600	average
final clean reads mapped to known pre-miRNAs (hairpins)	14610131	23053544	23780114	21782261	2.08065e+07
non-uniquely mapped reads	4417260	6603300	7387416	6472800	6220194
% of non-uniquely mapped reads among final clean reads mapped to known pre-miRNAs (hairpins)	30.2342	28.6433	31.0655	29.7159	29.9147
uniquely mapped reads	10192871	16450244	16392698	15309461	1.45863e+07
% of uniquely mapped reads among final clean reads mapped to known pre-miRNAs (hairpins)	69.7658	71.3567	68.9345	70.2841	70.0853
total mappings of clean reads to known pre-miRNAs (hairpins)	19223048	29929330	31413092	28521170	27271660
perfect mappings	15294620	23838412	25330405	20063219	21131664
% of perfect mappings among total mappings	79.564	79.649	80.6365	70.345	77.5486
mappings with mismatches	240047	354909	396513	2985282	994188
% of mappings with mismatches among total mappings	1.24875	1.18582	1.26225	10.4669	3.54093
mappings with 1 mismatch	237475	350268	392942	2848993	957420
% of mappings with 1 mismatch among total mappings	1.23537	1.17032	1.25089	9.98905	3.41141
mappings with 2 mismatches	2572	4641	3571	136289	36768.2
% of mappings with 2 mismatches among total mappings	0.0133798	0.0155065	0.0113679	0.477852	0.129527
mappings with insertions	441	617	645	492	548.75
% of mappings with insertions among total mappings	0.00229412	0.00206152	0.00205328	0.00172503	0.00203349
mappings with 1 insertion	297	444	422	380	385.75
% of mappings with 1 insertion among total mappings	0.00154502	0.00148349	0.00134339	0.00133234	0.00142606
mappings with 2 insertions	141	167	219	107	158.5
% of mappings with 2 insertions among total mappings	0.000733495	0.000557981	0.000697162	0.00037516	0.000590949
mappings with deletions	13629	20498	22863	22537	19881.8
% of mappings with deletions among total mappings	0.0708993	0.068488	0.0727818	0.0790185	0.0727969
mappings with 1 deletion	10271	15454	16960	15986	14667.8
% of mappings with 1 deletion among total mappings	0.0534307	0.051635	0.0539902	0.0560496	0.0537764
mappings with 2 deletions	3319	4966	5827	6487	5149.75
% of mappings with 2 deletions among total mappings	0.0172657	0.0165924	0.0185496	0.0227445	0.0187881
mappings with 5'-soft-clips	158544	235264	230973	703949	332182
% of mappings with 5'-soft-clips among total mappings	0.82476	0.786065	0.735276	2.46816	1.20357
mappings with 1 5'-soft-clip	110793	164298	162597	133582	142818
% of mappings with 1 5'-soft-clip among total mappings	0.576355	0.548953	0.517609	0.468361	0.527819
mappings with 2 5'-soft-clips	18515	32410	27238	205915	71019.5
% of mappings with 2 5'-soft-clips among total mappings	0.0963167	0.108288	0.0867091	0.721972	0.253321
mappings with 3'-soft-clips	3453374	5381796	5340930	4123971	4.57502e+06
% of mappings with 3'-soft-clips among total mappings	17.9648	17.9817	17.0022	14.4593	16.852
mappings with 1 3'-soft-clip	2408120	3790879	3709072	2872694	3.19519e+06
% of mappings with 1 3'-soft-clip among total mappings	12.5273	12.6661	11.8074	10.0721	11.7682
mappings with 2 3'-soft-clips	655271	1007844	1030212	750736	861016
% of mappings with 2 3'-soft-clips among total mappings	3.40878	3.36741	3.27956	2.63221	3.17199
mappings with both 5' and 3' soft-clips	33152	47493	46328	97591	56141
% of mappings with both 5' and 3' soft-clips among total mappings	0.17246	0.158684	0.14748	0.34217	0.205199

## Sheet: human
The unique and non-unique mappings of final clean reads to pre-miRNA hairpins in human dataset using mirPRo
sample	SRR1542714	SRR1542715	SRR1542716	SRR1542717	SRR1542718	SRR1542719	average
final clean reads mapped to known pre-miRNAs (hairpins)	664935	1089917	907859	623357	1137680	1003135	904480
non-uniquely mapped reads	215784	463772	295680	257975	367263	422048	337087
% of non-uniquely mapped reads among final clean reads mapped to known pre-miRNAs (hairpins)	32.4519	42.5511	32.5689	41.3848	32.2817	42.0729	37.2186
uniquely mapped reads	449151	626145	612179	365382	770417	581087	567394
% of uniquely mapped reads among final clean reads mapped to known pre-miRNAs (hairpins)	67.5481	57.4489	67.4311	58.6152	67.7182	57.9271	62.7814
total mappings of clean reads to known pre-miRNAs (hairpins)	898567	1592182	1228286	902642	1533767	1460725	1.26936e+06
perfect mappings	673841	1265768	880857	571604	1183876	1017008	932159
% of perfect mappings among total mappings	74.9906	79.499	71.7143	63.3257	77.1875	69.6235	72.7234
mappings with mismatches	21078	24221	28515	12062	35182	24340	24233
% of mappings with mismatches among total mappings	2.34574	1.52125	2.32153	1.3363	2.29383	1.6663	1.91416
mappings with 1 mismatch	20834	23828	27922	11447	34957	23455	23740.5
% of mappings with 1 mismatch among total mappings	2.31858	1.49656	2.27325	1.26817	2.27916	1.60571	1.87357
mappings with 2 mismatches	244	393	593	615	225	885	492.5
% of mappings with 2 mismatches among total mappings	0.0271543	0.0246831	0.0482787	0.0681333	0.0146698	0.0605864	0.0405843
mappings with insertions	22439	55631	37825	140382	27667	160903	74141.2
% of mappings with insertions among total mappings	2.4972	3.49401	3.07949	15.5523	1.80386	11.0153	6.24036
mappings with 1 insertion	21849	54732	36454	135947	27032	157293	72217.8
% of mappings with 1 insertion among total mappings	2.43154	3.43755	2.96788	15.061	1.76246	10.7681	6.07142
mappings with 2 insertions	547	878	1283	4226	622	3486	1840.33
% of mappings with 2 insertions among total mappings	0.0608747	0.0551444	0.104454	0.468181	0.0405537	0.238649	0.161309
mappings with deletions	17448	24853	39425	24553	11675	25677	23938.5
% of mappings with deletions among total mappings	1.94176	1.56094	3.20976	2.72013	0.761198	1.75783	1.99194
mappings with 1 deletion	16026	24378	37997	24176	11274	25229	23180
% of mappings with 1 deletion among total mappings	1.78351	1.53111	3.0935	2.67836	0.735053	1.72716	1.92478
mappings with 2 deletions	1420	471	1424	377	401	447	756.667
% of mappings with 2 deletions among total mappings	0.158029	0.029582	0.115934	0.0417663	0.0261448	0.0306012	0.0670096
mappings with 5'-soft-clips	11143	24842	31167	39570	15494	50184	28733.3
% of mappings with 5'-soft-clips among total mappings	1.24009	1.56025	2.53744	4.3838	1.01019	3.43555	2.36122
mappings with 1 5'-soft-clip	1850	3666	5990	6074	2961	7951	4748.67
% of mappings with 1 5'-soft-clip among total mappings	0.205883	0.23025	0.487671	0.672914	0.193054	0.544319	0.389015
mappings with 2 5'-soft-clips	2752	6906	8446	9087	4051	13022	7377.33
% of mappings with 2 5'-soft-clips among total mappings	0.306265	0.433744	0.687625	1.00671	0.264121	0.891475	0.598323
mappings with 3'-soft-clips	150572	193187	206338	111746	256733	177370	182658
% of mappings with 3'-soft-clips among total mappings	16.7569	12.1335	16.7989	12.3799	16.7387	12.1426	14.4918
mappings with 1 3'-soft-clip	131367	156058	171287	79645	227746	133252	149892
% of mappings with 1 3'-soft-clip among total mappings	14.6196	9.80152	13.9452	8.82354	14.8488	9.12232	11.8602
mappings with 2 3'-soft-clips	11166	18609	16307	9724	18034	16684	15087.3
% of mappings with 2 3'-soft-clips among total mappings	1.24265	1.16877	1.32762	1.07728	1.1758	1.14217	1.18905
mappings with both 5' and 3' soft-clips	792	1409	2399	1713	1268	2710	1715.17
% of mappings with both 5' and 3' soft-clips among total mappings	0.0881403	0.0884949	0.195313	0.189776	0.0826723	0.185524	0.13832

## Sheet: chicken
The unique and non-unique mappings of final clean reads to pre-miRNA hairpins in chicken dataset using mirPRo.
sample	1	2	3	4	5	6	7	8	9	average
final clean reads mapped to known pre-miRNAs (hairpins)	162107	621098	571892	442027	440403	401408	458158	309942	542757	438866
non-uniquely mapped reads	62383	227398	233280	184271	177254	160148	202515	105994	212428	173963
% of non-uniquely mapped reads among final clean reads mapped to known pre-miRNAs (hairpins)	38.4826	36.6123	40.7909	41.6877	40.2481	39.8966	44.202	34.198	39.1387	39.473
uniquely mapped reads	99724	393700	338612	257756	263149	241260	255643	203948	330329	264902
% of uniquely mapped reads among final clean reads mapped to known pre-miRNAs (hairpins)	61.5174	63.3877	59.2091	58.3123	59.7519	60.1034	55.798	65.802	60.8613	60.527
total mappings of clean reads to known pre-miRNAs (hairpins)	271227	1019683	980714	768977	752209	683300	826502	491687	919765	746007
perfect mappings	215102	808828	783247	616872	598765	545026	661405	389151	728567	594107
% of perfect mappings among total mappings	79.307	79.3215	79.865	80.2198	79.6009	79.7638	80.0246	79.1461	79.2123	79.6068
mappings with mismatches	37294	138993	134975	106713	103917	94043	115578	66658	126805	102775
% of mappings with mismatches among total mappings	13.7501	13.631	13.7629	13.8773	13.8149	13.7631	13.984	13.557	13.7867	13.7697
mappings with 1 mismatch	33875	124897	121689	95707	93408	84985	104503	60133	113874	92563.4
% of mappings with 1 mismatch among total mappings	12.4895	12.2486	12.4082	12.446	12.4178	12.4374	12.644	12.2299	12.3808	12.4114
mappings with 2 mismatches	3408	14029	13228	10965	10449	9042	11033	6491	12872	10168.6
% of mappings with 2 mismatches among total mappings	1.25651	1.37582	1.34881	1.42592	1.38911	1.32328	1.3349	1.32015	1.39949	1.35267
mappings with insertions	11	22	17	21	6	26	16	22	10	16.7778
% of mappings with insertions among total mappings	0.00405564	0.00215753	0.00173343	0.0027309	0.000797651	0.00380506	0.00193587	0.00447439	0.00108723	0.00253086
mappings with 1 insertion	11	21	17	20	6	24	14	20	9	15.7778
% of mappings with 1 insertion among total mappings	0.00405564	0.00205946	0.00173343	0.00260086	0.000797651	0.00351237	0.00169389	0.00406763	0.000978511	0.00238883
mappings with 2 insertions	0	1	0	1	0	1	2	2	1	0.888889
% of mappings with 2 insertions among total mappings	0	9.80697e-05	0	0.000130043	0	0.000146349	0.000241984	0.000406763	0.000108723	0.00012577
mappings with deletions	22	133	95	87	77	61	64	45	96	75.5556
% of mappings with deletions among total mappings	0.00811129	0.0130433	0.00968682	0.0113137	0.0102365	0.00892726	0.00774348	0.00915216	0.0104374	0.00985021
mappings with 1 deletion	15	86	60	68	59	45	44	31	73	53.4444
% of mappings with 1 deletion among total mappings	0.00553042	0.00843399	0.00611799	0.00884292	0.00784356	0.00658569	0.00532364	0.00630482	0.00793681	0.00699109
mappings with 2 deletions	7	47	33	17	17	16	20	13	23	21.4444
% of mappings with 2 deletions among total mappings	0.00258086	0.00460928	0.0033649	0.00221073	0.00226001	0.00234158	0.00241984	0.00264396	0.00250064	0.0027702
mappings with 5'-soft-clips	2014	7665	7371	6086	5892	5599	6960	4467	8272	6036.22
% of mappings with 5'-soft-clips among total mappings	0.742551	0.751704	0.751595	0.791441	0.783293	0.819406	0.842103	0.908505	0.89936	0.809995
mappings with 1 5'-soft-clip	803	2897	2766	2422	2256	2324	2868	2005	3719	2451.11
% of mappings with 1 5'-soft-clip among total mappings	0.296062	0.284108	0.282039	0.314964	0.299917	0.340114	0.347005	0.40778	0.404342	0.330703
mappings with 2 5'-soft-clips	483	1669	1535	1294	1278	1291	1610	916	1771	1316.33
% of mappings with 2 5'-soft-clips among total mappings	0.17808	0.163678	0.156519	0.168276	0.1699	0.188936	0.194797	0.186297	0.192549	0.17767
mappings with 3'-soft-clips	14195	53620	45402	32402	36077	32206	35124	26228	46709	35773.7
% of mappings with 3'-soft-clips among total mappings	5.23362	5.2585	4.62948	4.21365	4.79614	4.7133	4.24972	5.33429	5.07836	4.83412
mappings with 1 3'-soft-clip	9002	34967	29629	21676	22859	21209	24502	16266	32951	23673.4
% of mappings with 1 3'-soft-clip among total mappings	3.31899	3.4292	3.02117	2.81881	3.03892	3.10391	2.96454	3.3082	3.58255	3.17625
mappings with 2 3'-soft-clips	3889	13815	11585	7744	9730	8105	7632	7382	9846	8858.67
% of mappings with 2 3'-soft-clips among total mappings	1.43385	1.35483	1.18128	1.00705	1.29352	1.18616	0.92341	1.50136	1.07049	1.21688
mappings with both 5' and 3' soft-clips	140	444	420	303	346	286	372	200	438	327.667
% of mappings with both 5' and 3' soft-clips among total mappings	0.0516173	0.0435429	0.0428259	0.039403	0.0459979	0.0418557	0.045009	0.0406763	0.0476209	0.0442832
