# Supplementary material for: mirPRo–a novel standalone program for differential expression and variation analysis of miRNAs
Source: Sci Rep. 2015 Oct 5;5:14617. doi: 10.1038/srep14617 (PMC4592965; doi:10.1038/srep14617)
Supplement: Supplementary Table S5 [file srep14617-s6.xls]

## Sheet: mouse
The quantification results of known mature miRNAs in mouse dataset using mirPRo
sample	SRR333597	SRR333598	SRR333599	SRR333600	average
total mapped reads: final clean reads mapped to known pre-miRNAs (hairpins)	14610131	23053544	23780114	21782261	2.08065e+07
non-uniquely mapped reads	4417260	6603300	7387416	6472800	6220194
% of multiple mapped reads among total mapped reads	30.2342	28.6433	31.0655	29.7159	29.9147
uniquely mapped reads	10192871	16450244	16392698	15309461	1.45863e+07
% of uniquely mapped reads among total mapped reads	69.7658	71.3567	68.9345	70.2841	70.0853
mapped reads that pass position check	14286300	22659142	23377356	21242127	2.03912e+07
% of mapped reads that pass position check among the total mapped reads	97.7835	98.2892	98.3063	97.5203	97.9748
non-uniquely mapped reads that pass position check	4344577	6530604	7310727	6356869	6.13569e+06
% of non-uniquely mapped reads that pass position check among the total mapped reads	29.7367	28.328	30.743	29.1837	29.4978
uniquely-mapped reads that pass position checks	9941723	16128538	16066629	14885258	14255537
% of uniquely-mapped reads that pass position check among the total mapped reads	68.0468	69.9612	67.5633	68.3366	68.477
mapped reads that pass seed region check after passing position check	13549606	21583958	22240230	18525881	1.89749e+07
% of mapped reads that pass seed region check after passing position check among the total mapped reads	92.7412	93.6253	93.5245	85.0503	91.2353
non-uniquely mapped reads that pass seed region check after passing position check	4120573	6212751	6979800	5576054	5.72229e+06
% of non-uniquely mapped reads that pass seed region check after passing position check among the total mapped reads	28.2035	26.9492	29.3514	25.5991	27.5258
uniquely mapped reads that pass seed region check after passing position check	9429033	15371207	15260430	12949827	1.32526e+07
% of uniquely mapped reads that pass seed region check after passing position check among the total mapped reads	64.5376	66.6761	64.1731	59.4513	63.7095
mature miRNAs annoted for the species under study by miRBase	1915	1915	1915	1915	1915
mature miRNAs found in this sample	959	1007	1060	993	1004.75
% of mature miRNAs found in this sample among all miRNAs annotated by miRBase for the species under study	50.0783	52.5849	55.3525	51.8538	52.4674
miRNA families annotated for the species under study by miRBase	1305	1305	1305	1305	1305
miRNA families found in this sample	557	594	642	585	594.5
% of miRNA families found in this sample among all miRNA families annotated by miRBase for the species under study	42.682	45.5172	49.1954	44.8276	45.5555
total mapped collapsed reads: collapsed reads mapped to known pre-miRNAs (hairpins)	63598	75680	77640	149298	91554
non-uniquely mapped collapsed reads	11791	13230	13310	28689	16755
% of non-uniquely mapped collapsed reads among total mapped collapsed reads	18.5399	17.4815	17.1432	19.2159	18.0951
uniquely mapped collapsed reads	51807	62450	64330	120609	74799
% of uniquely mapped collapsed reads among total mapped collapsed reads	81.4601	82.5185	82.8568	80.7841	81.9049
mapped collapsed reads that pass position check	49331	59333	60930	115815	71352.2
% of mapped collapsed reads that pass position check among total mapped collapsed reads	77.5669	78.3998	78.4776	77.573	78.0043
non-uniquely mapped collapsed reads that pass position check	8630	9787	9833	20881	12282.8
% of non-uniquely mapped collapsed reads that pass position check among total mapped collapsed reads	13.5696	12.9321	12.6649	13.9861	13.2882
uniquely mapped collapsed reads that pass position check	40701	49546	51097	94934	59069.5
% of uniquely mapped reads that pass position check among total mapped collapsed reads	63.9973	65.4678	65.8127	63.5869	64.7162
mapped collapsed reads that pass seed region check after passing position check	27946	34033	34649	51039	36916.8
% of mapped collapsed reads that pass seed region check after passing position check among total mapped collapsed reads	43.9416	44.9696	44.6278	34.186	41.9313
non-uniquely mapped collapsed reads that pass seed region check after passing position check	4426	5151	5160	8473	5802.5
% of non-uniquely mapped collapsed reads that pass seed region check after passing position check among total mapped collapsed reads	6.95934	6.80629	6.64606	5.67523	6.52173
uniquely mapped collapsed reads that pass seed region check after passing position check	23520	28882	29489	42566	31114.2
% of uniquely mapped collapsed reads that pass seed region check after passing position check among total mapped collapsed reads	36.9823	38.1633	37.9817	28.5108	35.4095

## Sheet: human
The quantification results of known mature miRNAs in human dataset using mirPRo
sample	SRR1542714	SRR1542715	SRR1542716	SRR1542717	SRR1542718	SRR1542719	average
total mapped reads: final clean reads mapped to known pre-miRNAs (hairpins)	664935	1089917	907859	623357	1137680	1003135	904480
non-uniquely mapped reads	215784	463772	295680	257975	367263	422048	337087
% of multiple mapped reads among total mapped reads	32.4519	42.5511	32.5689	41.3848	32.2817	42.0729	37.2186
uniquely mapped reads	449151	626145	612179	365382	770417	581087	567394
% of uniquely mapped reads among total mapped reads	67.5481	57.4489	67.4311	58.6152	67.7183	57.9271	62.7815
mapped reads that pass position check	648631	1069174	877822	599209	1114529	972115	880247
% of mapped reads that pass position check among the total mapped reads	97.548	98.0968	96.6914	96.1261	97.9651	96.9077	97.2225
non-uniquely mapped reads that pass position check	210731	455968	285498	247078	360114	409364	328126
% of non-uniquely mapped reads that pass position check among the total mapped reads	31.692	41.8351	31.4474	39.6367	31.6534	40.8085	36.1789
uniquely-mapped reads that pass position checks	437900	613206	592324	352131	754415	562751	552121
% of uniquely-mapped reads that pass position check among the total mapped reads	65.8561	56.2617	65.2441	56.4895	66.3117	56.0992	61.0437
mapped reads that pass seed region check after passing position check	606253	1006130	807511	546818	1045513	896069	818049
% of mapped reads that pass seed region check after passing position check among the total mapped reads	91.1748	92.3125	88.9467	87.7215	91.8987	89.3269	90.2302
non-uniquely mapped reads that pass seed region check after passing position check	191242	422508	254561	223855	327723	373551	298907
% of non-uniquely mapped reads that pass seed region check after passing position check among the total mapped reads	28.761	38.7652	28.0397	35.9112	28.8063	37.2384	32.9203
uniquely mapped reads that pass seed region check after passing position check	415011	583622	552950	322963	717790	522518	519142
% of uniquely mapped reads that pass seed region check after passing position check among the total mapped reads	62.4138	53.5474	60.907	51.8103	63.0924	52.0885	57.3099
mature miRNAs annoted for the species under study by miRBase	2588	2588	2588	2588	2588	2588	2588
mature miRNAs found in this sample	624	640	658	590	681	644	639.5
% of mature miRNAs found in this sample among all miRNAs annotated by miRBase for the species under study	24.1113	24.7295	25.425	22.7975	26.3138	24.8841	24.7102
miRNA families annotated for the species under study by miRBase	1811	1811	1811	1811	1811	1811	1811
miRNA families found in this sample	374	363	388	336	409	369	373.167
% of miRNA families found in this sample among all miRNA families annotated by miRBase for the species under study	20.6516	20.0442	21.4246	18.5533	22.5842	20.3755	20.6056
total mapped collapsed reads: collapsed reads mapped to known pre-miRNAs (hairpins)	17719	23700	26611	21137	19623	29151	22990.2
non-uniquely mapped collapsed reads	3909	5629	5707	4915	4105	6862	5187.83
% of non-uniquely mapped collapsed reads among total mapped collapsed reads	22.0611	23.7511	21.446	23.2531	20.9193	23.5395	22.495
uniquely mapped collapsed reads	13810	18071	20904	16222	15518	22289	17802.3
% of uniquely mapped collapsed reads among total mapped collapsed reads	77.9389	76.2489	78.554	76.7469	79.0807	76.4605	77.505
mapped collapsed reads that pass position check	14665	19620	21364	17248	16311	23676	18814
% of mapped collapsed reads that pass position check among total mapped collapsed reads	82.7643	82.7848	80.2826	81.601	83.1218	81.2185	81.9622
non-uniquely mapped collapsed reads that pass position check	3061	4318	4226	3675	3218	5200	3949.67
% of non-uniquely mapped collapsed reads that pass position check among total mapped collapsed reads	17.2752	18.2194	15.8807	17.3866	16.3991	17.8382	17.1665
uniquely mapped collapsed reads that pass position check	11604	15302	17138	13573	13093	18476	14864.3
% of uniquely mapped reads that pass position check among total mapped collapsed reads	65.489	64.5654	64.4019	64.2144	66.7227	63.3803	64.7956
mapped collapsed reads that pass seed region check after passing position check	9360	12564	12891	10459	10279	14196	11624.8
% of mapped collapsed reads that pass seed region check after passing position check among total mapped collapsed reads	52.8247	53.0127	48.4424	49.482	52.3824	48.6982	50.8071
non-uniquely mapped collapsed reads that pass seed region check after passing position check	1891	2632	2478	2121	1923	2971	2336
% of non-uniquely mapped collapsed reads that pass seed region check after passing position check among total mapped collapsed reads	10.6722	11.1055	9.31194	10.0345	9.79972	10.1918	10.1859
uniquely mapped collapsed reads that pass seed region check after passing position check	7469	9932	10413	8338	8356	11225	9288.83
% of uniquely mapped collapsed reads that pass seed region check after passing position check among total mapped collapsed reads	42.1525	41.9072	39.1304	39.4474	42.5827	38.5064	40.6211

## Sheet: chicken
The quantification results of known mature miRNAs in chicken dataset using mirPRo
sample	1	2	3	4	5	6	7	8	9	average
total mapped reads: final clean reads mapped to known pre-miRNAs (hairpins)	162107	621098	571892	442027	440403	401408	458158	309942	542757	438866
non-uniquely mapped reads	62383	227398	233280	184271	177254	160148	202515	105994	212428	173963
% of multiple mapped reads among total mapped reads	38.4826	36.6123	40.7909	41.6877	40.2481	39.8966	44.202	34.198	39.1387	39.473
uniquely mapped reads	99724	393700	338612	257756	263149	241260	255643	203948	330329	264902
% of uniquely mapped reads among total mapped reads	61.5174	63.3877	59.2091	58.3123	59.7519	60.1034	55.798	65.802	60.8613	60.527
mapped reads that pass position check	151443	560819	516647	398128	397720	369604	421812	282577	489184	398659
% of mapped reads that pass position check among the total mapped reads	93.4216	90.2948	90.34	90.0687	90.3082	92.0769	92.0669	91.1709	90.1295	91.0975
non-uniquely mapped reads that pass position check	61728	225136	230720	182514	175518	158612	200951	104899	210720	172311
% of non-uniquely mapped reads that pass position check among the total mapped reads	38.0786	36.2481	40.3433	41.2902	39.854	39.5139	43.8606	33.8447	38.824	39.0953
uniquely-mapped reads that pass position checks	89715	335683	285927	215614	222202	210992	220861	177678	278464	226348
% of uniquely-mapped reads that pass position check among the total mapped reads	55.3431	54.0467	49.9967	48.7785	50.4542	52.563	48.2063	57.3262	51.3055	52.0022
mapped reads that pass seed region check after passing position check	143385	530643	489628	377118	377331	349845	400107	266760	461598	377379
% of mapped reads that pass seed region check after passing position check among the total mapped reads	88.4508	85.4363	85.6155	85.3156	85.6786	87.1545	87.3295	86.0677	85.0469	86.2328
non-uniquely mapped reads that pass seed region check after passing position check	59277	215960	221433	175502	168908	152405	193293	100348	201815	165438
% of non-uniquely mapped reads that pass seed region check after passing position check among the total mapped reads	36.5666	34.7707	38.7194	39.7039	38.3531	37.9676	42.1892	32.3764	37.1833	37.5367
uniquely mapped reads that pass seed region check after passing position check	84108	314683	268195	201616	208423	197440	206814	166412	259783	211942
% of uniquely mapped reads that pass seed region check after passing position check among the total mapped reads	51.8842	50.6656	46.8961	45.6117	47.3255	49.1869	45.1403	53.6913	47.8636	48.6961
mature miRNAs annoted for the species under study by miRBase	994	994	994	994	994	994	994	994	994	994
mature miRNAs found in this sample	289	403	366	347	341	348	349	336	383	351.333
% of mature miRNAs found in this sample among all miRNAs annotated by miRBase for the species under study	29.0744	40.5433	36.8209	34.9095	34.3058	35.0101	35.1107	33.8028	38.5312	35.3454
miRNA families annotated for the species under study by miRBase	780	780	780	780	780	780	780	780	780	780
miRNA families found in this sample	186	273	248	234	224	229	227	215	262	233.111
% of miRNA families found in this sample among all miRNA families annotated by miRBase for the species under study	23.8462	35	31.7949	30	28.7179	29.359	29.1026	27.5641	33.5897	29.886
total mapped collapsed reads: collapsed reads mapped to known pre-miRNAs (hairpins)	6361	13923	12517	10891	10843	10529	10765	9416	12748	10888.1
non-uniquely mapped collapsed reads	1370	2831	2720	2282	2368	2304	2307	1974	2578	2303.78
% of non-uniquely mapped collapsed reads among total mapped collapsed reads	21.5375	20.3333	21.7304	20.9531	21.839	21.8824	21.4306	20.9643	20.2228	21.2104
uniquely mapped collapsed reads	4991	11092	9797	8609	8475	8225	8458	7442	10170	8584.33
% of uniquely mapped collapsed reads among total mapped collapsed reads	78.4625	79.6667	78.2696	79.0469	78.161	78.1176	78.5694	79.0357	79.7772	78.7896
mapped collapsed reads that pass position check	5250	10915	9755	8625	8538	8504	8617	7581	10115	8655.56
% of mapped collapsed reads that pass position check among total mapped collapsed reads	82.5342	78.3955	77.934	79.1938	78.742	80.7674	80.0464	80.5119	79.3458	79.719
non-uniquely mapped collapsed reads that pass position check	1233	2483	2379	2039	2101	2069	2053	1765	2283	2045
% of non-uniquely mapped collapsed reads that pass position check among total mapped collapsed reads	19.3837	17.8338	19.0062	18.7219	19.3766	19.6505	19.0711	18.7447	17.9087	18.8552
uniquely mapped collapsed reads that pass position check	4017	8432	7376	6586	6437	6435	6564	5816	7832	6610.56
% of uniquely mapped reads that pass position check among total mapped collapsed reads	63.1504	60.5617	58.9279	60.4719	59.3655	61.1169	60.9754	61.7672	61.4371	60.8638
mapped collapsed reads that pass seed region check after passing position check	3552	6949	6173	5588	5570	5473	5521	4974	6415	5579.44
% of mapped collapsed reads that pass seed region check after passing position check among total mapped collapsed reads	55.8403	49.9102	49.3169	51.3084	51.3695	51.9802	51.2866	52.825	50.3216	51.5732
non-uniquely mapped collapsed reads that pass seed region check after passing position check	839	1560	1504	1304	1378	1342	1309	1177	1449	1318
% of non-uniquely mapped collapsed reads that pass seed region check after passing position check among total mapped collapsed reads	13.1898	11.2045	12.0157	11.9732	12.7087	12.7457	12.1598	12.5	11.3665	12.2071
uniquely mapped collapsed reads that pass seed region check after passing position check	2713	5389	4669	4284	4192	4131	4212	3797	4966	4261.44
% of uniquely mapped collapsed reads that pass seed region check after passing position check among total mapped collapsed reads	42.6505	38.7057	37.3013	39.3352	38.6609	39.2345	39.1268	40.325	38.9551	39.3661
