# Supplementary material for: mirPRo–a novel standalone program for differential expression and variation analysis of miRNAs
Source: Sci Rep. 2015 Oct 5;5:14617. doi: 10.1038/srep14617 (PMC4592965; doi:10.1038/srep14617)
Supplement: Supplementary Table S6 [file srep14617-s7.xls]

## Sheet: mouse
The overall statistics of detected isomiRs of known mature miRNAs in mouse dataset using mirPRo
id	SRR333597	SRR333598	SRR333599	SRR333600	average
total mature miRNA reads: final clean reads counted as mature miRNAs	13549600	21584000	22240200	18525900	18974925
mature miRNA reads different from their canonical mature miRNA sequences annotated by miRBase	8199630	13020500	13134400	11288100	1.14107e+07
% of mature miRNA reads different from their canonical mature miRNA sequences annotated by miRBase among total mature miRNA reads	60.5156	60.3249	59.0568	60.9314	60.2072
mature miRNA reads with mismatches in mapping	33041	47056	50148	442656	143225
% of mature miRNA reads with mismatches in mapping among total mature miRNA reads	0.243852	0.218014	0.225483	2.38939	0.769185
mature miRNA reads with 1 mismatch in mapping	32833	46003	49846	418412	136774
% of mature miRNA reads with 1 mismatch in mapping among total mature miRNA reads	0.242317	0.213135	0.224125	2.25853	0.734527
mature miRNA reads with 2 mismatches in mapping	208	1053	302	24244	6451.75
% of mature miRNA reads with 2 mismatches in mapping among total mature miRNA reads	0.0015351	0.00487862	0.0013579	0.130866	0.0346594
mature miRNA reads with A->G mismatches in mapping	4049	7191	7904	13327	8117.75
% of mature miRNA reads with A->G mismatches in mapping among total mature miRNA reads	0.0298828	0.0333164	0.0355392	0.0719372	0.0426689
mature miRNA reads with 1 A->G mismatch in mapping	4047	7189	7903	13320	8114.75
% of mature miRNA reads with 1 A->G mismatch in mapping among total mature miRNA reads	0.029868	0.0333072	0.0355347	0.0718994	0.0426523
mature miRNA reads with 2 A->G mismatches in mapping	2	2	1	7	3
% of mature miRNA reads with 2 A->G mismatches in mapping among total mature miRNA reads	1.47606e-05	9.26614e-06	4.49636e-06	3.7785e-05	1.6577e-05
mature miRNA reads with insertions in mapping	86	133	118	113	112.5
% of mature miRNA reads with insertions in mapping among total mature miRNA reads	0.000634705	0.000616199	0.00053057	0.000609957	0.000597858
mature miRNA reads with 1 insertion in mapping	86	132	117	112	111.75
% of mature miRNA reads with 1 insertion in mapping among total mature miRNA reads	0.000634705	0.000611565	0.000526074	0.00060456	0.000594226
mature miRNA reads with 2 insertions in mapping	0	1	1	1	0.75
% of mature miRNA reads with 2 insertions in mapping among total mature miRNA reads	0	4.63307e-06	4.49636e-06	5.39785e-06	3.63182e-06
mature miRNA reads with deletions in mapping	2083	3449	3897	4045	3368.5
% of mature miRNA reads with deletions in mapping among total mature miRNA reads	0.0153731	0.0159795	0.0175223	0.0218343	0.0176773
mature miRNA reads with 1 deletion in mapping	1399	2446	2759	2755	2339.75
% of mature miRNA reads with 1 deletion in mapping among total mature miRNA reads	0.010325	0.0113325	0.0124054	0.0148711	0.0122335
mature miRNA reads with 2 deletions in mapping	679	997	1118	1282	1019
% of mature miRNA reads with 2 deletions in mapping among total mature miRNA reads	0.00501122	0.00461917	0.00502693	0.00692005	0.00539434
5' super mature miRNA variants	0	0	0	0	0
% of 5' super mature miRNA variants among total mature miRNA reads	0	0	0	0	0
5' super (+1) mature miRNA variants	0	0	0	0	0
% of 5' super (+1) mature miRNA variants among total mature miRNA reads	0	0	0	0	0
5' super (+2) mature miRNA variants	0	0	0	0	0
% of 5' super (+2) mature miRNA variants among total mature miRNA reads	0	0	0	0	0
5' super (+3) mature miRNA variants	0	0	0	0	0
% of 5' super (+3) mature miRNA variants among total mature miRNA reads	0	0	0	0	0
5' sub mature miRNA variants	0	0	0	0	0
% of 5' sub mature miRNA variants among total mature miRNA reads	0	0	0	0	0
5' sub (-1) mature miRNA variants	0	0	0	0	0
% of 5' sub (-1) mature miRNA variants among total mature miRNA reads	0	0	0	0	0
5' sub (-2) mature miRNA variants	0	0	0	0	0
% of 5' sub (-2) mature miRNA variants among total mature miRNA reads	0	0	0	0	0
5' sub (-3) mature miRNA variants	0	0	0	0	0
% of 5' sub (-3) mature miRNA variants among total mature miRNA reads	0	0	0	0	0
3' super mature miRNA variants	2995870	4976430	5103770	3967970	4261010
% of 3' super mature miRNA variants among total mature miRNA reads	22.1104	23.0562	22.9484	21.4185	22.3834
3' super (+1) mature miRNA variants	2515980	4370090	4609150	3568580	3765950
% of 3' super (+1) mature miRNA variants among total mature miRNA reads	18.5686	20.247	20.7244	19.2627	19.7007
3' super (+2) mature miRNA variants	472424	595013	479462	387564	483616
% of 3' super (+2) mature miRNA variants among total mature miRNA reads	3.48663	2.75674	2.15583	2.09201	2.6228
3' super (+3) mature miRNA variants	7473	11323	15156	11821	11443.2
% of 3' super (+3) mature miRNA variants among total mature miRNA reads	0.0551529	0.0524603	0.0681468	0.063808	0.059892
3' sub mature miRNA variants	2331450	3518300	3600700	2953080	3.10088e+06
% of 3' sub mature miRNA variants among total mature miRNA reads	17.2067	16.3005	16.19	15.9403	16.4094
3' sub (-1) mature miRNA variants	1922400	2952490	2979690	2505820	2590100
% of 3' sub (-1) mature miRNA variants among total mature miRNA reads	14.1879	13.6791	13.3978	13.5261	13.6977
3' sub (-2) mature miRNA variants	344991	482953	528245	375016	432801
% of 3' sub (-2) mature miRNA variants among total mature miRNA reads	2.54613	2.23756	2.37518	2.02428	2.29579
3' sub (-3) mature miRNA variants	64053	82858	92766	72244	77980.2
% of 3' sub (-3) mature miRNA variants among total mature miRNA reads	0.47273	0.383887	0.417109	0.389963	0.415922
5' super & 3' super mature miRNA variants	0	0	0	0	0
% of 5' super & 3' super mature miRNA variants among total mature miRNA reads	0	0	0	0	0
5' super & 3' sub mature miRNA variants	0	0	0	0	0
% of 5' sub & 3' super mature miRNA variants among total mature miRNA reads	0	0	0	0	0
5' sub & 3' super mature miRNA variants	0	0	0	0	0
% of 5' sub & 3' super mature miRNA variants among total mature miRNA reads	0	0	0	0	0
5' sub & 3' sub mature miRNA variants	0	0	0	0	0
% of 5' sub & 3' sub mature miRNA variants among total mature miRNA reads	0	0	0	0	0
mature miRNA reads with 5' nucleotide additions	0	0	0	0	0
% of mature miRNA reads with 5' nucleotide additions among total mature miRNA reads	0	0	0	0	0
mature miRNA reads with 1 5' nucleotide addition	0	0	0	0	0
% of mature miRNA reads with 1 5' nucleotide addition among total mature miRNA reads	0	0	0	0	0
mature miRNA reads with 2 5' nucleotide additions	0	0	0	0	0
% of mature miRNA reads with 2 5' nucleotide additions among total mature miRNA reads	0	0	0	0	0
mature miRNA reads with 3' nucleotide additions	2368490	3679800	3528550	2673640	3062620
% of mature miRNA reads with 3' nucleotide additions among total mature miRNA reads	17.4801	17.0488	15.8656	14.4319	16.2066
mature miRNA reads with 1 3' nucleotide addition	1484700	2347740	2195080	1758120	1946410
% of mature miRNA reads with 1 3' nucleotide addition among total mature miRNA reads	10.9575	10.8773	9.86985	9.4901	10.2987
mature miRNA reads with 2 3' nucleotide additions	455010	688825	695688	504970	586123
% of mature miRNA reads with 2 3' nucleotide additions among total mature miRNA reads	3.3581	3.19138	3.12806	2.72575	3.10082
mature miRNA reads with 3' nucleotide (A) additions	768594	1257690	1311600	862626	1.05013e+06
% of mature miRNA reads with 3' nucleotide (A) additions among total mature miRNA reads	5.67244	5.82696	5.89742	4.65633	5.51329
mature miRNA reads with 1 3' nucleotide (A) addition	524568	878262	920230	633997	739264
% of mature miRNA reads with 1 3' nucleotide (A) addition among total mature miRNA reads	3.87146	4.06905	4.13768	3.42222	3.8751
mature miRNA reads with 2 3' nucleotide (A) additions	140652	220704	230683	142005	183511
% of mature miRNA reads with 2 3' nucleotide (A) additions among total mature miRNA reads	1.03805	1.02254	1.03723	0.766522	0.966086
mature miRNA reads with 3' nucleotide (U) additions	1040560	1595000	1369720	1215880	1305290
% of mature miRNA reads with 3' nucleotide (U) additions among total mature miRNA reads	7.67962	7.38977	6.15873	6.56317	6.94782
mature miRNA reads with 1 3' nucleotide (U) addition	914100	1400360	1202620	1069240	1146580
% of mature miRNA reads with 1 3' nucleotide (U) addition among total mature miRNA reads	6.74632	6.48798	5.4074	5.77162	6.10333
mature miRNA reads with 2 3' nucleotide (U) additions	97715	153101	128627	110966	122602
% of mature miRNA reads with 2 3' nucleotide (U) additions among total mature miRNA reads	0.721165	0.709328	0.578353	0.598978	0.651956
mature miRNA reads with other forms of 3' nucleotide additions	559336	827108	847235	595127	707202
% of mature miRNA reads with other forms of 3' nucleotide additions among total mature miRNA reads	4.12806	3.83205	3.80947	3.21241	3.7455
mature miRNA variants with mixed forms (error bases in mapping or nucleotide shift or nucleotide addition)	468610	795324	847180	1246580	839424
% of mature miRNA variants with mixed forms among total mature miRNA reads	3.45848	3.68479	3.80922	6.72888	4.42034

## Sheet: human
The overall statistics of detected isomiRs of known mature miRNAs in human dataset using mirPRo
id	SRR1542714	SRR1542715	SRR1542716	SRR1542717	SRR1542718	SRR1542719	average
total mature miRNA reads: final clean reads counted as mature miRNAs	606253	1006130	807511	546818	1045510	896069	818048
mature miRNA reads different from their canonical mature miRNA sequences annotated by miRBase	303441	492260	414233	320869	506733	492983	421753
% of mature miRNA reads different from their canonical mature miRNA sequences annotated by miRBase among total mature miRNA reads	50.0519	48.9261	51.2975	58.6793	48.4674	55.0162	52.0731
mature miRNA reads with mismatches in mapping	3143	4697	4160	1931	5100	4625	3942.67
% of mature miRNA reads with mismatches in mapping among total mature miRNA reads	0.51843	0.466838	0.515163	0.353134	0.487799	0.516143	0.476251
mature miRNA reads with 1 mismatch in mapping	3070	4569	3952	1635	5034	4310	3761.67
% of mature miRNA reads with 1 mismatch in mapping among total mature miRNA reads	0.506389	0.454116	0.489405	0.299003	0.481486	0.48099	0.451898
mature miRNA reads with 2 mismatches in mapping	73	128	209	296	66	315	181.167
% of mature miRNA reads with 2 mismatches in mapping among total mature miRNA reads	0.0120412	0.012722	0.025882	0.0541314	0.00631269	0.0351535	0.0243738
mature miRNA reads with A->G mismatches in mapping	379	654	496	196	742	650	519.5
% of mature miRNA reads with A->G mismatches in mapping among total mature miRNA reads	0.0625152	0.0650015	0.0614233	0.0358437	0.0709699	0.0725391	0.0613821
mature miRNA reads with 1 A->G mismatch in mapping	379	654	496	196	742	650	519.5
% of mature miRNA reads with 1 A->G mismatch in mapping among total mature miRNA reads	0.0625152	0.0650015	0.0614233	0.0358437	0.0709699	0.0725391	0.0613821
mature miRNA reads with 2 A->G mismatches in mapping	0	0	0	0	0	0	0
% of mature miRNA reads with 2 A->G mismatches in mapping among total mature miRNA reads	0	0	0	0	0	0	0
mature miRNA reads with insertions in mapping	12034	24870	16375	60933	14262	67170	32607.3
% of mature miRNA reads with insertions in mapping among total mature miRNA reads	1.98498	2.47185	2.02784	11.1432	1.36412	7.49607	4.41468
mature miRNA reads with 1 insertion in mapping	11753	24367	15671	58440	13910	65301	31573.7
% of mature miRNA reads with 1 insertion in mapping among total mature miRNA reads	1.93863	2.42185	1.94065	10.6873	1.33045	7.2875	4.26773
mature miRNA reads with 2 insertions in mapping	243	479	638	2205	336	1733	939
% of mature miRNA reads with 2 insertions in mapping among total mature miRNA reads	0.0400823	0.0476082	0.0790082	0.403242	0.0321373	0.1934	0.13258
mature miRNA reads with deletions in mapping	6714	6792	17367	9242	5173	9450	9123
% of mature miRNA reads with deletions in mapping among total mature miRNA reads	1.10746	0.675062	2.15068	1.69014	0.494781	1.05461	1.19546
mature miRNA reads with 1 deletion in mapping	6193	6631	16744	9109	5035	9296	8834.67
% of mature miRNA reads with 1 deletion in mapping among total mature miRNA reads	1.02152	0.65906	2.07353	1.66582	0.481582	1.03742	1.15649
mature miRNA reads with 2 deletions in mapping	517	159	621	133	139	154	287.167
% of mature miRNA reads with 2 deletions in mapping among total mature miRNA reads	0.0852779	0.0158031	0.076903	0.0243225	0.0132949	0.0171862	0.0387979
5' super mature miRNA variants	0	0	0	0	0	0	0
% of 5' super mature miRNA variants among total mature miRNA reads	0	0	0	0	0	0	0
5' super (+1) mature miRNA variants	0	0	0	0	0	0	0
% of 5' super (+1) mature miRNA variants among total mature miRNA reads	0	0	0	0	0	0	0
5' super (+2) mature miRNA variants	0	0	0	0	0	0	0
% of 5' super (+2) mature miRNA variants among total mature miRNA reads	0	0	0	0	0	0	0
5' super (+3) mature miRNA variants	0	0	0	0	0	0	0
% of 5' super (+3) mature miRNA variants among total mature miRNA reads	0	0	0	0	0	0	0
5' sub mature miRNA variants	0	0	0	0	0	0	0
% of 5' sub mature miRNA variants among total mature miRNA reads	0	0	0	0	0	0	0
5' sub (-1) mature miRNA variants	0	0	0	0	0	0	0
% of 5' sub (-1) mature miRNA variants among total mature miRNA reads	0	0	0	0	0	0	0
5' sub (-2) mature miRNA variants	0	0	0	0	0	0	0
% of 5' sub (-2) mature miRNA variants among total mature miRNA reads	0	0	0	0	0	0	0
5' sub (-3) mature miRNA variants	0	0	0	0	0	0	0
% of 5' sub (-3) mature miRNA variants among total mature miRNA reads	0	0	0	0	0	0	0
3' super mature miRNA variants	107798	229472	140863	118268	188029	199807	164040
% of 3' super mature miRNA variants among total mature miRNA reads	17.781	22.8074	17.4441	21.6284	17.9844	22.2982	19.9906
3' super (+1) mature miRNA variants	89543	199585	116932	104671	156048	175056	140306
% of 3' super (+1) mature miRNA variants among total mature miRNA reads	14.7699	19.8369	14.4805	19.1418	14.9255	19.536	17.1151
3' super (+2) mature miRNA variants	17311	28574	22726	12891	30407	23644	22592.2
% of 3' super (+2) mature miRNA variants among total mature miRNA reads	2.85541	2.83999	2.81433	2.35746	2.90833	2.63864	2.73569
3' super (+3) mature miRNA variants	944	1313	1206	706	1574	1106	1141.5
% of 3' super (+3) mature miRNA variants among total mature miRNA reads	0.155711	0.1305	0.149348	0.129111	0.150548	0.123428	0.139774
3' sub mature miRNA variants	56858	77645	74811	36628	99103	63297	68057
% of 3' sub mature miRNA variants among total mature miRNA reads	9.37859	7.71719	9.26439	6.69839	9.47889	7.06385	8.26688
3' sub (-1) mature miRNA variants	42241	58002	55398	27875	73739	47498	50792.2
% of 3' sub (-1) mature miRNA variants among total mature miRNA reads	6.96755	5.76486	6.86034	5.09767	7.0529	5.30071	6.17401
3' sub (-2) mature miRNA variants	13392	17481	17530	7582	23655	13790	15571.7
% of 3' sub (-2) mature miRNA variants among total mature miRNA reads	2.20898	1.73745	2.17087	1.38657	2.26253	1.53894	1.88422
3' sub (-3) mature miRNA variants	1225	2162	1883	1171	1708	2009	1693
% of 3' sub (-3) mature miRNA variants among total mature miRNA reads	0.202061	0.214883	0.233186	0.214148	0.163365	0.224201	0.208641
5' super & 3' super mature miRNA variants	0	0	0	0	0	0	0
% of 5' super & 3' super mature miRNA variants among total mature miRNA reads	0	0	0	0	0	0	0
5' super & 3' sub mature miRNA variants	0	0	0	0	0	0	0
% of 5' sub & 3' super mature miRNA variants among total mature miRNA reads	0	0	0	0	0	0	0
5' sub & 3' super mature miRNA variants	0	0	0	0	0	0	0
% of 5' sub & 3' super mature miRNA variants among total mature miRNA reads	0	0	0	0	0	0	0
5' sub & 3' sub mature miRNA variants	0	0	0	0	0	0	0
% of 5' sub & 3' sub mature miRNA variants among total mature miRNA reads	0	0	0	0	0	0	0
mature miRNA reads with 5' nucleotide additions	0	0	0	0	0	0	0
% of mature miRNA reads with 5' nucleotide additions among total mature miRNA reads	0	0	0	0	0	0	0
mature miRNA reads with 1 5' nucleotide addition	0	0	0	0	0	0	0
% of mature miRNA reads with 1 5' nucleotide addition among total mature miRNA reads	0	0	0	0	0	0	0
mature miRNA reads with 2 5' nucleotide additions	0	0	0	0	0	0	0
% of mature miRNA reads with 2 5' nucleotide additions among total mature miRNA reads	0	0	0	0	0	0	0
mature miRNA reads with 3' nucleotide additions	42193	66863	55420	35472	74187	58611	55457.7
% of mature miRNA reads with 3' nucleotide additions among total mature miRNA reads	6.95964	6.64556	6.86306	6.48698	7.09575	6.5409	6.76532
mature miRNA reads with 1 3' nucleotide addition	38469	60296	50075	31345	67830	51959	49995.7
% of mature miRNA reads with 1 3' nucleotide addition among total mature miRNA reads	6.34537	5.99286	6.20115	5.73225	6.48772	5.79855	6.09298
mature miRNA reads with 2 3' nucleotide additions	2496	4791	3363	2789	4295	4576	3718.33
% of mature miRNA reads with 2 3' nucleotide additions among total mature miRNA reads	0.411709	0.476181	0.416465	0.510042	0.410803	0.510675	0.455979
mature miRNA reads with 3' nucleotide (A) additions	14158	15454	18098	9060	24257	13706	15788.8
% of mature miRNA reads with 3' nucleotide (A) additions among total mature miRNA reads	2.33533	1.53598	2.24121	1.65686	2.32011	1.52957	1.93651
mature miRNA reads with 1 3' nucleotide (A) addition	13719	14588	17504	8314	23477	12816	15069.7
% of mature miRNA reads with 1 3' nucleotide (A) addition among total mature miRNA reads	2.26292	1.44991	2.16765	1.52043	2.2455	1.43025	1.84611
mature miRNA reads with 2 3' nucleotide (A) additions	343	686	472	424	612	576	518.833
% of mature miRNA reads with 2 3' nucleotide (A) additions among total mature miRNA reads	0.056577	0.068182	0.0584512	0.0775395	0.0585359	0.0642808	0.0639277
mature miRNA reads with 3' nucleotide (U) additions	19224	39896	25036	19980	34267	34360	28793.8
% of mature miRNA reads with 3' nucleotide (U) additions among total mature miRNA reads	3.17095	3.96529	3.10039	3.65387	3.27753	3.83453	3.50043
mature miRNA reads with 1 3' nucleotide (U) addition	18716	38716	24417	19379	33412	33289	27988.2
% of mature miRNA reads with 1 3' nucleotide (U) addition among total mature miRNA reads	3.08716	3.84801	3.02374	3.54396	3.19575	3.715	3.40227
mature miRNA reads with 2 3' nucleotide (U) additions	408	975	511	497	705	883	663.167
% of mature miRNA reads with 2 3' nucleotide (U) additions among total mature miRNA reads	0.0672986	0.096906	0.0632809	0.0908895	0.067431	0.0985415	0.0807246
mature miRNA reads with other forms of 3' nucleotide additions	8810	11513	12286	6431	15664	10545	10874.8
% of mature miRNA reads with other forms of 3' nucleotide additions among total mature miRNA reads	1.45319	1.14429	1.52147	1.17608	1.49821	1.17681	1.32834
mature miRNA variants with mixed forms (error bases in mapping or nucleotide shift or nucleotide addition)	74702	81920	105237	58394	120879	90022	88525.7
% of mature miRNA variants with mixed forms among total mature miRNA reads	12.3219	8.14209	13.0323	10.6789	11.5617	10.0463	10.9639

## Sheet: chicken
The overall statistics of detected isomiRs of known mature miRNAs in chicken dataset using mirPRo
id	1	2	3	4	5	6	7	8	9	average
total mature miRNA reads: final clean reads counted as mature miRNAs	143385	530643	489628	377118	377331	349845	400107	266760	461598	377379
mature miRNA reads different from their canonical mature miRNA sequences annotated by miRBase	86604	311859	285285	215873	233216	207875	212330	172919	257057	220335
% of mature miRNA reads different from their canonical mature miRNA sequences annotated by miRBase among total mature miRNA reads	60.3996	58.77	58.2657	57.2428	61.8067	59.4192	53.0683	64.8219	55.6885	58.8314
mature miRNA reads with mismatches in mapping	9392	35969	33766	26548	23946	23288	31538	15427	33971	25982.8
% of mature miRNA reads with mismatches in mapping among total mature miRNA reads	6.5502	6.77838	6.89626	7.03971	6.34615	6.65666	7.88239	5.7831	7.35943	6.81025
mature miRNA reads with 1 mismatch in mapping	8684	33277	31228	24467	22137	21513	29171	14247	31346	24007.8
% of mature miRNA reads with 1 mismatch in mapping among total mature miRNA reads	6.05642	6.27107	6.3779	6.48789	5.86673	6.14929	7.2908	5.34076	6.79076	6.2924
mature miRNA reads with 2 mismatches in mapping	708	2692	2538	2081	1808	1775	2367	1180	2625	1974.89
% of mature miRNA reads with 2 mismatches in mapping among total mature miRNA reads	0.493775	0.507309	0.518353	0.551817	0.479155	0.507368	0.591592	0.442345	0.568677	0.517821
mature miRNA reads with A->G mismatches in mapping	2495	9452	9203	7359	6320	6232	9238	3639	9383	7035.67
% of mature miRNA reads with A->G mismatches in mapping among total mature miRNA reads	1.74007	1.78124	1.87959	1.95138	1.67492	1.78136	2.30888	1.36415	2.03272	1.83492
mature miRNA reads with 1 A->G mismatch in mapping	2494	9444	9199	7355	6315	6227	9237	3636	9377	7031.56
% of mature miRNA reads with 1 A->G mismatch in mapping among total mature miRNA reads	1.73937	1.77973	1.87877	1.95032	1.6736	1.77993	2.30863	1.36302	2.03142	1.83387
mature miRNA reads with 2 A->G mismatches in mapping	1	8	4	4	5	5	1	3	6	4.11111
% of mature miRNA reads with 2 A->G mismatches in mapping among total mature miRNA reads	0.000697423	0.0015076	0.000816947	0.00106068	0.0013251	0.0014292	0.000249933	0.00112461	0.00129983	0.00105681
mature miRNA reads with insertions in mapping	3	12	8	6	2	7	8	6	2	6
% of mature miRNA reads with insertions in mapping among total mature miRNA reads	0.00209227	0.00226141	0.00163389	0.00159101	0.000530039	0.00200089	0.00199947	0.00224921	0.000433277	0.0016435
mature miRNA reads with 1 insertion in mapping	3	12	8	6	2	7	8	6	2	6
% of mature miRNA reads with 1 insertion in mapping among total mature miRNA reads	0.00209227	0.00226141	0.00163389	0.00159101	0.000530039	0.00200089	0.00199947	0.00224921	0.000433277	0.0016435
mature miRNA reads with 2 insertions in mapping	0	0	0	0	0	0	0	0	0	0
% of mature miRNA reads with 2 insertions in mapping among total mature miRNA reads	0	0	0	0	0	0	0	0	0	0
mature miRNA reads with deletions in mapping	5	28	17	15	10	14	12	10	20	14.5556
% of mature miRNA reads with deletions in mapping among total mature miRNA reads	0.00348712	0.00527662	0.00347202	0.00397753	0.00265019	0.00400177	0.0029992	0.00374869	0.00433277	0.00377177
mature miRNA reads with 1 deletion in mapping	3	27	13	13	9	12	11	8	17	12.5556
% of mature miRNA reads with 1 deletion in mapping among total mature miRNA reads	0.00209227	0.00508817	0.00265508	0.0034472	0.00238517	0.00343009	0.00274926	0.00299895	0.00368286	0.00316989
mature miRNA reads with 2 deletions in mapping	2	1	4	2	1	2	1	2	3	2
% of mature miRNA reads with 2 deletions in mapping among total mature miRNA reads	0.00139485	0.000188451	0.000816947	0.000530338	0.000265019	0.000571682	0.000249933	0.000749738	0.000649916	0.000601875
5' super mature miRNA variants	0	0	0	0	0	0	0	0	0	0
% of 5' super mature miRNA variants among total mature miRNA reads	0	0	0	0	0	0	0	0	0	0
5' super (+1) mature miRNA variants	0	0	0	0	0	0	0	0	0	0
% of 5' super (+1) mature miRNA variants among total mature miRNA reads	0	0	0	0	0	0	0	0	0	0
5' super (+2) mature miRNA variants	0	0	0	0	0	0	0	0	0	0
% of 5' super (+2) mature miRNA variants among total mature miRNA reads	0	0	0	0	0	0	0	0	0	0
5' super (+3) mature miRNA variants	0	0	0	0	0	0	0	0	0	0
% of 5' super (+3) mature miRNA variants among total mature miRNA reads	0	0	0	0	0	0	0	0	0	0
5' sub mature miRNA variants	0	0	0	0	0	0	0	0	0	0
% of 5' sub mature miRNA variants among total mature miRNA reads	0	0	0	0	0	0	0	0	0	0
5' sub (-1) mature miRNA variants	0	0	0	0	0	0	0	0	0	0
% of 5' sub (-1) mature miRNA variants among total mature miRNA reads	0	0	0	0	0	0	0	0	0	0
5' sub (-2) mature miRNA variants	0	0	0	0	0	0	0	0	0	0
% of 5' sub (-2) mature miRNA variants among total mature miRNA reads	0	0	0	0	0	0	0	0	0	0
5' sub (-3) mature miRNA variants	0	0	0	0	0	0	0	0	0	0
% of 5' sub (-3) mature miRNA variants among total mature miRNA reads	0	0	0	0	0	0	0	0	0	0
3' super mature miRNA variants	49412	173584	161942	121785	137535	119301	114857	103799	136333	124283
% of 3' super mature miRNA variants among total mature miRNA reads	34.4611	32.712	33.0745	32.2936	36.4494	34.1011	28.7066	38.911	29.535	33.3605
3' super (+1) mature miRNA variants	37260	128832	120407	91977	106538	89845	85348	79196	98628	93114.6
% of 3' super (+1) mature miRNA variants among total mature miRNA reads	25.986	24.2785	24.5915	24.3894	28.2346	25.6814	21.3313	29.6881	21.3666	25.0608
3' super (+2) mature miRNA variants	11961	43952	40874	29270	30569	28962	28989	24184	36979	30637.8
% of 3' super (+2) mature miRNA variants among total mature miRNA reads	8.34188	8.28278	8.34797	7.7615	8.10138	8.27852	7.24531	9.06583	8.01108	8.15958
3' super (+3) mature miRNA variants	191	801	662	537	428	494	520	419	726	530.889
% of 3' super (+3) mature miRNA variants among total mature miRNA reads	0.133208	0.150949	0.135205	0.142396	0.113428	0.141205	0.129965	0.15707	0.15728	0.140078
3' sub mature miRNA variants	7548	28241	25541	20164	19242	18582	18739	13919	25692	19740.9
% of 3' sub mature miRNA variants among total mature miRNA reads	5.26415	5.32203	5.21641	5.34687	5.0995	5.3115	4.6835	5.2178	5.56588	5.22529
3' sub (-1) mature miRNA variants	4731	17331	16088	12535	11838	11649	12002	8678	16136	12332
% of 3' sub (-1) mature miRNA variants among total mature miRNA reads	3.29951	3.26604	3.28576	3.32389	3.1373	3.32976	2.9997	3.25311	3.49568	3.26564
3' sub (-2) mature miRNA variants	2663	10304	8953	7237	7007	6531	6353	4941	9028	7001.89
% of 3' sub (-2) mature miRNA variants among total mature miRNA reads	1.85724	1.9418	1.82853	1.91903	1.85699	1.86683	1.58783	1.85223	1.95581	1.85181
3' sub (-3) mature miRNA variants	154	606	500	392	397	402	384	301	528	407.111
% of 3' sub (-3) mature miRNA variants among total mature miRNA reads	0.107403	0.114201	0.102118	0.103946	0.105213	0.114908	0.0959743	0.112836	0.114385	0.107887
5' super & 3' super mature miRNA variants	0	0	0	0	0	0	0	0	0	0
% of 5' super & 3' super mature miRNA variants among total mature miRNA reads	0	0	0	0	0	0	0	0	0	0
5' super & 3' sub mature miRNA variants	0	0	0	0	0	0	0	0	0	0
% of 5' sub & 3' super mature miRNA variants among total mature miRNA reads	0	0	0	0	0	0	0	0	0	0
5' sub & 3' super mature miRNA variants	0	0	0	0	0	0	0	0	0	0
% of 5' sub & 3' super mature miRNA variants among total mature miRNA reads	0	0	0	0	0	0	0	0	0	0
5' sub & 3' sub mature miRNA variants	0	0	0	0	0	0	0	0	0	0
% of 5' sub & 3' sub mature miRNA variants among total mature miRNA reads	0	0	0	0	0	0	0	0	0	0
mature miRNA reads with 5' nucleotide additions	0	0	0	0	0	0	0	0	0	0
% of mature miRNA reads with 5' nucleotide additions among total mature miRNA reads	0	0	0	0	0	0	0	0	0	0
mature miRNA reads with 1 5' nucleotide addition	0	0	0	0	0	0	0	0	0	0
% of mature miRNA reads with 1 5' nucleotide addition among total mature miRNA reads	0	0	0	0	0	0	0	0	0	0
mature miRNA reads with 2 5' nucleotide additions	0	0	0	0	0	0	0	0	0	0
% of mature miRNA reads with 2 5' nucleotide additions among total mature miRNA reads	0	0	0	0	0	0	0	0	0	0
mature miRNA reads with 3' nucleotide additions	2369	8623	7136	5682	5592	5450	5411	4214	7980	5828.56
% of mature miRNA reads with 3' nucleotide additions among total mature miRNA reads	1.6522	1.62501	1.45743	1.50669	1.48199	1.55783	1.35239	1.5797	1.72878	1.54911
mature miRNA reads with 1 3' nucleotide addition	1809	6661	5630	4609	4295	4346	4359	3194	6397	4588.89
% of mature miRNA reads with 1 3' nucleotide addition among total mature miRNA reads	1.26164	1.25527	1.14985	1.22216	1.13826	1.24226	1.08946	1.19733	1.38584	1.21579
mature miRNA reads with 2 3' nucleotide additions	238	892	740	565	591	536	498	462	906	603.111
% of mature miRNA reads with 2 3' nucleotide additions among total mature miRNA reads	0.165987	0.168098	0.151135	0.14982	0.156626	0.153211	0.124467	0.173189	0.196275	0.159868
mature miRNA reads with 3' nucleotide (A) additions	943	3687	2896	2625	2131	2371	2326	1603	3515	2455.22
% of mature miRNA reads with 3' nucleotide (A) additions among total mature miRNA reads	0.65767	0.694817	0.591469	0.696069	0.564756	0.677729	0.581344	0.600915	0.761485	0.647362
mature miRNA reads with 1 3' nucleotide (A) addition	888	3510	2749	2497	2015	2267	2233	1532	3378	2341
% of mature miRNA reads with 1 3' nucleotide (A) addition among total mature miRNA reads	0.619312	0.661462	0.561447	0.662127	0.534014	0.648001	0.558101	0.574299	0.731806	0.61673
mature miRNA reads with 2 3' nucleotide (A) additions	39	111	105	78	76	82	69	61	107	80.8889
% of mature miRNA reads with 2 3' nucleotide (A) additions among total mature miRNA reads	0.0271995	0.020918	0.0214449	0.0206832	0.0201415	0.023439	0.0172454	0.022867	0.0231803	0.0219021
mature miRNA reads with 3' nucleotide (U) additions	792	2833	2607	1974	2019	1890	1938	1413	2729	2021.67
% of mature miRNA reads with 3' nucleotide (U) additions among total mature miRNA reads	0.552359	0.533881	0.532445	0.523444	0.535074	0.540239	0.48437	0.52969	0.591207	0.535857
mature miRNA reads with 1 3' nucleotide (U) addition	625	2217	2111	1628	1590	1510	1550	1098	2202	1614.56
% of mature miRNA reads with 1 3' nucleotide (U) addition among total mature miRNA reads	0.435889	0.417795	0.431144	0.431695	0.421381	0.43162	0.387396	0.411606	0.477038	0.427285
mature miRNA reads with 2 3' nucleotide (U) additions	79	338	260	212	199	214	208	157	337	222.667
% of mature miRNA reads with 2 3' nucleotide (U) additions among total mature miRNA reads	0.0550964	0.0636963	0.0531015	0.0562158	0.0527388	0.0611699	0.0519861	0.0588544	0.0730072	0.0584296
mature miRNA reads with other forms of 3' nucleotide additions	634	2103	1633	1083	1442	1189	1147	1198	1736	1351.67
% of mature miRNA reads with other forms of 3' nucleotide additions among total mature miRNA reads	0.442166	0.396312	0.333519	0.287178	0.382158	0.339865	0.286673	0.449093	0.376085	0.365894
mature miRNA variants with mixed forms (error bases in mapping or nucleotide shift or nucleotide addition)	17875	65402	56875	41673	46889	41233	41766	35543	53059	44479.4
% of mature miRNA variants with mixed forms among total mature miRNA reads	12.4664	12.325	11.616	11.0504	12.4265	11.7861	10.4387	13.324	11.4946	11.8809
