# Supplementary material for: mirPRo–a novel standalone program for differential expression and variation analysis of miRNAs
Source: Sci Rep. 2015 Oct 5;5:14617. doi: 10.1038/srep14617 (PMC4592965; doi:10.1038/srep14617)
Supplement: Supplementary Table S7 [file srep14617-s8.xls]

## Sheet: mouse SRR333597
The detailed statistics of detected isomiRs for each known mature miRNA in mouse dataset using mirPRo
id	total mature miRNA reads: final clean reads counted as mature miRNAs	mature miRNA reads different from their canonical mature miRNA sequences annotated by miRBase	% of mature miRNA reads different from their canonical mature miRNA sequences annotated by miRBase among total mature miRNA reads	mature miRNA reads with mismatches in mapping	% of mature miRNA reads with mismatches in mapping among total mature miRNA reads	mature miRNA reads with 1 mismatch in mapping	% of mature miRNA reads with 1 mismatch in mapping among total mature miRNA reads	mature miRNA reads with 2 mismatches in mapping	% of mature miRNA reads with 2 mismatches in mapping among total mature miRNA reads	mature miRNA reads with A->G mismatches in mapping	% of mature miRNA reads with A->G mismatches in mapping among total mature miRNA reads	mature miRNA reads with 1 A->G mismatch in mapping	% of mature miRNA reads with 1 A->G mismatch in mapping among total mature miRNA reads	mature miRNA reads with 2 A->G mismatches in mapping	% of mature miRNA reads with 2 A->G mismatches in mapping among total mature miRNA reads	mature miRNA reads with insertions in mapping	% of mature miRNA reads with insertions in mapping among total mature miRNA reads	mature miRNA reads with 1 insertion in mapping	% of mature miRNA reads with 1 insertion in mapping among total mature miRNA reads	mature miRNA reads with 2 insertions in mapping	% of mature miRNA reads with 2 insertions in mapping among total mature miRNA reads	mature miRNA reads with deletions in mapping	% of mature miRNA reads with deletions in mapping among total mature miRNA reads	mature miRNA reads with 1 deletion in mapping	% of mature miRNA reads with 1 deletion in mapping among total mature miRNA reads	mature miRNA reads with 2 deletions in mapping	% of mature miRNA reads with 2 deletions in mapping among total mature miRNA reads	5' super mature miRNA variants	% of 5' super mature miRNA variants among total mature miRNA reads	5' super (+1) mature miRNA variants	% of 5' super (+1) mature miRNA variants among total mature miRNA reads	5' super (+2) mature miRNA variants	% of 5' super (+2) mature miRNA variants among total mature miRNA reads	5' super (+3) mature miRNA variants	% of 5' super (+3) mature miRNA variants among total mature miRNA reads	5' sub mature miRNA variants	% of 5' sub mature miRNA variants among total mature miRNA reads	5' sub (-1) mature miRNA variants	% of 5' sub (-1) mature miRNA variants among total mature miRNA reads	5' sub (-2) mature miRNA variants	% of 5' sub (-2) mature miRNA variants among total mature miRNA reads	5' sub (-3) mature miRNA variants	% of 5' sub (-3) mature miRNA variants among total mature miRNA reads	3' super mature miRNA variants	% of 3' super mature miRNA variants among total mature miRNA reads	3' super (+1) mature miRNA variants	% of 3' super (+1) mature miRNA variants among total mature miRNA reads	3' super (+2) mature miRNA variants	% of 3' super (+2) mature miRNA variants among total mature miRNA reads
mmu-let-7a-1-3p	139	108	77.6978	1	0.719424	1	0.719424	0	0	0	0	0	0	0	0	0	0	0	0	0	0	0	0	0	0	0	0	0	0	0	0	0	0	0	0	0	0	0	0	0	0	0	0	1	0.719424	1	0.719424	0	0
mmu-let-7a-2-3p	15	12	80	0	0	0	0	0	0	0	0	0	0	0	0	0	0	0	0	0	0	0	0	0	0	0	0	0	0	0	0	0	0	0	0	0	0	0	0	0	0	0	0	11	73.3333	11	73.3333	0	0
mmu-let-7a-5p	664338	213306	32.1081	2340	0.35223	2330	0.350725	11	0.00165578	369	0.055544	369	0.055544	0	0	4	0.000602103	4	0.000602103	0	0	99	0.0149021	60	0.00903155	40	0.00602103	0	0	0	0	0	0	0	0	0	0	0	0	0	0	0	0	31343	4.71793	29512	4.44232	1741	0.262065
mmu-let-7b-3p	96	96	100	0	0	0	0	0	0	0	0	0	0	0	0	0	0	0	0	0	0	0	0	0	0	0	0	0	0	0	0	0	0	0	0	0	0	0	0	0	0	0	0	0	0	0	0	0	0
mmu-let-7b-5p	1272390	731573	57.4961	3840	0.301795	3814	0.299752	26	0.0020434	215	0.0168974	215	0.0168974	0	0	8	0.00062874	8	0.00062874	0	0	565	0.0444047	277	0.0217701	288	0.0226346	0	0	0	0	0	0	0	0	0	0	0	0	0	0	0	0	130994	10.2951	130578	10.2624	404	0.0317513
mmu-let-7c-1-3p	57	14	24.5614	0	0	0	0	0	0	0	0	0	0	0	0	0	0	0	0	0	0	0	0	0	0	0	0	0	0	0	0	0	0	0	0	0	0	0	0	0	0	0	0	5	8.77193	5	8.77193	0	0
mmu-let-7c-2-3p	142	111	78.169	1	0.704225	1	0.704225	0	0	0	0	0	0	0	0	0	0	0	0	0	0	0	0	0	0	0	0	0	0	0	0	0	0	0	0	0	0	0	0	0	0	0	0	1	0.704225	1	0.704225	0	0
mmu-let-7c-5p	1983460	699263	35.2547	7427	0.374447	7389	0.372531	38	0.00191584	439	0.0221331	439	0.0221331	0	0	14	0.000705838	14	0.000705838	0	0	536	0.0270235	383	0.0193097	153	0.0077138	0	0	0	0	0	0	0	0	0	0	0	0	0	0	0	0	148111	7.46731	137580	6.93637	9926	0.500439
mmu-let-7d-3p	2166	973	44.9215	7	0.323176	7	0.323176	0	0	0	0	0	0	0	0	0	0	0	0	0	0	1	0.0461681	1	0.0461681	0	0	0	0	0	0	0	0	0	0	0	0	0	0	0	0	0	0	11	0.507849	11	0.507849	0	0
mmu-let-7d-5p	37425	16572	44.2806	186	0.496994	185	0.494322	1	0.00267201	8	0.0213761	8	0.0213761	0	0	0	0	0	0	0	0	7	0.0187041	5	0.0133601	2	0.00534402	0	0	0	0	0	0	0	0	0	0	0	0	0	0	0	0	2729	7.29192	2610	6.97395	111	0.296593
mmu-let-7e-3p	57	33	57.8947	0	0	0	0	0	0	0	0	0	0	0	0	0	0	0	0	0	0	0	0	0	0	0	0	0	0	0	0	0	0	0	0	0	0	0	0	0	0	0	0	0	0	0	0	0	0
mmu-let-7e-5p	117391	77151	65.7214	467	0.397816	462	0.393557	5	0.00425927	29	0.0247038	29	0.0247038	0	0	1	0.000851854	1	0.000851854	0	0	69	0.0587779	60	0.0511112	9	0.00766669	0	0	0	0	0	0	0	0	0	0	0	0	0	0	0	0	30664	26.1213	25273	21.5289	5369	4.5736
mmu-let-7f-1-3p	28	28	100	0	0	0	0	0	0	0	0	0	0	0	0	0	0	0	0	0	0	0	0	0	0	0	0	0	0	0	0	0	0	0	0	0	0	0	0	0	0	0	0	0	0	0	0	0	0
mmu-let-7f-2-3p	16	12	75	0	0	0	0	0	0	0	0	0	0	0	0	0	0	0	0	0	0	0	0	0	0	0	0	0	0	0	0	0	0	0	0	0	0	0	0	0	0	0	0	0	0	0	0	0	0
mmu-let-7f-5p	534892	172964	32.3362	1915	0.358016	1909	0.356894	7	0.00130868	230	0.0429993	230	0.0429993	0	0	4	0.000747815	4	0.000747815	0	0	74	0.0138346	54	0.0100955	21	0.00392603	0	0	0	0	0	0	0	0	0	0	0	0	0	0	0	0	23868	4.46221	23254	4.34742	594	0.11105
mmu-let-7g-3p	3	0	0	0	0	0	0	0	0	0	0	0	0	0	0	0	0	0	0	0	0	0	0	0	0	0	0	0	0	0	0	0	0	0	0	0	0	0	0	0	0	0	0	0	0	0	0	0	0
mmu-let-7g-5p	55702	21136	37.9448	306	0.549352	302	0.542171	4	0.00718107	17	0.0305196	17	0.0305196	0	0	1	0.00179527	1	0.00179527	0	0	6	0.0107716	3	0.0053858	3	0.0053858	0	0	0	0	0	0	0	0	0	0	0	0	0	0	0	0	6075	10.9063	6063	10.8847	12	0.0215432
mmu-let-7i-3p	215	168	78.1395	0	0	0	0	0	0	0	0	0	0	0	0	0	0	0	0	0	0	0	0	0	0	0	0	0	0	0	0	0	0	0	0	0	0	0	0	0	0	0	0	0	0	0	0	0	0
mmu-let-7i-5p	114725	106790	93.0835	78	0.0679887	77	0.067117	1	0.00087165	0	0	0	0	0	0	2	0.0017433	2	0.0017433	0	0	11	0.00958815	7	0.00610155	4	0.0034866	0	0	0	0	0	0	0	0	0	0	0	0	0	0	0	0	4080	3.55633	4021	3.5049	39	0.0339943
mmu-let-7j	32	31	96.875	0	0	0	0	0	0	0	0	0	0	0	0	0	0	0	0	0	0	0	0	0	0	0	0	0	0	0	0	0	0	0	0	0	0	0	0	0	0	0	0	0	0	0	0	0	0
mmu-let-7k	117	117	100	2	1.7094	2	1.7094	0	0	0	0	0	0	0	0	0	0	0	0	0	0	1	0.854701	1	0.854701	0	0	0	0	0	0	0	0	0	0	0	0	0	0	0	0	0	0	0	0	0	0	0	0
mmu-miR-100-3p	5	4	80	0	0	0	0	0	0	0	0	0	0	0	0	0	0	0	0	0	0	0	0	0	0	0	0	0	0	0	0	0	0	0	0	0	0	0	0	0	0	0	0	4	80	2	40	2	40
mmu-miR-100-5p	95113	84616	88.9637	42	0.044158	42	0.044158	1	0.00105138	2	0.00210276	2	0.00210276	0	0	0	0	0	0	0	0	2	0.00210276	2	0.00210276	0	0	0	0	0	0	0	0	0	0	0	0	0	0	0	0	0	0	844	0.887366	835	0.877903	8	0.00841105
mmu-miR-101a-3p	20751	19331	93.157	11	0.0530095	11	0.0530095	0	0	1	0.00481904	1	0.00481904	0	0	0	0	0	0	0	0	0	0	0	0	0	0	0	0	0	0	0	0	0	0	0	0	0	0	0	0	0	0	8592	41.4052	8585	41.3715	7	0.0337333
mmu-miR-101a-5p	29	19	65.5172	0	0	0	0	0	0	0	0	0	0	0	0	0	0	0	0	0	0	0	0	0	0	0	0	0	0	0	0	0	0	0	0	0	0	0	0	0	0	0	0	2	6.89655	2	6.89655	0	0
mmu-miR-101b-3p	7746	7548	97.4438	0	0	0	0	0	0	0	0	0	0	0	0	0	0	0	0	0	0	0	0	0	0	0	0	0	0	0	0	0	0	0	0	0	0	0	0	0	0	0	0	5820	75.1356	849	10.9605	4065	52.4787
mmu-miR-101b-5p	2	2	100	0	0	0	0	0	0	0	0	0	0	0	0	0	0	0	0	0	0	0	0	0	0	0	0	0	0	0	0	0	0	0	0	0	0	0	0	0	0	0	0	0	0	0	0	0	0
mmu-miR-101c	29	22	75.8621	1	3.44828	1	3.44828	0	0	0	0	0	0	0	0	0	0	0	0	0	0	0	0	0	0	0	0	0	0	0	0	0	0	0	0	0	0	0	0	0	0	0	0	0	0	0	0	0	0
mmu-miR-103-1-5p	1	1	100	0	0	0	0	0	0	0	0	0	0	0	0	0	0	0	0	0	0	0	0	0	0	0	0	0	0	0	0	0	0	0	0	0	0	0	0	0	0	0	0	0	0	0	0	0	0
mmu-miR-103-2-5p	1	1	100	0	0	0	0	0	0	0	0	0	0	0	0	0	0	0	0	0	0	0	0	0	0	0	0	0	0	0	0	0	0	0	0	0	0	0	0	0	0	0	0	0	0	0	0	0	0
mmu-miR-103-3p	90573	20484	22.616	499	0.550937	496	0.547625	3	0.00331225	34	0.0375388	34	0.0375388	0	0	0	0	0	0	0	0	30	0.0331225	21	0.0231857	9	0.00993674	0	0	0	0	0	0	0	0	0	0	0	0	0	0	0	0	2812	3.10468	1934	2.13529	847	0.935157
mmu-miR-106a-5p	3	2	66.6667	0	0	0	0	0	0	0	0	0	0	0	0	0	0	0	0	0	0	0	0	0	0	0	0	0	0	0	0	0	0	0	0	0	0	0	0	0	0	0	0	0	0	0	0	0	0
mmu-miR-106b-3p	662	649	98.0363	0	0	0	0	0	0	0	0	0	0	0	0	0	0	0	0	0	0	2	0.302115	2	0.302115	0	0	0	0	0	0	0	0	0	0	0	0	0	0	0	0	0	0	9	1.35952	9	1.35952	0	0
mmu-miR-106b-5p	6979	5630	80.6706	5	0.0716435	5	0.0716435	0	0	0	0	0	0	0	0	0	0	0	0	0	0	0	0	0	0	0	0	0	0	0	0	0	0	0	0	0	0	0	0	0	0	0	0	3329	47.7002	3051	43.7169	163	2.33558
mmu-miR-107-3p	427	381	89.2272	1	0.234192	1	0.234192	0	0	0	0	0	0	0	0	0	0	0	0	0	0	0	0	0	0	0	0	0	0	0	0	0	0	0	0	0	0	0	0	0	0	0	0	13	3.0445	9	2.10773	3	0.702576
mmu-miR-10a-3p	3	3	100	0	0	0	0	0	0	0	0	0	0	0	0	0	0	0	0	0	0	0	0	0	0	0	0	0	0	0	0	0	0	0	0	0	0	0	0	0	0	0	0	0	0	0	0	0	0
mmu-miR-10a-5p	1258	1045	83.0684	3	0.238474	3	0.238474	0	0	0	0	0	0	0	0	0	0	0	0	0	0	0	0	0	0	0	0	0	0	0	0	0	0	0	0	0	0	0	0	0	0	0	0	50	3.97456	50	3.97456	0	0
mmu-miR-10b-3p	2	2	100	0	0	0	0	0	0	0	0	0	0	0	0	0	0	0	0	0	0	0	0	0	0	0	0	0	0	0	0	0	0	0	0	0	0	0	0	0	0	0	0	0	0	0	0	0	0
mmu-miR-10b-5p	10363	9661	93.2259	7	0.067548	7	0.067548	0	0	0	0	0	0	0	0	0	0	0	0	0	0	0	0	0	0	0	0	0	0	0	0	0	0	0	0	0	0	0	0	0	0	0	0	134	1.29306	133	1.28341	1	0.00964972
mmu-miR-1187	1	1	100	0	0	0	0	0	0	0	0	0	0	0	0	0	0	0	0	0	0	0	0	0	0	0	0	0	0	0	0	0	0	0	0	0	0	0	0	0	0	0	0	0	0	0	0	0	0
mmu-miR-1188-3p	1	1	100	0	0	0	0	0	0	0	0	0	0	0	0	0	0	0	0	0	0	0	0	0	0	0	0	0	0	0	0	0	0	0	0	0	0	0	0	0	0	0	0	0	0	0	0	0	0
mmu-miR-1188-5p	56	43	76.7857	0	0	0	0	0	0	0	0	0	0	0	0	0	0	0	0	0	0	0	0	0	0	0	0	0	0	0	0	0	0	0	0	0	0	0	0	0	0	0	0	1	1.78571	0	0	0	0
mmu-miR-1191a	35	35	100	0	0	0	0	0	0	0	0	0	0	0	0	0	0	0	0	0	0	0	0	0	0	0	0	0	0	0	0	0	0	0	0	0	0	0	0	0	0	0	0	1	2.85714	1	2.85714	0	0
mmu-miR-1191b-5p	27	22	81.4815	0	0	0	0	0	0	0	0	0	0	0	0	0	0	0	0	0	0	0	0	0	0	0	0	0	0	0	0	0	0	0	0	0	0	0	0	0	0	0	0	12	44.4444	4	14.8148	8	29.6296
mmu-miR-1193-3p	8	5	62.5	0	0	0	0	0	0	0	0	0	0	0	0	0	0	0	0	0	0	0	0	0	0	0	0	0	0	0	0	0	0	0	0	0	0	0	0	0	0	0	0	0	0	0	0	0	0
mmu-miR-1193-5p	1	1	100	0	0	0	0	0	0	0	0	0	0	0	0	0	0	0	0	0	0	0	0	0	0	0	0	0	0	0	0	0	0	0	0	0	0	0	0	0	0	0	0	0	0	0	0	0	0
mmu-miR-1197-3p	2	1	50	0	0	0	0	0	0	0	0	0	0	0	0	0	0	0	0	0	0	0	0	0	0	0	0	0	0	0	0	0	0	0	0	0	0	0	0	0	0	0	0	0	0	0	0	0	0
mmu-miR-1198-3p	15	3	20	0	0	0	0	0	0	0	0	0	0	0	0	0	0	0	0	0	0	0	0	0	0	0	0	0	0	0	0	0	0	0	0	0	0	0	0	0	0	0	0	2	13.3333	2	13.3333	0	0
mmu-miR-1198-5p	2745	1051	38.2878	10	0.364299	10	0.364299	0	0	0	0	0	0	0	0	0	0	0	0	0	0	0	0	0	0	0	0	0	0	0	0	0	0	0	0	0	0	0	0	0	0	0	0	196	7.14026	186	6.77596	9	0.327869
mmu-miR-122-5p	37	25	67.5676	0	0	0	0	0	0	0	0	0	0	0	0	0	0	0	0	0	0	0	0	0	0	0	0	0	0	0	0	0	0	0	0	0	0	0	0	0	0	0	0	5	13.5135	5	13.5135	0	0
mmu-miR-1224-5p	5	4	80	0	0	0	0	0	0	0	0	0	0	0	0	0	0	0	0	0	0	0	0	0	0	0	0	0	0	0	0	0	0	0	0	0	0	0	0	0	0	0	0	1	20	0	0	0	0
mmu-miR-1231-3p	2	2	100	0	0	0	0	0	0	0	0	0	0	0	0	0	0	0	0	0	0	0	0	0	0	0	0	0	0	0	0	0	0	0	0	0	0	0	0	0	0	0	0	0	0	0	0	0	0
mmu-miR-1231-5p	8	5	62.5	0	0	0	0	0	0	0	0	0	0	0	0	0	0	0	0	0	0	0	0	0	0	0	0	0	0	0	0	0	0	0	0	0	0	0	0	0	0	0	0	0	0	0	0	0	0
mmu-miR-1247-3p	2665	908	34.0713	16	0.600375	16	0.600375	0	0	0	0	0	0	0	0	0	0	0	0	0	0	1	0.0375235	1	0.0375235	0	0	0	0	0	0	0	0	0	0	0	0	0	0	0	0	0	0	42	1.57598	41	1.53846	1	0.0375235
mmu-miR-1247-5p	2391	1618	67.6704	7	0.292765	6	0.250941	1	0.0418235	0	0	0	0	0	0	0	0	0	0	0	0	2	0.083647	2	0.083647	0	0	0	0	0	0	0	0	0	0	0	0	0	0	0	0	0	0	34	1.422	34	1.422	0	0
mmu-miR-1249-3p	4	3	75	0	0	0	0	0	0	0	0	0	0	0	0	0	0	0	0	0	0	0	0	0	0	0	0	0	0	0	0	0	0	0	0	0	0	0	0	0	0	0	0	0	0	0	0	0	0
mmu-miR-1258-5p	1	0	0	0	0	0	0	0	0	0	0	0	0	0	0	0	0	0	0	0	0	0	0	0	0	0	0	0	0	0	0	0	0	0	0	0	0	0	0	0	0	0	0	0	0	0	0	0	0
mmu-miR-125a-3p	401	333	83.0424	0	0	0	0	0	0	0	0	0	0	0	0	0	0	0	0	0	0	0	0	0	0	0	0	0	0	0	0	0	0	0	0	0	0	0	0	0	0	0	0	1	0.249377	1	0.249377	0	0
mmu-miR-125a-5p	171036	133512	78.0608	188	0.109918	185	0.108164	3	0.00175402	16	0.00935476	16	0.00935476	0	0	3	0.00175402	3	0.00175402	0	0	11	0.00643139	10	0.00584672	1	0.000584672	0	0	0	0	0	0	0	0	0	0	0	0	0	0	0	0	187	0.109334	187	0.109334	0	0
mmu-miR-125b-1-3p	6373	6237	97.866	0	0	0	0	0	0	0	0	0	0	0	0	0	0	0	0	0	0	0	0	0	0	0	0	0	0	0	0	0	0	0	0	0	0	0	0	0	0	0	0	0	0	0	0	0	0
mmu-miR-125b-2-3p	1010	850	84.1584	0	0	0	0	0	0	0	0	0	0	0	0	0	0	0	0	0	0	0	0	0	0	0	0	0	0	0	0	0	0	0	0	0	0	0	0	0	0	0	0	17	1.68317	15	1.48515	2	0.19802
mmu-miR-125b-5p	459225	89269	19.4391	1648	0.358865	1642	0.357559	6	0.00130655	146	0.0317927	146	0.0317927	0	0	0	0	0	0	0	0	44	0.00958136	41	0.00892809	3	0.000653275	0	0	0	0	0	0	0	0	0	0	0	0	0	0	0	0	817	0.177908	817	0.177908	0	0
mmu-miR-1264-5p	1	0	0	0	0	0	0	0	0	0	0	0	0	0	0	0	0	0	0	0	0	0	0	0	0	0	0	0	0	0	0	0	0	0	0	0	0	0	0	0	0	0	0	0	0	0	0	0	0
mmu-miR-126a-3p	1407	345	24.5203	8	0.568586	8	0.568586	0	0	1	0.0710732	1	0.0710732	0	0	0	0	0	0	0	0	0	0	0	0	0	0	0	0	0	0	0	0	0	0	0	0	0	0	0	0	0	0	0	0	0	0	0	0
mmu-miR-126a-5p	233	72	30.9013	1	0.429185	1	0.429185	0	0	0	0	0	0	0	0	0	0	0	0	0	0	0	0	0	0	0	0	0	0	0	0	0	0	0	0	0	0	0	0	0	0	0	0	2	0.858369	2	0.858369	0	0
mmu-miR-126b-3p	3	2	66.6667	0	0	0	0	0	0	0	0	0	0	0	0	0	0	0	0	0	0	0	0	0	0	0	0	0	0	0	0	0	0	0	0	0	0	0	0	0	0	0	0	0	0	0	0	0	0
mmu-miR-127-3p	11691	8963	76.6658	23	0.196733	23	0.196733	0	0	0	0	0	0	0	0	0	0	0	0	0	0	2	0.0171072	1	0.00855359	1	0.00855359	0	0	0	0	0	0	0	0	0	0	0	0	0	0	0	0	94	0.804037	94	0.804037	0	0
mmu-miR-127-5p	517	218	42.1663	3	0.580271	3	0.580271	0	0	0	0	0	0	0	0	0	0	0	0	0	0	0	0	0	0	0	0	0	0	0	0	0	0	0	0	0	0	0	0	0	0	0	0	35	6.76983	35	6.76983	0	0
mmu-miR-128-1-5p	2	2	100	0	0	0	0	0	0	0	0	0	0	0	0	0	0	0	0	0	0	0	0	0	0	0	0	0	0	0	0	0	0	0	0	0	0	0	0	0	0	0	0	1	50	1	50	0	0
mmu-miR-128-2-5p	2	0	0	0	0	0	0	0	0	0	0	0	0	0	0	0	0	0	0	0	0	0	0	0	0	0	0	0	0	0	0	0	0	0	0	0	0	0	0	0	0	0	0	0	0	0	0	0	0
mmu-miR-128-3p	611	477	78.0687	1	0.163666	1	0.163666	0	0	1	0.163666	1	0.163666	0	0	0	0	0	0	0	0	0	0	0	0	0	0	0	0	0	0	0	0	0	0	0	0	0	0	0	0	0	0	31	5.07365	30	4.90998	1	0.163666
mmu-miR-129-2-3p	83	42	50.6024	0	0	0	0	0	0	0	0	0	0	0	0	0	0	0	0	0	0	0	0	0	0	0	0	0	0	0	0	0	0	0	0	0	0	0	0	0	0	0	0	0	0	0	0	0	0
mmu-miR-129-5p	4080	914	22.402	24	0.588235	24	0.588235	0	0	0	0	0	0	0	0	0	0	0	0	0	0	2	0.0490196	2	0.0490196	0	0	0	0	0	0	0	0	0	0	0	0	0	0	0	0	0	0	21	0.514706	19	0.465686	2	0.0490196
mmu-miR-1291	2	1	50	0	0	0	0	0	0	0	0	0	0	0	0	0	0	0	0	0	0	0	0	0	0	0	0	0	0	0	0	0	0	0	0	0	0	0	0	0	0	0	0	1	50	1	50	0	0
mmu-miR-1298-5p	17	14	82.3529	0	0	0	0	0	0	0	0	0	0	0	0	0	0	0	0	0	0	0	0	0	0	0	0	0	0	0	0	0	0	0	0	0	0	0	0	0	0	0	0	0	0	0	0	0	0
mmu-miR-1306-3p	12	11	91.6667	0	0	0	0	0	0	0	0	0	0	0	0	0	0	0	0	0	0	0	0	0	0	0	0	0	0	0	0	0	0	0	0	0	0	0	0	0	0	0	0	0	0	0	0	0	0
mmu-miR-130a-3p	6949	2618	37.6745	31	0.446107	31	0.446107	0	0	1	0.0143906	1	0.0143906	0	0	0	0	0	0	0	0	3	0.0431717	3	0.0431717	0	0	0	0	0	0	0	0	0	0	0	0	0	0	0	0	0	0	11	0.158296	11	0.158296	0	0
mmu-miR-130a-5p	8	5	62.5	0	0	0	0	0	0	0	0	0	0	0	0	0	0	0	0	0	0	0	0	0	0	0	0	0	0	0	0	0	0	0	0	0	0	0	0	0	0	0	0	0	0	0	0	0	0
mmu-miR-130b-3p	156	61	39.1026	1	0.641026	1	0.641026	0	0	0	0	0	0	0	0	0	0	0	0	0	0	0	0	0	0	0	0	0	0	0	0	0	0	0	0	0	0	0	0	0	0	0	0	0	0	0	0	0	0
mmu-miR-130b-5p	29	7	24.1379	0	0	0	0	0	0	0	0	0	0	0	0	0	0	0	0	0	0	0	0	0	0	0	0	0	0	0	0	0	0	0	0	0	0	0	0	0	0	0	0	1	3.44828	1	3.44828	0	0
mmu-miR-132-3p	12026	2720	22.6177	52	0.432396	52	0.432396	0	0	6	0.0498919	6	0.0498919	0	0	0	0	0	0	0	0	0	0	0	0	0	0	0	0	0	0	0	0	0	0	0	0	0	0	0	0	0	0	8	0.0665225	8	0.0665225	0	0
mmu-miR-132-5p	21	15	71.4286	0	0	0	0	0	0	0	0	0	0	0	0	0	0	0	0	0	0	0	0	0	0	0	0	0	0	0	0	0	0	0	0	0	0	0	0	0	0	0	0	2	9.52381	2	9.52381	0	0
mmu-miR-133a-3p	27	19	70.3704	0	0	0	0	0	0	0	0	0	0	0	0	0	0	0	0	0	0	0	0	0	0	0	0	0	0	0	0	0	0	0	0	0	0	0	0	0	0	0	0	8	29.6296	5	18.5185	1	3.7037
mmu-miR-133b-3p	5	5	100	0	0	0	0	0	0	0	0	0	0	0	0	0	0	0	0	0	0	0	0	0	0	0	0	0	0	0	0	0	0	0	0	0	0	0	0	0	0	0	0	0	0	0	0	0	0
mmu-miR-134-3p	1	0	0	0	0	0	0	0	0	0	0	0	0	0	0	0	0	0	0	0	0	0	0	0	0	0	0	0	0	0	0	0	0	0	0	0	0	0	0	0	0	0	0	0	0	0	0	0	0
mmu-miR-134-5p	7236	2793	38.5987	33	0.456053	33	0.456053	0	0	3	0.0414594	3	0.0414594	0	0	0	0	0	0	0	0	2	0.0276396	2	0.0276396	0	0	0	0	0	0	0	0	0	0	0	0	0	0	0	0	0	0	15	0.207297	6	0.0829187	6	0.0829187
mmu-miR-135a-5p	1	0	0	0	0	0	0	0	0	0	0	0	0	0	0	0	0	0	0	0	0	0	0	0	0	0	0	0	0	0	0	0	0	0	0	0	0	0	0	0	0	0	0	0	0	0	0	0	0
mmu-miR-135b-3p	54	22	40.7407	2	3.7037	2	3.7037	0	0	0	0	0	0	0	0	0	0	0	0	0	0	0	0	0	0	0	0	0	0	0	0	0	0	0	0	0	0	0	0	0	0	0	0	5	9.25926	5	9.25926	0	0
mmu-miR-135b-5p	286	129	45.1049	1	0.34965	1	0.34965	0	0	0	0	0	0	0	0	0	0	0	0	0	0	0	0	0	0	0	0	0	0	0	0	0	0	0	0	0	0	0	0	0	0	0	0	0	0	0	0	0	0
mmu-miR-136-3p	59	58	98.3051	0	0	0	0	0	0	0	0	0	0	0	0	0	0	0	0	0	0	0	0	0	0	0	0	0	0	0	0	0	0	0	0	0	0	0	0	0	0	0	0	0	0	0	0	0	0
mmu-miR-136-5p	518	130	25.0965	0	0	0	0	0	0	0	0	0	0	0	0	0	0	0	0	0	0	0	0	0	0	0	0	0	0	0	0	0	0	0	0	0	0	0	0	0	0	0	0	37	7.14286	37	7.14286	0	0
mmu-miR-137-3p	27	1	3.7037	0	0	0	0	0	0	0	0	0	0	0	0	0	0	0	0	0	0	0	0	0	0	0	0	0	0	0	0	0	0	0	0	0	0	0	0	0	0	0	0	1	3.7037	1	3.7037	0	0
mmu-miR-138-2-3p	1	0	0	0	0	0	0	0	0	0	0	0	0	0	0	0	0	0	0	0	0	0	0	0	0	0	0	0	0	0	0	0	0	0	0	0	0	0	0	0	0	0	0	0	0	0	0	0	0
mmu-miR-138-5p	87	77	88.5057	0	0	0	0	0	0	0	0	0	0	0	0	0	0	0	0	0	0	0	0	0	0	0	0	0	0	0	0	0	0	0	0	0	0	0	0	0	0	0	0	2	2.29885	1	1.14943	1	1.14943
mmu-miR-139-3p	111	93	83.7838	0	0	0	0	0	0	0	0	0	0	0	0	0	0	0	0	0	0	0	0	0	0	0	0	0	0	0	0	0	0	0	0	0	0	0	0	0	0	0	0	35	31.5315	31	27.9279	1	0.900901
mmu-miR-139-5p	261	147	56.3218	0	0	0	0	0	0	0	0	0	0	0	0	0	0	0	0	0	0	0	0	0	0	0	0	0	0	0	0	0	0	0	0	0	0	0	0	0	0	0	0	45	17.2414	45	17.2414	0	0
mmu-miR-140-3p	109901	89106	81.0784	95	0.0864414	95	0.0864414	0	0	12	0.0109189	12	0.0109189	0	0	0	0	0	0	0	0	9	0.00818919	9	0.00818919	0	0	0	0	0	0	0	0	0	0	0	0	0	0	0	0	0	0	78283	71.2305	58513	53.2416	19040	17.3247
mmu-miR-140-5p	8402	1017	12.1043	37	0.440371	37	0.440371	0	0	2	0.0238039	2	0.0238039	0	0	1	0.0119019	1	0.0119019	0	0	7	0.0833135	4	0.0476077	3	0.0357058	0	0	0	0	0	0	0	0	0	0	0	0	0	0	0	0	49	0.583194	49	0.583194	0	0
mmu-miR-141-3p	3	1	33.3333	0	0	0	0	0	0	0	0	0	0	0	0	0	0	0	0	0	0	0	0	0	0	0	0	0	0	0	0	0	0	0	0	0	0	0	0	0	0	0	0	1	33.3333	1	33.3333	0	0
mmu-miR-142a-3p	86	66	76.7442	0	0	0	0	0	0	0	0	0	0	0	0	0	0	0	0	0	0	0	0	0	0	0	0	0	0	0	0	0	0	0	0	0	0	0	0	0	0	0	0	0	0	0	0	0	0
mmu-miR-142a-5p	10	6	60	0	0	0	0	0	0	0	0	0	0	0	0	0	0	0	0	0	0	0	0	0	0	0	0	0	0	0	0	0	0	0	0	0	0	0	0	0	0	0	0	1	10	1	10	0	0
mmu-miR-143-3p	1800980	1784300	99.0739	126	0.0069962	123	0.00682962	3	0.000166576	12	0.000666305	12	0.000666305	0	0	0	0	0	0	0	0	8	0.000444203	8	0.000444203	0	0	0	0	0	0	0	0	0	0	0	0	0	0	0	0	0	0	106512	5.91412	105353	5.84977	1141	0.0633545
mmu-miR-143-5p	2148	298	13.8734	10	0.465549	10	0.465549	0	0	2	0.0931099	2	0.0931099	0	0	0	0	0	0	0	0	0	0	0	0	0	0	0	0	0	0	0	0	0	0	0	0	0	0	0	0	0	0	124	5.77281	114	5.30726	10	0.465549
mmu-miR-144-5p	1	0	0	0	0	0	0	0	0	0	0	0	0	0	0	0	0	0	0	0	0	0	0	0	0	0	0	0	0	0	0	0	0	0	0	0	0	0	0	0	0	0	0	0	0	0	0	0	0
mmu-miR-145a-3p	3339	3329	99.7005	0	0	0	0	0	0	0	0	0	0	0	0	0	0	0	0	0	0	0	0	0	0	0	0	0	0	0	0	0	0	0	0	0	0	0	0	0	0	0	0	7	0.209644	7	0.209644	0	0
mmu-miR-145a-5p	1341	944	70.3952	6	0.447427	6	0.447427	0	0	0	0	0	0	0	0	0	0	0	0	0	0	0	0	0	0	0	0	0	0	0	0	0	0	0	0	0	0	0	0	0	0	0	0	25	1.86428	23	1.71514	2	0.149142
mmu-miR-146a-3p	3	0	0	0	0	0	0	0	0	0	0	0	0	0	0	0	0	0	0	0	0	0	0	0	0	0	0	0	0	0	0	0	0	0	0	0	0	0	0	0	0	0	0	0	0	0	0	0	0
mmu-miR-146a-5p	22788	8680	38.0902	77	0.337897	76	0.333509	1	0.00438827	6	0.0263296	6	0.0263296	0	0	2	0.00877655	2	0.00877655	0	0	3	0.0131648	3	0.0131648	0	0	0	0	0	0	0	0	0	0	0	0	0	0	0	0	0	0	1470	6.45076	1244	5.45901	226	0.99175
mmu-miR-146b-3p	102	22	21.5686	0	0	0	0	0	0	0	0	0	0	0	0	0	0	0	0	0	0	0	0	0	0	0	0	0	0	0	0	0	0	0	0	0	0	0	0	0	0	0	0	1	0.980392	1	0.980392	0	0
mmu-miR-146b-5p	389587	356704	91.5595	182	0.0467161	182	0.0467161	0	0	27	0.00693042	27	0.00693042	0	0	0	0	0	0	0	0	5	0.00128341	5	0.00128341	0	0	0	0	0	0	0	0	0	0	0	0	0	0	0	0	0	0	314246	80.6613	54164	13.9029	259969	66.7294
mmu-miR-147-3p	1	1	100	0	0	0	0	0	0	0	0	0	0	0	0	0	0	0	0	0	0	0	0	0	0	0	0	0	0	0	0	0	0	0	0	0	0	0	0	0	0	0	0	0	0	0	0	0	0
mmu-miR-147-5p	4	1	25	0	0	0	0	0	0	0	0	0	0	0	0	0	0	0	0	0	0	0	0	0	0	0	0	0	0	0	0	0	0	0	0	0	0	0	0	0	0	0	0	0	0	0	0	0	0
mmu-miR-148a-3p	222012	41271	18.5895	812	0.365746	809	0.364395	4	0.0018017	138	0.0621588	138	0.0621588	0	0	7	0.00315298	7	0.00315298	0	0	25	0.0112607	16	0.00720682	9	0.00405383	0	0	0	0	0	0	0	0	0	0	0	0	0	0	0	0	25172	11.3381	19014	8.5644	6152	2.77102
mmu-miR-148a-5p	505	148	29.3069	1	0.19802	1	0.19802	0	0	0	0	0	0	0	0	0	0	0	0	0	0	0	0	0	0	0	0	0	0	0	0	0	0	0	0	0	0	0	0	0	0	0	0	2	0.39604	0	0	2	0.39604
mmu-miR-148b-3p	34237	17754	51.8562	156	0.455647	155	0.452727	2	0.00584163	14	0.0408914	14	0.0408914	0	0	0	0	0	0	0	0	5	0.0146041	5	0.0146041	0	0	0	0	0	0	0	0	0	0	0	0	0	0	0	0	0	0	208	0.60753	143	0.417677	65	0.189853
mmu-miR-148b-5p	470	254	54.0426	0	0	0	0	0	0	0	0	0	0	0	0	0	0	0	0	0	0	0	0	0	0	0	0	0	0	0	0	0	0	0	0	0	0	0	0	0	0	0	0	0	0	0	0	0	0
mmu-miR-149-3p	82	12	14.6341	1	1.21951	1	1.21951	0	0	0	0	0	0	0	0	0	0	0	0	0	0	1	1.21951	0	0	1	1.21951	0	0	0	0	0	0	0	0	0	0	0	0	0	0	0	0	2	2.43902	2	2.43902	0	0
mmu-miR-149-5p	2479	1460	58.8947	8	0.322711	8	0.322711	0	0	0	0	0	0	0	0	0	0	0	0	0	0	1	0.0403388	1	0.0403388	0	0	0	0	0	0	0	0	0	0	0	0	0	0	0	0	0	0	19	0.766438	18	0.726099	1	0.0403388
mmu-miR-150-5p	3	2	66.6667	0	0	0	0	0	0	0	0	0	0	0	0	0	0	0	0	0	0	0	0	0	0	0	0	0	0	0	0	0	0	0	0	0	0	0	0	0	0	0	0	1	33.3333	1	33.3333	0	0
mmu-miR-151-3p	24536	16529	67.3663	39	0.15895	39	0.15895	0	0	1	0.00407564	1	0.00407564	0	0	0	0	0	0	0	0	2	0.00815129	2	0.00815129	0	0	0	0	0	0	0	0	0	0	0	0	0	0	0	0	0	0	5402	22.0166	5189	21.1485	139	0.566515
mmu-miR-151-5p	6945	2730	39.3089	29	0.417567	28	0.403168	1	0.0143988	4	0.0575954	4	0.0575954	0	0	0	0	0	0	0	0	3	0.0431965	3	0.0431965	0	0	0	0	0	0	0	0	0	0	0	0	0	0	0	0	0	0	1148	16.5299	983	14.1541	165	2.37581
mmu-miR-152-3p	220050	65349	29.6973	756	0.343558	751	0.341286	5	0.00227221	121	0.0549875	121	0.0549875	0	0	0	0	0	0	0	0	16	0.00727107	14	0.00636219	2	0.000908884	0	0	0	0	0	0	0	0	0	0	0	0	0	0	0	0	7007	3.18428	6988	3.17564	19	0.0086344
mmu-miR-152-5p	207	36	17.3913	1	0.483092	1	0.483092	0	0	0	0	0	0	0	0	0	0	0	0	0	0	0	0	0	0	0	0	0	0	0	0	0	0	0	0	0	0	0	0	0	0	0	0	0	0	0	0	0	0
mmu-miR-154-3p	19	1	5.26316	0	0	0	0	0	0	0	0	0	0	0	0	0	0	0	0	0	0	0	0	0	0	0	0	0	0	0	0	0	0	0	0	0	0	0	0	0	0	0	0	0	0	0	0	0	0
mmu-miR-154-5p	26	6	23.0769	0	0	0	0	0	0	0	0	0	0	0	0	0	0	0	0	0	0	0	0	0	0	0	0	0	0	0	0	0	0	0	0	0	0	0	0	0	0	0	0	0	0	0	0	0	0
mmu-miR-155-3p	12	11	91.6667	0	0	0	0	0	0	0	0	0	0	0	0	0	0	0	0	0	0	0	0	0	0	0	0	0	0	0	0	0	0	0	0	0	0	0	0	0	0	0	0	10	83.3333	10	83.3333	0	0
mmu-miR-155-5p	2691	2426	90.1524	3	0.111483	3	0.111483	0	0	0	0	0	0	0	0	0	0	0	0	0	0	0	0	0	0	0	0	0	0	0	0	0	0	0	0	0	0	0	0	0	0	0	0	263	9.77332	234	8.69565	24	0.891862
mmu-miR-15a-3p	1	1	100	0	0	0	0	0	0	0	0	0	0	0	0	0	0	0	0	0	0	0	0	0	0	0	0	0	0	0	0	0	0	0	0	0	0	0	0	0	0	0	0	0	0	0	0	0	0
mmu-miR-15a-5p	3005	2703	89.9501	0	0	0	0	0	0	0	0	0	0	0	0	0	0	0	0	0	0	0	0	0	0	0	0	0	0	0	0	0	0	0	0	0	0	0	0	0	0	0	0	2417	80.4326	988	32.8785	1425	47.421
mmu-miR-15b-3p	22	15	68.1818	0	0	0	0	0	0	0	0	0	0	0	0	0	0	0	0	0	0	0	0	0	0	0	0	0	0	0	0	0	0	0	0	0	0	0	0	0	0	0	0	0	0	0	0	0	0
mmu-miR-15b-5p	1290	615	47.6744	0	0	0	0	0	0	0	0	0	0	0	0	0	0	0	0	0	0	1	0.0775194	1	0.0775194	0	0	0	0	0	0	0	0	0	0	0	0	0	0	0	0	0	0	6	0.465116	5	0.387597	0	0
mmu-miR-16-1-3p	177	52	29.3785	0	0	0	0	0	0	0	0	0	0	0	0	0	0	0	0	0	0	0	0	0	0	0	0	0	0	0	0	0	0	0	0	0	0	0	0	0	0	0	0	41	23.1638	41	23.1638	0	0
mmu-miR-16-2-3p	11	2	18.1818	0	0	0	0	0	0	0	0	0	0	0	0	0	0	0	0	0	0	0	0	0	0	0	0	0	0	0	0	0	0	0	0	0	0	0	0	0	0	0	0	0	0	0	0	0	0
mmu-miR-16-5p	8510	3648	42.8672	29	0.340776	29	0.340776	0	0	1	0.0117509	1	0.0117509	0	0	0	0	0	0	0	0	0	0	0	0	0	0	0	0	0	0	0	0	0	0	0	0	0	0	0	0	0	0	1007	11.8331	886	10.4113	45	0.52879
mmu-miR-1668	3	2	66.6667	0	0	0	0	0	0	0	0	0	0	0	0	0	0	0	0	0	0	0	0	0	0	0	0	0	0	0	0	0	0	0	0	0	0	0	0	0	0	0	0	0	0	0	0	0	0
mmu-miR-17-3p	746	397	53.2172	1	0.134048	1	0.134048	0	0	0	0	0	0	0	0	0	0	0	0	0	0	0	0	0	0	0	0	0	0	0	0	0	0	0	0	0	0	0	0	0	0	0	0	47	6.30027	47	6.30027	0	0
mmu-miR-17-5p	6283	1238	19.704	31	0.493395	30	0.477479	1	0.015916	2	0.0318319	2	0.0318319	0	0	0	0	0	0	0	0	1	0.015916	1	0.015916	0	0	0	0	0	0	0	0	0	0	0	0	0	0	0	0	0	0	68	1.08229	68	1.08229	0	0
mmu-miR-181a-1-3p	573	219	38.2199	3	0.52356	3	0.52356	0	0	0	0	0	0	0	0	0	0	0	0	0	0	0	0	0	0	0	0	0	0	0	0	0	0	0	0	0	0	0	0	0	0	0	0	0	0	0	0	0	0
mmu-miR-181a-2-3p	1	1	100	0	0	0	0	0	0	0	0	0	0	0	0	0	0	0	0	0	0	0	0	0	0	0	0	0	0	0	0	0	0	0	0	0	0	0	0	0	0	0	0	0	0	0	0	0	0
mmu-miR-181a-5p	41367	15928	38.5041	176	0.42546	175	0.423043	1	0.00241739	4	0.00966954	4	0.00966954	0	0	0	0	0	0	0	0	8	0.0193391	7	0.0169217	1	0.00241739	0	0	0	0	0	0	0	0	0	0	0	0	0	0	0	0	1456	3.51971	864	2.08862	589	1.42384
mmu-miR-181b-1-3p	37	18	48.6486	1	2.7027	1	2.7027	0	0	0	0	0	0	0	0	0	0	0	0	0	0	0	0	0	0	0	0	0	0	0	0	0	0	0	0	0	0	0	0	0	0	0	0	5	13.5135	0	0	5	13.5135
mmu-miR-181b-2-3p	2	1	50	0	0	0	0	0	0	0	0	0	0	0	0	0	0	0	0	0	0	0	0	0	0	0	0	0	0	0	0	0	0	0	0	0	0	0	0	0	0	0	0	0	0	0	0	0	0
mmu-miR-181b-5p	18034	14194	78.7069	34	0.188533	34	0.188533	0	0	0	0	0	0	0	0	0	0	0	0	0	0	3	0.0166352	3	0.0166352	0	0	0	0	0	0	0	0	0	0	0	0	0	0	0	0	0	0	2602	14.4283	2461	13.6464	133	0.737496
mmu-miR-181c-3p	59	39	66.1017	0	0	0	0	0	0	0	0	0	0	0	0	0	0	0	0	0	0	0	0	0	0	0	0	0	0	0	0	0	0	0	0	0	0	0	0	0	0	0	0	0	0	0	0	0	0
mmu-miR-181c-5p	362	123	33.9779	1	0.276243	0	0	1	0.276243	0	0	0	0	0	0	0	0	0	0	0	0	0	0	0	0	0	0	0	0	0	0	0	0	0	0	0	0	0	0	0	0	0	0	66	18.232	38	10.4972	18	4.97238
mmu-miR-181d-5p	888	621	69.9324	4	0.45045	4	0.45045	0	0	0	0	0	0	0	0	0	0	0	0	0	0	0	0	0	0	0	0	0	0	0	0	0	0	0	0	0	0	0	0	0	0	0	0	108	12.1622	108	12.1622	0	0
mmu-miR-182-5p	1833	1306	71.2493	6	0.327332	6	0.327332	0	0	0	0	0	0	0	0	0	0	0	0	0	0	0	0	0	0	0	0	0	0	0	0	0	0	0	0	0	0	0	0	0	0	0	0	43	2.34588	41	2.23677	2	0.109111
mmu-miR-183-5p	772	570	73.8342	3	0.388601	3	0.388601	0	0	0	0	0	0	0	0	0	0	0	0	0	0	0	0	0	0	0	0	0	0	0	0	0	0	0	0	0	0	0	0	0	0	0	0	330	42.7461	238	30.829	91	11.7876
mmu-miR-1839-3p	20	19	95	0	0	0	0	0	0	0	0	0	0	0	0	0	0	0	0	0	0	0	0	0	0	0	0	0	0	0	0	0	0	0	0	0	0	0	0	0	0	0	0	0	0	0	0	0	0
mmu-miR-1839-5p	10368	5131	49.4888	45	0.434028	45	0.434028	0	0	2	0.0192901	2	0.0192901	0	0	0	0	0	0	0	0	4	0.0385802	4	0.0385802	0	0	0	0	0	0	0	0	0	0	0	0	0	0	0	0	0	0	3177	30.6424	3108	29.9769	66	0.636574
mmu-miR-184-3p	66	44	66.6667	0	0	0	0	0	0	0	0	0	0	0	0	0	0	0	0	0	0	0	0	0	0	0	0	0	0	0	0	0	0	0	0	0	0	0	0	0	0	0	0	2	3.0303	0	0	2	3.0303
mmu-miR-1843a-3p	281	137	48.7544	0	0	0	0	0	0	0	0	0	0	0	0	0	0	0	0	0	0	0	0	0	0	0	0	0	0	0	0	0	0	0	0	0	0	0	0	0	0	0	0	6	2.13523	5	1.77936	1	0.355872
mmu-miR-1843a-5p	910	495	54.3956	0	0	0	0	0	0	0	0	0	0	0	0	0	0	0	0	0	0	0	0	0	0	0	0	0	0	0	0	0	0	0	0	0	0	0	0	0	0	0	0	240	26.3736	225	24.7253	15	1.64835
mmu-miR-1843b-5p	538	327	60.7807	1	0.185874	1	0.185874	0	0	0	0	0	0	0	0	0	0	0	0	0	0	0	0	0	0	0	0	0	0	0	0	0	0	0	0	0	0	0	0	0	0	0	0	15	2.7881	15	2.7881	0	0
mmu-miR-185-3p	72	45	62.5	2	2.77778	2	2.77778	0	0	0	0	0	0	0	0	0	0	0	0	0	0	0	0	0	0	0	0	0	0	0	0	0	0	0	0	0	0	0	0	0	0	0	0	0	0	0	0	0	0
mmu-miR-185-5p	5996	2113	35.2402	16	0.266845	16	0.266845	0	0	1	0.0166778	1	0.0166778	0	0	0	0	0	0	0	0	2	0.0333556	0	0	2	0.0333556	0	0	0	0	0	0	0	0	0	0	0	0	0	0	0	0	49	0.817211	49	0.817211	0	0
mmu-miR-186-3p	91	51	56.044	2	2.1978	2	2.1978	0	0	1	1.0989	1	1.0989	0	0	0	0	0	0	0	0	0	0	0	0	0	0	0	0	0	0	0	0	0	0	0	0	0	0	0	0	0	0	5	5.49451	5	5.49451	0	0
mmu-miR-186-5p	7757	4693	60.5002	25	0.32229	25	0.32229	0	0	0	0	0	0	0	0	0	0	0	0	0	0	0	0	0	0	0	0	0	0	0	0	0	0	0	0	0	0	0	0	0	0	0	0	2923	37.6821	2695	34.7428	228	2.93928
mmu-miR-187-3p	108	59	54.6296	1	0.925926	1	0.925926	0	0	0	0	0	0	0	0	0	0	0	0	0	0	0	0	0	0	0	0	0	0	0	0	0	0	0	0	0	0	0	0	0	0	0	0	0	0	0	0	0	0
mmu-miR-187-5p	9	5	55.5556	0	0	0	0	0	0	0	0	0	0	0	0	0	0	0	0	0	0	0	0	0	0	0	0	0	0	0	0	0	0	0	0	0	0	0	0	0	0	0	0	0	0	0	0	0	0
mmu-miR-188-3p	4	4	100	0	0	0	0	0	0	0	0	0	0	0	0	0	0	0	0	0	0	0	0	0	0	0	0	0	0	0	0	0	0	0	0	0	0	0	0	0	0	0	0	0	0	0	0	0	0
mmu-miR-188-5p	109	91	83.4862	0	0	0	0	0	0	0	0	0	0	0	0	0	0	0	0	0	0	0	0	0	0	0	0	0	0	0	0	0	0	0	0	0	0	0	0	0	0	0	0	4	3.66972	3	2.75229	1	0.917431
mmu-miR-18a-3p	42	37	88.0952	0	0	0	0	0	0	0	0	0	0	0	0	0	0	0	0	0	0	0	0	0	0	0	0	0	0	0	0	0	0	0	0	0	0	0	0	0	0	0	0	31	73.8095	30	71.4286	1	2.38095
mmu-miR-18a-5p	1019	77	7.55643	7	0.686948	7	0.686948	0	0	0	0	0	0	0	0	0	0	0	0	0	0	0	0	0	0	0	0	0	0	0	0	0	0	0	0	0	0	0	0	0	0	0	0	9	0.883219	9	0.883219	0	0
mmu-miR-18b-5p	1	1	100	1	100	1	100	0	0	0	0	0	0	0	0	0	0	0	0	0	0	0	0	0	0	0	0	0	0	0	0	0	0	0	0	0	0	0	0	0	0	0	0	0	0	0	0	0	0
mmu-miR-190a-3p	1	1	100	0	0	0	0	0	0	0	0	0	0	0	0	0	0	0	0	0	0	0	0	0	0	0	0	0	0	0	0	0	0	0	0	0	0	0	0	0	0	0	0	0	0	0	0	0	0
mmu-miR-190a-5p	3069	2902	94.5585	1	0.0325839	1	0.0325839	0	0	0	0	0	0	0	0	0	0	0	0	0	0	0	0	0	0	0	0	0	0	0	0	0	0	0	0	0	0	0	0	0	0	0	0	1573	51.2545	1204	39.231	201	6.54936
mmu-miR-190b-3p	9	6	66.6667	0	0	0	0	0	0	0	0	0	0	0	0	0	0	0	0	0	0	0	0	0	0	0	0	0	0	0	0	0	0	0	0	0	0	0	0	0	0	0	0	0	0	0	0	0	0
mmu-miR-190b-5p	66	63	95.4545	0	0	0	0	0	0	0	0	0	0	0	0	0	0	0	0	0	0	0	0	0	0	0	0	0	0	0	0	0	0	0	0	0	0	0	0	0	0	0	0	53	80.303	28	42.4242	25	37.8788
mmu-miR-191-3p	92	73	79.3478	0	0	0	0	0	0	0	0	0	0	0	0	0	0	0	0	0	0	0	0	0	0	0	0	0	0	0	0	0	0	0	0	0	0	0	0	0	0	0	0	0	0	0	0	0	0
mmu-miR-191-5p	135075	45534	33.7102	523	0.387192	521	0.385712	2	0.00148066	73	0.054044	73	0.054044	0	0	3	0.00222099	3	0.00222099	0	0	38	0.0281325	35	0.0259115	3	0.00222099	0	0	0	0	0	0	0	0	0	0	0	0	0	0	0	0	5663	4.19249	5649	4.18212	14	0.0103646
mmu-miR-192-3p	2	1	50	0	0	0	0	0	0	0	0	0	0	0	0	0	0	0	0	0	0	0	0	0	0	0	0	0	0	0	0	0	0	0	0	0	0	0	0	0	0	0	0	0	0	0	0	0	0
mmu-miR-192-5p	4425	2371	53.5819	7	0.158192	7	0.158192	0	0	0	0	0	0	0	0	0	0	0	0	0	0	0	0	0	0	0	0	0	0	0	0	0	0	0	0	0	0	0	0	0	0	0	0	604	13.6497	554	12.5198	42	0.949153
mmu-miR-1927	2	2	100	0	0	0	0	0	0	0	0	0	0	0	0	0	0	0	0	0	0	0	0	0	0	0	0	0	0	0	0	0	0	0	0	0	0	0	0	0	0	0	0	0	0	0	0	0	0
mmu-miR-1929-5p	16	5	31.25	0	0	0	0	0	0	0	0	0	0	0	0	0	0	0	0	0	0	0	0	0	0	0	0	0	0	0	0	0	0	0	0	0	0	0	0	0	0	0	0	0	0	0	0	0	0
mmu-miR-1931	1	1	100	0	0	0	0	0	0	0	0	0	0	0	0	0	0	0	0	0	0	0	0	0	0	0	0	0	0	0	0	0	0	0	0	0	0	0	0	0	0	0	0	0	0	0	0	0	0
mmu-miR-1932	3	2	66.6667	0	0	0	0	0	0	0	0	0	0	0	0	0	0	0	0	0	0	0	0	0	0	0	0	0	0	0	0	0	0	0	0	0	0	0	0	0	0	0	0	0	0	0	0	0	0
mmu-miR-1933-3p	2	2	100	0	0	0	0	0	0	0	0	0	0	0	0	0	0	0	0	0	0	0	0	0	0	0	0	0	0	0	0	0	0	0	0	0	0	0	0	0	0	0	0	2	100	2	100	0	0
mmu-miR-1933-5p	4	4	100	0	0	0	0	0	0	0	0	0	0	0	0	0	0	0	0	0	0	0	0	0	0	0	0	0	0	0	0	0	0	0	0	0	0	0	0	0	0	0	0	0	0	0	0	0	0
mmu-miR-1934-3p	66	39	59.0909	0	0	0	0	0	0	0	0	0	0	0	0	0	0	0	0	0	0	0	0	0	0	0	0	0	0	0	0	0	0	0	0	0	0	0	0	0	0	0	0	3	4.54545	1	1.51515	2	3.0303
mmu-miR-1934-5p	7	5	71.4286	0	0	0	0	0	0	0	0	0	0	0	0	0	0	0	0	0	0	0	0	0	0	0	0	0	0	0	0	0	0	0	0	0	0	0	0	0	0	0	0	0	0	0	0	0	0
mmu-miR-1938	4	3	75	0	0	0	0	0	0	0	0	0	0	0	0	0	0	0	0	0	0	0	0	0	0	0	0	0	0	0	0	0	0	0	0	0	0	0	0	0	0	0	0	0	0	0	0	0	0
mmu-miR-193a-3p	94	48	51.0638	0	0	0	0	0	0	0	0	0	0	0	0	0	0	0	0	0	0	0	0	0	0	0	0	0	0	0	0	0	0	0	0	0	0	0	0	0	0	0	0	0	0	0	0	0	0
mmu-miR-193a-5p	845	277	32.7811	4	0.473373	4	0.473373	0	0	0	0	0	0	0	0	0	0	0	0	0	0	0	0	0	0	0	0	0	0	0	0	0	0	0	0	0	0	0	0	0	0	0	0	4	0.473373	3	0.35503	1	0.118343
mmu-miR-193b-3p	51	22	43.1373	0	0	0	0	0	0	0	0	0	0	0	0	0	0	0	0	0	0	0	0	0	0	0	0	0	0	0	0	0	0	0	0	0	0	0	0	0	0	0	0	1	1.96078	1	1.96078	0	0
mmu-miR-193b-5p	524	153	29.1985	3	0.572519	3	0.572519	0	0	0	0	0	0	0	0	0	0	0	0	0	0	0	0	0	0	0	0	0	0	0	0	0	0	0	0	0	0	0	0	0	0	0	0	2	0.381679	2	0.381679	0	0
mmu-miR-194-2-3p	79	39	49.3671	1	1.26582	1	1.26582	0	0	0	0	0	0	0	0	0	0	0	0	0	0	0	0	0	0	0	0	0	0	0	0	0	0	0	0	0	0	0	0	0	0	0	0	0	0	0	0	0	0
mmu-miR-194-5p	2026	823	40.6219	10	0.493583	10	0.493583	0	0	2	0.0987167	2	0.0987167	0	0	0	0	0	0	0	0	0	0	0	0	0	0	0	0	0	0	0	0	0	0	0	0	0	0	0	0	0	0	171	8.44028	127	6.26851	44	2.17177
mmu-miR-1941-5p	2	2	100	0	0	0	0	0	0	0	0	0	0	0	0	0	0	0	0	0	0	0	0	0	0	0	0	0	0	0	0	0	0	0	0	0	0	0	0	0	0	0	0	0	0	0	0	0	0
mmu-miR-1943-5p	71	6	8.4507	0	0	0	0	0	0	0	0	0	0	0	0	0	0	0	0	0	0	0	0	0	0	0	0	0	0	0	0	0	0	0	0	0	0	0	0	0	0	0	0	0	0	0	0	0	0
mmu-miR-1945	20	18	90	0	0	0	0	0	0	0	0	0	0	0	0	0	0	0	0	0	0	0	0	0	0	0	0	0	0	0	0	0	0	0	0	0	0	0	0	0	0	0	0	2	10	2	10	0	0
mmu-miR-1947-5p	4	4	100	0	0	0	0	0	0	0	0	0	0	0	0	0	0	0	0	0	0	0	0	0	0	0	0	0	0	0	0	0	0	0	0	0	0	0	0	0	0	0	0	0	0	0	0	0	0
mmu-miR-1948-3p	25	8	32	0	0	0	0	0	0	0	0	0	0	0	0	0	0	0	0	0	0	0	0	0	0	0	0	0	0	0	0	0	0	0	0	0	0	0	0	0	0	0	0	1	4	1	4	0	0
mmu-miR-1948-5p	2	2	100	0	0	0	0	0	0	0	0	0	0	0	0	0	0	0	0	0	0	0	0	0	0	0	0	0	0	0	0	0	0	0	0	0	0	0	0	0	0	0	0	2	100	2	100	0	0
mmu-miR-1950	3	3	100	0	0	0	0	0	0	0	0	0	0	0	0	0	0	0	0	0	0	0	0	0	0	0	0	0	0	0	0	0	0	0	0	0	0	0	0	0	0	0	0	1	33.3333	1	33.3333	0	0
mmu-miR-1951	1	1	100	0	0	0	0	0	0	0	0	0	0	0	0	0	0	0	0	0	0	0	0	0	0	0	0	0	0	0	0	0	0	0	0	0	0	0	0	0	0	0	0	1	100	0	0	1	100
mmu-miR-1953	4	3	75	0	0	0	0	0	0	0	0	0	0	0	0	0	0	0	0	0	0	0	0	0	0	0	0	0	0	0	0	0	0	0	0	0	0	0	0	0	0	0	0	2	50	2	50	0	0
mmu-miR-1954	6	1	16.6667	0	0	0	0	0	0	0	0	0	0	0	0	0	0	0	0	0	0	0	0	0	0	0	0	0	0	0	0	0	0	0	0	0	0	0	0	0	0	0	0	0	0	0	0	0	0
mmu-miR-1955-3p	3	2	66.6667	0	0	0	0	0	0	0	0	0	0	0	0	0	0	0	0	0	0	0	0	0	0	0	0	0	0	0	0	0	0	0	0	0	0	0	0	0	0	0	0	2	66.6667	2	66.6667	0	0
mmu-miR-1955-5p	2	2	100	0	0	0	0	0	0	0	0	0	0	0	0	0	0	0	0	0	0	0	0	0	0	0	0	0	0	0	0	0	0	0	0	0	0	0	0	0	0	0	0	0	0	0	0	0	0
mmu-miR-1956	3	2	66.6667	0	0	0	0	0	0	0	0	0	0	0	0	0	0	0	0	0	0	0	0	0	0	0	0	0	0	0	0	0	0	0	0	0	0	0	0	0	0	0	0	0	0	0	0	0	0
mmu-miR-1957a	33	33	100	4	12.1212	4	12.1212	0	0	0	0	0	0	0	0	0	0	0	0	0	0	0	0	0	0	0	0	0	0	0	0	0	0	0	0	0	0	0	0	0	0	0	0	0	0	0	0	0	0
mmu-miR-1958	2	0	0	0	0	0	0	0	0	0	0	0	0	0	0	0	0	0	0	0	0	0	0	0	0	0	0	0	0	0	0	0	0	0	0	0	0	0	0	0	0	0	0	0	0	0	0	0	0
mmu-miR-195a-3p	195	147	75.3846	2	1.02564	2	1.02564	0	0	0	0	0	0	0	0	0	0	0	0	0	0	0	0	0	0	0	0	0	0	0	0	0	0	0	0	0	0	0	0	0	0	0	0	64	32.8205	64	32.8205	0	0
mmu-miR-195a-5p	1812	1520	83.8852	1	0.0551876	1	0.0551876	0	0	1	0.0551876	1	0.0551876	0	0	0	0	0	0	0	0	0	0	0	0	0	0	0	0	0	0	0	0	0	0	0	0	0	0	0	0	0	0	781	43.1015	723	39.9007	58	3.20088
mmu-miR-1960	9	9	100	0	0	0	0	0	0	0	0	0	0	0	0	0	0	0	0	0	0	0	0	0	0	0	0	0	0	0	0	0	0	0	0	0	0	0	0	0	0	0	0	0	0	0	0	0	0
mmu-miR-1964-3p	92	65	70.6522	0	0	0	0	0	0	0	0	0	0	0	0	0	0	0	0	0	0	0	0	0	0	0	0	0	0	0	0	0	0	0	0	0	0	0	0	0	0	0	0	0	0	0	0	0	0
mmu-miR-1964-5p	1	0	0	0	0	0	0	0	0	0	0	0	0	0	0	0	0	0	0	0	0	0	0	0	0	0	0	0	0	0	0	0	0	0	0	0	0	0	0	0	0	0	0	0	0	0	0	0	0
mmu-miR-1966-5p	4	4	100	0	0	0	0	0	0	0	0	0	0	0	0	0	0	0	0	0	0	0	0	0	0	0	0	0	0	0	0	0	0	0	0	0	0	0	0	0	0	0	0	0	0	0	0	0	0
mmu-miR-1967	1	0	0	0	0	0	0	0	0	0	0	0	0	0	0	0	0	0	0	0	0	0	0	0	0	0	0	0	0	0	0	0	0	0	0	0	0	0	0	0	0	0	0	0	0	0	0	0	0
mmu-miR-1968-5p	5	5	100	0	0	0	0	0	0	0	0	0	0	0	0	0	0	0	0	0	0	0	0	0	0	0	0	0	0	0	0	0	0	0	0	0	0	0	0	0	0	0	0	0	0	0	0	0	0
mmu-miR-1969	1	1	100	0	0	0	0	0	0	0	0	0	0	0	0	0	0	0	0	0	0	0	0	0	0	0	0	0	0	0	0	0	0	0	0	0	0	0	0	0	0	0	0	1	100	0	0	1	100
mmu-miR-196a-1-3p	8	6	75	0	0	0	0	0	0	0	0	0	0	0	0	0	0	0	0	0	0	0	0	0	0	0	0	0	0	0	0	0	0	0	0	0	0	0	0	0	0	0	0	0	0	0	0	0	0
mmu-miR-196a-2-3p	33	18	54.5455	0	0	0	0	0	0	0	0	0	0	0	0	0	0	0	0	0	0	0	0	0	0	0	0	0	0	0	0	0	0	0	0	0	0	0	0	0	0	0	0	12	36.3636	12	36.3636	0	0
mmu-miR-196a-5p	17017	7349	43.1862	40	0.235059	40	0.235059	0	0	3	0.0176294	3	0.0176294	0	0	0	0	0	0	0	0	5	0.0293824	3	0.0176294	2	0.011753	0	0	0	0	0	0	0	0	0	0	0	0	0	0	0	0	817	4.80108	775	4.55427	42	0.246812
mmu-miR-196b-3p	1	0	0	0	0	0	0	0	0	0	0	0	0	0	0	0	0	0	0	0	0	0	0	0	0	0	0	0	0	0	0	0	0	0	0	0	0	0	0	0	0	0	0	0	0	0	0	0	0
mmu-miR-196b-5p	40758	20199	49.5584	92	0.225723	90	0.220816	2	0.00490701	0	0	0	0	0	0	1	0.00245351	1	0.00245351	0	0	7	0.0171745	4	0.00981402	3	0.00736052	0	0	0	0	0	0	0	0	0	0	0	0	0	0	0	0	1212	2.97365	1011	2.48049	200	0.490701
mmu-miR-1970	3	2	66.6667	0	0	0	0	0	0	0	0	0	0	0	0	0	0	0	0	0	0	0	0	0	0	0	0	0	0	0	0	0	0	0	0	0	0	0	0	0	0	0	0	1	33.3333	1	33.3333	0	0
mmu-miR-1981-3p	66	64	96.9697	0	0	0	0	0	0	0	0	0	0	0	0	0	0	0	0	0	0	0	0	0	0	0	0	0	0	0	0	0	0	0	0	0	0	0	0	0	0	0	0	46	69.697	36	54.5455	10	15.1515
mmu-miR-1981-5p	4252	3324	78.175	5	0.117592	5	0.117592	0	0	0	0	0	0	0	0	0	0	0	0	0	0	1	0.0235183	1	0.0235183	0	0	0	0	0	0	0	0	0	0	0	0	0	0	0	0	0	0	0	0	0	0	0	0
mmu-miR-1982-3p	7	1	14.2857	0	0	0	0	0	0	0	0	0	0	0	0	0	0	0	0	0	0	0	0	0	0	0	0	0	0	0	0	0	0	0	0	0	0	0	0	0	0	0	0	0	0	0	0	0	0
mmu-miR-1983	17	12	70.5882	0	0	0	0	0	0	0	0	0	0	0	0	0	0	0	0	0	0	1	5.88235	1	5.88235	0	0	0	0	0	0	0	0	0	0	0	0	0	0	0	0	0	0	0	0	0	0	0	0
mmu-miR-199a-3p	46829	46227	98.7145	4	0.00854172	4	0.00854172	0	0	1	0.00213543	1	0.00213543	0	0	0	0	0	0	0	0	0	0	0	0	0	0	0	0	0	0	0	0	0	0	0	0	0	0	0	0	0	0	1940	4.14273	466	0.99511	1473	3.14549
mmu-miR-199a-5p	18202	2989	16.4213	74	0.406549	74	0.406549	0	0	6	0.0329634	6	0.0329634	0	0	0	0	0	0	0	0	2	0.0109878	2	0.0109878	0	0	0	0	0	0	0	0	0	0	0	0	0	0	0	0	0	0	93	0.510933	80	0.439512	11	0.0604329
mmu-miR-199b-3p	21892	21591	98.6251	2	0.00913576	2	0.00913576	0	0	0	0	0	0	0	0	0	0	0	0	0	0	0	0	0	0	0	0	0	0	0	0	0	0	0	0	0	0	0	0	0	0	0	0	236	1.07802	233	1.06432	2	0.00913576
mmu-miR-199b-5p	841	193	22.9489	1	0.118906	1	0.118906	0	0	0	0	0	0	0	0	0	0	0	0	0	0	0	0	0	0	0	0	0	0	0	0	0	0	0	0	0	0	0	0	0	0	0	0	5	0.59453	4	0.475624	1	0.118906
mmu-miR-19a-3p	70	26	37.1429	0	0	0	0	0	0	0	0	0	0	0	0	0	0	0	0	0	0	0	0	0	0	0	0	0	0	0	0	0	0	0	0	0	0	0	0	0	0	0	0	1	1.42857	1	1.42857	0	0
mmu-miR-19a-5p	1	1	100	0	0	0	0	0	0	0	0	0	0	0	0	0	0	0	0	0	0	0	0	0	0	0	0	0	0	0	0	0	0	0	0	0	0	0	0	0	0	0	0	0	0	0	0	0	0
mmu-miR-19b-1-5p	1	1	100	0	0	0	0	0	0	0	0	0	0	0	0	0	0	0	0	0	0	0	0	0	0	0	0	0	0	0	0	0	0	0	0	0	0	0	0	0	0	0	0	0	0	0	0	0	0
mmu-miR-19b-3p	403	189	46.8983	3	0.744417	3	0.744417	0	0	0	0	0	0	0	0	0	0	0	0	0	0	0	0	0	0	0	0	0	0	0	0	0	0	0	0	0	0	0	0	0	0	0	0	5	1.24069	5	1.24069	0	0
mmu-miR-1a-3p	11938	2358	19.7521	52	0.435584	51	0.427207	1	0.00837661	11	0.0921427	11	0.0921427	0	0	0	0	0	0	0	0	4	0.0335064	3	0.0251298	1	0.00837661	0	0	0	0	0	0	0	0	0	0	0	0	0	0	0	0	139	1.16435	137	1.1476	2	0.0167532
mmu-miR-1b-3p	22	0	0	0	0	0	0	0	0	0	0	0	0	0	0	0	0	0	0	0	0	0	0	0	0	0	0	0	0	0	0	0	0	0	0	0	0	0	0	0	0	0	0	0	0	0	0	0	0
mmu-miR-1b-5p	1	1	100	0	0	0	0	0	0	0	0	0	0	0	0	0	0	0	0	0	0	0	0	0	0	0	0	0	0	0	0	0	0	0	0	0	0	0	0	0	0	0	0	1	100	1	100	0	0
mmu-miR-200c-3p	66	20	30.303	0	0	0	0	0	0	0	0	0	0	0	0	0	0	0	0	0	0	0	0	0	0	0	0	0	0	0	0	0	0	0	0	0	0	0	0	0	0	0	0	0	0	0	0	0	0
mmu-miR-201-3p	1	0	0	0	0	0	0	0	0	0	0	0	0	0	0	0	0	0	0	0	0	0	0	0	0	0	0	0	0	0	0	0	0	0	0	0	0	0	0	0	0	0	0	0	0	0	0	0	0
mmu-miR-203-3p	389	137	35.2185	0	0	0	0	0	0	0	0	0	0	0	0	0	0	0	0	0	0	0	0	0	0	0	0	0	0	0	0	0	0	0	0	0	0	0	0	0	0	0	0	46	11.8252	46	11.8252	0	0
mmu-miR-203-5p	1	1	100	0	0	0	0	0	0	0	0	0	0	0	0	0	0	0	0	0	0	0	0	0	0	0	0	0	0	0	0	0	0	0	0	0	0	0	0	0	0	0	0	0	0	0	0	0	0
mmu-miR-204-3p	3	3	100	0	0	0	0	0	0	0	0	0	0	0	0	0	0	0	0	0	0	0	0	0	0	0	0	0	0	0	0	0	0	0	0	0	0	0	0	0	0	0	0	0	0	0	0	0	0
mmu-miR-204-5p	98	89	90.8163	0	0	0	0	0	0	0	0	0	0	0	0	0	0	0	0	0	0	0	0	0	0	0	0	0	0	0	0	0	0	0	0	0	0	0	0	0	0	0	0	68	69.3878	60	61.2245	8	8.16327
mmu-miR-205-5p	5	5	100	0	0	0	0	0	0	0	0	0	0	0	0	0	0	0	0	0	0	0	0	0	0	0	0	0	0	0	0	0	0	0	0	0	0	0	0	0	0	0	0	0	0	0	0	0	0
mmu-miR-206-3p	26728	4325	16.1815	225	0.841814	223	0.834331	2	0.00748279	26	0.0972763	26	0.0972763	0	0	0	0	0	0	0	0	42	0.157139	35	0.130949	7	0.0261898	0	0	0	0	0	0	0	0	0	0	0	0	0	0	0	0	1107	4.14172	1060	3.96588	47	0.175846
mmu-miR-20a-3p	13	12	92.3077	0	0	0	0	0	0	0	0	0	0	0	0	0	0	0	0	0	0	0	0	0	0	0	0	0	0	0	0	0	0	0	0	0	0	0	0	0	0	0	0	10	76.9231	10	76.9231	0	0
mmu-miR-20a-5p	10937	1509	13.7972	69	0.630886	69	0.630886	0	0	11	0.100576	11	0.100576	0	0	0	0	0	0	0	0	6	0.0548597	3	0.0274298	3	0.0274298	0	0	0	0	0	0	0	0	0	0	0	0	0	0	0	0	93	0.850325	93	0.850325	0	0
mmu-miR-20b-5p	4	3	75	2	50	2	50	0	0	0	0	0	0	0	0	0	0	0	0	0	0	0	0	0	0	0	0	0	0	0	0	0	0	0	0	0	0	0	0	0	0	0	0	0	0	0	0	0	0
mmu-miR-210-3p	16466	7680	46.6416	99	0.601239	99	0.601239	0	0	2	0.0121462	2	0.0121462	0	0	1	0.00607312	1	0.00607312	0	0	24	0.145755	20	0.121462	4	0.0242925	0	0	0	0	0	0	0	0	0	0	0	0	0	0	0	0	299	1.81586	298	1.80979	1	0.00607312
mmu-miR-210-5p	1328	71	5.34639	14	1.05422	14	1.05422	0	0	0	0	0	0	0	0	0	0	0	0	0	0	0	0	0	0	0	0	0	0	0	0	0	0	0	0	0	0	0	0	0	0	0	0	14	1.05422	14	1.05422	0	0
mmu-miR-211-3p	1	1	100	0	0	0	0	0	0	0	0	0	0	0	0	0	0	0	0	0	0	0	0	0	0	0	0	0	0	0	0	0	0	0	0	0	0	0	0	0	0	0	0	0	0	0	0	0	0
mmu-miR-211-5p	1	1	100	0	0	0	0	0	0	0	0	0	0	0	0	0	0	0	0	0	0	0	0	0	0	0	0	0	0	0	0	0	0	0	0	0	0	0	0	0	0	0	0	0	0	0	0	0	0
mmu-miR-212-3p	190	178	93.6842	0	0	0	0	0	0	0	0	0	0	0	0	0	0	0	0	0	0	0	0	0	0	0	0	0	0	0	0	0	0	0	0	0	0	0	0	0	0	0	0	7	3.68421	7	3.68421	0	0
mmu-miR-212-5p	294	79	26.8707	0	0	0	0	0	0	0	0	0	0	0	0	0	0	0	0	0	0	1	0.340136	1	0.340136	0	0	0	0	0	0	0	0	0	0	0	0	0	0	0	0	0	0	35	11.9048	31	10.5442	4	1.36054
mmu-miR-2137	9	9	100	0	0	0	0	0	0	0	0	0	0	0	0	0	0	0	0	0	0	0	0	0	0	0	0	0	0	0	0	0	0	0	0	0	0	0	0	0	0	0	0	0	0	0	0	0	0
mmu-miR-214-3p	2683	2080	77.5252	6	0.22363	6	0.22363	0	0	0	0	0	0	0	0	0	0	0	0	0	0	1	0.0372717	1	0.0372717	0	0	0	0	0	0	0	0	0	0	0	0	0	0	0	0	0	0	6	0.22363	4	0.149087	2	0.0745434
mmu-miR-214-5p	921	106	11.5092	1	0.108578	1	0.108578	0	0	0	0	0	0	0	0	0	0	0	0	0	0	1	0.108578	1	0.108578	0	0	0	0	0	0	0	0	0	0	0	0	0	0	0	0	0	0	6	0.651466	2	0.217155	1	0.108578
mmu-miR-215-5p	79	57	72.1519	0	0	0	0	0	0	0	0	0	0	0	0	0	0	0	0	0	0	0	0	0	0	0	0	0	0	0	0	0	0	0	0	0	0	0	0	0	0	0	0	50	63.2911	50	63.2911	0	0
mmu-miR-216a-5p	3	1	33.3333	0	0	0	0	0	0	0	0	0	0	0	0	0	0	0	0	0	0	0	0	0	0	0	0	0	0	0	0	0	0	0	0	0	0	0	0	0	0	0	0	1	33.3333	1	33.3333	0	0
mmu-miR-216b-5p	5	1	20	0	0	0	0	0	0	0	0	0	0	0	0	0	0	0	0	0	0	0	0	0	0	0	0	0	0	0	0	0	0	0	0	0	0	0	0	0	0	0	0	0	0	0	0	0	0
mmu-miR-217-5p	10	8	80	0	0	0	0	0	0	0	0	0	0	0	0	0	0	0	0	0	0	0	0	0	0	0	0	0	0	0	0	0	0	0	0	0	0	0	0	0	0	0	0	0	0	0	0	0	0
mmu-miR-218-1-3p	8	5	62.5	0	0	0	0	0	0	0	0	0	0	0	0	0	0	0	0	0	0	0	0	0	0	0	0	0	0	0	0	0	0	0	0	0	0	0	0	0	0	0	0	0	0	0	0	0	0
mmu-miR-218-2-3p	16	2	12.5	0	0	0	0	0	0	0	0	0	0	0	0	0	0	0	0	0	0	0	0	0	0	0	0	0	0	0	0	0	0	0	0	0	0	0	0	0	0	0	0	0	0	0	0	0	0
mmu-miR-218-5p	1306	1238	94.7933	0	0	0	0	0	0	0	0	0	0	0	0	0	0	0	0	0	0	0	0	0	0	0	0	0	0	0	0	0	0	0	0	0	0	0	0	0	0	0	0	487	37.2894	412	31.5467	71	5.43645
mmu-miR-219a-1-3p	48	18	37.5	0	0	0	0	0	0	0	0	0	0	0	0	0	0	0	0	0	0	0	0	0	0	0	0	0	0	0	0	0	0	0	0	0	0	0	0	0	0	0	0	4	8.33333	4	8.33333	0	0
mmu-miR-219a-2-3p	7	1	14.2857	0	0	0	0	0	0	0	0	0	0	0	0	0	0	0	0	0	0	0	0	0	0	0	0	0	0	0	0	0	0	0	0	0	0	0	0	0	0	0	0	0	0	0	0	0	0
mmu-miR-219a-5p	3	3	100	0	0	0	0	0	0	0	0	0	0	0	0	0	0	0	0	0	0	0	0	0	0	0	0	0	0	0	0	0	0	0	0	0	0	0	0	0	0	0	0	3	100	0	0	3	100
mmu-miR-219c-5p	42	6	14.2857	0	0	0	0	0	0	0	0	0	0	0	0	0	0	0	0	0	0	0	0	0	0	0	0	0	0	0	0	0	0	0	0	0	0	0	0	0	0	0	0	1	2.38095	1	2.38095	0	0
mmu-miR-21a-3p	2264	651	28.7544	11	0.485866	11	0.485866	0	0	0	0	0	0	0	0	0	0	0	0	0	0	0	0	0	0	0	0	0	0	0	0	0	0	0	0	0	0	0	0	0	0	0	0	14	0.618375	14	0.618375	0	0
mmu-miR-21a-5p	2500890	2163020	86.4902	2033	0.0812911	2015	0.0805713	18	0.000719744	225	0.0089968	225	0.0089968	0	0	0	0	0	0	0	0	34	0.00135952	29	0.00115959	5	0.000199929	0	0	0	0	0	0	0	0	0	0	0	0	0	0	0	0	1724920	68.9722	1616790	64.6486	108053	4.32058
mmu-miR-22-3p	59103	12254	20.7333	619	1.04732	616	1.04225	3	0.00507588	54	0.0913659	54	0.0913659	0	0	2	0.00338392	2	0.00338392	0	0	102	0.17258	46	0.0778302	56	0.0947498	0	0	0	0	0	0	0	0	0	0	0	0	0	0	0	0	603	1.02025	599	1.01348	4	0.00676785
mmu-miR-22-5p	432	382	88.4259	0	0	0	0	0	0	0	0	0	0	0	0	0	0	0	0	0	0	0	0	0	0	0	0	0	0	0	0	0	0	0	0	0	0	0	0	0	0	0	0	1	0.231481	1	0.231481	0	0
mmu-miR-221-3p	2033	1578	77.6193	2	0.0983768	2	0.0983768	0	0	0	0	0	0	0	0	0	0	0	0	0	0	0	0	0	0	0	0	0	0	0	0	0	0	0	0	0	0	0	0	0	0	0	0	87	4.27939	59	2.90212	28	1.37727
mmu-miR-221-5p	2497	1059	42.4109	12	0.480577	12	0.480577	0	0	3	0.120144	3	0.120144	0	0	0	0	0	0	0	0	0	0	0	0	0	0	0	0	0	0	0	0	0	0	0	0	0	0	0	0	0	0	0	0	0	0	0	0
mmu-miR-222-3p	1838	1750	95.2122	1	0.054407	1	0.054407	0	0	0	0	0	0	0	0	0	0	0	0	0	0	0	0	0	0	0	0	0	0	0	0	0	0	0	0	0	0	0	0	0	0	0	0	637	34.6572	21	1.14255	41	2.23069
mmu-miR-222-5p	269	251	93.3086	0	0	0	0	0	0	0	0	0	0	0	0	0	0	0	0	0	0	0	0	0	0	0	0	0	0	0	0	0	0	0	0	0	0	0	0	0	0	0	0	177	65.7993	163	60.5948	14	5.20446
mmu-miR-223-3p	9	8	88.8889	0	0	0	0	0	0	0	0	0	0	0	0	0	0	0	0	0	0	0	0	0	0	0	0	0	0	0	0	0	0	0	0	0	0	0	0	0	0	0	0	2	22.2222	2	22.2222	0	0
mmu-miR-223-5p	1	1	100	0	0	0	0	0	0	0	0	0	0	0	0	0	0	0	0	0	0	0	0	0	0	0	0	0	0	0	0	0	0	0	0	0	0	0	0	0	0	0	0	1	100	1	100	0	0
mmu-miR-224-5p	1997	1966	98.4477	0	0	0	0	0	0	0	0	0	0	0	0	0	0	0	0	0	0	0	0	0	0	0	0	0	0	0	0	0	0	0	0	0	0	0	0	0	0	0	0	1708	85.5283	175	8.76314	29	1.45218
mmu-miR-23a-3p	8107	5258	64.8575	31	0.382386	31	0.382386	0	0	1	0.012335	1	0.012335	0	0	0	0	0	0	0	0	1	0.012335	1	0.012335	0	0	0	0	0	0	0	0	0	0	0	0	0	0	0	0	0	0	994	12.261	353	4.35426	616	7.59837
mmu-miR-23a-5p	12	7	58.3333	0	0	0	0	0	0	0	0	0	0	0	0	0	0	0	0	0	0	0	0	0	0	0	0	0	0	0	0	0	0	0	0	0	0	0	0	0	0	0	0	0	0	0	0	0	0
mmu-miR-23b-3p	10576	7948	75.1513	19	0.179652	19	0.179652	0	0	2	0.0189107	2	0.0189107	0	0	0	0	0	0	0	0	5	0.0472769	5	0.0472769	0	0	0	0	0	0	0	0	0	0	0	0	0	0	0	0	0	0	2197	20.7734	303	2.86498	1856	17.5492
mmu-miR-23b-5p	69	33	47.8261	0	0	0	0	0	0	0	0	0	0	0	0	0	0	0	0	0	0	0	0	0	0	0	0	0	0	0	0	0	0	0	0	0	0	0	0	0	0	0	0	3	4.34783	3	4.34783	0	0
mmu-miR-24-1-5p	21	12	57.1429	1	4.7619	1	4.7619	0	0	0	0	0	0	0	0	0	0	0	0	0	0	0	0	0	0	0	0	0	0	0	0	0	0	0	0	0	0	0	0	0	0	0	0	0	0	0	0	0	0
mmu-miR-24-2-5p	2384	1071	44.9245	10	0.419463	10	0.419463	0	0	1	0.0419463	1	0.0419463	0	0	0	0	0	0	0	0	1	0.0419463	1	0.0419463	0	0	0	0	0	0	0	0	0	0	0	0	0	0	0	0	0	0	10	0.419463	10	0.419463	0	0
mmu-miR-24-3p	277446	185469	66.8487	519	0.187063	517	0.186343	2	0.000720861	60	0.0216258	60	0.0216258	0	0	8	0.00288344	8	0.00288344	0	0	9	0.00324387	6	0.00216258	3	0.00108129	0	0	0	0	0	0	0	0	0	0	0	0	0	0	0	0	410	0.147777	356	0.128313	54	0.0194632
mmu-miR-25-3p	2680	1834	68.4328	3	0.11194	3	0.11194	0	0	0	0	0	0	0	0	0	0	0	0	0	0	0	0	0	0	0	0	0	0	0	0	0	0	0	0	0	0	0	0	0	0	0	0	30	1.1194	22	0.820896	8	0.298507
mmu-miR-25-5p	105	81	77.1429	0	0	0	0	0	0	0	0	0	0	0	0	0	0	0	0	0	0	0	0	0	0	0	0	0	0	0	0	0	0	0	0	0	0	0	0	0	0	0	0	50	47.619	50	47.619	0	0
mmu-miR-26a-1-3p	11	1	9.09091	0	0	0	0	0	0	0	0	0	0	0	0	0	0	0	0	0	0	0	0	0	0	0	0	0	0	0	0	0	0	0	0	0	0	0	0	0	0	0	0	0	0	0	0	0	0
mmu-miR-26a-2-3p	8	0	0	0	0	0	0	0	0	0	0	0	0	0	0	0	0	0	0	0	0	0	0	0	0	0	0	0	0	0	0	0	0	0	0	0	0	0	0	0	0	0	0	0	0	0	0	0	0
mmu-miR-26a-5p	30023	18215	60.6702	75	0.249808	75	0.249808	0	0	11	0.0366386	11	0.0366386	0	0	0	0	0	0	0	0	3	0.00999234	3	0.00999234	0	0	0	0	0	0	0	0	0	0	0	0	0	0	0	0	0	0	712	2.37152	460	1.53216	252	0.839356
mmu-miR-26b-3p	51	41	80.3922	0	0	0	0	0	0	0	0	0	0	0	0	0	0	0	0	0	0	0	0	0	0	0	0	0	0	0	0	0	0	0	0	0	0	0	0	0	0	0	0	0	0	0	0	0	0
mmu-miR-26b-5p	6501	5697	87.6327	32	0.492232	32	0.492232	0	0	0	0	0	0	0	0	0	0	0	0	0	0	0	0	0	0	0	0	0	0	0	0	0	0	0	0	0	0	0	0	0	0	0	0	4086	62.8519	3552	54.6377	414	6.36825
mmu-miR-27a-3p	27171	8165	30.0504	98	0.360679	98	0.360679	0	0	7	0.0257628	7	0.0257628	0	0	1	0.00368039	1	0.00368039	0	0	2	0.00736079	2	0.00736079	0	0	0	0	0	0	0	0	0	0	0	0	0	0	0	0	0	0	6	0.0220824	6	0.0220824	0	0
mmu-miR-27a-5p	1004	128	12.749	7	0.697211	7	0.697211	0	0	0	0	0	0	0	0	0	0	0	0	0	0	1	0.0996016	1	0.0996016	0	0	0	0	0	0	0	0	0	0	0	0	0	0	0	0	0	0	6	0.59761	6	0.59761	0	0
mmu-miR-27b-3p	188744	83152	44.0554	576	0.305175	573	0.303586	3	0.00158945	39	0.0206629	39	0.0206629	0	0	2	0.00105964	2	0.00105964	0	0	18	0.00953673	16	0.00847709	2	0.00105964	0	0	0	0	0	0	0	0	0	0	0	0	0	0	0	0	3908	2.07053	3797	2.01172	111	0.0588098
mmu-miR-27b-5p	2311	1231	53.267	6	0.259628	6	0.259628	0	0	0	0	0	0	0	0	0	0	0	0	0	0	0	0	0	0	0	0	0	0	0	0	0	0	0	0	0	0	0	0	0	0	0	0	1003	43.4011	31	1.34141	533	23.0636
mmu-miR-28a-3p	21075	8943	42.4342	70	0.332147	70	0.332147	0	0	0	0	0	0	0	0	0	0	0	0	0	0	8	0.0379597	4	0.0189798	4	0.0189798	0	0	0	0	0	0	0	0	0	0	0	0	0	0	0	0	1202	5.70344	1199	5.68921	1	0.00474496
mmu-miR-28a-5p	7743	6494	83.8693	8	0.103319	7	0.0904042	1	0.0129149	1	0.0129149	1	0.0129149	0	0	0	0	0	0	0	0	0	0	0	0	0	0	0	0	0	0	0	0	0	0	0	0	0	0	0	0	0	0	45	0.58117	44	0.568255	1	0.0129149
mmu-miR-28c	200	49	24.5	1	0.5	1	0.5	0	0	0	0	0	0	0	0	0	0	0	0	0	0	0	0	0	0	0	0	0	0	0	0	0	0	0	0	0	0	0	0	0	0	0	0	1	0.5	1	0.5	0	0
mmu-miR-291a-5p	2	1	50	0	0	0	0	0	0	0	0	0	0	0	0	0	0	0	0	0	0	0	0	0	0	0	0	0	0	0	0	0	0	0	0	0	0	0	0	0	0	0	0	0	0	0	0	0	0
mmu-miR-292a-5p	4	3	75	0	0	0	0	0	0	0	0	0	0	0	0	0	0	0	0	0	0	0	0	0	0	0	0	0	0	0	0	0	0	0	0	0	0	0	0	0	0	0	0	0	0	0	0	0	0
mmu-miR-293-3p	5	3	60	0	0	0	0	0	0	0	0	0	0	0	0	0	0	0	0	0	0	0	0	0	0	0	0	0	0	0	0	0	0	0	0	0	0	0	0	0	0	0	0	0	0	0	0	0	0
mmu-miR-294-3p	1	1	100	0	0	0	0	0	0	0	0	0	0	0	0	0	0	0	0	0	0	0	0	0	0	0	0	0	0	0	0	0	0	0	0	0	0	0	0	0	0	0	0	0	0	0	0	0	0
mmu-miR-295-3p	1	1	100	0	0	0	0	0	0	0	0	0	0	0	0	0	0	0	0	0	0	0	0	0	0	0	0	0	0	0	0	0	0	0	0	0	0	0	0	0	0	0	0	0	0	0	0	0	0
mmu-miR-296-3p	1355	1310	96.679	0	0	0	0	0	0	0	0	0	0	0	0	0	0	0	0	0	0	0	0	0	0	0	0	0	0	0	0	0	0	0	0	0	0	0	0	0	0	0	0	0	0	0	0	0	0
mmu-miR-296-5p	21	3	14.2857	0	0	0	0	0	0	0	0	0	0	0	0	0	0	0	0	0	0	0	0	0	0	0	0	0	0	0	0	0	0	0	0	0	0	0	0	0	0	0	0	0	0	0	0	0	0
mmu-miR-297a-3p	1	1	100	0	0	0	0	0	0	0	0	0	0	0	0	0	0	0	0	0	0	0	0	0	0	0	0	0	0	0	0	0	0	0	0	0	0	0	0	0	0	0	0	1	100	1	100	0	0
mmu-miR-297a-5p	260	233	89.6154	0	0	0	0	0	0	0	0	0	0	0	0	0	0	0	0	0	0	0	0	0	0	0	0	0	0	0	0	0	0	0	0	0	0	0	0	0	0	0	0	0	0	0	0	0	0
mmu-miR-297b-3p	1	1	100	0	0	0	0	0	0	0	0	0	0	0	0	0	0	0	0	0	0	0	0	0	0	0	0	0	0	0	0	0	0	0	0	0	0	0	0	0	0	0	0	0	0	0	0	0	0
mmu-miR-297b-5p	54	43	79.6296	0	0	0	0	0	0	0	0	0	0	0	0	0	0	0	0	0	0	0	0	0	0	0	0	0	0	0	0	0	0	0	0	0	0	0	0	0	0	0	0	19	35.1852	12	22.2222	7	12.963
mmu-miR-297c-3p	1	1	100	0	0	0	0	0	0	0	0	0	0	0	0	0	0	0	0	0	0	0	0	0	0	0	0	0	0	0	0	0	0	0	0	0	0	0	0	0	0	0	0	0	0	0	0	0	0
mmu-miR-297c-5p	82	26	31.7073	1	1.21951	1	1.21951	0	0	0	0	0	0	0	0	0	0	0	0	0	0	0	0	0	0	0	0	0	0	0	0	0	0	0	0	0	0	0	0	0	0	0	0	0	0	0	0	0	0
mmu-miR-298-3p	2	1	50	0	0	0	0	0	0	0	0	0	0	0	0	0	0	0	0	0	0	0	0	0	0	0	0	0	0	0	0	0	0	0	0	0	0	0	0	0	0	0	0	0	0	0	0	0	0
mmu-miR-298-5p	202	182	90.099	0	0	0	0	0	0	0	0	0	0	0	0	0	0	0	0	0	0	0	0	0	0	0	0	0	0	0	0	0	0	0	0	0	0	0	0	0	0	0	0	2	0.990099	1	0.49505	1	0.49505
mmu-miR-299a-3p	236	185	78.3898	0	0	0	0	0	0	0	0	0	0	0	0	0	0	0	0	0	0	0	0	0	0	0	0	0	0	0	0	0	0	0	0	0	0	0	0	0	0	0	0	0	0	0	0	0	0
mmu-miR-299a-5p	4	1	25	0	0	0	0	0	0	0	0	0	0	0	0	0	0	0	0	0	0	0	0	0	0	0	0	0	0	0	0	0	0	0	0	0	0	0	0	0	0	0	0	0	0	0	0	0	0
mmu-miR-299b-3p	17	8	47.0588	0	0	0	0	0	0	0	0	0	0	0	0	0	0	0	0	0	0	0	0	0	0	0	0	0	0	0	0	0	0	0	0	0	0	0	0	0	0	0	0	0	0	0	0	0	0
mmu-miR-29a-3p	59908	56773	94.767	8	0.0133538	8	0.0133538	0	0	1	0.00166923	1	0.00166923	0	0	0	0	0	0	0	0	0	0	0	0	0	0	0	0	0	0	0	0	0	0	0	0	0	0	0	0	0	0	923	1.5407	913	1.524	10	0.0166923
mmu-miR-29a-5p	1391	1160	83.3932	1	0.0718907	1	0.0718907	0	0	0	0	0	0	0	0	0	0	0	0	0	0	1	0.0718907	0	0	1	0.0718907	0	0	0	0	0	0	0	0	0	0	0	0	0	0	0	0	1086	78.0733	510	36.6643	355	25.5212
mmu-miR-29b-1-5p	888	886	99.7748	0	0	0	0	0	0	0	0	0	0	0	0	0	0	0	0	0	0	0	0	0	0	0	0	0	0	0	0	0	0	0	0	0	0	0	0	0	0	0	0	829	93.3559	160	18.018	658	74.0991
mmu-miR-29b-2-5p	13	13	100	0	0	0	0	0	0	0	0	0	0	0	0	0	0	0	0	0	0	0	0	0	0	0	0	0	0	0	0	0	0	0	0	0	0	0	0	0	0	0	0	0	0	0	0	0	0
mmu-miR-29b-3p	4451	1088	24.4439	23	0.516738	23	0.516738	0	0	5	0.112334	5	0.112334	0	0	0	0	0	0	0	0	3	0.0674006	3	0.0674006	0	0	0	0	0	0	0	0	0	0	0	0	0	0	0	0	0	0	3	0.0674006	3	0.0674006	0	0
mmu-miR-29c-3p	183	154	84.153	1	0.546448	1	0.546448	0	0	0	0	0	0	0	0	0	0	0	0	0	0	0	0	0	0	0	0	0	0	0	0	0	0	0	0	0	0	0	0	0	0	0	0	3	1.63934	3	1.63934	0	0
mmu-miR-29c-5p	5	5	100	0	0	0	0	0	0	0	0	0	0	0	0	0	0	0	0	0	0	0	0	0	0	0	0	0	0	0	0	0	0	0	0	0	0	0	0	0	0	0	0	4	80	0	0	2	40
mmu-miR-300-3p	753	356	47.2776	6	0.796813	6	0.796813	0	0	0	0	0	0	0	0	0	0	0	0	0	0	0	0	0	0	0	0	0	0	0	0	0	0	0	0	0	0	0	0	0	0	0	0	6	0.796813	6	0.796813	0	0
mmu-miR-300-5p	2	2	100	0	0	0	0	0	0	0	0	0	0	0	0	0	0	0	0	0	0	0	0	0	0	0	0	0	0	0	0	0	0	0	0	0	0	0	0	0	0	0	0	1	50	0	0	1	50
mmu-miR-301a-3p	463	169	36.5011	3	0.647948	3	0.647948	0	0	0	0	0	0	0	0	0	0	0	0	0	0	0	0	0	0	0	0	0	0	0	0	0	0	0	0	0	0	0	0	0	0	0	0	44	9.50324	4	0.863931	40	8.63931
mmu-miR-301a-5p	4	1	25	0	0	0	0	0	0	0	0	0	0	0	0	0	0	0	0	0	0	0	0	0	0	0	0	0	0	0	0	0	0	0	0	0	0	0	0	0	0	0	0	0	0	0	0	0	0
mmu-miR-301b-3p	52	22	42.3077	0	0	0	0	0	0	0	0	0	0	0	0	0	0	0	0	0	0	0	0	0	0	0	0	0	0	0	0	0	0	0	0	0	0	0	0	0	0	0	0	2	3.84615	1	1.92308	1	1.92308
mmu-miR-3057-3p	3	3	100	0	0	0	0	0	0	0	0	0	0	0	0	0	0	0	0	0	0	0	0	0	0	0	0	0	0	0	0	0	0	0	0	0	0	0	0	0	0	0	0	0	0	0	0	0	0
mmu-miR-3057-5p	291	177	60.8247	1	0.343643	1	0.343643	0	0	0	0	0	0	0	0	0	0	0	0	0	0	0	0	0	0	0	0	0	0	0	0	0	0	0	0	0	0	0	0	0	0	0	0	42	14.433	28	9.62199	12	4.12371
mmu-miR-3058-5p	2	1	50	0	0	0	0	0	0	0	0	0	0	0	0	0	0	0	0	0	0	0	0	0	0	0	0	0	0	0	0	0	0	0	0	0	0	0	0	0	0	0	0	0	0	0	0	0	0
mmu-miR-3060-3p	2	1	50	0	0	0	0	0	0	0	0	0	0	0	0	0	0	0	0	0	0	0	0	0	0	0	0	0	0	0	0	0	0	0	0	0	0	0	0	0	0	0	0	0	0	0	0	0	0
mmu-miR-3061-3p	6	1	16.6667	0	0	0	0	0	0	0	0	0	0	0	0	0	0	0	0	0	0	0	0	0	0	0	0	0	0	0	0	0	0	0	0	0	0	0	0	0	0	0	0	0	0	0	0	0	0
mmu-miR-3061-5p	15	14	93.3333	0	0	0	0	0	0	0	0	0	0	0	0	0	0	0	0	0	0	0	0	0	0	0	0	0	0	0	0	0	0	0	0	0	0	0	0	0	0	0	0	0	0	0	0	0	0
mmu-miR-3064-5p	46	28	60.8696	0	0	0	0	0	0	0	0	0	0	0	0	0	0	0	0	0	0	0	0	0	0	0	0	0	0	0	0	0	0	0	0	0	0	0	0	0	0	0	0	2	4.34783	1	2.17391	1	2.17391
mmu-miR-3065-3p	1	1	100	0	0	0	0	0	0	0	0	0	0	0	0	0	0	0	0	0	0	0	0	0	0	0	0	0	0	0	0	0	0	0	0	0	0	0	0	0	0	0	0	0	0	0	0	0	0
mmu-miR-3066-3p	6	1	16.6667	0	0	0	0	0	0	0	0	0	0	0	0	0	0	0	0	0	0	0	0	0	0	0	0	0	0	0	0	0	0	0	0	0	0	0	0	0	0	0	0	0	0	0	0	0	0
mmu-miR-3066-5p	78	60	76.9231	0	0	0	0	0	0	0	0	0	0	0	0	0	0	0	0	0	0	0	0	0	0	0	0	0	0	0	0	0	0	0	0	0	0	0	0	0	0	0	0	52	66.6667	52	66.6667	0	0
mmu-miR-3068-3p	67	34	50.7463	0	0	0	0	0	0	0	0	0	0	0	0	0	0	0	0	0	0	0	0	0	0	0	0	0	0	0	0	0	0	0	0	0	0	0	0	0	0	0	0	12	17.9104	12	17.9104	0	0
mmu-miR-3068-5p	2380	252	10.5882	18	0.756303	18	0.756303	0	0	2	0.0840336	2	0.0840336	0	0	0	0	0	0	0	0	0	0	0	0	0	0	0	0	0	0	0	0	0	0	0	0	0	0	0	0	0	0	27	1.13445	27	1.13445	0	0
mmu-miR-3069-5p	5	5	100	0	0	0	0	0	0	0	0	0	0	0	0	0	0	0	0	0	0	0	0	0	0	0	0	0	0	0	0	0	0	0	0	0	0	0	0	0	0	0	0	0	0	0	0	0	0
mmu-miR-3070-2-3p	3	3	100	0	0	0	0	0	0	0	0	0	0	0	0	0	0	0	0	0	0	0	0	0	0	0	0	0	0	0	0	0	0	0	0	0	0	0	0	0	0	0	0	0	0	0	0	0	0
mmu-miR-3072-5p	5	1	20	0	0	0	0	0	0	0	0	0	0	0	0	0	0	0	0	0	0	0	0	0	0	0	0	0	0	0	0	0	0	0	0	0	0	0	0	0	0	0	0	0	0	0	0	0	0
mmu-miR-3074-1-3p	1	1	100	0	0	0	0	0	0	0	0	0	0	0	0	0	0	0	0	0	0	0	0	0	0	0	0	0	0	0	0	0	0	0	0	0	0	0	0	0	0	0	0	0	0	0	0	0	0
mmu-miR-3074-5p	1	1	100	0	0	0	0	0	0	0	0	0	0	0	0	0	0	0	0	0	0	0	0	0	0	0	0	0	0	0	0	0	0	0	0	0	0	0	0	0	0	0	0	0	0	0	0	0	0
mmu-miR-3075-5p	35	32	91.4286	0	0	0	0	0	0	0	0	0	0	0	0	0	0	0	0	0	0	0	0	0	0	0	0	0	0	0	0	0	0	0	0	0	0	0	0	0	0	0	0	29	82.8571	13	37.1429	1	2.85714
mmu-miR-3076-3p	4	0	0	0	0	0	0	0	0	0	0	0	0	0	0	0	0	0	0	0	0	0	0	0	0	0	0	0	0	0	0	0	0	0	0	0	0	0	0	0	0	0	0	0	0	0	0	0	0
mmu-miR-3077-3p	4	4	100	0	0	0	0	0	0	0	0	0	0	0	0	0	0	0	0	0	0	0	0	0	0	0	0	0	0	0	0	0	0	0	0	0	0	0	0	0	0	0	0	0	0	0	0	0	0
mmu-miR-3079-5p	9	3	33.3333	0	0	0	0	0	0	0	0	0	0	0	0	0	0	0	0	0	0	0	0	0	0	0	0	0	0	0	0	0	0	0	0	0	0	0	0	0	0	0	0	1	11.1111	0	0	1	11.1111
mmu-miR-3081-3p	31	13	41.9355	0	0	0	0	0	0	0	0	0	0	0	0	0	0	0	0	0	0	0	0	0	0	0	0	0	0	0	0	0	0	0	0	0	0	0	0	0	0	0	0	0	0	0	0	0	0
mmu-miR-3081-5p	1	1	100	0	0	0	0	0	0	0	0	0	0	0	0	0	0	0	0	0	0	0	0	0	0	0	0	0	0	0	0	0	0	0	0	0	0	0	0	0	0	0	0	0	0	0	0	0	0
mmu-miR-3082-3p	8	3	37.5	0	0	0	0	0	0	0	0	0	0	0	0	0	0	0	0	0	0	0	0	0	0	0	0	0	0	0	0	0	0	0	0	0	0	0	0	0	0	0	0	0	0	0	0	0	0
mmu-miR-3084-3p	13	11	84.6154	0	0	0	0	0	0	0	0	0	0	0	0	0	0	0	0	0	0	0	0	0	0	0	0	0	0	0	0	0	0	0	0	0	0	0	0	0	0	0	0	4	30.7692	4	30.7692	0	0
mmu-miR-3084-5p	18	3	16.6667	0	0	0	0	0	0	0	0	0	0	0	0	0	0	0	0	0	0	0	0	0	0	0	0	0	0	0	0	0	0	0	0	0	0	0	0	0	0	0	0	1	5.55556	1	5.55556	0	0
mmu-miR-3086-5p	15	13	86.6667	0	0	0	0	0	0	0	0	0	0	0	0	0	0	0	0	0	0	0	0	0	0	0	0	0	0	0	0	0	0	0	0	0	0	0	0	0	0	0	0	9	60	2	13.3333	4	26.6667
mmu-miR-3087-5p	1	1	100	0	0	0	0	0	0	0	0	0	0	0	0	0	0	0	0	0	0	0	0	0	0	0	0	0	0	0	0	0	0	0	0	0	0	0	0	0	0	0	0	1	100	1	100	0	0
mmu-miR-3088-3p	1	1	100	0	0	0	0	0	0	0	0	0	0	0	0	0	0	0	0	0	0	0	0	0	0	0	0	0	0	0	0	0	0	0	0	0	0	0	0	0	0	0	0	0	0	0	0	0	0
mmu-miR-3089-3p	12	6	50	0	0	0	0	0	0	0	0	0	0	0	0	0	0	0	0	0	0	0	0	0	0	0	0	0	0	0	0	0	0	0	0	0	0	0	0	0	0	0	0	0	0	0	0	0	0
mmu-miR-3091-3p	2	1	50	0	0	0	0	0	0	0	0	0	0	0	0	0	0	0	0	0	0	0	0	0	0	0	0	0	0	0	0	0	0	0	0	0	0	0	0	0	0	0	0	0	0	0	0	0	0
mmu-miR-3091-5p	1	1	100	0	0	0	0	0	0	0	0	0	0	0	0	0	0	0	0	0	0	0	0	0	0	0	0	0	0	0	0	0	0	0	0	0	0	0	0	0	0	0	0	0	0	0	0	0	0
mmu-miR-3094-5p	3	2	66.6667	0	0	0	0	0	0	0	0	0	0	0	0	0	0	0	0	0	0	0	0	0	0	0	0	0	0	0	0	0	0	0	0	0	0	0	0	0	0	0	0	1	33.3333	1	33.3333	0	0
mmu-miR-3095-3p	742	317	42.7224	2	0.269542	2	0.269542	0	0	1	0.134771	1	0.134771	0	0	0	0	0	0	0	0	1	0.134771	0	0	1	0.134771	0	0	0	0	0	0	0	0	0	0	0	0	0	0	0	0	3	0.404313	3	0.404313	0	0
mmu-miR-3097-3p	5	2	40	0	0	0	0	0	0	0	0	0	0	0	0	0	0	0	0	0	0	0	0	0	0	0	0	0	0	0	0	0	0	0	0	0	0	0	0	0	0	0	0	0	0	0	0	0	0
mmu-miR-3097-5p	1	1	100	0	0	0	0	0	0	0	0	0	0	0	0	0	0	0	0	0	0	0	0	0	0	0	0	0	0	0	0	0	0	0	0	0	0	0	0	0	0	0	0	0	0	0	0	0	0
mmu-miR-3098-3p	2	2	100	0	0	0	0	0	0	0	0	0	0	0	0	0	0	0	0	0	0	0	0	0	0	0	0	0	0	0	0	0	0	0	0	0	0	0	0	0	0	0	0	2	100	1	50	1	50
mmu-miR-3098-5p	1	0	0	0	0	0	0	0	0	0	0	0	0	0	0	0	0	0	0	0	0	0	0	0	0	0	0	0	0	0	0	0	0	0	0	0	0	0	0	0	0	0	0	0	0	0	0	0	0
mmu-miR-3099-3p	3	1	33.3333	0	0	0	0	0	0	0	0	0	0	0	0	0	0	0	0	0	0	0	0	0	0	0	0	0	0	0	0	0	0	0	0	0	0	0	0	0	0	0	0	0	0	0	0	0	0
mmu-miR-30a-3p	5326	2501	46.9583	23	0.431844	23	0.431844	0	0	0	0	0	0	0	0	0	0	0	0	0	0	2	0.0375516	2	0.0375516	0	0	0	0	0	0	0	0	0	0	0	0	0	0	0	0	0	0	24	0.45062	24	0.45062	0	0
mmu-miR-30a-5p	82574	75622	91.5809	48	0.0581297	48	0.0581297	0	0	0	0	0	0	0	0	0	0	0	0	0	0	5	0.00605517	5	0.00605517	0	0	0	0	0	0	0	0	0	0	0	0	0	0	0	0	0	0	69264	83.8811	59278	71.7877	9955	12.0559
mmu-miR-30b-3p	287	123	42.8571	0	0	0	0	0	0	0	0	0	0	0	0	0	0	0	0	0	0	0	0	0	0	0	0	0	0	0	0	0	0	0	0	0	0	0	0	0	0	0	0	10	3.48432	10	3.48432	0	0
mmu-miR-30b-5p	372	210	56.4516	0	0	0	0	0	0	0	0	0	0	0	0	0	0	0	0	0	0	0	0	0	0	0	0	0	0	0	0	0	0	0	0	0	0	0	0	0	0	0	0	4	1.07527	3	0.806452	1	0.268817
mmu-miR-30c-1-3p	67	49	73.1343	0	0	0	0	0	0	0	0	0	0	0	0	0	0	0	0	0	0	0	0	0	0	0	0	0	0	0	0	0	0	0	0	0	0	0	0	0	0	0	0	0	0	0	0	0	0
mmu-miR-30c-2-3p	1538	452	29.3888	6	0.390117	6	0.390117	0	0	0	0	0	0	0	0	0	0	0	0	0	0	0	0	0	0	0	0	0	0	0	0	0	0	0	0	0	0	0	0	0	0	0	0	0	0	0	0	0	0
mmu-miR-30c-5p	1337	543	40.6133	4	0.299177	4	0.299177	0	0	0	0	0	0	0	0	0	0	0	0	0	0	0	0	0	0	0	0	0	0	0	0	0	0	0	0	0	0	0	0	0	0	0	0	317	23.7098	309	23.1114	2	0.149589
mmu-miR-30d-3p	78	34	43.5897	0	0	0	0	0	0	0	0	0	0	0	0	0	0	0	0	0	0	0	0	0	0	0	0	0	0	0	0	0	0	0	0	0	0	0	0	0	0	0	0	2	2.5641	2	2.5641	0	0
mmu-miR-30d-5p	103827	88153	84.9037	92	0.0886089	91	0.0876458	1	0.000963141	4	0.00385256	4	0.00385256	0	0	0	0	0	0	0	0	8	0.00770512	7	0.00674198	1	0.000963141	0	0	0	0	0	0	0	0	0	0	0	0	0	0	0	0	81364	78.365	68893	66.3536	12414	11.9564
mmu-miR-30e-3p	6150	2618	42.5691	22	0.357724	22	0.357724	0	0	1	0.0162602	1	0.0162602	0	0	0	0	0	0	0	0	2	0.0325203	2	0.0325203	0	0	0	0	0	0	0	0	0	0	0	0	0	0	0	0	0	0	2	0.0325203	2	0.0325203	0	0
mmu-miR-30e-5p	57393	53846	93.8198	33	0.0574983	33	0.0574983	0	0	0	0	0	0	0	0	0	0	0	0	0	0	0	0	0	0	0	0	0	0	0	0	0	0	0	0	0	0	0	0	0	0	0	0	50245	87.5455	41342	72.0332	8867	15.4496
mmu-miR-31-3p	1	0	0	0	0	0	0	0	0	0	0	0	0	0	0	0	0	0	0	0	0	0	0	0	0	0	0	0	0	0	0	0	0	0	0	0	0	0	0	0	0	0	0	0	0	0	0	0	0
mmu-miR-31-5p	1016	677	66.6339	3	0.295276	3	0.295276	0	0	0	0	0	0	0	0	0	0	0	0	0	0	0	0	0	0	0	0	0	0	0	0	0	0	0	0	0	0	0	0	0	0	0	0	116	11.4173	115	11.3189	1	0.0984252
mmu-miR-3100-5p	12	11	91.6667	0	0	0	0	0	0	0	0	0	0	0	0	0	0	0	0	0	0	0	0	0	0	0	0	0	0	0	0	0	0	0	0	0	0	0	0	0	0	0	0	0	0	0	0	0	0
mmu-miR-3101-3p	2	2	100	0	0	0	0	0	0	0	0	0	0	0	0	0	0	0	0	0	0	0	0	0	0	0	0	0	0	0	0	0	0	0	0	0	0	0	0	0	0	0	0	0	0	0	0	0	0
mmu-miR-3101-5p	2	1	50	0	0	0	0	0	0	0	0	0	0	0	0	0	0	0	0	0	0	0	0	0	0	0	0	0	0	0	0	0	0	0	0	0	0	0	0	0	0	0	0	1	50	1	50	0	0
mmu-miR-3102-3p	73	69	94.5205	0	0	0	0	0	0	0	0	0	0	0	0	0	0	0	0	0	0	0	0	0	0	0	0	0	0	0	0	0	0	0	0	0	0	0	0	0	0	0	0	18	24.6575	18	24.6575	0	0
mmu-miR-3102-5p	10	6	60	0	0	0	0	0	0	0	0	0	0	0	0	0	0	0	0	0	0	0	0	0	0	0	0	0	0	0	0	0	0	0	0	0	0	0	0	0	0	0	0	0	0	0	0	0	0
mmu-miR-3103-3p	2	0	0	0	0	0	0	0	0	0	0	0	0	0	0	0	0	0	0	0	0	0	0	0	0	0	0	0	0	0	0	0	0	0	0	0	0	0	0	0	0	0	0	0	0	0	0	0	0
mmu-miR-3103-5p	3	3	100	0	0	0	0	0	0	0	0	0	0	0	0	0	0	0	0	0	0	0	0	0	0	0	0	0	0	0	0	0	0	0	0	0	0	0	0	0	0	0	0	3	100	3	100	0	0
mmu-miR-3106-5p	13	13	100	0	0	0	0	0	0	0	0	0	0	0	0	0	0	0	0	0	0	0	0	0	0	0	0	0	0	0	0	0	0	0	0	0	0	0	0	0	0	0	0	0	0	0	0	0	0
mmu-miR-3108-5p	34	5	14.7059	0	0	0	0	0	0	0	0	0	0	0	0	0	0	0	0	0	0	0	0	0	0	0	0	0	0	0	0	0	0	0	0	0	0	0	0	0	0	0	0	3	8.82353	3	8.82353	0	0
mmu-miR-3109-3p	16	10	62.5	0	0	0	0	0	0	0	0	0	0	0	0	0	0	0	0	0	0	0	0	0	0	0	0	0	0	0	0	0	0	0	0	0	0	0	0	0	0	0	0	0	0	0	0	0	0
mmu-miR-3109-5p	1	1	100	0	0	0	0	0	0	0	0	0	0	0	0	0	0	0	0	0	0	0	0	0	0	0	0	0	0	0	0	0	0	0	0	0	0	0	0	0	0	0	0	0	0	0	0	0	0
mmu-miR-3110-5p	4	4	100	0	0	0	0	0	0	0	0	0	0	0	0	0	0	0	0	0	0	0	0	0	0	0	0	0	0	0	0	0	0	0	0	0	0	0	0	0	0	0	0	0	0	0	0	0	0
mmu-miR-3112-5p	1	1	100	0	0	0	0	0	0	0	0	0	0	0	0	0	0	0	0	0	0	0	0	0	0	0	0	0	0	0	0	0	0	0	0	0	0	0	0	0	0	0	0	0	0	0	0	0	0
mmu-miR-3154	66	60	90.9091	0	0	0	0	0	0	0	0	0	0	0	0	0	0	0	0	0	0	0	0	0	0	0	0	0	0	0	0	0	0	0	0	0	0	0	0	0	0	0	0	1	1.51515	1	1.51515	0	0
mmu-miR-32-3p	2	0	0	0	0	0	0	0	0	0	0	0	0	0	0	0	0	0	0	0	0	0	0	0	0	0	0	0	0	0	0	0	0	0	0	0	0	0	0	0	0	0	0	0	0	0	0	0	0
mmu-miR-32-5p	115	89	77.3913	0	0	0	0	0	0	0	0	0	0	0	0	0	0	0	0	0	0	0	0	0	0	0	0	0	0	0	0	0	0	0	0	0	0	0	0	0	0	0	0	1	0.869565	0	0	1	0.869565
mmu-miR-320-3p	24730	17739	71.7307	51	0.206227	51	0.206227	0	0	3	0.012131	3	0.012131	0	0	0	0	0	0	0	0	2	0.00808734	2	0.00808734	0	0	0	0	0	0	0	0	0	0	0	0	0	0	0	0	0	0	7760	31.3789	4190	16.943	2880	11.6458
mmu-miR-322-3p	145	80	55.1724	0	0	0	0	0	0	0	0	0	0	0	0	0	0	0	0	0	0	0	0	0	0	0	0	0	0	0	0	0	0	0	0	0	0	0	0	0	0	0	0	1	0.689655	1	0.689655	0	0
mmu-miR-322-5p	1359	1057	77.7778	0	0	0	0	0	0	0	0	0	0	0	0	1	0.0735835	1	0.0735835	0	0	0	0	0	0	0	0	0	0	0	0	0	0	0	0	0	0	0	0	0	0	0	0	1	0.0735835	1	0.0735835	0	0
mmu-miR-323-3p	22	4	18.1818	0	0	0	0	0	0	0	0	0	0	0	0	0	0	0	0	0	0	0	0	0	0	0	0	0	0	0	0	0	0	0	0	0	0	0	0	0	0	0	0	0	0	0	0	0	0
mmu-miR-324-3p	222	222	100	0	0	0	0	0	0	0	0	0	0	0	0	0	0	0	0	0	0	0	0	0	0	0	0	0	0	0	0	0	0	0	0	0	0	0	0	0	0	0	0	174	78.3784	29	13.0631	143	64.4144
mmu-miR-324-5p	206	151	73.301	3	1.45631	3	1.45631	0	0	0	0	0	0	0	0	0	0	0	0	0	0	0	0	0	0	0	0	0	0	0	0	0	0	0	0	0	0	0	0	0	0	0	0	6	2.91262	6	2.91262	0	0
mmu-miR-326-3p	166	131	78.9157	0	0	0	0	0	0	0	0	0	0	0	0	0	0	0	0	0	0	0	0	0	0	0	0	0	0	0	0	0	0	0	0	0	0	0	0	0	0	0	0	0	0	0	0	0	0
mmu-miR-328-3p	426	282	66.1972	1	0.234742	1	0.234742	0	0	0	0	0	0	0	0	0	0	0	0	0	0	0	0	0	0	0	0	0	0	0	0	0	0	0	0	0	0	0	0	0	0	0	0	2	0.469484	2	0.469484	0	0
mmu-miR-328-5p	8	5	62.5	0	0	0	0	0	0	0	0	0	0	0	0	0	0	0	0	0	0	0	0	0	0	0	0	0	0	0	0	0	0	0	0	0	0	0	0	0	0	0	0	0	0	0	0	0	0
mmu-miR-329-3p	3	2	66.6667	0	0	0	0	0	0	0	0	0	0	0	0	0	0	0	0	0	0	0	0	0	0	0	0	0	0	0	0	0	0	0	0	0	0	0	0	0	0	0	0	0	0	0	0	0	0
mmu-miR-329-5p	27	27	100	0	0	0	0	0	0	0	0	0	0	0	0	0	0	0	0	0	0	0	0	0	0	0	0	0	0	0	0	0	0	0	0	0	0	0	0	0	0	0	0	21	77.7778	13	48.1481	6	22.2222
mmu-miR-33-3p	2	2	100	0	0	0	0	0	0	0	0	0	0	0	0	0	0	0	0	0	0	0	0	0	0	0	0	0	0	0	0	0	0	0	0	0	0	0	0	0	0	0	0	0	0	0	0	0	0
mmu-miR-33-5p	165	157	95.1515	0	0	0	0	0	0	0	0	0	0	0	0	0	0	0	0	0	0	0	0	0	0	0	0	0	0	0	0	0	0	0	0	0	0	0	0	0	0	0	0	6	3.63636	0	0	6	3.63636
mmu-miR-330-3p	49	19	38.7755	1	2.04082	1	2.04082	0	0	0	0	0	0	0	0	0	0	0	0	0	0	0	0	0	0	0	0	0	0	0	0	0	0	0	0	0	0	0	0	0	0	0	0	4	8.16327	3	6.12245	1	2.04082
mmu-miR-330-5p	199	178	89.4472	0	0	0	0	0	0	0	0	0	0	0	0	0	0	0	0	0	0	0	0	0	0	0	0	0	0	0	0	0	0	0	0	0	0	0	0	0	0	0	0	67	33.6683	67	33.6683	0	0
mmu-miR-331-3p	75	69	92	0	0	0	0	0	0	0	0	0	0	0	0	0	0	0	0	0	0	0	0	0	0	0	0	0	0	0	0	0	0	0	0	0	0	0	0	0	0	0	0	22	29.3333	22	29.3333	0	0
mmu-miR-331-5p	20	13	65	0	0	0	0	0	0	0	0	0	0	0	0	0	0	0	0	0	0	0	0	0	0	0	0	0	0	0	0	0	0	0	0	0	0	0	0	0	0	0	0	0	0	0	0	0	0
mmu-miR-335-3p	251	26	10.3586	1	0.398406	0	0	1	0.398406	0	0	0	0	0	0	0	0	0	0	0	0	0	0	0	0	0	0	0	0	0	0	0	0	0	0	0	0	0	0	0	0	0	0	0	0	0	0	0	0
mmu-miR-335-5p	558	377	67.5627	3	0.537634	3	0.537634	0	0	0	0	0	0	0	0	1	0.179211	1	0.179211	0	0	1	0.179211	1	0.179211	0	0	0	0	0	0	0	0	0	0	0	0	0	0	0	0	0	0	24	4.30108	23	4.12186	1	0.179211
mmu-miR-337-3p	1	1	100	0	0	0	0	0	0	0	0	0	0	0	0	0	0	0	0	0	0	0	0	0	0	0	0	0	0	0	0	0	0	0	0	0	0	0	0	0	0	0	0	0	0	0	0	0	0
mmu-miR-337-5p	178	82	46.0674	0	0	0	0	0	0	0	0	0	0	0	0	0	0	0	0	0	0	0	0	0	0	0	0	0	0	0	0	0	0	0	0	0	0	0	0	0	0	0	0	0	0	0	0	0	0
mmu-miR-338-3p	74	41	55.4054	0	0	0	0	0	0	0	0	0	0	0	0	0	0	0	0	0	0	0	0	0	0	0	0	0	0	0	0	0	0	0	0	0	0	0	0	0	0	0	0	30	40.5405	30	40.5405	0	0
mmu-miR-338-5p	163	158	96.9325	1	0.613497	1	0.613497	0	0	0	0	0	0	0	0	0	0	0	0	0	0	0	0	0	0	0	0	0	0	0	0	0	0	0	0	0	0	0	0	0	0	0	0	59	36.1963	59	36.1963	0	0
mmu-miR-339-3p	255	162	63.5294	3	1.17647	3	1.17647	0	0	0	0	0	0	0	0	0	0	0	0	0	0	0	0	0	0	0	0	0	0	0	0	0	0	0	0	0	0	0	0	0	0	0	0	0	0	0	0	0	0
mmu-miR-339-5p	100	45	45	0	0	0	0	0	0	0	0	0	0	0	0	0	0	0	0	0	0	0	0	0	0	0	0	0	0	0	0	0	0	0	0	0	0	0	0	0	0	0	0	1	1	1	1	0	0
mmu-miR-340-3p	156	91	58.3333	0	0	0	0	0	0	0	0	0	0	0	0	0	0	0	0	0	0	0	0	0	0	0	0	0	0	0	0	0	0	0	0	0	0	0	0	0	0	0	0	57	36.5385	57	36.5385	0	0
mmu-miR-340-5p	1694	628	37.072	8	0.472255	8	0.472255	0	0	0	0	0	0	0	0	0	0	0	0	0	0	0	0	0	0	0	0	0	0	0	0	0	0	0	0	0	0	0	0	0	0	0	0	16	0.94451	15	0.885478	1	0.0590319
mmu-miR-341-3p	201	33	16.4179	1	0.497512	1	0.497512	0	0	0	0	0	0	0	0	0	0	0	0	0	0	0	0	0	0	0	0	0	0	0	0	0	0	0	0	0	0	0	0	0	0	0	0	0	0	0	0	0	0
mmu-miR-341-5p	1	0	0	0	0	0	0	0	0	0	0	0	0	0	0	0	0	0	0	0	0	0	0	0	0	0	0	0	0	0	0	0	0	0	0	0	0	0	0	0	0	0	0	0	0	0	0	0	0
mmu-miR-342-3p	920	649	70.5435	1	0.108696	1	0.108696	0	0	0	0	0	0	0	0	0	0	0	0	0	0	0	0	0	0	0	0	0	0	0	0	0	0	0	0	0	0	0	0	0	0	0	0	423	45.9783	408	44.3478	15	1.63043
mmu-miR-344-3p	51	3	5.88235	0	0	0	0	0	0	0	0	0	0	0	0	0	0	0	0	0	0	0	0	0	0	0	0	0	0	0	0	0	0	0	0	0	0	0	0	0	0	0	0	0	0	0	0	0	0
mmu-miR-344b-3p	197	38	19.2893	1	0.507614	1	0.507614	0	0	0	0	0	0	0	0	0	0	0	0	0	0	0	0	0	0	0	0	0	0	0	0	0	0	0	0	0	0	0	0	0	0	0	0	21	10.6599	21	10.6599	0	0
mmu-miR-344c-3p	4	3	75	0	0	0	0	0	0	0	0	0	0	0	0	0	0	0	0	0	0	0	0	0	0	0	0	0	0	0	0	0	0	0	0	0	0	0	0	0	0	0	0	0	0	0	0	0	0
mmu-miR-344d-2-5p	1	1	100	0	0	0	0	0	0	0	0	0	0	0	0	0	0	0	0	0	0	0	0	0	0	0	0	0	0	0	0	0	0	0	0	0	0	0	0	0	0	0	0	0	0	0	0	0	0
mmu-miR-344d-3p	38	4	10.5263	0	0	0	0	0	0	0	0	0	0	0	0	0	0	0	0	0	0	0	0	0	0	0	0	0	0	0	0	0	0	0	0	0	0	0	0	0	0	0	0	1	2.63158	0	0	1	2.63158
mmu-miR-345-3p	637	636	99.843	0	0	0	0	0	0	0	0	0	0	0	0	0	0	0	0	0	0	0	0	0	0	0	0	0	0	0	0	0	0	0	0	0	0	0	0	0	0	0	0	0	0	0	0	0	0
mmu-miR-345-5p	103	102	99.0291	0	0	0	0	0	0	0	0	0	0	0	0	0	0	0	0	0	0	0	0	0	0	0	0	0	0	0	0	0	0	0	0	0	0	0	0	0	0	0	0	0	0	0	0	0	0
mmu-miR-346-5p	2	0	0	0	0	0	0	0	0	0	0	0	0	0	0	0	0	0	0	0	0	0	0	0	0	0	0	0	0	0	0	0	0	0	0	0	0	0	0	0	0	0	0	0	0	0	0	0	0
mmu-miR-3470a	4	4	100	0	0	0	0	0	0	0	0	0	0	0	0	0	0	0	0	0	0	0	0	0	0	0	0	0	0	0	0	0	0	0	0	0	0	0	0	0	0	0	0	1	25	0	0	0	0
mmu-miR-3470b	12	10	83.3333	0	0	0	0	0	0	0	0	0	0	0	0	0	0	0	0	0	0	0	0	0	0	0	0	0	0	0	0	0	0	0	0	0	0	0	0	0	0	0	0	1	8.33333	1	8.33333	0	0
mmu-miR-3473a	91	91	100	0	0	0	0	0	0	0	0	0	0	0	0	0	0	0	0	0	0	0	0	0	0	0	0	0	0	0	0	0	0	0	0	0	0	0	0	0	0	0	0	0	0	0	0	0	0
mmu-miR-3473b	23	21	91.3043	0	0	0	0	0	0	0	0	0	0	0	0	0	0	0	0	0	0	0	0	0	0	0	0	0	0	0	0	0	0	0	0	0	0	0	0	0	0	0	0	0	0	0	0	0	0
mmu-miR-3473d	1	1	100	0	0	0	0	0	0	0	0	0	0	0	0	0	0	0	0	0	0	0	0	0	0	0	0	0	0	0	0	0	0	0	0	0	0	0	0	0	0	0	0	0	0	0	0	0	0
mmu-miR-3473e	6	6	100	0	0	0	0	0	0	0	0	0	0	0	0	0	0	0	0	0	0	0	0	0	0	0	0	0	0	0	0	0	0	0	0	0	0	0	0	0	0	0	0	0	0	0	0	0	0
mmu-miR-3473g	31	30	96.7742	0	0	0	0	0	0	0	0	0	0	0	0	0	0	0	0	0	0	0	0	0	0	0	0	0	0	0	0	0	0	0	0	0	0	0	0	0	0	0	0	2	6.45161	2	6.45161	0	0
mmu-miR-3474	34	25	73.5294	0	0	0	0	0	0	0	0	0	0	0	0	0	0	0	0	0	0	0	0	0	0	0	0	0	0	0	0	0	0	0	0	0	0	0	0	0	0	0	0	0	0	0	0	0	0
mmu-miR-3475-3p	56	48	85.7143	1	1.78571	1	1.78571	0	0	0	0	0	0	0	0	0	0	0	0	0	0	0	0	0	0	0	0	0	0	0	0	0	0	0	0	0	0	0	0	0	0	0	0	0	0	0	0	0	0
mmu-miR-34a-3p	1	1	100	0	0	0	0	0	0	0	0	0	0	0	0	0	0	0	0	0	0	0	0	0	0	0	0	0	0	0	0	0	0	0	0	0	0	0	0	0	0	0	0	0	0	0	0	0	0
mmu-miR-34a-5p	2496	1957	78.4054	8	0.320513	8	0.320513	0	0	0	0	0	0	0	0	0	0	0	0	0	0	0	0	0	0	0	0	0	0	0	0	0	0	0	0	0	0	0	0	0	0	0	0	666	26.6827	609	24.399	49	1.96314
mmu-miR-34b-3p	259	37	14.2857	0	0	0	0	0	0	0	0	0	0	0	0	0	0	0	0	0	0	0	0	0	0	0	0	0	0	0	0	0	0	0	0	0	0	0	0	0	0	0	0	11	4.2471	10	3.861	0	0
mmu-miR-34b-5p	2007	1125	56.0538	721	35.9243	712	35.4758	9	0.44843	704	35.0772	703	35.0274	1	0.0498256	0	0	0	0	0	0	1	0.0498256	1	0.0498256	0	0	0	0	0	0	0	0	0	0	0	0	0	0	0	0	0	0	64	3.18884	51	2.54111	11	0.548082
mmu-miR-34c-3p	574	50	8.7108	1	0.174216	1	0.174216	0	0	0	0	0	0	0	0	0	0	0	0	0	0	1	0.174216	0	0	1	0.174216	0	0	0	0	0	0	0	0	0	0	0	0	0	0	0	0	5	0.87108	5	0.87108	0	0
mmu-miR-34c-5p	364676	9667	2.65085	2281	0.625487	2261	0.620002	20	0.00548432	233	0.0638923	233	0.0638923	0	0	17	0.00466167	17	0.00466167	0	0	57	0.0156303	42	0.0115171	13	0.00356481	0	0	0	0	0	0	0	0	0	0	0	0	0	0	0	0	45	0.0123397	38	0.0104202	6	0.0016453
mmu-miR-350-3p	62	50	80.6452	0	0	0	0	0	0	0	0	0	0	0	0	0	0	0	0	0	0	0	0	0	0	0	0	0	0	0	0	0	0	0	0	0	0	0	0	0	0	0	0	37	59.6774	6	9.67742	31	50
mmu-miR-350-5p	54	52	96.2963	0	0	0	0	0	0	0	0	0	0	0	0	0	0	0	0	0	0	0	0	0	0	0	0	0	0	0	0	0	0	0	0	0	0	0	0	0	0	0	0	25	46.2963	2	3.7037	12	22.2222
mmu-miR-351-3p	16	5	31.25	0	0	0	0	0	0	0	0	0	0	0	0	0	0	0	0	0	0	0	0	0	0	0	0	0	0	0	0	0	0	0	0	0	0	0	0	0	0	0	0	2	12.5	2	12.5	0	0
mmu-miR-351-5p	148	123	83.1081	0	0	0	0	0	0	0	0	0	0	0	0	0	0	0	0	0	0	0	0	0	0	0	0	0	0	0	0	0	0	0	0	0	0	0	0	0	0	0	0	4	2.7027	4	2.7027	0	0
mmu-miR-3535	168	36	21.4286	2	1.19048	2	1.19048	0	0	0	0	0	0	0	0	0	0	0	0	0	0	0	0	0	0	0	0	0	0	0	0	0	0	0	0	0	0	0	0	0	0	0	0	3	1.78571	3	1.78571	0	0
mmu-miR-3569-5p	2	2	100	0	0	0	0	0	0	0	0	0	0	0	0	0	0	0	0	0	0	0	0	0	0	0	0	0	0	0	0	0	0	0	0	0	0	0	0	0	0	0	0	0	0	0	0	0	0
mmu-miR-3572-3p	1	1	100	0	0	0	0	0	0	0	0	0	0	0	0	0	0	0	0	0	0	0	0	0	0	0	0	0	0	0	0	0	0	0	0	0	0	0	0	0	0	0	0	0	0	0	0	0	0
mmu-miR-3572-5p	16	13	81.25	0	0	0	0	0	0	0	0	0	0	0	0	0	0	0	0	0	0	0	0	0	0	0	0	0	0	0	0	0	0	0	0	0	0	0	0	0	0	0	0	1	6.25	1	6.25	0	0
mmu-miR-361-3p	83	46	55.4217	1	1.20482	1	1.20482	0	0	0	0	0	0	0	0	0	0	0	0	0	0	0	0	0	0	0	0	0	0	0	0	0	0	0	0	0	0	0	0	0	0	0	0	0	0	0	0	0	0
mmu-miR-361-5p	1563	882	56.4299	1	0.0639795	1	0.0639795	0	0	0	0	0	0	0	0	0	0	0	0	0	0	0	0	0	0	0	0	0	0	0	0	0	0	0	0	0	0	0	0	0	0	0	0	8	0.511836	8	0.511836	0	0
mmu-miR-362-3p	19	13	68.4211	0	0	0	0	0	0	0	0	0	0	0	0	0	0	0	0	0	0	0	0	0	0	0	0	0	0	0	0	0	0	0	0	0	0	0	0	0	0	0	0	0	0	0	0	0	0
mmu-miR-362-5p	882	872	98.8662	0	0	0	0	0	0	0	0	0	0	0	0	0	0	0	0	0	0	0	0	0	0	0	0	0	0	0	0	0	0	0	0	0	0	0	0	0	0	0	0	847	96.0317	3	0.340136	843	95.5782
mmu-miR-365-1-5p	162	47	29.0123	0	0	0	0	0	0	0	0	0	0	0	0	0	0	0	0	0	0	0	0	0	0	0	0	0	0	0	0	0	0	0	0	0	0	0	0	0	0	0	0	19	11.7284	19	11.7284	0	0
mmu-miR-365-2-5p	608	207	34.0461	1	0.164474	1	0.164474	0	0	0	0	0	0	0	0	0	0	0	0	0	0	2	0.328947	2	0.328947	0	0	0	0	0	0	0	0	0	0	0	0	0	0	0	0	0	0	46	7.56579	45	7.40132	1	0.164474
mmu-miR-365-3p	125	65	52	0	0	0	0	0	0	0	0	0	0	0	0	0	0	0	0	0	0	0	0	0	0	0	0	0	0	0	0	0	0	0	0	0	0	0	0	0	0	0	0	23	18.4	23	18.4	0	0
mmu-miR-369-3p	526	113	21.4829	1	0.190114	1	0.190114	0	0	0	0	0	0	0	0	0	0	0	0	0	0	0	0	0	0	0	0	0	0	0	0	0	0	0	0	0	0	0	0	0	0	0	0	41	7.79468	41	7.79468	0	0
mmu-miR-369-5p	33	6	18.1818	0	0	0	0	0	0	0	0	0	0	0	0	0	0	0	0	0	0	0	0	0	0	0	0	0	0	0	0	0	0	0	0	0	0	0	0	0	0	0	0	1	3.0303	0	0	1	3.0303
mmu-miR-370-3p	365	85	23.2877	0	0	0	0	0	0	0	0	0	0	0	0	0	0	0	0	0	0	0	0	0	0	0	0	0	0	0	0	0	0	0	0	0	0	0	0	0	0	0	0	14	3.83562	14	3.83562	0	0
mmu-miR-370-5p	3	2	66.6667	0	0	0	0	0	0	0	0	0	0	0	0	0	0	0	0	0	0	0	0	0	0	0	0	0	0	0	0	0	0	0	0	0	0	0	0	0	0	0	0	2	66.6667	0	0	2	66.6667
mmu-miR-374b-5p	468	217	46.3675	4	0.854701	4	0.854701	0	0	1	0.213675	1	0.213675	0	0	0	0	0	0	0	0	0	0	0	0	0	0	0	0	0	0	0	0	0	0	0	0	0	0	0	0	0	0	11	2.35043	11	2.35043	0	0
mmu-miR-375-3p	3	3	100	0	0	0	0	0	0	0	0	0	0	0	0	0	0	0	0	0	0	0	0	0	0	0	0	0	0	0	0	0	0	0	0	0	0	0	0	0	0	0	0	0	0	0	0	0	0
mmu-miR-376a-3p	172	111	64.5349	0	0	0	0	0	0	0	0	0	0	0	0	0	0	0	0	0	0	1	0.581395	1	0.581395	0	0	0	0	0	0	0	0	0	0	0	0	0	0	0	0	0	0	68	39.5349	67	38.9535	1	0.581395
mmu-miR-376a-5p	5	3	60	0	0	0	0	0	0	0	0	0	0	0	0	0	0	0	0	0	0	0	0	0	0	0	0	0	0	0	0	0	0	0	0	0	0	0	0	0	0	0	0	2	40	2	40	0	0
mmu-miR-376b-3p	101	35	34.6535	0	0	0	0	0	0	0	0	0	0	0	0	0	0	0	0	0	0	0	0	0	0	0	0	0	0	0	0	0	0	0	0	0	0	0	0	0	0	0	0	16	15.8416	16	15.8416	0	0
mmu-miR-376b-5p	88	40	45.4545	1	1.13636	1	1.13636	0	0	0	0	0	0	0	0	0	0	0	0	0	0	0	0	0	0	0	0	0	0	0	0	0	0	0	0	0	0	0	0	0	0	0	0	1	1.13636	0	0	1	1.13636
mmu-miR-376c-3p	65	16	24.6154	0	0	0	0	0	0	0	0	0	0	0	0	0	0	0	0	0	0	0	0	0	0	0	0	0	0	0	0	0	0	0	0	0	0	0	0	0	0	0	0	2	3.07692	2	3.07692	0	0
mmu-miR-377-3p	33	13	39.3939	1	3.0303	1	3.0303	0	0	1	3.0303	1	3.0303	0	0	0	0	0	0	0	0	0	0	0	0	0	0	0	0	0	0	0	0	0	0	0	0	0	0	0	0	0	0	1	3.0303	1	3.0303	0	0
mmu-miR-377-5p	6	5	83.3333	0	0	0	0	0	0	0	0	0	0	0	0	0	0	0	0	0	0	0	0	0	0	0	0	0	0	0	0	0	0	0	0	0	0	0	0	0	0	0	0	5	83.3333	5	83.3333	0	0
mmu-miR-378a-3p	53246	44805	84.1472	133	0.249784	132	0.247906	1	0.00187808	86	0.161514	85	0.159636	1	0.00187808	0	0	0	0	0	0	1	0.00187808	0	0	1	0.00187808	0	0	0	0	0	0	0	0	0	0	0	0	0	0	0	0	28406	53.3486	28368	53.2772	32	0.0600984
mmu-miR-378a-5p	29	23	79.3103	0	0	0	0	0	0	0	0	0	0	0	0	0	0	0	0	0	0	0	0	0	0	0	0	0	0	0	0	0	0	0	0	0	0	0	0	0	0	0	0	2	6.89655	2	6.89655	0	0
mmu-miR-378b	46	45	97.8261	0	0	0	0	0	0	0	0	0	0	0	0	0	0	0	0	0	0	0	0	0	0	0	0	0	0	0	0	0	0	0	0	0	0	0	0	0	0	0	0	0	0	0	0	0	0
mmu-miR-378c	1116	1112	99.6416	0	0	0	0	0	0	0	0	0	0	0	0	0	0	0	0	0	0	0	0	0	0	0	0	0	0	0	0	0	0	0	0	0	0	0	0	0	0	0	0	10	0.896057	10	0.896057	0	0
mmu-miR-378d	30	29	96.6667	0	0	0	0	0	0	0	0	0	0	0	0	0	0	0	0	0	0	0	0	0	0	0	0	0	0	0	0	0	0	0	0	0	0	0	0	0	0	0	0	0	0	0	0	0	0
mmu-miR-379-3p	53	45	84.9057	9	16.9811	9	16.9811	0	0	0	0	0	0	0	0	0	0	0	0	0	0	0	0	0	0	0	0	0	0	0	0	0	0	0	0	0	0	0	0	0	0	0	0	0	0	0	0	0	0
mmu-miR-379-5p	33531	9202	27.4433	151	0.45033	151	0.45033	0	0	23	0.0685932	23	0.0685932	0	0	0	0	0	0	0	0	9	0.0268408	9	0.0268408	0	0	0	0	0	0	0	0	0	0	0	0	0	0	0	0	0	0	507	1.51203	506	1.50905	1	0.00298231
mmu-miR-380-3p	25	25	100	0	0	0	0	0	0	0	0	0	0	0	0	0	0	0	0	0	0	0	0	0	0	0	0	0	0	0	0	0	0	0	0	0	0	0	0	0	0	0	0	0	0	0	0	0	0
mmu-miR-380-5p	416	128	30.7692	4	0.961538	4	0.961538	0	0	0	0	0	0	0	0	0	0	0	0	0	0	0	0	0	0	0	0	0	0	0	0	0	0	0	0	0	0	0	0	0	0	0	0	6	1.44231	6	1.44231	0	0
mmu-miR-381-3p	506	30	5.92885	1	0.197628	1	0.197628	0	0	0	0	0	0	0	0	0	0	0	0	0	0	0	0	0	0	0	0	0	0	0	0	0	0	0	0	0	0	0	0	0	0	0	0	0	0	0	0	0	0
mmu-miR-382-5p	3903	564	14.4504	27	0.691776	27	0.691776	0	0	0	0	0	0	0	0	0	0	0	0	0	0	11	0.281834	9	0.230592	2	0.0512426	0	0	0	0	0	0	0	0	0	0	0	0	0	0	0	0	1	0.0256213	1	0.0256213	0	0
mmu-miR-383-5p	13	9	69.2308	0	0	0	0	0	0	0	0	0	0	0	0	0	0	0	0	0	0	0	0	0	0	0	0	0	0	0	0	0	0	0	0	0	0	0	0	0	0	0	0	2	15.3846	1	7.69231	1	7.69231
mmu-miR-384-3p	1	0	0	0	0	0	0	0	0	0	0	0	0	0	0	0	0	0	0	0	0	0	0	0	0	0	0	0	0	0	0	0	0	0	0	0	0	0	0	0	0	0	0	0	0	0	0	0	0
mmu-miR-384-5p	4	0	0	0	0	0	0	0	0	0	0	0	0	0	0	0	0	0	0	0	0	0	0	0	0	0	0	0	0	0	0	0	0	0	0	0	0	0	0	0	0	0	0	0	0	0	0	0	0
mmu-miR-3963	1	1	100	0	0	0	0	0	0	0	0	0	0	0	0	0	0	0	0	0	0	0	0	0	0	0	0	0	0	0	0	0	0	0	0	0	0	0	0	0	0	0	0	0	0	0	0	0	0
mmu-miR-3965	1	1	100	0	0	0	0	0	0	0	0	0	0	0	0	0	0	0	0	0	0	0	0	0	0	0	0	0	0	0	0	0	0	0	0	0	0	0	0	0	0	0	0	0	0	0	0	0	0
mmu-miR-3966	1	1	100	1	100	1	100	0	0	0	0	0	0	0	0	0	0	0	0	0	0	0	0	0	0	0	0	0	0	0	0	0	0	0	0	0	0	0	0	0	0	0	0	0	0	0	0	0	0
mmu-miR-3967	4	4	100	4	100	4	100	0	0	0	0	0	0	0	0	0	0	0	0	0	0	0	0	0	0	0	0	0	0	0	0	0	0	0	0	0	0	0	0	0	0	0	0	0	0	0	0	0	0
mmu-miR-3968	9	9	100	8	88.8889	4	44.4444	4	44.4444	0	0	0	0	0	0	0	0	0	0	0	0	0	0	0	0	0	0	0	0	0	0	0	0	0	0	0	0	0	0	0	0	0	0	0	0	0	0	0	0
mmu-miR-409-3p	439	292	66.5148	1	0.22779	1	0.22779	0	0	0	0	0	0	0	0	0	0	0	0	0	0	0	0	0	0	0	0	0	0	0	0	0	0	0	0	0	0	0	0	0	0	0	0	41	9.33941	23	5.23918	17	3.87244
mmu-miR-409-5p	105	77	73.3333	0	0	0	0	0	0	0	0	0	0	0	0	0	0	0	0	0	0	0	0	0	0	0	0	0	0	0	0	0	0	0	0	0	0	0	0	0	0	0	0	37	35.2381	35	33.3333	2	1.90476
mmu-miR-410-3p	186	42	22.5806	1	0.537634	1	0.537634	0	0	0	0	0	0	0	0	0	0	0	0	0	0	0	0	0	0	0	0	0	0	0	0	0	0	0	0	0	0	0	0	0	0	0	0	1	0.537634	0	0	1	0.537634
mmu-miR-410-5p	13	1	7.69231	0	0	0	0	0	0	0	0	0	0	0	0	0	0	0	0	0	0	0	0	0	0	0	0	0	0	0	0	0	0	0	0	0	0	0	0	0	0	0	0	0	0	0	0	0	0
mmu-miR-411-3p	189	188	99.4709	0	0	0	0	0	0	0	0	0	0	0	0	0	0	0	0	0	0	0	0	0	0	0	0	0	0	0	0	0	0	0	0	0	0	0	0	0	0	0	0	0	0	0	0	0	0
mmu-miR-411-5p	1423	349	24.5257	5	0.35137	5	0.35137	0	0	0	0	0	0	0	0	0	0	0	0	0	0	0	0	0	0	0	0	0	0	0	0	0	0	0	0	0	0	0	0	0	0	0	0	35	2.45959	33	2.31904	1	0.0702741
mmu-miR-412-5p	6	2	33.3333	0	0	0	0	0	0	0	0	0	0	0	0	0	0	0	0	0	0	0	0	0	0	0	0	0	0	0	0	0	0	0	0	0	0	0	0	0	0	0	0	0	0	0	0	0	0
mmu-miR-421-3p	149	76	51.0067	1	0.671141	1	0.671141	0	0	0	0	0	0	0	0	0	0	0	0	0	0	0	0	0	0	0	0	0	0	0	0	0	0	0	0	0	0	0	0	0	0	0	0	0	0	0	0	0	0
mmu-miR-421-5p	2	1	50	0	0	0	0	0	0	0	0	0	0	0	0	0	0	0	0	0	0	0	0	0	0	0	0	0	0	0	0	0	0	0	0	0	0	0	0	0	0	0	0	1	50	0	0	1	50
mmu-miR-423-3p	5360	1962	36.6045	28	0.522388	28	0.522388	0	0	0	0	0	0	0	0	0	0	0	0	0	0	0	0	0	0	0	0	0	0	0	0	0	0	0	0	0	0	0	0	0	0	0	0	1	0.0186567	1	0.0186567	0	0
mmu-miR-423-5p	33638	17693	52.5983	129	0.383495	129	0.383495	0	0	17	0.0505381	17	0.0505381	0	0	0	0	0	0	0	0	15	0.0445924	8	0.0237826	7	0.0208098	0	0	0	0	0	0	0	0	0	0	0	0	0	0	0	0	6423	19.0945	6422	19.0915	1	0.00297283
mmu-miR-425-3p	87	84	96.5517	0	0	0	0	0	0	0	0	0	0	0	0	0	0	0	0	0	0	0	0	0	0	0	0	0	0	0	0	0	0	0	0	0	0	0	0	0	0	0	0	8	9.1954	8	9.1954	0	0
mmu-miR-425-5p	2214	1112	50.2258	3	0.135501	3	0.135501	0	0	0	0	0	0	0	0	0	0	0	0	0	0	0	0	0	0	0	0	0	0	0	0	0	0	0	0	0	0	0	0	0	0	0	0	810	36.5854	547	24.7064	263	11.879
mmu-miR-429-3p	1	0	0	0	0	0	0	0	0	0	0	0	0	0	0	0	0	0	0	0	0	0	0	0	0	0	0	0	0	0	0	0	0	0	0	0	0	0	0	0	0	0	0	0	0	0	0	0	0
mmu-miR-431-3p	11	9	81.8182	0	0	0	0	0	0	0	0	0	0	0	0	0	0	0	0	0	0	0	0	0	0	0	0	0	0	0	0	0	0	0	0	0	0	0	0	0	0	0	0	0	0	0	0	0	0
mmu-miR-431-5p	44	39	88.6364	0	0	0	0	0	0	0	0	0	0	0	0	0	0	0	0	0	0	0	0	0	0	0	0	0	0	0	0	0	0	0	0	0	0	0	0	0	0	0	0	11	25	8	18.1818	3	6.81818
mmu-miR-433-3p	341	177	51.9062	0	0	0	0	0	0	0	0	0	0	0	0	0	0	0	0	0	0	0	0	0	0	0	0	0	0	0	0	0	0	0	0	0	0	0	0	0	0	0	0	8	2.34604	8	2.34604	0	0
mmu-miR-433-5p	15	2	13.3333	0	0	0	0	0	0	0	0	0	0	0	0	0	0	0	0	0	0	0	0	0	0	0	0	0	0	0	0	0	0	0	0	0	0	0	0	0	0	0	0	0	0	0	0	0	0
mmu-miR-434-3p	3257	2470	75.8367	6	0.184219	6	0.184219	0	0	3	0.0921093	3	0.0921093	0	0	0	0	0	0	0	0	0	0	0	0	0	0	0	0	0	0	0	0	0	0	0	0	0	0	0	0	0	0	3	0.0921093	3	0.0921093	0	0
mmu-miR-434-5p	1848	1732	93.7229	1	0.0541126	1	0.0541126	0	0	0	0	0	0	0	0	0	0	0	0	0	0	0	0	0	0	0	0	0	0	0	0	0	0	0	0	0	0	0	0	0	0	0	0	3	0.162338	2	0.108225	1	0.0541126
mmu-miR-448-3p	3	3	100	0	0	0	0	0	0	0	0	0	0	0	0	0	0	0	0	0	0	0	0	0	0	0	0	0	0	0	0	0	0	0	0	0	0	0	0	0	0	0	0	0	0	0	0	0	0
mmu-miR-449a-5p	54	40	74.0741	0	0	0	0	0	0	0	0	0	0	0	0	0	0	0	0	0	0	0	0	0	0	0	0	0	0	0	0	0	0	0	0	0	0	0	0	0	0	0	0	0	0	0	0	0	0
mmu-miR-449b	3	3	100	0	0	0	0	0	0	0	0	0	0	0	0	0	0	0	0	0	0	0	0	0	0	0	0	0	0	0	0	0	0	0	0	0	0	0	0	0	0	0	0	0	0	0	0	0	0
mmu-miR-449c-5p	3	3	100	0	0	0	0	0	0	0	0	0	0	0	0	0	0	0	0	0	0	0	0	0	0	0	0	0	0	0	0	0	0	0	0	0	0	0	0	0	0	0	0	1	33.3333	0	0	0	0
mmu-miR-450a-1-3p	7	0	0	0	0	0	0	0	0	0	0	0	0	0	0	0	0	0	0	0	0	0	0	0	0	0	0	0	0	0	0	0	0	0	0	0	0	0	0	0	0	0	0	0	0	0	0	0	0
mmu-miR-450a-5p	75	32	42.6667	0	0	0	0	0	0	0	0	0	0	0	0	0	0	0	0	0	0	0	0	0	0	0	0	0	0	0	0	0	0	0	0	0	0	0	0	0	0	0	0	3	4	3	4	0	0
mmu-miR-450b-3p	12	2	16.6667	0	0	0	0	0	0	0	0	0	0	0	0	0	0	0	0	0	0	0	0	0	0	0	0	0	0	0	0	0	0	0	0	0	0	0	0	0	0	0	0	0	0	0	0	0	0
mmu-miR-450b-5p	14	12	85.7143	0	0	0	0	0	0	0	0	0	0	0	0	0	0	0	0	0	0	0	0	0	0	0	0	0	0	0	0	0	0	0	0	0	0	0	0	0	0	0	0	9	64.2857	8	57.1429	1	7.14286
mmu-miR-451a	2	2	100	0	0	0	0	0	0	0	0	0	0	0	0	0	0	0	0	0	0	0	0	0	0	0	0	0	0	0	0	0	0	0	0	0	0	0	0	0	0	0	0	1	50	1	50	0	0
mmu-miR-452-3p	17	2	11.7647	0	0	0	0	0	0	0	0	0	0	0	0	0	0	0	0	0	0	0	0	0	0	0	0	0	0	0	0	0	0	0	0	0	0	0	0	0	0	0	0	0	0	0	0	0	0
mmu-miR-452-5p	12	12	100	0	0	0	0	0	0	0	0	0	0	0	0	0	0	0	0	0	0	0	0	0	0	0	0	0	0	0	0	0	0	0	0	0	0	0	0	0	0	0	0	0	0	0	0	0	0
mmu-miR-455-3p	494	353	71.4575	3	0.607287	3	0.607287	0	0	0	0	0	0	0	0	0	0	0	0	0	0	0	0	0	0	0	0	0	0	0	0	0	0	0	0	0	0	0	0	0	0	0	0	152	30.7692	150	30.3644	2	0.404858
mmu-miR-455-5p	308	130	42.2078	1	0.324675	1	0.324675	0	0	0	0	0	0	0	0	0	0	0	0	0	0	0	0	0	0	0	0	0	0	0	0	0	0	0	0	0	0	0	0	0	0	0	0	45	14.6104	44	14.2857	1	0.324675
mmu-miR-465a-3p	0	0	#NAME?	0	#NAME?	0	#NAME?	0	#NAME?	0	#NAME?	0	#NAME?	0	#NAME?	0	#NAME?	0	#NAME?	0	#NAME?	0	#NAME?	0	#NAME?	0	#NAME?	0	#NAME?	0	#NAME?	0	#NAME?	0	#NAME?	0	#NAME?	0	#NAME?	0	#NAME?	0	#NAME?	0	#NAME?	0	#NAME?	0	#NAME?
mmu-miR-465a-5p	2	0	0	0	0	0	0	0	0	0	0	0	0	0	0	0	0	0	0	0	0	0	0	0	0	0	0	0	0	0	0	0	0	0	0	0	0	0	0	0	0	0	0	0	0	0	0	0	0
mmu-miR-465b-3p	0	0	#NAME?	0	#NAME?	0	#NAME?	0	#NAME?	0	#NAME?	0	#NAME?	0	#NAME?	0	#NAME?	0	#NAME?	0	#NAME?	0	#NAME?	0	#NAME?	0	#NAME?	0	#NAME?	0	#NAME?	0	#NAME?	0	#NAME?	0	#NAME?	0	#NAME?	0	#NAME?	0	#NAME?	0	#NAME?	0	#NAME?	0	#NAME?
mmu-miR-465c-3p	0	0	#NAME?	0	#NAME?	0	#NAME?	0	#NAME?	0	#NAME?	0	#NAME?	0	#NAME?	0	#NAME?	0	#NAME?	0	#NAME?	0	#NAME?	0	#NAME?	0	#NAME?	0	#NAME?	0	#NAME?	0	#NAME?	0	#NAME?	0	#NAME?	0	#NAME?	0	#NAME?	0	#NAME?	0	#NAME?	0	#NAME?	0	#NAME?
mmu-miR-465c-5p	1	1	100	0	0	0	0	0	0	0	0	0	0	0	0	0	0	0	0	0	0	0	0	0	0	0	0	0	0	0	0	0	0	0	0	0	0	0	0	0	0	0	0	1	100	1	100	0	0
mmu-miR-466a-3p	95	60	63.1579	0	0	0	0	0	0	0	0	0	0	0	0	0	0	0	0	0	0	0	0	0	0	0	0	0	0	0	0	0	0	0	0	0	0	0	0	0	0	0	0	3	3.15789	3	3.15789	0	0
mmu-miR-466a-5p	8	8	100	0	0	0	0	0	0	0	0	0	0	0	0	0	0	0	0	0	0	0	0	0	0	0	0	0	0	0	0	0	0	0	0	0	0	0	0	0	0	0	0	4	50	0	0	4	50
mmu-miR-466b-3p	231	87	37.6623	3	1.2987	3	1.2987	0	0	1	0.4329	1	0.4329	0	0	0	0	0	0	0	0	0	0	0	0	0	0	0	0	0	0	0	0	0	0	0	0	0	0	0	0	0	0	25	10.8225	19	8.22511	7	3.0303
mmu-miR-466b-5p	10	6	60	0	0	0	0	0	0	0	0	0	0	0	0	0	0	0	0	0	0	0	0	0	0	0	0	0	0	0	0	0	0	0	0	0	0	0	0	0	0	0	0	2	20	2	20	0	0
mmu-miR-466c-3p	87	33	37.931	1	1.14943	1	1.14943	0	0	0	0	0	0	0	0	0	0	0	0	0	0	0	0	0	0	0	0	0	0	0	0	0	0	0	0	0	0	0	0	0	0	0	0	9	10.3448	7	8.04598	2	2.29885
mmu-miR-466c-5p	27	17	62.963	0	0	0	0	0	0	0	0	0	0	0	0	0	0	0	0	0	0	0	0	0	0	0	0	0	0	0	0	0	0	0	0	0	0	0	0	0	0	0	0	0	0	0	0	0	0
mmu-miR-466d-3p	353	273	77.3371	0	0	0	0	0	0	0	0	0	0	0	0	0	0	0	0	0	0	0	0	0	0	0	0	0	0	0	0	0	0	0	0	0	0	0	0	0	0	0	0	184	52.1246	183	51.8414	1	0.283286
mmu-miR-466d-5p	2	0	0	0	0	0	0	0	0	0	0	0	0	0	0	0	0	0	0	0	0	0	0	0	0	0	0	0	0	0	0	0	0	0	0	0	0	0	0	0	0	0	0	0	0	0	0	0	0
mmu-miR-466e-3p	96	61	63.5417	0	0	0	0	0	0	0	0	0	0	0	0	0	0	0	0	0	0	0	0	0	0	0	0	0	0	0	0	0	0	0	0	0	0	0	0	0	0	0	0	3	3.125	3	3.125	0	0
mmu-miR-466e-5p	2	2	100	0	0	0	0	0	0	0	0	0	0	0	0	0	0	0	0	0	0	0	0	0	0	0	0	0	0	0	0	0	0	0	0	0	0	0	0	0	0	0	0	1	50	1	50	0	0
mmu-miR-466f-3p	8	8	100	0	0	0	0	0	0	0	0	0	0	0	0	0	0	0	0	0	0	0	0	0	0	0	0	0	0	0	0	0	0	0	0	0	0	0	0	0	0	0	0	7	87.5	0	0	7	87.5
mmu-miR-466g	73	73	100	0	0	0	0	0	0	0	0	0	0	0	0	0	0	0	0	0	0	0	0	0	0	0	0	0	0	0	0	0	0	0	0	0	0	0	0	0	0	0	0	0	0	0	0	0	0
mmu-miR-466h-3p	5	5	100	0	0	0	0	0	0	0	0	0	0	0	0	0	0	0	0	0	0	0	0	0	0	0	0	0	0	0	0	0	0	0	0	0	0	0	0	0	0	0	0	5	100	0	0	4	80
mmu-miR-466h-5p	79	79	100	0	0	0	0	0	0	0	0	0	0	0	0	0	0	0	0	0	0	0	0	0	0	0	0	0	0	0	0	0	0	0	0	0	0	0	0	0	0	0	0	61	77.2152	5	6.32911	54	68.3544
mmu-miR-466i-3p	2	2	100	0	0	0	0	0	0	0	0	0	0	0	0	0	0	0	0	0	0	0	0	0	0	0	0	0	0	0	0	0	0	0	0	0	0	0	0	0	0	0	0	0	0	0	0	0	0
mmu-miR-466j	0	0	#NAME?	0	#NAME?	0	#NAME?	0	#NAME?	0	#NAME?	0	#NAME?	0	#NAME?	0	#NAME?	0	#NAME?	0	#NAME?	0	#NAME?	0	#NAME?	0	#NAME?	0	#NAME?	0	#NAME?	0	#NAME?	0	#NAME?	0	#NAME?	0	#NAME?	0	#NAME?	0	#NAME?	0	#NAME?	0	#NAME?	0	#NAME?
mmu-miR-466k	28	28	100	0	0	0	0	0	0	0	0	0	0	0	0	0	0	0	0	0	0	0	0	0	0	0	0	0	0	0	0	0	0	0	0	0	0	0	0	0	0	0	0	0	0	0	0	0	0
mmu-miR-466l-5p	1	0	0	0	0	0	0	0	0	0	0	0	0	0	0	0	0	0	0	0	0	0	0	0	0	0	0	0	0	0	0	0	0	0	0	0	0	0	0	0	0	0	0	0	0	0	0	0	0
mmu-miR-466m-3p	3	3	100	0	0	0	0	0	0	0	0	0	0	0	0	0	0	0	0	0	0	0	0	0	0	0	0	0	0	0	0	0	0	0	0	0	0	0	0	0	0	0	0	0	0	0	0	0	0
mmu-miR-466m-5p	1	0	0	0	0	0	0	0	0	0	0	0	0	0	0	0	0	0	0	0	0	0	0	0	0	0	0	0	0	0	0	0	0	0	0	0	0	0	0	0	0	0	0	0	0	0	0	0	0
mmu-miR-466n-3p	16	3	18.75	0	0	0	0	0	0	0	0	0	0	0	0	0	0	0	0	0	0	0	0	0	0	0	0	0	0	0	0	0	0	0	0	0	0	0	0	0	0	0	0	0	0	0	0	0	0
mmu-miR-466n-5p	53	52	98.1132	0	0	0	0	0	0	0	0	0	0	0	0	0	0	0	0	0	0	0	0	0	0	0	0	0	0	0	0	0	0	0	0	0	0	0	0	0	0	0	0	26	49.0566	26	49.0566	0	0
mmu-miR-466o-5p	1	1	100	0	0	0	0	0	0	0	0	0	0	0	0	0	0	0	0	0	0	0	0	0	0	0	0	0	0	0	0	0	0	0	0	0	0	0	0	0	0	0	0	0	0	0	0	0	0
mmu-miR-466p-3p	29	11	37.931	0	0	0	0	0	0	0	0	0	0	0	0	0	0	0	0	0	0	0	0	0	0	0	0	0	0	0	0	0	0	0	0	0	0	0	0	0	0	0	0	3	10.3448	2	6.89655	1	3.44828
mmu-miR-466p-5p	4	1	25	0	0	0	0	0	0	0	0	0	0	0	0	0	0	0	0	0	0	0	0	0	0	0	0	0	0	0	0	0	0	0	0	0	0	0	0	0	0	0	0	0	0	0	0	0	0
mmu-miR-467a-3p	1	1	100	0	0	0	0	0	0	0	0	0	0	0	0	0	0	0	0	0	0	0	0	0	0	0	0	0	0	0	0	0	0	0	0	0	0	0	0	0	0	0	0	1	100	1	100	0	0
mmu-miR-467a-5p	755	520	68.8742	4	0.529801	4	0.529801	0	0	0	0	0	0	0	0	0	0	0	0	0	0	0	0	0	0	0	0	0	0	0	0	0	0	0	0	0	0	0	0	0	0	0	0	12	1.5894	12	1.5894	0	0
mmu-miR-467b-5p	454	299	65.859	0	0	0	0	0	0	0	0	0	0	0	0	0	0	0	0	0	0	0	0	0	0	0	0	0	0	0	0	0	0	0	0	0	0	0	0	0	0	0	0	282	62.1145	275	60.5727	2	0.440529
mmu-miR-467c-5p	344	134	38.9535	3	0.872093	3	0.872093	0	0	0	0	0	0	0	0	0	0	0	0	0	0	0	0	0	0	0	0	0	0	0	0	0	0	0	0	0	0	0	0	0	0	0	0	17	4.94186	17	4.94186	0	0
mmu-miR-467d-3p	33	19	57.5758	2	6.06061	2	6.06061	0	0	2	6.06061	2	6.06061	0	0	0	0	0	0	0	0	0	0	0	0	0	0	0	0	0	0	0	0	0	0	0	0	0	0	0	0	0	0	0	0	0	0	0	0
mmu-miR-467d-5p	440	418	95	0	0	0	0	0	0	0	0	0	0	0	0	0	0	0	0	0	0	0	0	0	0	0	0	0	0	0	0	0	0	0	0	0	0	0	0	0	0	0	0	0	0	0	0	0	0
mmu-miR-467e-3p	5	0	0	0	0	0	0	0	0	0	0	0	0	0	0	0	0	0	0	0	0	0	0	0	0	0	0	0	0	0	0	0	0	0	0	0	0	0	0	0	0	0	0	0	0	0	0	0	0
mmu-miR-467e-5p	204	55	26.9608	3	1.47059	3	1.47059	0	0	0	0	0	0	0	0	0	0	0	0	0	0	0	0	0	0	0	0	0	0	0	0	0	0	0	0	0	0	0	0	0	0	0	0	0	0	0	0	0	0
mmu-miR-467h	1	1	100	0	0	0	0	0	0	0	0	0	0	0	0	0	0	0	0	0	0	0	0	0	0	0	0	0	0	0	0	0	0	0	0	0	0	0	0	0	0	0	0	0	0	0	0	0	0
mmu-miR-470-5p	3	0	0	0	0	0	0	0	0	0	0	0	0	0	0	0	0	0	0	0	0	0	0	0	0	0	0	0	0	0	0	0	0	0	0	0	0	0	0	0	0	0	0	0	0	0	0	0	0
mmu-miR-483-5p	113	95	84.0708	0	0	0	0	0	0	0	0	0	0	0	0	0	0	0	0	0	0	1	0.884956	1	0.884956	0	0	0	0	0	0	0	0	0	0	0	0	0	0	0	0	0	0	18	15.9292	17	15.0442	0	0
mmu-miR-484	468	316	67.5214	1	0.213675	1	0.213675	0	0	0	0	0	0	0	0	0	0	0	0	0	0	0	0	0	0	0	0	0	0	0	0	0	0	0	0	0	0	0	0	0	0	0	0	30	6.41026	27	5.76923	1	0.213675
mmu-miR-485-3p	2	2	100	0	0	0	0	0	0	0	0	0	0	0	0	0	0	0	0	0	0	0	0	0	0	0	0	0	0	0	0	0	0	0	0	0	0	0	0	0	0	0	0	2	100	2	100	0	0
mmu-miR-485-5p	489	445	91.002	1	0.204499	1	0.204499	0	0	0	0	0	0	0	0	0	0	0	0	0	0	0	0	0	0	0	0	0	0	0	0	0	0	0	0	0	0	0	0	0	0	0	0	326	66.6667	296	60.5317	28	5.72597
mmu-miR-486a-3p	71	44	61.9718	0	0	0	0	0	0	0	0	0	0	0	0	0	0	0	0	0	0	0	0	0	0	0	0	0	0	0	0	0	0	0	0	0	0	0	0	0	0	0	0	31	43.662	31	43.662	0	0
mmu-miR-486a-5p	215	155	72.093	0	0	0	0	0	0	0	0	0	0	0	0	0	0	0	0	0	0	0	0	0	0	0	0	0	0	0	0	0	0	0	0	0	0	0	0	0	0	0	0	1	0.465116	0	0	1	0.465116
mmu-miR-486b-3p	1	0	0	0	0	0	0	0	0	0	0	0	0	0	0	0	0	0	0	0	0	0	0	0	0	0	0	0	0	0	0	0	0	0	0	0	0	0	0	0	0	0	0	0	0	0	0	0	0
mmu-miR-486b-5p	211	151	71.564	0	0	0	0	0	0	0	0	0	0	0	0	0	0	0	0	0	0	0	0	0	0	0	0	0	0	0	0	0	0	0	0	0	0	0	0	0	0	0	0	0	0	0	0	0	0
mmu-miR-487b-3p	7	6	85.7143	0	0	0	0	0	0	0	0	0	0	0	0	0	0	0	0	0	0	0	0	0	0	0	0	0	0	0	0	0	0	0	0	0	0	0	0	0	0	0	0	2	28.5714	2	28.5714	0	0
mmu-miR-488-3p	1	1	100	0	0	0	0	0	0	0	0	0	0	0	0	0	0	0	0	0	0	0	0	0	0	0	0	0	0	0	0	0	0	0	0	0	0	0	0	0	0	0	0	0	0	0	0	0	0
mmu-miR-489-3p	5	1	20	0	0	0	0	0	0	0	0	0	0	0	0	0	0	0	0	0	0	0	0	0	0	0	0	0	0	0	0	0	0	0	0	0	0	0	0	0	0	0	0	0	0	0	0	0	0
mmu-miR-490-3p	2	2	100	0	0	0	0	0	0	0	0	0	0	0	0	0	0	0	0	0	0	0	0	0	0	0	0	0	0	0	0	0	0	0	0	0	0	0	0	0	0	0	0	0	0	0	0	0	0
mmu-miR-491-5p	2	0	0	0	0	0	0	0	0	0	0	0	0	0	0	0	0	0	0	0	0	0	0	0	0	0	0	0	0	0	0	0	0	0	0	0	0	0	0	0	0	0	0	0	0	0	0	0	0
mmu-miR-493-3p	10	10	100	0	0	0	0	0	0	0	0	0	0	0	0	0	0	0	0	0	0	0	0	0	0	0	0	0	0	0	0	0	0	0	0	0	0	0	0	0	0	0	0	0	0	0	0	0	0
mmu-miR-493-5p	256	256	100	0	0	0	0	0	0	0	0	0	0	0	0	0	0	0	0	0	0	0	0	0	0	0	0	0	0	0	0	0	0	0	0	0	0	0	0	0	0	0	0	240	93.75	2	0.78125	41	16.0156
mmu-miR-494-3p	739	673	91.069	1	0.135318	1	0.135318	0	0	0	0	0	0	0	0	0	0	0	0	0	0	1	0.135318	1	0.135318	0	0	0	0	0	0	0	0	0	0	0	0	0	0	0	0	0	0	519	70.23	512	69.2828	5	0.67659
mmu-miR-495-3p	3	1	33.3333	0	0	0	0	0	0	0	0	0	0	0	0	0	0	0	0	0	0	0	0	0	0	0	0	0	0	0	0	0	0	0	0	0	0	0	0	0	0	0	0	0	0	0	0	0	0
mmu-miR-495-5p	26	0	0	0	0	0	0	0	0	0	0	0	0	0	0	0	0	0	0	0	0	0	0	0	0	0	0	0	0	0	0	0	0	0	0	0	0	0	0	0	0	0	0	0	0	0	0	0	0
mmu-miR-496a-3p	6	4	66.6667	0	0	0	0	0	0	0	0	0	0	0	0	0	0	0	0	0	0	0	0	0	0	0	0	0	0	0	0	0	0	0	0	0	0	0	0	0	0	0	0	0	0	0	0	0	0
mmu-miR-496a-5p	1	1	100	0	0	0	0	0	0	0	0	0	0	0	0	0	0	0	0	0	0	0	0	0	0	0	0	0	0	0	0	0	0	0	0	0	0	0	0	0	0	0	0	0	0	0	0	0	0
mmu-miR-497a-3p	7	6	85.7143	0	0	0	0	0	0	0	0	0	0	0	0	0	0	0	0	0	0	0	0	0	0	0	0	0	0	0	0	0	0	0	0	0	0	0	0	0	0	0	0	1	14.2857	1	14.2857	0	0
mmu-miR-497a-5p	992	718	72.379	0	0	0	0	0	0	0	0	0	0	0	0	0	0	0	0	0	0	0	0	0	0	0	0	0	0	0	0	0	0	0	0	0	0	0	0	0	0	0	0	14	1.41129	14	1.41129	0	0
mmu-miR-497b	2	0	0	0	0	0	0	0	0	0	0	0	0	0	0	0	0	0	0	0	0	0	0	0	0	0	0	0	0	0	0	0	0	0	0	0	0	0	0	0	0	0	0	0	0	0	0	0	0
mmu-miR-499-3p	1	0	0	0	0	0	0	0	0	0	0	0	0	0	0	0	0	0	0	0	0	0	0	0	0	0	0	0	0	0	0	0	0	0	0	0	0	0	0	0	0	0	0	0	0	0	0	0	0
mmu-miR-499-5p	6	3	50	0	0	0	0	0	0	0	0	0	0	0	0	0	0	0	0	0	0	0	0	0	0	0	0	0	0	0	0	0	0	0	0	0	0	0	0	0	0	0	0	2	33.3333	1	16.6667	1	16.6667
mmu-miR-500-3p	172	140	81.3953	1	0.581395	1	0.581395	0	0	0	0	0	0	0	0	0	0	0	0	0	0	0	0	0	0	0	0	0	0	0	0	0	0	0	0	0	0	0	0	0	0	0	0	0	0	0	0	0	0
mmu-miR-500-5p	2	2	100	0	0	0	0	0	0	0	0	0	0	0	0	0	0	0	0	0	0	0	0	0	0	0	0	0	0	0	0	0	0	0	0	0	0	0	0	0	0	0	0	0	0	0	0	0	0
mmu-miR-501-3p	1777	1373	77.2651	1	0.0562746	1	0.0562746	0	0	0	0	0	0	0	0	0	0	0	0	0	0	0	0	0	0	0	0	0	0	0	0	0	0	0	0	0	0	0	0	0	0	0	0	1067	60.045	1067	60.045	0	0
mmu-miR-501-5p	19	16	84.2105	0	0	0	0	0	0	0	0	0	0	0	0	0	0	0	0	0	0	0	0	0	0	0	0	0	0	0	0	0	0	0	0	0	0	0	0	0	0	0	0	3	15.7895	0	0	1	5.26316
mmu-miR-503-3p	44	17	38.6364	0	0	0	0	0	0	0	0	0	0	0	0	0	0	0	0	0	0	0	0	0	0	0	0	0	0	0	0	0	0	0	0	0	0	0	0	0	0	0	0	0	0	0	0	0	0
mmu-miR-503-5p	249	159	63.8554	1	0.401606	1	0.401606	0	0	0	0	0	0	0	0	0	0	0	0	0	0	0	0	0	0	0	0	0	0	0	0	0	0	0	0	0	0	0	0	0	0	0	0	0	0	0	0	0	0
mmu-miR-504-3p	3	3	100	0	0	0	0	0	0	0	0	0	0	0	0	0	0	0	0	0	0	0	0	0	0	0	0	0	0	0	0	0	0	0	0	0	0	0	0	0	0	0	0	0	0	0	0	0	0
mmu-miR-505-5p	14	9	64.2857	0	0	0	0	0	0	0	0	0	0	0	0	0	0	0	0	0	0	0	0	0	0	0	0	0	0	0	0	0	0	0	0	0	0	0	0	0	0	0	0	5	35.7143	5	35.7143	0	0
mmu-miR-5099	140	129	92.1429	0	0	0	0	0	0	0	0	0	0	0	0	0	0	0	0	0	0	0	0	0	0	0	0	0	0	0	0	0	0	0	0	0	0	0	0	0	0	0	0	0	0	0	0	0	0
mmu-miR-5100	9	9	100	0	0	0	0	0	0	0	0	0	0	0	0	0	0	0	0	0	0	0	0	0	0	0	0	0	0	0	0	0	0	0	0	0	0	0	0	0	0	0	0	0	0	0	0	0	0
mmu-miR-5101	1	1	100	0	0	0	0	0	0	0	0	0	0	0	0	0	0	0	0	0	0	0	0	0	0	0	0	0	0	0	0	0	0	0	0	0	0	0	0	0	0	0	0	0	0	0	0	0	0
mmu-miR-5103	4	4	100	0	0	0	0	0	0	0	0	0	0	0	0	0	0	0	0	0	0	0	0	0	0	0	0	0	0	0	0	0	0	0	0	0	0	0	0	0	0	0	0	4	100	4	100	0	0
mmu-miR-5108	5	5	100	0	0	0	0	0	0	0	0	0	0	0	0	0	0	0	0	0	0	0	0	0	0	0	0	0	0	0	0	0	0	0	0	0	0	0	0	0	0	0	0	0	0	0	0	0	0
mmu-miR-511-3p	2	2	100	0	0	0	0	0	0	0	0	0	0	0	0	0	0	0	0	0	0	0	0	0	0	0	0	0	0	0	0	0	0	0	0	0	0	0	0	0	0	0	0	0	0	0	0	0	0
mmu-miR-5112	1	1	100	0	0	0	0	0	0	0	0	0	0	0	0	0	0	0	0	0	0	0	0	0	0	0	0	0	0	0	0	0	0	0	0	0	0	0	0	0	0	0	0	0	0	0	0	0	0
mmu-miR-5114	7	2	28.5714	0	0	0	0	0	0	0	0	0	0	0	0	0	0	0	0	0	0	0	0	0	0	0	0	0	0	0	0	0	0	0	0	0	0	0	0	0	0	0	0	1	14.2857	0	0	1	14.2857
mmu-miR-5123	5	5	100	0	0	0	0	0	0	0	0	0	0	0	0	0	0	0	0	0	0	0	0	0	0	0	0	0	0	0	0	0	0	0	0	0	0	0	0	0	0	0	0	0	0	0	0	0	0
mmu-miR-5128	4	4	100	0	0	0	0	0	0	0	0	0	0	0	0	0	0	0	0	0	0	0	0	0	0	0	0	0	0	0	0	0	0	0	0	0	0	0	0	0	0	0	0	0	0	0	0	0	0
mmu-miR-5129-5p	10	8	80	1	10	1	10	0	0	0	0	0	0	0	0	0	0	0	0	0	0	0	0	0	0	0	0	0	0	0	0	0	0	0	0	0	0	0	0	0	0	0	0	1	10	1	10	0	0
mmu-miR-5132-5p	2	1	50	0	0	0	0	0	0	0	0	0	0	0	0	0	0	0	0	0	0	0	0	0	0	0	0	0	0	0	0	0	0	0	0	0	0	0	0	0	0	0	0	1	50	1	50	0	0
mmu-miR-5134-3p	2	2	100	0	0	0	0	0	0	0	0	0	0	0	0	0	0	0	0	0	0	0	0	0	0	0	0	0	0	0	0	0	0	0	0	0	0	0	0	0	0	0	0	0	0	0	0	0	0
mmu-miR-532-3p	111	107	96.3964	0	0	0	0	0	0	0	0	0	0	0	0	0	0	0	0	0	0	0	0	0	0	0	0	0	0	0	0	0	0	0	0	0	0	0	0	0	0	0	0	8	7.20721	8	7.20721	0	0
mmu-miR-532-5p	1041	116	11.1431	12	1.15274	12	1.15274	0	0	1	0.0960615	1	0.0960615	0	0	0	0	0	0	0	0	2	0.192123	2	0.192123	0	0	0	0	0	0	0	0	0	0	0	0	0	0	0	0	0	0	15	1.44092	15	1.44092	0	0
mmu-miR-539-3p	4	1	25	0	0	0	0	0	0	0	0	0	0	0	0	0	0	0	0	0	0	0	0	0	0	0	0	0	0	0	0	0	0	0	0	0	0	0	0	0	0	0	0	0	0	0	0	0	0
mmu-miR-539-5p	60	29	48.3333	0	0	0	0	0	0	0	0	0	0	0	0	0	0	0	0	0	0	0	0	0	0	0	0	0	0	0	0	0	0	0	0	0	0	0	0	0	0	0	0	25	41.6667	24	40	1	1.66667
mmu-miR-540-3p	312	280	89.7436	0	0	0	0	0	0	0	0	0	0	0	0	0	0	0	0	0	0	0	0	0	0	0	0	0	0	0	0	0	0	0	0	0	0	0	0	0	0	0	0	179	57.3718	56	17.9487	123	39.4231
mmu-miR-540-5p	8	7	87.5	0	0	0	0	0	0	0	0	0	0	0	0	0	0	0	0	0	0	0	0	0	0	0	0	0	0	0	0	0	0	0	0	0	0	0	0	0	0	0	0	0	0	0	0	0	0
mmu-miR-541-3p	57	2	3.50877	0	0	0	0	0	0	0	0	0	0	0	0	0	0	0	0	0	0	0	0	0	0	0	0	0	0	0	0	0	0	0	0	0	0	0	0	0	0	0	0	0	0	0	0	0	0
mmu-miR-541-5p	9488	5067	53.4043	42	0.442664	42	0.442664	0	0	2	0.0210793	2	0.0210793	0	0	0	0	0	0	0	0	0	0	0	0	0	0	0	0	0	0	0	0	0	0	0	0	0	0	0	0	0	0	551	5.80734	545	5.7441	6	0.0632378
mmu-miR-542-3p	446	388	86.9955	0	0	0	0	0	0	0	0	0	0	0	0	0	0	0	0	0	0	0	0	0	0	0	0	0	0	0	0	0	0	0	0	0	0	0	0	0	0	0	0	138	30.9417	137	30.7175	1	0.224215
mmu-miR-542-5p	48	18	37.5	0	0	0	0	0	0	0	0	0	0	0	0	0	0	0	0	0	0	0	0	0	0	0	0	0	0	0	0	0	0	0	0	0	0	0	0	0	0	0	0	5	10.4167	5	10.4167	0	0
mmu-miR-543-3p	46	42	91.3043	0	0	0	0	0	0	0	0	0	0	0	0	0	0	0	0	0	0	0	0	0	0	0	0	0	0	0	0	0	0	0	0	0	0	0	0	0	0	0	0	11	23.913	11	23.913	0	0
mmu-miR-543-5p	1	0	0	0	0	0	0	0	0	0	0	0	0	0	0	0	0	0	0	0	0	0	0	0	0	0	0	0	0	0	0	0	0	0	0	0	0	0	0	0	0	0	0	0	0	0	0	0	0
mmu-miR-544-3p	1	1	100	0	0	0	0	0	0	0	0	0	0	0	0	0	0	0	0	0	0	0	0	0	0	0	0	0	0	0	0	0	0	0	0	0	0	0	0	0	0	0	0	0	0	0	0	0	0
mmu-miR-544-5p	1	0	0	0	0	0	0	0	0	0	0	0	0	0	0	0	0	0	0	0	0	0	0	0	0	0	0	0	0	0	0	0	0	0	0	0	0	0	0	0	0	0	0	0	0	0	0	0	0
mmu-miR-547-3p	20	13	65	0	0	0	0	0	0	0	0	0	0	0	0	0	0	0	0	0	0	0	0	0	0	0	0	0	0	0	0	0	0	0	0	0	0	0	0	0	0	0	0	0	0	0	0	0	0
mmu-miR-5615-3p	1	1	100	0	0	0	0	0	0	0	0	0	0	0	0	0	0	0	0	0	0	0	0	0	0	0	0	0	0	0	0	0	0	0	0	0	0	0	0	0	0	0	0	0	0	0	0	0	0
mmu-miR-5615-5p	1	0	0	0	0	0	0	0	0	0	0	0	0	0	0	0	0	0	0	0	0	0	0	0	0	0	0	0	0	0	0	0	0	0	0	0	0	0	0	0	0	0	0	0	0	0	0	0	0
mmu-miR-5617-3p	2	2	100	0	0	0	0	0	0	0	0	0	0	0	0	0	0	0	0	0	0	0	0	0	0	0	0	0	0	0	0	0	0	0	0	0	0	0	0	0	0	0	0	0	0	0	0	0	0
mmu-miR-5617-5p	1	1	100	0	0	0	0	0	0	0	0	0	0	0	0	0	0	0	0	0	0	0	0	0	0	0	0	0	0	0	0	0	0	0	0	0	0	0	0	0	0	0	0	1	100	0	0	1	100
mmu-miR-5620-5p	3	2	66.6667	0	0	0	0	0	0	0	0	0	0	0	0	0	0	0	0	0	0	0	0	0	0	0	0	0	0	0	0	0	0	0	0	0	0	0	0	0	0	0	0	0	0	0	0	0	0
mmu-miR-5621-3p	1	1	100	0	0	0	0	0	0	0	0	0	0	0	0	0	0	0	0	0	0	0	0	0	0	0	0	0	0	0	0	0	0	0	0	0	0	0	0	0	0	0	0	0	0	0	0	0	0
mmu-miR-5622-3p	1	0	0	0	0	0	0	0	0	0	0	0	0	0	0	0	0	0	0	0	0	0	0	0	0	0	0	0	0	0	0	0	0	0	0	0	0	0	0	0	0	0	0	0	0	0	0	0	0
mmu-miR-5623-3p	1	1	100	0	0	0	0	0	0	0	0	0	0	0	0	0	0	0	0	0	0	0	0	0	0	0	0	0	0	0	0	0	0	0	0	0	0	0	0	0	0	0	0	0	0	0	0	0	0
mmu-miR-5626-5p	2	1	50	0	0	0	0	0	0	0	0	0	0	0	0	0	0	0	0	0	0	0	0	0	0	0	0	0	0	0	0	0	0	0	0	0	0	0	0	0	0	0	0	0	0	0	0	0	0
mmu-miR-5709-5p	34	5	14.7059	0	0	0	0	0	0	0	0	0	0	0	0	0	0	0	0	0	0	0	0	0	0	0	0	0	0	0	0	0	0	0	0	0	0	0	0	0	0	0	0	4	11.7647	4	11.7647	0	0
mmu-miR-5710	2	2	100	0	0	0	0	0	0	0	0	0	0	0	0	0	0	0	0	0	0	0	0	0	0	0	0	0	0	0	0	0	0	0	0	0	0	0	0	0	0	0	0	1	50	1	50	0	0
mmu-miR-574-3p	66	28	42.4242	0	0	0	0	0	0	0	0	0	0	0	0	0	0	0	0	0	0	0	0	0	0	0	0	0	0	0	0	0	0	0	0	0	0	0	0	0	0	0	0	1	1.51515	1	1.51515	0	0
mmu-miR-574-5p	4323	3450	79.8057	6	0.138793	6	0.138793	0	0	0	0	0	0	0	0	2	0.0462642	2	0.0462642	0	0	4	0.0925283	2	0.0462642	0	0	0	0	0	0	0	0	0	0	0	0	0	0	0	0	0	0	1029	23.8029	857	19.8242	172	3.97872
mmu-miR-582-3p	17	11	64.7059	0	0	0	0	0	0	0	0	0	0	0	0	0	0	0	0	0	0	0	0	0	0	0	0	0	0	0	0	0	0	0	0	0	0	0	0	0	0	0	0	10	58.8235	7	41.1765	3	17.6471
mmu-miR-582-5p	3	0	0	0	0	0	0	0	0	0	0	0	0	0	0	0	0	0	0	0	0	0	0	0	0	0	0	0	0	0	0	0	0	0	0	0	0	0	0	0	0	0	0	0	0	0	0	0	0
mmu-miR-598-3p	108	104	96.2963	0	0	0	0	0	0	0	0	0	0	0	0	0	0	0	0	0	0	0	0	0	0	0	0	0	0	0	0	0	0	0	0	0	0	0	0	0	0	0	0	75	69.4444	33	30.5556	41	37.963
mmu-miR-598-5p	1	1	100	0	0	0	0	0	0	0	0	0	0	0	0	0	0	0	0	0	0	0	0	0	0	0	0	0	0	0	0	0	0	0	0	0	0	0	0	0	0	0	0	0	0	0	0	0	0
mmu-miR-615-3p	109	81	74.3119	0	0	0	0	0	0	0	0	0	0	0	0	0	0	0	0	0	0	0	0	0	0	0	0	0	0	0	0	0	0	0	0	0	0	0	0	0	0	0	0	0	0	0	0	0	0
mmu-miR-615-5p	9	2	22.2222	0	0	0	0	0	0	0	0	0	0	0	0	0	0	0	0	0	0	0	0	0	0	0	0	0	0	0	0	0	0	0	0	0	0	0	0	0	0	0	0	0	0	0	0	0	0
mmu-miR-6236	2	2	100	0	0	0	0	0	0	0	0	0	0	0	0	0	0	0	0	0	0	0	0	0	0	0	0	0	0	0	0	0	0	0	0	0	0	0	0	0	0	0	0	0	0	0	0	0	0
mmu-miR-6238	1	1	100	0	0	0	0	0	0	0	0	0	0	0	0	0	0	0	0	0	0	0	0	0	0	0	0	0	0	0	0	0	0	0	0	0	0	0	0	0	0	0	0	0	0	0	0	0	0
mmu-miR-6412	49	49	100	0	0	0	0	0	0	0	0	0	0	0	0	0	0	0	0	0	0	0	0	0	0	0	0	0	0	0	0	0	0	0	0	0	0	0	0	0	0	0	0	0	0	0	0	0	0
mmu-miR-6418-3p	19	19	100	0	0	0	0	0	0	0	0	0	0	0	0	0	0	0	0	0	0	0	0	0	0	0	0	0	0	0	0	0	0	0	0	0	0	0	0	0	0	0	0	0	0	0	0	0	0
mmu-miR-6516-5p	38	33	86.8421	0	0	0	0	0	0	0	0	0	0	0	0	0	0	0	0	0	0	0	0	0	0	0	0	0	0	0	0	0	0	0	0	0	0	0	0	0	0	0	0	20	52.6316	16	42.1053	3	7.89474
mmu-miR-652-3p	3087	1452	47.036	9	0.291545	9	0.291545	0	0	2	0.0647878	2	0.0647878	0	0	0	0	0	0	0	0	0	0	0	0	0	0	0	0	0	0	0	0	0	0	0	0	0	0	0	0	0	0	9	0.291545	9	0.291545	0	0
mmu-miR-653-3p	1	0	0	0	0	0	0	0	0	0	0	0	0	0	0	0	0	0	0	0	0	0	0	0	0	0	0	0	0	0	0	0	0	0	0	0	0	0	0	0	0	0	0	0	0	0	0	0	0
mmu-miR-6539	25	24	96	0	0	0	0	0	0	0	0	0	0	0	0	0	0	0	0	0	0	0	0	0	0	0	0	0	0	0	0	0	0	0	0	0	0	0	0	0	0	0	0	0	0	0	0	0	0
mmu-miR-6540-3p	4	3	75	0	0	0	0	0	0	0	0	0	0	0	0	0	0	0	0	0	0	0	0	0	0	0	0	0	0	0	0	0	0	0	0	0	0	0	0	0	0	0	0	1	25	0	0	1	25
mmu-miR-6540-5p	40	27	67.5	0	0	0	0	0	0	0	0	0	0	0	0	0	0	0	0	0	0	0	0	0	0	0	0	0	0	0	0	0	0	0	0	0	0	0	0	0	0	0	0	6	15	6	15	0	0
mmu-miR-6546-5p	1	1	100	0	0	0	0	0	0	0	0	0	0	0	0	0	0	0	0	0	0	0	0	0	0	0	0	0	0	0	0	0	0	0	0	0	0	0	0	0	0	0	0	0	0	0	0	0	0
mmu-miR-664-3p	16	13	81.25	0	0	0	0	0	0	0	0	0	0	0	0	0	0	0	0	0	0	0	0	0	0	0	0	0	0	0	0	0	0	0	0	0	0	0	0	0	0	0	0	3	18.75	1	6.25	2	12.5
mmu-miR-664-5p	1185	1050	88.6076	1	0.0843882	1	0.0843882	0	0	0	0	0	0	0	0	0	0	0	0	0	0	1	0.0843882	1	0.0843882	0	0	0	0	0	0	0	0	0	0	0	0	0	0	0	0	0	0	981	82.7848	961	81.097	17	1.4346
mmu-miR-665-3p	6	6	100	0	0	0	0	0	0	0	0	0	0	0	0	0	0	0	0	0	0	0	0	0	0	0	0	0	0	0	0	0	0	0	0	0	0	0	0	0	0	0	0	2	33.3333	0	0	1	16.6667
mmu-miR-665-5p	1	1	100	0	0	0	0	0	0	0	0	0	0	0	0	0	0	0	0	0	0	0	0	0	0	0	0	0	0	0	0	0	0	0	0	0	0	0	0	0	0	0	0	0	0	0	0	0	0
mmu-miR-666-3p	3	2	66.6667	0	0	0	0	0	0	0	0	0	0	0	0	0	0	0	0	0	0	0	0	0	0	0	0	0	0	0	0	0	0	0	0	0	0	0	0	0	0	0	0	0	0	0	0	0	0
mmu-miR-666-5p	48	42	87.5	0	0	0	0	0	0	0	0	0	0	0	0	0	0	0	0	0	0	0	0	0	0	0	0	0	0	0	0	0	0	0	0	0	0	0	0	0	0	0	0	2	4.16667	1	2.08333	1	2.08333
mmu-miR-667-3p	86	61	70.9302	0	0	0	0	0	0	0	0	0	0	0	0	0	0	0	0	0	0	1	1.16279	1	1.16279	0	0	0	0	0	0	0	0	0	0	0	0	0	0	0	0	0	0	0	0	0	0	0	0
mmu-miR-667-5p	81	25	30.8642	1	1.23457	1	1.23457	0	0	0	0	0	0	0	0	0	0	0	0	0	0	0	0	0	0	0	0	0	0	0	0	0	0	0	0	0	0	0	0	0	0	0	0	0	0	0	0	0	0
mmu-miR-668-3p	88	62	70.4545	0	0	0	0	0	0	0	0	0	0	0	0	0	0	0	0	0	0	0	0	0	0	0	0	0	0	0	0	0	0	0	0	0	0	0	0	0	0	0	0	0	0	0	0	0	0
mmu-miR-669a-3-3p	5	3	60	0	0	0	0	0	0	0	0	0	0	0	0	0	0	0	0	0	0	0	0	0	0	0	0	0	0	0	0	0	0	0	0	0	0	0	0	0	0	0	0	0	0	0	0	0	0
mmu-miR-669a-3p	383	251	65.5352	0	0	0	0	0	0	0	0	0	0	0	0	0	0	0	0	0	0	0	0	0	0	0	0	0	0	0	0	0	0	0	0	0	0	0	0	0	0	0	0	0	0	0	0	0	0
mmu-miR-669a-5p	127	90	70.8661	0	0	0	0	0	0	0	0	0	0	0	0	0	0	0	0	0	0	1	0.787402	1	0.787402	0	0	0	0	0	0	0	0	0	0	0	0	0	0	0	0	0	0	0	0	0	0	0	0
mmu-miR-669b-3p	1	0	0	0	0	0	0	0	0	0	0	0	0	0	0	0	0	0	0	0	0	0	0	0	0	0	0	0	0	0	0	0	0	0	0	0	0	0	0	0	0	0	0	0	0	0	0	0	0
mmu-miR-669b-5p	76	66	86.8421	0	0	0	0	0	0	0	0	0	0	0	0	0	0	0	0	0	0	0	0	0	0	0	0	0	0	0	0	0	0	0	0	0	0	0	0	0	0	0	0	23	30.2632	22	28.9474	1	1.31579
mmu-miR-669c-5p	11079	8587	77.507	13	0.117339	13	0.117339	0	0	0	0	0	0	0	0	0	0	0	0	0	0	0	0	0	0	0	0	0	0	0	0	0	0	0	0	0	0	0	0	0	0	0	0	7326	66.1251	128	1.15534	7020	63.3631
mmu-miR-669d-5p	48	41	85.4167	0	0	0	0	0	0	0	0	0	0	0	0	0	0	0	0	0	0	0	0	0	0	0	0	0	0	0	0	0	0	0	0	0	0	0	0	0	0	0	0	22	45.8333	21	43.75	1	2.08333
mmu-miR-669e-3p	21	12	57.1429	0	0	0	0	0	0	0	0	0	0	0	0	0	0	0	0	0	0	0	0	0	0	0	0	0	0	0	0	0	0	0	0	0	0	0	0	0	0	0	0	3	14.2857	3	14.2857	0	0
mmu-miR-669e-5p	4	4	100	0	0	0	0	0	0	0	0	0	0	0	0	0	0	0	0	0	0	0	0	0	0	0	0	0	0	0	0	0	0	0	0	0	0	0	0	0	0	0	0	3	75	3	75	0	0
mmu-miR-669f-3p	48	18	37.5	0	0	0	0	0	0	0	0	0	0	0	0	0	0	0	0	0	0	0	0	0	0	0	0	0	0	0	0	0	0	0	0	0	0	0	0	0	0	0	0	0	0	0	0	0	0
mmu-miR-669f-5p	14	13	92.8571	0	0	0	0	0	0	0	0	0	0	0	0	0	0	0	0	0	0	0	0	0	0	0	0	0	0	0	0	0	0	0	0	0	0	0	0	0	0	0	0	0	0	0	0	0	0
mmu-miR-669h-5p	23	6	26.087	0	0	0	0	0	0	0	0	0	0	0	0	0	0	0	0	0	0	0	0	0	0	0	0	0	0	0	0	0	0	0	0	0	0	0	0	0	0	0	0	0	0	0	0	0	0
mmu-miR-669i	1	1	100	0	0	0	0	0	0	0	0	0	0	0	0	0	0	0	0	0	0	0	0	0	0	0	0	0	0	0	0	0	0	0	0	0	0	0	0	0	0	0	0	0	0	0	0	0	0
mmu-miR-669k-5p	2	2	100	0	0	0	0	0	0	0	0	0	0	0	0	0	0	0	0	0	0	0	0	0	0	0	0	0	0	0	0	0	0	0	0	0	0	0	0	0	0	0	0	0	0	0	0	0	0
mmu-miR-669l-5p	110	56	50.9091	0	0	0	0	0	0	0	0	0	0	0	0	0	0	0	0	0	0	0	0	0	0	0	0	0	0	0	0	0	0	0	0	0	0	0	0	0	0	0	0	21	19.0909	19	17.2727	2	1.81818
mmu-miR-669m-5p	1	1	100	0	0	0	0	0	0	0	0	0	0	0	0	0	0	0	0	0	0	0	0	0	0	0	0	0	0	0	0	0	0	0	0	0	0	0	0	0	0	0	0	0	0	0	0	0	0
mmu-miR-669n	7	6	85.7143	0	0	0	0	0	0	0	0	0	0	0	0	0	0	0	0	0	0	0	0	0	0	0	0	0	0	0	0	0	0	0	0	0	0	0	0	0	0	0	0	0	0	0	0	0	0
mmu-miR-669o-3p	35	23	65.7143	0	0	0	0	0	0	0	0	0	0	0	0	0	0	0	0	0	0	0	0	0	0	0	0	0	0	0	0	0	0	0	0	0	0	0	0	0	0	0	0	0	0	0	0	0	0
mmu-miR-669o-5p	46	13	28.2609	0	0	0	0	0	0	0	0	0	0	0	0	0	0	0	0	0	0	0	0	0	0	0	0	0	0	0	0	0	0	0	0	0	0	0	0	0	0	0	0	5	10.8696	5	10.8696	0	0
mmu-miR-669p-3p	2	2	100	0	0	0	0	0	0	0	0	0	0	0	0	0	0	0	0	0	0	0	0	0	0	0	0	0	0	0	0	0	0	0	0	0	0	0	0	0	0	0	0	0	0	0	0	0	0
mmu-miR-669p-5p	21	15	71.4286	0	0	0	0	0	0	0	0	0	0	0	0	0	0	0	0	0	0	0	0	0	0	0	0	0	0	0	0	0	0	0	0	0	0	0	0	0	0	0	0	0	0	0	0	0	0
mmu-miR-671-3p	231	128	55.4113	0	0	0	0	0	0	0	0	0	0	0	0	0	0	0	0	0	0	0	0	0	0	0	0	0	0	0	0	0	0	0	0	0	0	0	0	0	0	0	0	56	24.2424	56	24.2424	0	0
mmu-miR-671-5p	3748	2483	66.2487	14	0.373533	14	0.373533	0	0	0	0	0	0	0	0	0	0	0	0	0	0	0	0	0	0	0	0	0	0	0	0	0	0	0	0	0	0	0	0	0	0	0	0	2058	54.9093	2029	54.1355	29	0.773746
mmu-miR-672-5p	380	100	26.3158	1	0.263158	1	0.263158	0	0	0	0	0	0	0	0	0	0	0	0	0	0	1	0.263158	1	0.263158	0	0	0	0	0	0	0	0	0	0	0	0	0	0	0	0	0	0	0	0	0	0	0	0
mmu-miR-673-3p	35	28	80	0	0	0	0	0	0	0	0	0	0	0	0	0	0	0	0	0	0	0	0	0	0	0	0	0	0	0	0	0	0	0	0	0	0	0	0	0	0	0	0	0	0	0	0	0	0
mmu-miR-673-5p	67	48	71.6418	1	1.49254	1	1.49254	0	0	0	0	0	0	0	0	0	0	0	0	0	0	0	0	0	0	0	0	0	0	0	0	0	0	0	0	0	0	0	0	0	0	0	0	9	13.4328	9	13.4328	0	0
mmu-miR-674-3p	317	298	94.0063	0	0	0	0	0	0	0	0	0	0	0	0	0	0	0	0	0	0	0	0	0	0	0	0	0	0	0	0	0	0	0	0	0	0	0	0	0	0	0	0	14	4.4164	14	4.4164	0	0
mmu-miR-674-5p	462	435	94.1558	1	0.21645	1	0.21645	0	0	0	0	0	0	0	0	0	0	0	0	0	0	0	0	0	0	0	0	0	0	0	0	0	0	0	0	0	0	0	0	0	0	0	0	23	4.97835	15	3.24675	8	1.7316
mmu-miR-676-3p	6285	2912	46.3325	13	0.206842	13	0.206842	0	0	0	0	0	0	0	0	0	0	0	0	0	0	0	0	0	0	0	0	0	0	0	0	0	0	0	0	0	0	0	0	0	0	0	0	1448	23.039	976	15.529	472	7.50994
mmu-miR-676-5p	1183	42	3.5503	2	0.169062	2	0.169062	0	0	0	0	0	0	0	0	0	0	0	0	0	0	0	0	0	0	0	0	0	0	0	0	0	0	0	0	0	0	0	0	0	0	0	0	18	1.52156	13	1.0989	4	0.338123
mmu-miR-677-5p	6	4	66.6667	0	0	0	0	0	0	0	0	0	0	0	0	0	0	0	0	0	0	0	0	0	0	0	0	0	0	0	0	0	0	0	0	0	0	0	0	0	0	0	0	3	50	1	16.6667	2	33.3333
mmu-miR-679-3p	15	12	80	0	0	0	0	0	0	0	0	0	0	0	0	0	0	0	0	0	0	0	0	0	0	0	0	0	0	0	0	0	0	0	0	0	0	0	0	0	0	0	0	0	0	0	0	0	0
mmu-miR-679-5p	1	0	0	0	0	0	0	0	0	0	0	0	0	0	0	0	0	0	0	0	0	0	0	0	0	0	0	0	0	0	0	0	0	0	0	0	0	0	0	0	0	0	0	0	0	0	0	0	0
mmu-miR-6896-5p	10	8	80	0	0	0	0	0	0	0	0	0	0	0	0	0	0	0	0	0	0	0	0	0	0	0	0	0	0	0	0	0	0	0	0	0	0	0	0	0	0	0	0	0	0	0	0	0	0
mmu-miR-6899-3p	23	8	34.7826	0	0	0	0	0	0	0	0	0	0	0	0	0	0	0	0	0	0	1	4.34783	0	0	1	4.34783	0	0	0	0	0	0	0	0	0	0	0	0	0	0	0	0	0	0	0	0	0	0
mmu-miR-690	3	3	100	0	0	0	0	0	0	0	0	0	0	0	0	0	0	0	0	0	0	0	0	0	0	0	0	0	0	0	0	0	0	0	0	0	0	0	0	0	0	0	0	0	0	0	0	0	0
mmu-miR-6900-3p	23	18	78.2609	0	0	0	0	0	0	0	0	0	0	0	0	0	0	0	0	0	0	0	0	0	0	0	0	0	0	0	0	0	0	0	0	0	0	0	0	0	0	0	0	0	0	0	0	0	0
mmu-miR-6901-3p	10	8	80	0	0	0	0	0	0	0	0	0	0	0	0	0	0	0	0	0	0	0	0	0	0	0	0	0	0	0	0	0	0	0	0	0	0	0	0	0	0	0	0	0	0	0	0	0	0
mmu-miR-6901-5p	95	82	86.3158	0	0	0	0	0	0	0	0	0	0	0	0	0	0	0	0	0	0	0	0	0	0	0	0	0	0	0	0	0	0	0	0	0	0	0	0	0	0	0	0	11	11.5789	0	0	9	9.47368
mmu-miR-6902-3p	1	0	0	0	0	0	0	0	0	0	0	0	0	0	0	0	0	0	0	0	0	0	0	0	0	0	0	0	0	0	0	0	0	0	0	0	0	0	0	0	0	0	0	0	0	0	0	0	0
mmu-miR-6904-5p	2	0	0	0	0	0	0	0	0	0	0	0	0	0	0	0	0	0	0	0	0	0	0	0	0	0	0	0	0	0	0	0	0	0	0	0	0	0	0	0	0	0	0	0	0	0	0	0	0
mmu-miR-6905-5p	5	4	80	0	0	0	0	0	0	0	0	0	0	0	0	0	0	0	0	0	0	0	0	0	0	0	0	0	0	0	0	0	0	0	0	0	0	0	0	0	0	0	0	0	0	0	0	0	0
mmu-miR-6908-3p	1	1	100	0	0	0	0	0	0	0	0	0	0	0	0	0	0	0	0	0	0	0	0	0	0	0	0	0	0	0	0	0	0	0	0	0	0	0	0	0	0	0	0	0	0	0	0	0	0
mmu-miR-6909-5p	3	1	33.3333	0	0	0	0	0	0	0	0	0	0	0	0	0	0	0	0	0	0	0	0	0	0	0	0	0	0	0	0	0	0	0	0	0	0	0	0	0	0	0	0	0	0	0	0	0	0
mmu-miR-6910-5p	3	3	100	0	0	0	0	0	0	0	0	0	0	0	0	0	0	0	0	0	0	0	0	0	0	0	0	0	0	0	0	0	0	0	0	0	0	0	0	0	0	0	0	0	0	0	0	0	0
mmu-miR-6911-3p	9	6	66.6667	0	0	0	0	0	0	0	0	0	0	0	0	0	0	0	0	0	0	0	0	0	0	0	0	0	0	0	0	0	0	0	0	0	0	0	0	0	0	0	0	0	0	0	0	0	0
mmu-miR-6911-5p	4	4	100	0	0	0	0	0	0	0	0	0	0	0	0	0	0	0	0	0	0	0	0	0	0	0	0	0	0	0	0	0	0	0	0	0	0	0	0	0	0	0	0	0	0	0	0	0	0
mmu-miR-6912-5p	2	2	100	0	0	0	0	0	0	0	0	0	0	0	0	0	0	0	0	0	0	0	0	0	0	0	0	0	0	0	0	0	0	0	0	0	0	0	0	0	0	0	0	0	0	0	0	0	0
mmu-miR-6913-3p	1	1	100	0	0	0	0	0	0	0	0	0	0	0	0	0	0	0	0	0	0	0	0	0	0	0	0	0	0	0	0	0	0	0	0	0	0	0	0	0	0	0	0	0	0	0	0	0	0
mmu-miR-6913-5p	3	0	0	0	0	0	0	0	0	0	0	0	0	0	0	0	0	0	0	0	0	0	0	0	0	0	0	0	0	0	0	0	0	0	0	0	0	0	0	0	0	0	0	0	0	0	0	0	0
mmu-miR-6914-3p	8	8	100	0	0	0	0	0	0	0	0	0	0	0	0	0	0	0	0	0	0	0	0	0	0	0	0	0	0	0	0	0	0	0	0	0	0	0	0	0	0	0	0	0	0	0	0	0	0
mmu-miR-6914-5p	1	1	100	0	0	0	0	0	0	0	0	0	0	0	0	0	0	0	0	0	0	0	0	0	0	0	0	0	0	0	0	0	0	0	0	0	0	0	0	0	0	0	0	0	0	0	0	0	0
mmu-miR-6915-3p	1	1	100	0	0	0	0	0	0	0	0	0	0	0	0	0	0	0	0	0	0	0	0	0	0	0	0	0	0	0	0	0	0	0	0	0	0	0	0	0	0	0	0	0	0	0	0	0	0
mmu-miR-6922-5p	4	4	100	0	0	0	0	0	0	0	0	0	0	0	0	0	0	0	0	0	0	0	0	0	0	0	0	0	0	0	0	0	0	0	0	0	0	0	0	0	0	0	0	0	0	0	0	0	0
mmu-miR-6925-5p	2	2	100	0	0	0	0	0	0	0	0	0	0	0	0	0	0	0	0	0	0	0	0	0	0	0	0	0	0	0	0	0	0	0	0	0	0	0	0	0	0	0	0	0	0	0	0	0	0
mmu-miR-6927-3p	1	1	100	0	0	0	0	0	0	0	0	0	0	0	0	0	0	0	0	0	0	0	0	0	0	0	0	0	0	0	0	0	0	0	0	0	0	0	0	0	0	0	0	0	0	0	0	0	0
mmu-miR-6929-3p	1	1	100	0	0	0	0	0	0	0	0	0	0	0	0	0	0	0	0	0	0	0	0	0	0	0	0	0	0	0	0	0	0	0	0	0	0	0	0	0	0	0	0	0	0	0	0	0	0
mmu-miR-693-3p	1	1	100	0	0	0	0	0	0	0	0	0	0	0	0	0	0	0	0	0	0	0	0	0	0	0	0	0	0	0	0	0	0	0	0	0	0	0	0	0	0	0	0	0	0	0	0	0	0
mmu-miR-6930-5p	5	4	80	0	0	0	0	0	0	0	0	0	0	0	0	0	0	0	0	0	0	0	0	0	0	0	0	0	0	0	0	0	0	0	0	0	0	0	0	0	0	0	0	0	0	0	0	0	0
mmu-miR-6931-5p	1	0	0	0	0	0	0	0	0	0	0	0	0	0	0	0	0	0	0	0	0	0	0	0	0	0	0	0	0	0	0	0	0	0	0	0	0	0	0	0	0	0	0	0	0	0	0	0	0
mmu-miR-6932-3p	3	1	33.3333	0	0	0	0	0	0	0	0	0	0	0	0	0	0	0	0	0	0	0	0	0	0	0	0	0	0	0	0	0	0	0	0	0	0	0	0	0	0	0	0	0	0	0	0	0	0
mmu-miR-6932-5p	4	1	25	0	0	0	0	0	0	0	0	0	0	0	0	0	0	0	0	0	0	0	0	0	0	0	0	0	0	0	0	0	0	0	0	0	0	0	0	0	0	0	0	0	0	0	0	0	0
mmu-miR-6933-5p	5	2	40	0	0	0	0	0	0	0	0	0	0	0	0	0	0	0	0	0	0	0	0	0	0	0	0	0	0	0	0	0	0	0	0	0	0	0	0	0	0	0	0	0	0	0	0	0	0
mmu-miR-6935-3p	2	2	100	0	0	0	0	0	0	0	0	0	0	0	0	0	0	0	0	0	0	0	0	0	0	0	0	0	0	0	0	0	0	0	0	0	0	0	0	0	0	0	0	0	0	0	0	0	0
mmu-miR-6939-3p	1	1	100	0	0	0	0	0	0	0	0	0	0	0	0	0	0	0	0	0	0	0	0	0	0	0	0	0	0	0	0	0	0	0	0	0	0	0	0	0	0	0	0	0	0	0	0	0	0
mmu-miR-694	2	2	100	0	0	0	0	0	0	0	0	0	0	0	0	0	0	0	0	0	0	0	0	0	0	0	0	0	0	0	0	0	0	0	0	0	0	0	0	0	0	0	0	2	100	0	0	0	0
mmu-miR-6942-5p	15	7	46.6667	0	0	0	0	0	0	0	0	0	0	0	0	0	0	0	0	0	0	0	0	0	0	0	0	0	0	0	0	0	0	0	0	0	0	0	0	0	0	0	0	0	0	0	0	0	0
mmu-miR-6943-5p	3	3	100	0	0	0	0	0	0	0	0	0	0	0	0	0	0	0	0	0	0	0	0	0	0	0	0	0	0	0	0	0	0	0	0	0	0	0	0	0	0	0	0	3	100	0	0	3	100
mmu-miR-6944-3p	28	19	67.8571	0	0	0	0	0	0	0	0	0	0	0	0	0	0	0	0	0	0	0	0	0	0	0	0	0	0	0	0	0	0	0	0	0	0	0	0	0	0	0	0	0	0	0	0	0	0
mmu-miR-6944-5p	3	3	100	0	0	0	0	0	0	0	0	0	0	0	0	0	0	0	0	0	0	0	0	0	0	0	0	0	0	0	0	0	0	0	0	0	0	0	0	0	0	0	0	2	66.6667	2	66.6667	0	0
mmu-miR-6945-3p	13	11	84.6154	0	0	0	0	0	0	0	0	0	0	0	0	0	0	0	0	0	0	0	0	0	0	0	0	0	0	0	0	0	0	0	0	0	0	0	0	0	0	0	0	5	38.4615	2	15.3846	3	23.0769
mmu-miR-6946-5p	1	1	100	0	0	0	0	0	0	0	0	0	0	0	0	0	0	0	0	0	0	0	0	0	0	0	0	0	0	0	0	0	0	0	0	0	0	0	0	0	0	0	0	0	0	0	0	0	0
mmu-miR-6947-5p	3	2	66.6667	0	0	0	0	0	0	0	0	0	0	0	0	0	0	0	0	0	0	0	0	0	0	0	0	0	0	0	0	0	0	0	0	0	0	0	0	0	0	0	0	0	0	0	0	0	0
mmu-miR-6948-3p	1	1	100	0	0	0	0	0	0	0	0	0	0	0	0	0	0	0	0	0	0	0	0	0	0	0	0	0	0	0	0	0	0	0	0	0	0	0	0	0	0	0	0	0	0	0	0	0	0
mmu-miR-6948-5p	1	1	100	0	0	0	0	0	0	0	0	0	0	0	0	0	0	0	0	0	0	0	0	0	0	0	0	0	0	0	0	0	0	0	0	0	0	0	0	0	0	0	0	0	0	0	0	0	0
mmu-miR-6950-3p	5	5	100	0	0	0	0	0	0	0	0	0	0	0	0	0	0	0	0	0	0	0	0	0	0	0	0	0	0	0	0	0	0	0	0	0	0	0	0	0	0	0	0	0	0	0	0	0	0
mmu-miR-6950-5p	15	6	40	0	0	0	0	0	0	0	0	0	0	0	0	0	0	0	0	0	0	0	0	0	0	0	0	0	0	0	0	0	0	0	0	0	0	0	0	0	0	0	0	0	0	0	0	0	0
mmu-miR-6951-5p	1	0	0	0	0	0	0	0	0	0	0	0	0	0	0	0	0	0	0	0	0	0	0	0	0	0	0	0	0	0	0	0	0	0	0	0	0	0	0	0	0	0	0	0	0	0	0	0	0
mmu-miR-6952-3p	2	1	50	0	0	0	0	0	0	0	0	0	0	0	0	0	0	0	0	0	0	0	0	0	0	0	0	0	0	0	0	0	0	0	0	0	0	0	0	0	0	0	0	0	0	0	0	0	0
mmu-miR-6952-5p	5	2	40	0	0	0	0	0	0	0	0	0	0	0	0	0	0	0	0	0	0	0	0	0	0	0	0	0	0	0	0	0	0	0	0	0	0	0	0	0	0	0	0	0	0	0	0	0	0
mmu-miR-6954-5p	1	1	100	0	0	0	0	0	0	0	0	0	0	0	0	0	0	0	0	0	0	0	0	0	0	0	0	0	0	0	0	0	0	0	0	0	0	0	0	0	0	0	0	0	0	0	0	0	0
mmu-miR-6955-5p	2	2	100	0	0	0	0	0	0	0	0	0	0	0	0	0	0	0	0	0	0	0	0	0	0	0	0	0	0	0	0	0	0	0	0	0	0	0	0	0	0	0	0	0	0	0	0	0	0
mmu-miR-6956-3p	22	22	100	0	0	0	0	0	0	0	0	0	0	0	0	0	0	0	0	0	0	0	0	0	0	0	0	0	0	0	0	0	0	0	0	0	0	0	0	0	0	0	0	0	0	0	0	0	0
mmu-miR-6958-3p	2	0	0	0	0	0	0	0	0	0	0	0	0	0	0	0	0	0	0	0	0	0	0	0	0	0	0	0	0	0	0	0	0	0	0	0	0	0	0	0	0	0	0	0	0	0	0	0	0
mmu-miR-6959-5p	4	3	75	0	0	0	0	0	0	0	0	0	0	0	0	0	0	0	0	0	0	0	0	0	0	0	0	0	0	0	0	0	0	0	0	0	0	0	0	0	0	0	0	0	0	0	0	0	0
mmu-miR-6960-5p	8	8	100	0	0	0	0	0	0	0	0	0	0	0	0	0	0	0	0	0	0	0	0	0	0	0	0	0	0	0	0	0	0	0	0	0	0	0	0	0	0	0	0	1	12.5	0	0	0	0
mmu-miR-6962-5p	4	4	100	0	0	0	0	0	0	0	0	0	0	0	0	0	0	0	0	0	0	0	0	0	0	0	0	0	0	0	0	0	0	0	0	0	0	0	0	0	0	0	0	4	100	3	75	1	25
mmu-miR-6963-5p	4	0	0	0	0	0	0	0	0	0	0	0	0	0	0	0	0	0	0	0	0	0	0	0	0	0	0	0	0	0	0	0	0	0	0	0	0	0	0	0	0	0	0	0	0	0	0	0	0
mmu-miR-6964-3p	3	3	100	0	0	0	0	0	0	0	0	0	0	0	0	0	0	0	0	0	0	0	0	0	0	0	0	0	0	0	0	0	0	0	0	0	0	0	0	0	0	0	0	0	0	0	0	0	0
mmu-miR-6964-5p	1	1	100	0	0	0	0	0	0	0	0	0	0	0	0	0	0	0	0	0	0	0	0	0	0	0	0	0	0	0	0	0	0	0	0	0	0	0	0	0	0	0	0	0	0	0	0	0	0
mmu-miR-6965-3p	1	0	0	0	0	0	0	0	0	0	0	0	0	0	0	0	0	0	0	0	0	0	0	0	0	0	0	0	0	0	0	0	0	0	0	0	0	0	0	0	0	0	0	0	0	0	0	0	0
mmu-miR-6966-5p	2	2	100	0	0	0	0	0	0	0	0	0	0	0	0	0	0	0	0	0	0	0	0	0	0	0	0	0	0	0	0	0	0	0	0	0	0	0	0	0	0	0	0	0	0	0	0	0	0
mmu-miR-6967-3p	3	2	66.6667	0	0	0	0	0	0	0	0	0	0	0	0	0	0	0	0	0	0	0	0	0	0	0	0	0	0	0	0	0	0	0	0	0	0	0	0	0	0	0	0	0	0	0	0	0	0
mmu-miR-6967-5p	4	1	25	0	0	0	0	0	0	0	0	0	0	0	0	0	0	0	0	0	0	0	0	0	0	0	0	0	0	0	0	0	0	0	0	0	0	0	0	0	0	0	0	0	0	0	0	0	0
mmu-miR-6968-3p	3	3	100	0	0	0	0	0	0	0	0	0	0	0	0	0	0	0	0	0	0	0	0	0	0	0	0	0	0	0	0	0	0	0	0	0	0	0	0	0	0	0	0	0	0	0	0	0	0
mmu-miR-6970-3p	1	1	100	0	0	0	0	0	0	0	0	0	0	0	0	0	0	0	0	0	0	0	0	0	0	0	0	0	0	0	0	0	0	0	0	0	0	0	0	0	0	0	0	1	100	0	0	0	0
mmu-miR-6970-5p	6	5	83.3333	0	0	0	0	0	0	0	0	0	0	0	0	0	0	0	0	0	0	0	0	0	0	0	0	0	0	0	0	0	0	0	0	0	0	0	0	0	0	0	0	0	0	0	0	0	0
mmu-miR-6971-3p	1	1	100	0	0	0	0	0	0	0	0	0	0	0	0	0	0	0	0	0	0	0	0	0	0	0	0	0	0	0	0	0	0	0	0	0	0	0	0	0	0	0	0	0	0	0	0	0	0
mmu-miR-6971-5p	2	2	100	0	0	0	0	0	0	0	0	0	0	0	0	0	0	0	0	0	0	0	0	0	0	0	0	0	0	0	0	0	0	0	0	0	0	0	0	0	0	0	0	1	50	0	0	0	0
mmu-miR-6972-3p	14	13	92.8571	1	7.14286	1	7.14286	0	0	0	0	0	0	0	0	0	0	0	0	0	0	0	0	0	0	0	0	0	0	0	0	0	0	0	0	0	0	0	0	0	0	0	0	0	0	0	0	0	0
mmu-miR-6975-3p	2	2	100	0	0	0	0	0	0	0	0	0	0	0	0	0	0	0	0	0	0	0	0	0	0	0	0	0	0	0	0	0	0	0	0	0	0	0	0	0	0	0	0	0	0	0	0	0	0
mmu-miR-6975-5p	1	1	100	0	0	0	0	0	0	0	0	0	0	0	0	0	0	0	0	0	0	0	0	0	0	0	0	0	0	0	0	0	0	0	0	0	0	0	0	0	0	0	0	0	0	0	0	0	0
mmu-miR-6976-5p	5	0	0	0	0	0	0	0	0	0	0	0	0	0	0	0	0	0	0	0	0	0	0	0	0	0	0	0	0	0	0	0	0	0	0	0	0	0	0	0	0	0	0	0	0	0	0	0	0
mmu-miR-6978-3p	20	13	65	0	0	0	0	0	0	0	0	0	0	0	0	0	0	0	0	0	0	0	0	0	0	0	0	0	0	0	0	0	0	0	0	0	0	0	0	0	0	0	0	0	0	0	0	0	0
mmu-miR-6978-5p	4	3	75	0	0	0	0	0	0	0	0	0	0	0	0	0	0	0	0	0	0	0	0	0	0	0	0	0	0	0	0	0	0	0	0	0	0	0	0	0	0	0	0	2	50	2	50	0	0
mmu-miR-6979-3p	2	2	100	0	0	0	0	0	0	0	0	0	0	0	0	0	0	0	0	0	0	0	0	0	0	0	0	0	0	0	0	0	0	0	0	0	0	0	0	0	0	0	0	0	0	0	0	0	0
mmu-miR-698-5p	4	4	100	0	0	0	0	0	0	0	0	0	0	0	0	0	0	0	0	0	0	0	0	0	0	0	0	0	0	0	0	0	0	0	0	0	0	0	0	0	0	0	0	0	0	0	0	0	0
mmu-miR-6981-5p	1	1	100	0	0	0	0	0	0	0	0	0	0	0	0	0	0	0	0	0	0	0	0	0	0	0	0	0	0	0	0	0	0	0	0	0	0	0	0	0	0	0	0	0	0	0	0	0	0
mmu-miR-6985-5p	1	0	0	0	0	0	0	0	0	0	0	0	0	0	0	0	0	0	0	0	0	0	0	0	0	0	0	0	0	0	0	0	0	0	0	0	0	0	0	0	0	0	0	0	0	0	0	0	0
mmu-miR-6986-5p	8	6	75	0	0	0	0	0	0	0	0	0	0	0	0	0	0	0	0	0	0	0	0	0	0	0	0	0	0	0	0	0	0	0	0	0	0	0	0	0	0	0	0	1	12.5	1	12.5	0	0
mmu-miR-6987-5p	15	12	80	0	0	0	0	0	0	0	0	0	0	0	0	0	0	0	0	0	0	0	0	0	0	0	0	0	0	0	0	0	0	0	0	0	0	0	0	0	0	0	0	3	20	3	20	0	0
mmu-miR-6988-3p	25	24	96	0	0	0	0	0	0	0	0	0	0	0	0	0	0	0	0	0	0	0	0	0	0	0	0	0	0	0	0	0	0	0	0	0	0	0	0	0	0	0	0	0	0	0	0	0	0
mmu-miR-6991-3p	1	1	100	0	0	0	0	0	0	0	0	0	0	0	0	0	0	0	0	0	0	0	0	0	0	0	0	0	0	0	0	0	0	0	0	0	0	0	0	0	0	0	0	0	0	0	0	0	0
mmu-miR-6991-5p	1	1	100	0	0	0	0	0	0	0	0	0	0	0	0	0	0	0	0	0	0	0	0	0	0	0	0	0	0	0	0	0	0	0	0	0	0	0	0	0	0	0	0	0	0	0	0	0	0
mmu-miR-6992-5p	2	2	100	0	0	0	0	0	0	0	0	0	0	0	0	0	0	0	0	0	0	0	0	0	0	0	0	0	0	0	0	0	0	0	0	0	0	0	0	0	0	0	0	1	50	0	0	1	50
mmu-miR-6993-5p	1	1	100	0	0	0	0	0	0	0	0	0	0	0	0	0	0	0	0	0	0	0	0	0	0	0	0	0	0	0	0	0	0	0	0	0	0	0	0	0	0	0	0	0	0	0	0	0	0
mmu-miR-6995-3p	1	1	100	0	0	0	0	0	0	0	0	0	0	0	0	0	0	0	0	0	0	0	0	0	0	0	0	0	0	0	0	0	0	0	0	0	0	0	0	0	0	0	0	0	0	0	0	0	0
mmu-miR-6995-5p	3	3	100	0	0	0	0	0	0	0	0	0	0	0	0	0	0	0	0	0	0	0	0	0	0	0	0	0	0	0	0	0	0	0	0	0	0	0	0	0	0	0	0	0	0	0	0	0	0
mmu-miR-6996-5p	3	2	66.6667	0	0	0	0	0	0	0	0	0	0	0	0	0	0	0	0	0	0	0	0	0	0	0	0	0	0	0	0	0	0	0	0	0	0	0	0	0	0	0	0	0	0	0	0	0	0
mmu-miR-6997-5p	7	5	71.4286	0	0	0	0	0	0	0	0	0	0	0	0	0	0	0	0	0	0	0	0	0	0	0	0	0	0	0	0	0	0	0	0	0	0	0	0	0	0	0	0	0	0	0	0	0	0
mmu-miR-700-3p	122	100	81.9672	0	0	0	0	0	0	0	0	0	0	0	0	0	0	0	0	0	0	0	0	0	0	0	0	0	0	0	0	0	0	0	0	0	0	0	0	0	0	0	0	0	0	0	0	0	0
mmu-miR-700-5p	13	8	61.5385	0	0	0	0	0	0	0	0	0	0	0	0	0	0	0	0	0	0	0	0	0	0	0	0	0	0	0	0	0	0	0	0	0	0	0	0	0	0	0	0	4	30.7692	1	7.69231	3	23.0769
mmu-miR-7002-5p	1	0	0	0	0	0	0	0	0	0	0	0	0	0	0	0	0	0	0	0	0	0	0	0	0	0	0	0	0	0	0	0	0	0	0	0	0	0	0	0	0	0	0	0	0	0	0	0	0
mmu-miR-7006-3p	1	1	100	0	0	0	0	0	0	0	0	0	0	0	0	0	0	0	0	0	0	0	0	0	0	0	0	0	0	0	0	0	0	0	0	0	0	0	0	0	0	0	0	0	0	0	0	0	0
mmu-miR-7008-3p	1	1	100	0	0	0	0	0	0	0	0	0	0	0	0	0	0	0	0	0	0	0	0	0	0	0	0	0	0	0	0	0	0	0	0	0	0	0	0	0	0	0	0	0	0	0	0	0	0
mmu-miR-7008-5p	3	2	66.6667	0	0	0	0	0	0	0	0	0	0	0	0	0	0	0	0	0	0	0	0	0	0	0	0	0	0	0	0	0	0	0	0	0	0	0	0	0	0	0	0	1	33.3333	0	0	1	33.3333
mmu-miR-7009-3p	1	0	0	0	0	0	0	0	0	0	0	0	0	0	0	0	0	0	0	0	0	0	0	0	0	0	0	0	0	0	0	0	0	0	0	0	0	0	0	0	0	0	0	0	0	0	0	0	0
mmu-miR-7009-5p	1	1	100	0	0	0	0	0	0	0	0	0	0	0	0	0	0	0	0	0	0	0	0	0	0	0	0	0	0	0	0	0	0	0	0	0	0	0	0	0	0	0	0	0	0	0	0	0	0
mmu-miR-701-3p	1	1	100	0	0	0	0	0	0	0	0	0	0	0	0	0	0	0	0	0	0	0	0	0	0	0	0	0	0	0	0	0	0	0	0	0	0	0	0	0	0	0	0	0	0	0	0	0	0
mmu-miR-701-5p	14	1	7.14286	0	0	0	0	0	0	0	0	0	0	0	0	0	0	0	0	0	0	0	0	0	0	0	0	0	0	0	0	0	0	0	0	0	0	0	0	0	0	0	0	0	0	0	0	0	0
mmu-miR-7011-3p	1	1	100	0	0	0	0	0	0	0	0	0	0	0	0	0	0	0	0	0	0	0	0	0	0	0	0	0	0	0	0	0	0	0	0	0	0	0	0	0	0	0	0	0	0	0	0	0	0
mmu-miR-7014-5p	4	2	50	0	0	0	0	0	0	0	0	0	0	0	0	0	0	0	0	0	0	0	0	0	0	0	0	0	0	0	0	0	0	0	0	0	0	0	0	0	0	0	0	1	25	1	25	0	0
mmu-miR-7015-3p	6	6	100	0	0	0	0	0	0	0	0	0	0	0	0	0	0	0	0	0	0	0	0	0	0	0	0	0	0	0	0	0	0	0	0	0	0	0	0	0	0	0	0	0	0	0	0	0	0
mmu-miR-7015-5p	1	1	100	0	0	0	0	0	0	0	0	0	0	0	0	0	0	0	0	0	0	0	0	0	0	0	0	0	0	0	0	0	0	0	0	0	0	0	0	0	0	0	0	0	0	0	0	0	0
mmu-miR-7016-5p	1	1	100	0	0	0	0	0	0	0	0	0	0	0	0	0	0	0	0	0	0	0	0	0	0	0	0	0	0	0	0	0	0	0	0	0	0	0	0	0	0	0	0	1	100	0	0	0	0
mmu-miR-7017-5p	2	1	50	0	0	0	0	0	0	0	0	0	0	0	0	0	0	0	0	0	0	0	0	0	0	0	0	0	0	0	0	0	0	0	0	0	0	0	0	0	0	0	0	0	0	0	0	0	0
mmu-miR-7018-3p	1	0	0	0	0	0	0	0	0	0	0	0	0	0	0	0	0	0	0	0	0	0	0	0	0	0	0	0	0	0	0	0	0	0	0	0	0	0	0	0	0	0	0	0	0	0	0	0	0
mmu-miR-7018-5p	1	1	100	1	100	1	100	0	0	0	0	0	0	0	0	0	0	0	0	0	0	0	0	0	0	0	0	0	0	0	0	0	0	0	0	0	0	0	0	0	0	0	0	0	0	0	0	0	0
mmu-miR-702-3p	14	14	100	0	0	0	0	0	0	0	0	0	0	0	0	0	0	0	0	0	0	0	0	0	0	0	0	0	0	0	0	0	0	0	0	0	0	0	0	0	0	0	0	0	0	0	0	0	0
mmu-miR-702-5p	28	18	64.2857	0	0	0	0	0	0	0	0	0	0	0	0	0	0	0	0	0	0	0	0	0	0	0	0	0	0	0	0	0	0	0	0	0	0	0	0	0	0	0	0	4	14.2857	3	10.7143	1	3.57143
mmu-miR-7020-5p	2	1	50	0	0	0	0	0	0	0	0	0	0	0	0	0	0	0	0	0	0	0	0	0	0	0	0	0	0	0	0	0	0	0	0	0	0	0	0	0	0	0	0	0	0	0	0	0	0
mmu-miR-7021-3p	2	2	100	0	0	0	0	0	0	0	0	0	0	0	0	0	0	0	0	0	0	0	0	0	0	0	0	0	0	0	0	0	0	0	0	0	0	0	0	0	0	0	0	0	0	0	0	0	0
mmu-miR-7021-5p	4	1	25	0	0	0	0	0	0	0	0	0	0	0	0	0	0	0	0	0	0	0	0	0	0	0	0	0	0	0	0	0	0	0	0	0	0	0	0	0	0	0	0	0	0	0	0	0	0
mmu-miR-7024-5p	5	1	20	0	0	0	0	0	0	0	0	0	0	0	0	0	0	0	0	0	0	0	0	0	0	0	0	0	0	0	0	0	0	0	0	0	0	0	0	0	0	0	0	0	0	0	0	0	0
mmu-miR-7025-3p	2	2	100	0	0	0	0	0	0	0	0	0	0	0	0	0	0	0	0	0	0	0	0	0	0	0	0	0	0	0	0	0	0	0	0	0	0	0	0	0	0	0	0	0	0	0	0	0	0
mmu-miR-7026-3p	1	1	100	0	0	0	0	0	0	0	0	0	0	0	0	0	0	0	0	0	0	0	0	0	0	0	0	0	0	0	0	0	0	0	0	0	0	0	0	0	0	0	0	0	0	0	0	0	0
mmu-miR-7027-3p	1	1	100	0	0	0	0	0	0	0	0	0	0	0	0	0	0	0	0	0	0	0	0	0	0	0	0	0	0	0	0	0	0	0	0	0	0	0	0	0	0	0	0	0	0	0	0	0	0
mmu-miR-7028-5p	1	1	100	0	0	0	0	0	0	0	0	0	0	0	0	0	0	0	0	0	0	0	0	0	0	0	0	0	0	0	0	0	0	0	0	0	0	0	0	0	0	0	0	0	0	0	0	0	0
mmu-miR-7029-3p	1	1	100	0	0	0	0	0	0	0	0	0	0	0	0	0	0	0	0	0	0	0	0	0	0	0	0	0	0	0	0	0	0	0	0	0	0	0	0	0	0	0	0	0	0	0	0	0	0
mmu-miR-7032-3p	1	1	100	0	0	0	0	0	0	0	0	0	0	0	0	0	0	0	0	0	0	0	0	0	0	0	0	0	0	0	0	0	0	0	0	0	0	0	0	0	0	0	0	1	100	1	100	0	0
mmu-miR-7033-3p	1	1	100	0	0	0	0	0	0	0	0	0	0	0	0	0	0	0	0	0	0	0	0	0	0	0	0	0	0	0	0	0	0	0	0	0	0	0	0	0	0	0	0	0	0	0	0	0	0
mmu-miR-7033-5p	7	4	57.1429	0	0	0	0	0	0	0	0	0	0	0	0	0	0	0	0	0	0	0	0	0	0	0	0	0	0	0	0	0	0	0	0	0	0	0	0	0	0	0	0	0	0	0	0	0	0
mmu-miR-7034-5p	1	1	100	0	0	0	0	0	0	0	0	0	0	0	0	0	0	0	0	0	0	0	0	0	0	0	0	0	0	0	0	0	0	0	0	0	0	0	0	0	0	0	0	1	100	0	0	1	100
mmu-miR-7035-3p	42	39	92.8571	0	0	0	0	0	0	0	0	0	0	0	0	0	0	0	0	0	0	0	0	0	0	0	0	0	0	0	0	0	0	0	0	0	0	0	0	0	0	0	0	0	0	0	0	0	0
mmu-miR-7036a-5p	1	1	100	0	0	0	0	0	0	0	0	0	0	0	0	0	0	0	0	0	0	0	0	0	0	0	0	0	0	0	0	0	0	0	0	0	0	0	0	0	0	0	0	0	0	0	0	0	0
mmu-miR-7036b-5p	4	2	50	0	0	0	0	0	0	0	0	0	0	0	0	0	0	0	0	0	0	0	0	0	0	0	0	0	0	0	0	0	0	0	0	0	0	0	0	0	0	0	0	1	25	1	25	0	0
mmu-miR-7038-5p	11	10	90.9091	0	0	0	0	0	0	0	0	0	0	0	0	0	0	0	0	0	0	0	0	0	0	0	0	0	0	0	0	0	0	0	0	0	0	0	0	0	0	0	0	2	18.1818	2	18.1818	0	0
mmu-miR-7040-5p	6	4	66.6667	0	0	0	0	0	0	0	0	0	0	0	0	0	0	0	0	0	0	0	0	0	0	0	0	0	0	0	0	0	0	0	0	0	0	0	0	0	0	0	0	0	0	0	0	0	0
mmu-miR-7041-5p	1	1	100	0	0	0	0	0	0	0	0	0	0	0	0	0	0	0	0	0	0	0	0	0	0	0	0	0	0	0	0	0	0	0	0	0	0	0	0	0	0	0	0	0	0	0	0	0	0
mmu-miR-7042-5p	1	1	100	0	0	0	0	0	0	0	0	0	0	0	0	0	0	0	0	0	0	0	0	0	0	0	0	0	0	0	0	0	0	0	0	0	0	0	0	0	0	0	0	0	0	0	0	0	0
mmu-miR-7043-3p	8	8	100	0	0	0	0	0	0	0	0	0	0	0	0	0	0	0	0	0	0	0	0	0	0	0	0	0	0	0	0	0	0	0	0	0	0	0	0	0	0	0	0	0	0	0	0	0	0
mmu-miR-7045-3p	1	0	0	0	0	0	0	0	0	0	0	0	0	0	0	0	0	0	0	0	0	0	0	0	0	0	0	0	0	0	0	0	0	0	0	0	0	0	0	0	0	0	0	0	0	0	0	0	0
mmu-miR-7045-5p	1	1	100	0	0	0	0	0	0	0	0	0	0	0	0	0	0	0	0	0	0	0	0	0	0	0	0	0	0	0	0	0	0	0	0	0	0	0	0	0	0	0	0	0	0	0	0	0	0
mmu-miR-7046-3p	8	8	100	0	0	0	0	0	0	0	0	0	0	0	0	0	0	0	0	0	0	0	0	0	0	0	0	0	0	0	0	0	0	0	0	0	0	0	0	0	0	0	0	0	0	0	0	0	0
mmu-miR-7049-5p	8	7	87.5	0	0	0	0	0	0	0	0	0	0	0	0	0	0	0	0	0	0	0	0	0	0	0	0	0	0	0	0	0	0	0	0	0	0	0	0	0	0	0	0	2	25	1	12.5	1	12.5
mmu-miR-7051-5p	2	2	100	0	0	0	0	0	0	0	0	0	0	0	0	0	0	0	0	0	0	0	0	0	0	0	0	0	0	0	0	0	0	0	0	0	0	0	0	0	0	0	0	2	100	2	100	0	0
mmu-miR-7052-3p	1	1	100	0	0	0	0	0	0	0	0	0	0	0	0	0	0	0	0	0	0	0	0	0	0	0	0	0	0	0	0	0	0	0	0	0	0	0	0	0	0	0	0	0	0	0	0	0	0
mmu-miR-7052-5p	3	3	100	0	0	0	0	0	0	0	0	0	0	0	0	0	0	0	0	0	0	0	0	0	0	0	0	0	0	0	0	0	0	0	0	0	0	0	0	0	0	0	0	0	0	0	0	0	0
mmu-miR-7054-3p	1	1	100	0	0	0	0	0	0	0	0	0	0	0	0	0	0	0	0	0	0	0	0	0	0	0	0	0	0	0	0	0	0	0	0	0	0	0	0	0	0	0	0	0	0	0	0	0	0
mmu-miR-7054-5p	4	1	25	0	0	0	0	0	0	0	0	0	0	0	0	0	0	0	0	0	0	0	0	0	0	0	0	0	0	0	0	0	0	0	0	0	0	0	0	0	0	0	0	0	0	0	0	0	0
mmu-miR-7057-5p	1	1	100	0	0	0	0	0	0	0	0	0	0	0	0	0	0	0	0	0	0	0	0	0	0	0	0	0	0	0	0	0	0	0	0	0	0	0	0	0	0	0	0	1	100	0	0	0	0
mmu-miR-7059-5p	2	0	0	0	0	0	0	0	0	0	0	0	0	0	0	0	0	0	0	0	0	0	0	0	0	0	0	0	0	0	0	0	0	0	0	0	0	0	0	0	0	0	0	0	0	0	0	0	0
mmu-miR-7060-5p	2	0	0	0	0	0	0	0	0	0	0	0	0	0	0	0	0	0	0	0	0	0	0	0	0	0	0	0	0	0	0	0	0	0	0	0	0	0	0	0	0	0	0	0	0	0	0	0	0
mmu-miR-7061-5p	3	3	100	0	0	0	0	0	0	0	0	0	0	0	0	0	0	0	0	0	0	0	0	0	0	0	0	0	0	0	0	0	0	0	0	0	0	0	0	0	0	0	0	3	100	2	66.6667	1	33.3333
mmu-miR-7063-3p	2	1	50	0	0	0	0	0	0	0	0	0	0	0	0	0	0	0	0	0	0	0	0	0	0	0	0	0	0	0	0	0	0	0	0	0	0	0	0	0	0	0	0	0	0	0	0	0	0
mmu-miR-7063-5p	1	1	100	0	0	0	0	0	0	0	0	0	0	0	0	0	0	0	0	0	0	0	0	0	0	0	0	0	0	0	0	0	0	0	0	0	0	0	0	0	0	0	0	0	0	0	0	0	0
mmu-miR-7065-3p	13	13	100	0	0	0	0	0	0	0	0	0	0	0	0	0	0	0	0	0	0	0	0	0	0	0	0	0	0	0	0	0	0	0	0	0	0	0	0	0	0	0	0	0	0	0	0	0	0
mmu-miR-7065-5p	1	0	0	0	0	0	0	0	0	0	0	0	0	0	0	0	0	0	0	0	0	0	0	0	0	0	0	0	0	0	0	0	0	0	0	0	0	0	0	0	0	0	0	0	0	0	0	0	0
mmu-miR-7068-3p	2	2	100	0	0	0	0	0	0	0	0	0	0	0	0	0	0	0	0	0	0	0	0	0	0	0	0	0	0	0	0	0	0	0	0	0	0	0	0	0	0	0	0	0	0	0	0	0	0
mmu-miR-7068-5p	1	1	100	0	0	0	0	0	0	0	0	0	0	0	0	0	0	0	0	0	0	0	0	0	0	0	0	0	0	0	0	0	0	0	0	0	0	0	0	0	0	0	0	1	100	1	100	0	0
mmu-miR-7069-3p	1	1	100	0	0	0	0	0	0	0	0	0	0	0	0	0	0	0	0	0	0	0	0	0	0	0	0	0	0	0	0	0	0	0	0	0	0	0	0	0	0	0	0	0	0	0	0	0	0
mmu-miR-7069-5p	1	1	100	0	0	0	0	0	0	0	0	0	0	0	0	0	0	0	0	0	0	0	0	0	0	0	0	0	0	0	0	0	0	0	0	0	0	0	0	0	0	0	0	0	0	0	0	0	0
mmu-miR-7070-3p	1	1	100	0	0	0	0	0	0	0	0	0	0	0	0	0	0	0	0	0	0	0	0	0	0	0	0	0	0	0	0	0	0	0	0	0	0	0	0	0	0	0	0	0	0	0	0	0	0
mmu-miR-7070-5p	9	9	100	0	0	0	0	0	0	0	0	0	0	0	0	0	0	0	0	0	0	0	0	0	0	0	0	0	0	0	0	0	0	0	0	0	0	0	0	0	0	0	0	1	11.1111	1	11.1111	0	0
mmu-miR-7071-5p	1	1	100	0	0	0	0	0	0	0	0	0	0	0	0	0	0	0	0	0	0	0	0	0	0	0	0	0	0	0	0	0	0	0	0	0	0	0	0	0	0	0	0	0	0	0	0	0	0
mmu-miR-7073-5p	2	1	50	0	0	0	0	0	0	0	0	0	0	0	0	0	0	0	0	0	0	0	0	0	0	0	0	0	0	0	0	0	0	0	0	0	0	0	0	0	0	0	0	0	0	0	0	0	0
mmu-miR-7074-3p	6	4	66.6667	0	0	0	0	0	0	0	0	0	0	0	0	0	0	0	0	0	0	0	0	0	0	0	0	0	0	0	0	0	0	0	0	0	0	0	0	0	0	0	0	0	0	0	0	0	0
mmu-miR-7079-3p	1	1	100	0	0	0	0	0	0	0	0	0	0	0	0	0	0	0	0	0	0	0	0	0	0	0	0	0	0	0	0	0	0	0	0	0	0	0	0	0	0	0	0	0	0	0	0	0	0
mmu-miR-708-3p	18	12	66.6667	0	0	0	0	0	0	0	0	0	0	0	0	0	0	0	0	0	0	0	0	0	0	0	0	0	0	0	0	0	0	0	0	0	0	0	0	0	0	0	0	3	16.6667	3	16.6667	0	0
mmu-miR-708-5p	191	113	59.1623	2	1.04712	2	1.04712	0	0	0	0	0	0	0	0	0	0	0	0	0	0	0	0	0	0	0	0	0	0	0	0	0	0	0	0	0	0	0	0	0	0	0	0	0	0	0	0	0	0
mmu-miR-7080-5p	1	1	100	0	0	0	0	0	0	0	0	0	0	0	0	0	0	0	0	0	0	0	0	0	0	0	0	0	0	0	0	0	0	0	0	0	0	0	0	0	0	0	0	0	0	0	0	0	0
mmu-miR-7083-5p	11	2	18.1818	0	0	0	0	0	0	0	0	0	0	0	0	0	0	0	0	0	0	0	0	0	0	0	0	0	0	0	0	0	0	0	0	0	0	0	0	0	0	0	0	0	0	0	0	0	0
mmu-miR-7084-5p	7	6	85.7143	0	0	0	0	0	0	0	0	0	0	0	0	0	0	0	0	0	0	0	0	0	0	0	0	0	0	0	0	0	0	0	0	0	0	0	0	0	0	0	0	5	71.4286	1	14.2857	4	57.1429
mmu-miR-7087-5p	1	1	100	0	0	0	0	0	0	0	0	0	0	0	0	0	0	0	0	0	0	0	0	0	0	0	0	0	0	0	0	0	0	0	0	0	0	0	0	0	0	0	0	1	100	0	0	0	0
mmu-miR-7089-3p	1	1	100	0	0	0	0	0	0	0	0	0	0	0	0	0	0	0	0	0	0	0	0	0	0	0	0	0	0	0	0	0	0	0	0	0	0	0	0	0	0	0	0	0	0	0	0	0	0
mmu-miR-709	4	1	25	0	0	0	0	0	0	0	0	0	0	0	0	0	0	0	0	0	0	0	0	0	0	0	0	0	0	0	0	0	0	0	0	0	0	0	0	0	0	0	0	0	0	0	0	0	0
mmu-miR-7090-3p	2	2	100	0	0	0	0	0	0	0	0	0	0	0	0	0	0	0	0	0	0	0	0	0	0	0	0	0	0	0	0	0	0	0	0	0	0	0	0	0	0	0	0	0	0	0	0	0	0
mmu-miR-7091-3p	1	0	0	0	0	0	0	0	0	0	0	0	0	0	0	0	0	0	0	0	0	0	0	0	0	0	0	0	0	0	0	0	0	0	0	0	0	0	0	0	0	0	0	0	0	0	0	0	0
mmu-miR-7091-5p	7	6	85.7143	0	0	0	0	0	0	0	0	0	0	0	0	0	0	0	0	0	0	0	0	0	0	0	0	0	0	0	0	0	0	0	0	0	0	0	0	0	0	0	0	1	14.2857	0	0	1	14.2857
mmu-miR-7092-3p	2	0	0	0	0	0	0	0	0	0	0	0	0	0	0	0	0	0	0	0	0	0	0	0	0	0	0	0	0	0	0	0	0	0	0	0	0	0	0	0	0	0	0	0	0	0	0	0	0
mmu-miR-7093-3p	9	7	77.7778	0	0	0	0	0	0	0	0	0	0	0	0	0	0	0	0	0	0	0	0	0	0	0	0	0	0	0	0	0	0	0	0	0	0	0	0	0	0	0	0	0	0	0	0	0	0
mmu-miR-7117-5p	4	3	75	0	0	0	0	0	0	0	0	0	0	0	0	0	0	0	0	0	0	0	0	0	0	0	0	0	0	0	0	0	0	0	0	0	0	0	0	0	0	0	0	0	0	0	0	0	0
mmu-miR-7118-3p	1	1	100	0	0	0	0	0	0	0	0	0	0	0	0	0	0	0	0	0	0	0	0	0	0	0	0	0	0	0	0	0	0	0	0	0	0	0	0	0	0	0	0	0	0	0	0	0	0
mmu-miR-7118-5p	3	2	66.6667	0	0	0	0	0	0	0	0	0	0	0	0	0	0	0	0	0	0	0	0	0	0	0	0	0	0	0	0	0	0	0	0	0	0	0	0	0	0	0	0	0	0	0	0	0	0
mmu-miR-7212-5p	1	1	100	0	0	0	0	0	0	0	0	0	0	0	0	0	0	0	0	0	0	0	0	0	0	0	0	0	0	0	0	0	0	0	0	0	0	0	0	0	0	0	0	0	0	0	0	0	0
mmu-miR-7213-5p	1	0	0	0	0	0	0	0	0	0	0	0	0	0	0	0	0	0	0	0	0	0	0	0	0	0	0	0	0	0	0	0	0	0	0	0	0	0	0	0	0	0	0	0	0	0	0	0	0
mmu-miR-7219-3p	3	3	100	0	0	0	0	0	0	0	0	0	0	0	0	0	0	0	0	0	0	0	0	0	0	0	0	0	0	0	0	0	0	0	0	0	0	0	0	0	0	0	0	0	0	0	0	0	0
mmu-miR-7220-5p	6	1	16.6667	0	0	0	0	0	0	0	0	0	0	0	0	0	0	0	0	0	0	0	0	0	0	0	0	0	0	0	0	0	0	0	0	0	0	0	0	0	0	0	0	0	0	0	0	0	0
mmu-miR-7224-3p	11	9	81.8182	0	0	0	0	0	0	0	0	0	0	0	0	0	0	0	0	0	0	0	0	0	0	0	0	0	0	0	0	0	0	0	0	0	0	0	0	0	0	0	0	0	0	0	0	0	0
mmu-miR-7226-3p	15	13	86.6667	0	0	0	0	0	0	0	0	0	0	0	0	0	0	0	0	0	0	0	0	0	0	0	0	0	0	0	0	0	0	0	0	0	0	0	0	0	0	0	0	0	0	0	0	0	0
mmu-miR-7227-3p	2	2	100	0	0	0	0	0	0	0	0	0	0	0	0	0	0	0	0	0	0	0	0	0	0	0	0	0	0	0	0	0	0	0	0	0	0	0	0	0	0	0	0	0	0	0	0	0	0
mmu-miR-7231-5p	8	4	50	0	0	0	0	0	0	0	0	0	0	0	0	0	0	0	0	0	0	0	0	0	0	0	0	0	0	0	0	0	0	0	0	0	0	0	0	0	0	0	0	0	0	0	0	0	0
mmu-miR-7235-3p	8	8	100	0	0	0	0	0	0	0	0	0	0	0	0	0	0	0	0	0	0	0	0	0	0	0	0	0	0	0	0	0	0	0	0	0	0	0	0	0	0	0	0	0	0	0	0	0	0
mmu-miR-7236-3p	11	9	81.8182	0	0	0	0	0	0	0	0	0	0	0	0	0	0	0	0	0	0	0	0	0	0	0	0	0	0	0	0	0	0	0	0	0	0	0	0	0	0	0	0	0	0	0	0	0	0
mmu-miR-7237-5p	1	0	0	0	0	0	0	0	0	0	0	0	0	0	0	0	0	0	0	0	0	0	0	0	0	0	0	0	0	0	0	0	0	0	0	0	0	0	0	0	0	0	0	0	0	0	0	0	0
mmu-miR-7238-5p	1	0	0	0	0	0	0	0	0	0	0	0	0	0	0	0	0	0	0	0	0	0	0	0	0	0	0	0	0	0	0	0	0	0	0	0	0	0	0	0	0	0	0	0	0	0	0	0	0
mmu-miR-7240-5p	1	1	100	0	0	0	0	0	0	0	0	0	0	0	0	0	0	0	0	0	0	0	0	0	0	0	0	0	0	0	0	0	0	0	0	0	0	0	0	0	0	0	0	1	100	1	100	0	0
mmu-miR-744-3p	85	85	100	0	0	0	0	0	0	0	0	0	0	0	0	0	0	0	0	0	0	0	0	0	0	0	0	0	0	0	0	0	0	0	0	0	0	0	0	0	0	0	0	0	0	0	0	0	0
mmu-miR-744-5p	19345	15443	79.8294	25	0.129232	25	0.129232	0	0	3	0.0155079	3	0.0155079	0	0	0	0	0	0	0	0	1	0.00516929	1	0.00516929	0	0	0	0	0	0	0	0	0	0	0	0	0	0	0	0	0	0	239	1.23546	214	1.10623	25	0.129232
mmu-miR-758-3p	3	3	100	0	0	0	0	0	0	0	0	0	0	0	0	0	0	0	0	0	0	0	0	0	0	0	0	0	0	0	0	0	0	0	0	0	0	0	0	0	0	0	0	3	100	0	0	1	33.3333
mmu-miR-760-3p	28	26	92.8571	0	0	0	0	0	0	0	0	0	0	0	0	0	0	0	0	0	0	0	0	0	0	0	0	0	0	0	0	0	0	0	0	0	0	0	0	0	0	0	0	3	10.7143	3	10.7143	0	0
mmu-miR-7647-3p	1	1	100	1	100	1	100	0	0	0	0	0	0	0	0	0	0	0	0	0	0	0	0	0	0	0	0	0	0	0	0	0	0	0	0	0	0	0	0	0	0	0	0	0	0	0	0	0	0
mmu-miR-7648-3p	6	4	66.6667	0	0	0	0	0	0	0	0	0	0	0	0	0	0	0	0	0	0	0	0	0	0	0	0	0	0	0	0	0	0	0	0	0	0	0	0	0	0	0	0	0	0	0	0	0	0
mmu-miR-7652-5p	9	5	55.5556	0	0	0	0	0	0	0	0	0	0	0	0	0	0	0	0	0	0	0	0	0	0	0	0	0	0	0	0	0	0	0	0	0	0	0	0	0	0	0	0	0	0	0	0	0	0
mmu-miR-7653-5p	1	1	100	0	0	0	0	0	0	0	0	0	0	0	0	0	0	0	0	0	0	0	0	0	0	0	0	0	0	0	0	0	0	0	0	0	0	0	0	0	0	0	0	0	0	0	0	0	0
mmu-miR-7654-5p	2	1	50	0	0	0	0	0	0	0	0	0	0	0	0	0	0	0	0	0	0	0	0	0	0	0	0	0	0	0	0	0	0	0	0	0	0	0	0	0	0	0	0	0	0	0	0	0	0
mmu-miR-7655-3p	4	4	100	0	0	0	0	0	0	0	0	0	0	0	0	0	0	0	0	0	0	0	0	0	0	0	0	0	0	0	0	0	0	0	0	0	0	0	0	0	0	0	0	0	0	0	0	0	0
mmu-miR-7655-5p	2	2	100	0	0	0	0	0	0	0	0	0	0	0	0	0	0	0	0	0	0	0	0	0	0	0	0	0	0	0	0	0	0	0	0	0	0	0	0	0	0	0	0	0	0	0	0	0	0
mmu-miR-7656-3p	1	1	100	0	0	0	0	0	0	0	0	0	0	0	0	0	0	0	0	0	0	0	0	0	0	0	0	0	0	0	0	0	0	0	0	0	0	0	0	0	0	0	0	0	0	0	0	0	0
mmu-miR-7658-5p	45	41	91.1111	0	0	0	0	0	0	0	0	0	0	0	0	0	0	0	0	0	0	0	0	0	0	0	0	0	0	0	0	0	0	0	0	0	0	0	0	0	0	0	0	6	13.3333	6	13.3333	0	0
mmu-miR-7660-3p	2	2	100	0	0	0	0	0	0	0	0	0	0	0	0	0	0	0	0	0	0	0	0	0	0	0	0	0	0	0	0	0	0	0	0	0	0	0	0	0	0	0	0	0	0	0	0	0	0
mmu-miR-7661-3p	1	0	0	0	0	0	0	0	0	0	0	0	0	0	0	0	0	0	0	0	0	0	0	0	0	0	0	0	0	0	0	0	0	0	0	0	0	0	0	0	0	0	0	0	0	0	0	0	0
mmu-miR-7663-3p	1	1	100	0	0	0	0	0	0	0	0	0	0	0	0	0	0	0	0	0	0	0	0	0	0	0	0	0	0	0	0	0	0	0	0	0	0	0	0	0	0	0	0	0	0	0	0	0	0
mmu-miR-7664-3p	3	2	66.6667	0	0	0	0	0	0	0	0	0	0	0	0	0	0	0	0	0	0	0	0	0	0	0	0	0	0	0	0	0	0	0	0	0	0	0	0	0	0	0	0	0	0	0	0	0	0
mmu-miR-7666-3p	1	1	100	0	0	0	0	0	0	0	0	0	0	0	0	0	0	0	0	0	0	0	0	0	0	0	0	0	0	0	0	0	0	0	0	0	0	0	0	0	0	0	0	0	0	0	0	0	0
mmu-miR-7668-3p	7	3	42.8571	0	0	0	0	0	0	0	0	0	0	0	0	0	0	0	0	0	0	0	0	0	0	0	0	0	0	0	0	0	0	0	0	0	0	0	0	0	0	0	0	0	0	0	0	0	0
mmu-miR-7669-3p	1	1	100	0	0	0	0	0	0	0	0	0	0	0	0	0	0	0	0	0	0	0	0	0	0	0	0	0	0	0	0	0	0	0	0	0	0	0	0	0	0	0	0	0	0	0	0	0	0
mmu-miR-7671-3p	1	1	100	0	0	0	0	0	0	0	0	0	0	0	0	0	0	0	0	0	0	0	0	0	0	0	0	0	0	0	0	0	0	0	0	0	0	0	0	0	0	0	0	0	0	0	0	0	0
mmu-miR-7672-3p	2	1	50	0	0	0	0	0	0	0	0	0	0	0	0	0	0	0	0	0	0	0	0	0	0	0	0	0	0	0	0	0	0	0	0	0	0	0	0	0	0	0	0	0	0	0	0	0	0
mmu-miR-7672-5p	2	2	100	0	0	0	0	0	0	0	0	0	0	0	0	0	0	0	0	0	0	0	0	0	0	0	0	0	0	0	0	0	0	0	0	0	0	0	0	0	0	0	0	0	0	0	0	0	0
mmu-miR-7673-5p	2	1	50	0	0	0	0	0	0	0	0	0	0	0	0	0	0	0	0	0	0	0	0	0	0	0	0	0	0	0	0	0	0	0	0	0	0	0	0	0	0	0	0	0	0	0	0	0	0
mmu-miR-7674-5p	2	0	0	0	0	0	0	0	0	0	0	0	0	0	0	0	0	0	0	0	0	0	0	0	0	0	0	0	0	0	0	0	0	0	0	0	0	0	0	0	0	0	0	0	0	0	0	0	0
mmu-miR-7677-3p	2	2	100	0	0	0	0	0	0	0	0	0	0	0	0	0	0	0	0	0	0	0	0	0	0	0	0	0	0	0	0	0	0	0	0	0	0	0	0	0	0	0	0	0	0	0	0	0	0
mmu-miR-7679-5p	22	22	100	0	0	0	0	0	0	0	0	0	0	0	0	0	0	0	0	0	0	0	0	0	0	0	0	0	0	0	0	0	0	0	0	0	0	0	0	0	0	0	0	15	68.1818	2	9.09091	7	31.8182
mmu-miR-7681-3p	1	1	100	0	0	0	0	0	0	0	0	0	0	0	0	0	0	0	0	0	0	0	0	0	0	0	0	0	0	0	0	0	0	0	0	0	0	0	0	0	0	0	0	0	0	0	0	0	0
mmu-miR-7682-3p	1	1	100	0	0	0	0	0	0	0	0	0	0	0	0	0	0	0	0	0	0	0	0	0	0	0	0	0	0	0	0	0	0	0	0	0	0	0	0	0	0	0	0	0	0	0	0	0	0
mmu-miR-7682-5p	1	0	0	0	0	0	0	0	0	0	0	0	0	0	0	0	0	0	0	0	0	0	0	0	0	0	0	0	0	0	0	0	0	0	0	0	0	0	0	0	0	0	0	0	0	0	0	0	0
mmu-miR-7687-5p	36	25	69.4444	0	0	0	0	0	0	0	0	0	0	0	0	0	0	0	0	0	0	0	0	0	0	0	0	0	0	0	0	0	0	0	0	0	0	0	0	0	0	0	0	10	27.7778	3	8.33333	7	19.4444
mmu-miR-7688-5p	61	16	26.2295	0	0	0	0	0	0	0	0	0	0	0	0	0	0	0	0	0	0	0	0	0	0	0	0	0	0	0	0	0	0	0	0	0	0	0	0	0	0	0	0	7	11.4754	7	11.4754	0	0
mmu-miR-7689-3p	1	0	0	0	0	0	0	0	0	0	0	0	0	0	0	0	0	0	0	0	0	0	0	0	0	0	0	0	0	0	0	0	0	0	0	0	0	0	0	0	0	0	0	0	0	0	0	0	0
mmu-miR-770-3p	29	15	51.7241	0	0	0	0	0	0	0	0	0	0	0	0	0	0	0	0	0	0	0	0	0	0	0	0	0	0	0	0	0	0	0	0	0	0	0	0	0	0	0	0	0	0	0	0	0	0
mmu-miR-770-5p	1	1	100	0	0	0	0	0	0	0	0	0	0	0	0	0	0	0	0	0	0	0	0	0	0	0	0	0	0	0	0	0	0	0	0	0	0	0	0	0	0	0	0	1	100	0	0	1	100
mmu-miR-7a-1-3p	10	9	90	0	0	0	0	0	0	0	0	0	0	0	0	0	0	0	0	0	0	0	0	0	0	0	0	0	0	0	0	0	0	0	0	0	0	0	0	0	0	0	0	0	0	0	0	0	0
mmu-miR-7a-5p	7547	6447	85.4247	1	0.0132503	1	0.0132503	0	0	0	0	0	0	0	0	0	0	0	0	0	0	0	0	0	0	0	0	0	0	0	0	0	0	0	0	0	0	0	0	0	0	0	0	5168	68.4775	5101	67.5898	65	0.861269
mmu-miR-7b-5p	6	6	100	0	0	0	0	0	0	0	0	0	0	0	0	0	0	0	0	0	0	0	0	0	0	0	0	0	0	0	0	0	0	0	0	0	0	0	0	0	0	0	0	3	50	3	50	0	0
mmu-miR-802-3p	1	1	100	0	0	0	0	0	0	0	0	0	0	0	0	0	0	0	0	0	0	0	0	0	0	0	0	0	0	0	0	0	0	0	0	0	0	0	0	0	0	0	0	0	0	0	0	0	0
mmu-miR-802-5p	6	3	50	0	0	0	0	0	0	0	0	0	0	0	0	0	0	0	0	0	0	0	0	0	0	0	0	0	0	0	0	0	0	0	0	0	0	0	0	0	0	0	0	1	16.6667	1	16.6667	0	0
mmu-miR-8093	3	2	66.6667	0	0	0	0	0	0	0	0	0	0	0	0	0	0	0	0	0	0	0	0	0	0	0	0	0	0	0	0	0	0	0	0	0	0	0	0	0	0	0	0	2	66.6667	2	66.6667	0	0
mmu-miR-8100	7	4	57.1429	0	0	0	0	0	0	0	0	0	0	0	0	0	0	0	0	0	0	0	0	0	0	0	0	0	0	0	0	0	0	0	0	0	0	0	0	0	0	0	0	0	0	0	0	0	0
mmu-miR-8102	1	0	0	0	0	0	0	0	0	0	0	0	0	0	0	0	0	0	0	0	0	0	0	0	0	0	0	0	0	0	0	0	0	0	0	0	0	0	0	0	0	0	0	0	0	0	0	0	0
mmu-miR-8103	4	3	75	0	0	0	0	0	0	0	0	0	0	0	0	0	0	0	0	0	0	0	0	0	0	0	0	0	0	0	0	0	0	0	0	0	0	0	0	0	0	0	0	0	0	0	0	0	0
mmu-miR-8105	2	1	50	0	0	0	0	0	0	0	0	0	0	0	0	0	0	0	0	0	0	0	0	0	0	0	0	0	0	0	0	0	0	0	0	0	0	0	0	0	0	0	0	0	0	0	0	0	0
mmu-miR-8112	3	3	100	0	0	0	0	0	0	0	0	0	0	0	0	0	0	0	0	0	0	0	0	0	0	0	0	0	0	0	0	0	0	0	0	0	0	0	0	0	0	0	0	3	100	1	33.3333	2	66.6667
mmu-miR-8114	7	6	85.7143	0	0	0	0	0	0	0	0	0	0	0	0	0	0	0	0	0	0	0	0	0	0	0	0	0	0	0	0	0	0	0	0	0	0	0	0	0	0	0	0	3	42.8571	0	0	1	14.2857
mmu-miR-8116	1	0	0	0	0	0	0	0	0	0	0	0	0	0	0	0	0	0	0	0	0	0	0	0	0	0	0	0	0	0	0	0	0	0	0	0	0	0	0	0	0	0	0	0	0	0	0	0	0
mmu-miR-8120	2	1	50	0	0	0	0	0	0	0	0	0	0	0	0	0	0	0	0	0	0	0	0	0	0	0	0	0	0	0	0	0	0	0	0	0	0	0	0	0	0	0	0	1	50	0	0	1	50
mmu-miR-871-3p	3	0	0	0	0	0	0	0	0	0	0	0	0	0	0	0	0	0	0	0	0	0	0	0	0	0	0	0	0	0	0	0	0	0	0	0	0	0	0	0	0	0	0	0	0	0	0	0	0
mmu-miR-872-3p	2662	1609	60.4433	14	0.52592	14	0.52592	0	0	0	0	0	0	0	0	0	0	0	0	0	0	0	0	0	0	0	0	0	0	0	0	0	0	0	0	0	0	0	0	0	0	0	0	28	1.05184	19	0.713749	6	0.225394
mmu-miR-872-5p	14588	2572	17.6309	63	0.431862	63	0.431862	0	0	6	0.0411297	6	0.0411297	0	0	0	0	0	0	0	0	3	0.0205648	2	0.0137099	1	0.00685495	0	0	0	0	0	0	0	0	0	0	0	0	0	0	0	0	413	2.83109	413	2.83109	0	0
mmu-miR-874-3p	2	2	100	0	0	0	0	0	0	0	0	0	0	0	0	0	0	0	0	0	0	0	0	0	0	0	0	0	0	0	0	0	0	0	0	0	0	0	0	0	0	0	0	2	100	2	100	0	0
mmu-miR-877-3p	4	4	100	0	0	0	0	0	0	0	0	0	0	0	0	0	0	0	0	0	0	0	0	0	0	0	0	0	0	0	0	0	0	0	0	0	0	0	0	0	0	0	0	1	25	1	25	0	0
mmu-miR-877-5p	792	704	88.8889	2	0.252525	2	0.252525	0	0	0	0	0	0	0	0	0	0	0	0	0	0	0	0	0	0	0	0	0	0	0	0	0	0	0	0	0	0	0	0	0	0	0	0	205	25.8838	58	7.32323	78	9.84848
mmu-miR-878-5p	1	1	100	0	0	0	0	0	0	0	0	0	0	0	0	0	0	0	0	0	0	0	0	0	0	0	0	0	0	0	0	0	0	0	0	0	0	0	0	0	0	0	0	1	100	1	100	0	0
mmu-miR-879-3p	1	0	0	0	0	0	0	0	0	0	0	0	0	0	0	0	0	0	0	0	0	0	0	0	0	0	0	0	0	0	0	0	0	0	0	0	0	0	0	0	0	0	0	0	0	0	0	0	0
mmu-miR-879-5p	6	4	66.6667	0	0	0	0	0	0	0	0	0	0	0	0	0	0	0	0	0	0	0	0	0	0	0	0	0	0	0	0	0	0	0	0	0	0	0	0	0	0	0	0	0	0	0	0	0	0
mmu-miR-880-3p	1	0	0	0	0	0	0	0	0	0	0	0	0	0	0	0	0	0	0	0	0	0	0	0	0	0	0	0	0	0	0	0	0	0	0	0	0	0	0	0	0	0	0	0	0	0	0	0	0
mmu-miR-9-3p	9	3	33.3333	0	0	0	0	0	0	0	0	0	0	0	0	0	0	0	0	0	0	0	0	0	0	0	0	0	0	0	0	0	0	0	0	0	0	0	0	0	0	0	0	2	22.2222	0	0	2	22.2222
mmu-miR-9-5p	376	277	73.6702	0	0	0	0	0	0	0	0	0	0	0	0	0	0	0	0	0	0	0	0	0	0	0	0	0	0	0	0	0	0	0	0	0	0	0	0	0	0	0	0	3	0.797872	3	0.797872	0	0
mmu-miR-92a-1-5p	78	24	30.7692	0	0	0	0	0	0	0	0	0	0	0	0	0	0	0	0	0	0	0	0	0	0	0	0	0	0	0	0	0	0	0	0	0	0	0	0	0	0	0	0	0	0	0	0	0	0
mmu-miR-92a-3p	10763	10683	99.2567	0	0	0	0	0	0	0	0	0	0	0	0	0	0	0	0	0	0	0	0	0	0	0	0	0	0	0	0	0	0	0	0	0	0	0	0	0	0	0	0	5175	48.0814	4931	45.8144	238	2.21128
mmu-miR-92b-3p	230	164	71.3043	0	0	0	0	0	0	0	0	0	0	0	0	0	0	0	0	0	0	0	0	0	0	0	0	0	0	0	0	0	0	0	0	0	0	0	0	0	0	0	0	1	0.434783	1	0.434783	0	0
mmu-miR-92b-5p	94	62	65.9574	0	0	0	0	0	0	0	0	0	0	0	0	0	0	0	0	0	0	0	0	0	0	0	0	0	0	0	0	0	0	0	0	0	0	0	0	0	0	0	0	2	2.12766	0	0	2	2.12766
mmu-miR-93-3p	18	17	94.4444	0	0	0	0	0	0	0	0	0	0	0	0	0	0	0	0	0	0	0	0	0	0	0	0	0	0	0	0	0	0	0	0	0	0	0	0	0	0	0	0	12	66.6667	11	61.1111	1	5.55556
mmu-miR-93-5p	37505	5899	15.7286	211	0.562592	210	0.559925	1	0.00266631	5	0.0133316	5	0.0133316	0	0	0	0	0	0	0	0	22	0.0586588	16	0.042661	6	0.0159979	0	0	0	0	0	0	0	0	0	0	0	0	0	0	0	0	790	2.10639	788	2.10105	2	0.00533262
mmu-miR-96-5p	88	42	47.7273	0	0	0	0	0	0	0	0	0	0	0	0	0	0	0	0	0	0	0	0	0	0	0	0	0	0	0	0	0	0	0	0	0	0	0	0	0	0	0	0	0	0	0	0	0	0
mmu-miR-9769-3p	3	3	100	0	0	0	0	0	0	0	0	0	0	0	0	0	0	0	0	0	0	0	0	0	0	0	0	0	0	0	0	0	0	0	0	0	0	0	0	0	0	0	0	0	0	0	0	0	0
mmu-miR-98-3p	7	5	71.4286	0	0	0	0	0	0	0	0	0	0	0	0	0	0	0	0	0	0	0	0	0	0	0	0	0	0	0	0	0	0	0	0	0	0	0	0	0	0	0	0	0	0	0	0	0	0
mmu-miR-98-5p	4410	3935	89.229	471	10.6803	467	10.5896	4	0.0907029	466	10.5669	466	10.5669	0	0	0	0	0	0	0	0	1	0.0226757	1	0.0226757	0	0	0	0	0	0	0	0	0	0	0	0	0	0	0	0	0	0	239	5.4195	231	5.2381	7	0.15873
mmu-miR-99a-3p	383	382	99.7389	0	0	0	0	0	0	0	0	0	0	0	0	0	0	0	0	0	0	1	0.261097	1	0.261097	0	0	0	0	0	0	0	0	0	0	0	0	0	0	0	0	0	0	287	74.9347	274	71.5405	13	3.39426
mmu-miR-99a-5p	21771	20553	94.4054	17	0.0780855	17	0.0780855	1	0.00459327	1	0.00459327	1	0.00459327	0	0	0	0	0	0	0	0	1	0.00459327	1	0.00459327	0	0	0	0	0	0	0	0	0	0	0	0	0	0	0	0	0	0	5	0.0229663	3	0.0137798	2	0.00918653
mmu-miR-99b-3p	933	425	45.552	4	0.428725	4	0.428725	0	0	0	0	0	0	0	0	0	0	0	0	0	0	2	0.214362	2	0.214362	0	0	0	0	0	0	0	0	0	0	0	0	0	0	0	0	0	0	20	2.14362	20	2.14362	0	0
mmu-miR-99b-5p	279003	98339	35.2466	886	0.317559	878	0.314692	8	0.00286735	67	0.0240141	67	0.0240141	0	0	0	0	0	0	0	0	25	0.00896048	25	0.00896048	0	0	0	0	0	0	0	0	0	0	0	0	0	0	0	0	0	0	170	0.0609312	169	0.0605728	1	0.000358419
[truncated: 46 more columns]

## Sheet: mouse SRR333598
The detailed statistics of detected isomiRs for each known mature miRNA in mouse dataset using mirPRo
id	total mature miRNA reads: final clean reads counted as mature miRNAs	mature miRNA reads different from their canonical mature miRNA sequences annotated by miRBase	% of mature miRNA reads different from their canonical mature miRNA sequences annotated by miRBase among total mature miRNA reads	mature miRNA reads with mismatches in mapping	% of mature miRNA reads with mismatches in mapping among total mature miRNA reads	mature miRNA reads with 1 mismatch in mapping	% of mature miRNA reads with 1 mismatch in mapping among total mature miRNA reads	mature miRNA reads with 2 mismatches in mapping	% of mature miRNA reads with 2 mismatches in mapping among total mature miRNA reads	mature miRNA reads with A->G mismatches in mapping	% of mature miRNA reads with A->G mismatches in mapping among total mature miRNA reads	mature miRNA reads with 1 A->G mismatch in mapping	% of mature miRNA reads with 1 A->G mismatch in mapping among total mature miRNA reads	mature miRNA reads with 2 A->G mismatches in mapping	% of mature miRNA reads with 2 A->G mismatches in mapping among total mature miRNA reads	mature miRNA reads with insertions in mapping	% of mature miRNA reads with insertions in mapping among total mature miRNA reads	mature miRNA reads with 1 insertion in mapping	% of mature miRNA reads with 1 insertion in mapping among total mature miRNA reads	mature miRNA reads with 2 insertions in mapping	% of mature miRNA reads with 2 insertions in mapping among total mature miRNA reads	mature miRNA reads with deletions in mapping	% of mature miRNA reads with deletions in mapping among total mature miRNA reads	mature miRNA reads with 1 deletion in mapping	% of mature miRNA reads with 1 deletion in mapping among total mature miRNA reads	mature miRNA reads with 2 deletions in mapping	% of mature miRNA reads with 2 deletions in mapping among total mature miRNA reads	5' super mature miRNA variants	% of 5' super mature miRNA variants among total mature miRNA reads	5' super (+1) mature miRNA variants	% of 5' super (+1) mature miRNA variants among total mature miRNA reads	5' super (+2) mature miRNA variants	% of 5' super (+2) mature miRNA variants among total mature miRNA reads	5' super (+3) mature miRNA variants	% of 5' super (+3) mature miRNA variants among total mature miRNA reads	5' sub mature miRNA variants	% of 5' sub mature miRNA variants among total mature miRNA reads	5' sub (-1) mature miRNA variants	% of 5' sub (-1) mature miRNA variants among total mature miRNA reads	5' sub (-2) mature miRNA variants	% of 5' sub (-2) mature miRNA variants among total mature miRNA reads	5' sub (-3) mature miRNA variants	% of 5' sub (-3) mature miRNA variants among total mature miRNA reads	3' super mature miRNA variants	% of 3' super mature miRNA variants among total mature miRNA reads	3' super (+1) mature miRNA variants	% of 3' super (+1) mature miRNA variants among total mature miRNA reads	3' super (+2) mature miRNA variants	% of 3' super (+2) mature miRNA variants among total mature miRNA reads
mmu-let-7a-1-3p	228	177	77.6316	0	0	0	0	0	0	0	0	0	0	0	0	0	0	0	0	0	0	0	0	0	0	0	0	0	0	0	0	0	0	0	0	0	0	0	0	0	0	0	0	4	1.75439	4	1.75439	0	0
mmu-let-7a-2-3p	22	16	72.7273	0	0	0	0	0	0	0	0	0	0	0	0	0	0	0	0	0	0	0	0	0	0	0	0	0	0	0	0	0	0	0	0	0	0	0	0	0	0	0	0	14	63.6364	14	63.6364	0	0
mmu-let-7a-5p	951799	312843	32.8686	3016	0.316874	2993	0.314457	23	0.00241648	772	0.0811096	772	0.0811096	0	0	6	0.000630385	6	0.000630385	0	0	117	0.0122925	81	0.0085102	36	0.00378231	0	0	0	0	0	0	0	0	0	0	0	0	0	0	0	0	45957	4.82844	43207	4.53951	2607	0.273902
mmu-let-7b-3p	127	126	99.2126	0	0	0	0	0	0	0	0	0	0	0	0	0	0	0	0	0	0	0	0	0	0	0	0	0	0	0	0	0	0	0	0	0	0	0	0	0	0	0	0	0	0	0	0	0	0
mmu-let-7b-5p	1910990	1087390	56.902	4884	0.255575	4854	0.254005	30	0.00156987	383	0.020042	383	0.020042	0	0	21	0.00109891	20	0.00104658	1	5.2329e-05	877	0.0458925	479	0.0250656	398	0.0208269	0	0	0	0	0	0	0	0	0	0	0	0	0	0	0	0	206177	10.789	205640	10.7609	517	0.0270541
mmu-let-7c-1-3p	97	16	16.4948	0	0	0	0	0	0	0	0	0	0	0	0	0	0	0	0	0	0	0	0	0	0	0	0	0	0	0	0	0	0	0	0	0	0	0	0	0	0	0	0	5	5.15464	5	5.15464	0	0
mmu-let-7c-2-3p	231	180	77.9221	0	0	0	0	0	0	0	0	0	0	0	0	0	0	0	0	0	0	0	0	0	0	0	0	0	0	0	0	0	0	0	0	0	0	0	0	0	0	0	0	4	1.7316	4	1.7316	0	0
mmu-let-7c-5p	2988390	1063760	35.5965	9165	0.306687	9084	0.303976	81	0.00271049	697	0.0233236	697	0.0233236	0	0	24	0.000803108	24	0.000803108	0	0	856	0.0286442	643	0.0215166	213	0.00712758	0	0	0	0	0	0	0	0	0	0	0	0	0	0	0	0	230260	7.70515	214556	7.17965	14993	0.501708
mmu-let-7d-3p	3567	1593	44.6594	11	0.308382	11	0.308382	0	0	0	0	0	0	0	0	0	0	0	0	0	0	1	0.0280348	1	0.0280348	0	0	0	0	0	0	0	0	0	0	0	0	0	0	0	0	0	0	16	0.448556	15	0.420521	0	0
mmu-let-7d-5p	56211	24363	43.3421	242	0.430521	241	0.428742	1	0.00177901	9	0.0160111	9	0.0160111	0	0	0	0	0	0	0	0	18	0.0320222	17	0.0302432	1	0.00177901	0	0	0	0	0	0	0	0	0	0	0	0	0	0	0	0	4332	7.70668	4168	7.41492	160	0.284642
mmu-let-7e-3p	108	70	64.8148	2	1.85185	2	1.85185	0	0	1	0.925926	1	0.925926	0	0	0	0	0	0	0	0	1	0.925926	1	0.925926	0	0	0	0	0	0	0	0	0	0	0	0	0	0	0	0	0	0	0	0	0	0	0	0
mmu-let-7e-5p	153352	99685	65.004	613	0.399734	604	0.393865	9	0.00586885	39	0.0254317	39	0.0254317	0	0	1	0.000652095	1	0.000652095	0	0	124	0.0808597	109	0.0710783	15	0.00978142	0	0	0	0	0	0	0	0	0	0	0	0	0	0	0	0	39031	25.4519	32364	21.1044	6645	4.33317
mmu-let-7f-1-3p	57	57	100	0	0	0	0	0	0	0	0	0	0	0	0	0	0	0	0	0	0	0	0	0	0	0	0	0	0	0	0	0	0	0	0	0	0	0	0	0	0	0	0	0	0	0	0	0	0
mmu-let-7f-2-3p	16	12	75	0	0	0	0	0	0	0	0	0	0	0	0	0	0	0	0	0	0	0	0	0	0	0	0	0	0	0	0	0	0	0	0	0	0	0	0	0	0	0	0	0	0	0	0	0	0
mmu-let-7f-5p	668861	219281	32.7842	1877	0.280626	1866	0.278982	12	0.00179409	289	0.0432078	289	0.0432078	0	0	3	0.000448524	3	0.000448524	0	0	94	0.0140537	63	0.009419	31	0.00463474	0	0	0	0	0	0	0	0	0	0	0	0	0	0	0	0	30012	4.48703	29267	4.37565	732	0.10944
mmu-let-7g-3p	1	0	0	0	0	0	0	0	0	0	0	0	0	0	0	0	0	0	0	0	0	0	0	0	0	0	0	0	0	0	0	0	0	0	0	0	0	0	0	0	0	0	0	0	0	0	0	0	0
mmu-let-7g-5p	88686	36745	41.4327	390	0.439754	385	0.434116	5	0.00563787	27	0.0304445	27	0.0304445	0	0	2	0.00225515	2	0.00225515	0	0	9	0.0101482	7	0.00789302	2	0.00225515	0	0	0	0	0	0	0	0	0	0	0	0	0	0	0	0	10240	11.5464	10213	11.5159	23	0.0259342
mmu-let-7i-3p	305	230	75.4098	0	0	0	0	0	0	0	0	0	0	0	0	0	0	0	0	0	0	0	0	0	0	0	0	0	0	0	0	0	0	0	0	0	0	0	0	0	0	0	0	2	0.655738	1	0.327869	1	0.327869
mmu-let-7i-5p	213837	204589	95.6752	82	0.038347	74	0.0346058	8	0.00374117	12	0.00561175	12	0.00561175	0	0	2	0.000935292	2	0.000935292	0	0	11	0.00514411	7	0.00327352	4	0.00187058	0	0	0	0	0	0	0	0	0	0	0	0	0	0	0	0	7941	3.71358	7879	3.68458	39	0.0182382
mmu-let-7j	60	58	96.6667	0	0	0	0	0	0	0	0	0	0	0	0	0	0	0	0	0	0	0	0	0	0	0	0	0	0	0	0	0	0	0	0	0	0	0	0	0	0	0	0	0	0	0	0	0	0
mmu-let-7k	120	120	100	0	0	0	0	0	0	0	0	0	0	0	0	0	0	0	0	0	0	0	0	0	0	0	0	0	0	0	0	0	0	0	0	0	0	0	0	0	0	0	0	0	0	0	0	0	0
mmu-miR-100-3p	12	10	83.3333	0	0	0	0	0	0	0	0	0	0	0	0	0	0	0	0	0	0	0	0	0	0	0	0	0	0	0	0	0	0	0	0	0	0	0	0	0	0	0	0	7	58.3333	5	41.6667	2	16.6667
mmu-miR-100-5p	179234	161921	90.3406	109	0.0608144	108	0.0602564	1	0.00055793	12	0.00669516	12	0.00669516	0	0	0	0	0	0	0	0	2	0.00111586	2	0.00111586	0	0	0	0	0	0	0	0	0	0	0	0	0	0	0	0	0	0	1450	0.808998	1435	0.800629	14	0.00781102
mmu-miR-101a-3p	42644	39299	92.156	31	0.0726949	31	0.0726949	0	0	3	0.00703499	3	0.00703499	0	0	0	0	0	0	0	0	2	0.00468999	2	0.00468999	0	0	0	0	0	0	0	0	0	0	0	0	0	0	0	0	0	0	17203	40.341	17191	40.3128	12	0.0281399
mmu-miR-101a-5p	41	31	75.6098	0	0	0	0	0	0	0	0	0	0	0	0	0	0	0	0	0	0	0	0	0	0	0	0	0	0	0	0	0	0	0	0	0	0	0	0	0	0	0	0	4	9.7561	4	9.7561	0	0
mmu-miR-101b-3p	14114	13832	98.002	0	0	0	0	0	0	0	0	0	0	0	0	0	0	0	0	0	0	1	0.00708516	1	0.00708516	0	0	0	0	0	0	0	0	0	0	0	0	0	0	0	0	0	0	10925	77.4054	1337	9.47286	7995	56.6459
mmu-miR-101b-5p	1	1	100	0	0	0	0	0	0	0	0	0	0	0	0	0	0	0	0	0	0	0	0	0	0	0	0	0	0	0	0	0	0	0	0	0	0	0	0	0	0	0	0	0	0	0	0	0	0
mmu-miR-101c	62	50	80.6452	0	0	0	0	0	0	0	0	0	0	0	0	0	0	0	0	0	0	0	0	0	0	0	0	0	0	0	0	0	0	0	0	0	0	0	0	0	0	0	0	0	0	0	0	0	0
mmu-miR-103-2-5p	7	7	100	0	0	0	0	0	0	0	0	0	0	0	0	0	0	0	0	0	0	0	0	0	0	0	0	0	0	0	0	0	0	0	0	0	0	0	0	0	0	0	0	2	28.5714	0	0	2	28.5714
mmu-miR-103-3p	181275	36671	20.2295	775	0.427527	769	0.424217	6	0.00330989	66	0.0364088	66	0.0364088	0	0	0	0	0	0	0	0	77	0.0424769	61	0.0336505	16	0.00882637	0	0	0	0	0	0	0	0	0	0	0	0	0	0	0	0	6474	3.57137	4832	2.66556	1597	0.880982
mmu-miR-106a-5p	5	3	60	1	20	1	20	0	0	0	0	0	0	0	0	0	0	0	0	0	0	0	0	0	0	0	0	0	0	0	0	0	0	0	0	0	0	0	0	0	0	0	0	0	0	0	0	0	0
mmu-miR-106b-3p	1131	1104	97.6127	3	0.265252	3	0.265252	0	0	0	0	0	0	0	0	0	0	0	0	0	0	0	0	0	0	0	0	0	0	0	0	0	0	0	0	0	0	0	0	0	0	0	0	11	0.972591	10	0.884173	1	0.0884173
mmu-miR-106b-5p	12322	10437	84.7022	41	0.332738	40	0.324623	1	0.00811557	1	0.00811557	1	0.00811557	0	0	0	0	0	0	0	0	0	0	0	0	0	0	0	0	0	0	0	0	0	0	0	0	0	0	0	0	0	0	6683	54.2363	6334	51.404	214	1.73673
mmu-miR-107-3p	1049	988	94.1849	1	0.0953289	1	0.0953289	0	0	0	0	0	0	0	0	0	0	0	0	0	0	0	0	0	0	0	0	0	0	0	0	0	0	0	0	0	0	0	0	0	0	0	0	26	2.47855	16	1.52526	5	0.476644
mmu-miR-107-5p	1	0	0	0	0	0	0	0	0	0	0	0	0	0	0	0	0	0	0	0	0	0	0	0	0	0	0	0	0	0	0	0	0	0	0	0	0	0	0	0	0	0	0	0	0	0	0	0	0
mmu-miR-10a-3p	2	2	100	0	0	0	0	0	0	0	0	0	0	0	0	0	0	0	0	0	0	0	0	0	0	0	0	0	0	0	0	0	0	0	0	0	0	0	0	0	0	0	0	0	0	0	0	0	0
mmu-miR-10a-5p	1532	1290	84.2037	4	0.261097	4	0.261097	0	0	0	0	0	0	0	0	0	0	0	0	0	0	1	0.0652742	1	0.0652742	0	0	0	0	0	0	0	0	0	0	0	0	0	0	0	0	0	0	66	4.30809	66	4.30809	0	0
mmu-miR-10b-3p	3	3	100	0	0	0	0	0	0	0	0	0	0	0	0	0	0	0	0	0	0	0	0	0	0	0	0	0	0	0	0	0	0	0	0	0	0	0	0	0	0	0	0	0	0	0	0	0	0
mmu-miR-10b-5p	14935	14087	94.3221	2	0.0133914	2	0.0133914	0	0	0	0	0	0	0	0	0	0	0	0	0	0	0	0	0	0	0	0	0	0	0	0	0	0	0	0	0	0	0	0	0	0	0	0	180	1.20522	180	1.20522	0	0
mmu-miR-1187	4	4	100	0	0	0	0	0	0	0	0	0	0	0	0	0	0	0	0	0	0	0	0	0	0	0	0	0	0	0	0	0	0	0	0	0	0	0	0	0	0	0	0	0	0	0	0	0	0
mmu-miR-1188-5p	80	64	80	1	1.25	1	1.25	0	0	0	0	0	0	0	0	0	0	0	0	0	0	0	0	0	0	0	0	0	0	0	0	0	0	0	0	0	0	0	0	0	0	0	0	3	3.75	3	3.75	0	0
mmu-miR-1191a	57	56	98.2456	0	0	0	0	0	0	0	0	0	0	0	0	0	0	0	0	0	0	0	0	0	0	0	0	0	0	0	0	0	0	0	0	0	0	0	0	0	0	0	0	3	5.26316	3	5.26316	0	0
mmu-miR-1191b-3p	1	0	0	0	0	0	0	0	0	0	0	0	0	0	0	0	0	0	0	0	0	0	0	0	0	0	0	0	0	0	0	0	0	0	0	0	0	0	0	0	0	0	0	0	0	0	0	0	0
mmu-miR-1191b-5p	43	32	74.4186	0	0	0	0	0	0	0	0	0	0	0	0	0	0	0	0	0	0	0	0	0	0	0	0	0	0	0	0	0	0	0	0	0	0	0	0	0	0	0	0	27	62.7907	11	25.5814	16	37.2093
mmu-miR-1193-3p	28	16	57.1429	0	0	0	0	0	0	0	0	0	0	0	0	0	0	0	0	0	0	0	0	0	0	0	0	0	0	0	0	0	0	0	0	0	0	0	0	0	0	0	0	4	14.2857	4	14.2857	0	0
mmu-miR-1193-5p	1	1	100	0	0	0	0	0	0	0	0	0	0	0	0	0	0	0	0	0	0	0	0	0	0	0	0	0	0	0	0	0	0	0	0	0	0	0	0	0	0	0	0	0	0	0	0	0	0
mmu-miR-1197-3p	2	0	0	0	0	0	0	0	0	0	0	0	0	0	0	0	0	0	0	0	0	0	0	0	0	0	0	0	0	0	0	0	0	0	0	0	0	0	0	0	0	0	0	0	0	0	0	0	0
mmu-miR-1198-3p	21	3	14.2857	0	0	0	0	0	0	0	0	0	0	0	0	0	0	0	0	0	0	0	0	0	0	0	0	0	0	0	0	0	0	0	0	0	0	0	0	0	0	0	0	0	0	0	0	0	0
mmu-miR-1198-5p	4089	1702	41.6239	16	0.391294	16	0.391294	0	0	0	0	0	0	0	0	0	0	0	0	0	0	1	0.0244559	1	0.0244559	0	0	0	0	0	0	0	0	0	0	0	0	0	0	0	0	0	0	292	7.14111	277	6.77427	13	0.317926
mmu-miR-1199-5p	2	1	50	0	0	0	0	0	0	0	0	0	0	0	0	0	0	0	0	0	0	0	0	0	0	0	0	0	0	0	0	0	0	0	0	0	0	0	0	0	0	0	0	1	50	0	0	1	50
mmu-miR-122-5p	64	41	64.0625	0	0	0	0	0	0	0	0	0	0	0	0	0	0	0	0	0	0	0	0	0	0	0	0	0	0	0	0	0	0	0	0	0	0	0	0	0	0	0	0	13	20.3125	13	20.3125	0	0
mmu-miR-1224-5p	9	7	77.7778	0	0	0	0	0	0	0	0	0	0	0	0	0	0	0	0	0	0	0	0	0	0	0	0	0	0	0	0	0	0	0	0	0	0	0	0	0	0	0	0	2	22.2222	0	0	1	11.1111
mmu-miR-1231-3p	5	4	80	0	0	0	0	0	0	0	0	0	0	0	0	0	0	0	0	0	0	0	0	0	0	0	0	0	0	0	0	0	0	0	0	0	0	0	0	0	0	0	0	0	0	0	0	0	0
mmu-miR-1231-5p	9	6	66.6667	0	0	0	0	0	0	0	0	0	0	0	0	0	0	0	0	0	0	0	0	0	0	0	0	0	0	0	0	0	0	0	0	0	0	0	0	0	0	0	0	1	11.1111	1	11.1111	0	0
mmu-miR-1247-3p	4581	1421	31.0194	40	0.873172	38	0.829513	2	0.0436586	2	0.0436586	2	0.0436586	0	0	0	0	0	0	0	0	0	0	0	0	0	0	0	0	0	0	0	0	0	0	0	0	0	0	0	0	0	0	55	1.20061	52	1.13512	3	0.0654879
mmu-miR-1247-5p	4009	2654	66.201	12	0.299327	12	0.299327	0	0	0	0	0	0	0	0	0	0	0	0	0	0	2	0.0498878	2	0.0498878	0	0	0	0	0	0	0	0	0	0	0	0	0	0	0	0	0	0	36	0.89798	36	0.89798	0	0
mmu-miR-1249-3p	9	4	44.4444	0	0	0	0	0	0	0	0	0	0	0	0	0	0	0	0	0	0	0	0	0	0	0	0	0	0	0	0	0	0	0	0	0	0	0	0	0	0	0	0	0	0	0	0	0	0
mmu-miR-1249-5p	1	0	0	0	0	0	0	0	0	0	0	0	0	0	0	0	0	0	0	0	0	0	0	0	0	0	0	0	0	0	0	0	0	0	0	0	0	0	0	0	0	0	0	0	0	0	0	0	0
mmu-miR-1258-5p	1	1	100	0	0	0	0	0	0	0	0	0	0	0	0	0	0	0	0	0	0	0	0	0	0	0	0	0	0	0	0	0	0	0	0	0	0	0	0	0	0	0	0	0	0	0	0	0	0
mmu-miR-125a-3p	637	518	81.3187	2	0.313972	2	0.313972	0	0	0	0	0	0	0	0	0	0	0	0	0	0	0	0	0	0	0	0	0	0	0	0	0	0	0	0	0	0	0	0	0	0	0	0	4	0.627943	4	0.627943	0	0
mmu-miR-125a-5p	247136	187836	76.0051	259	0.104801	259	0.104801	0	0	29	0.0117344	29	0.0117344	0	0	3	0.00121391	3	0.00121391	0	0	26	0.0105205	24	0.00971125	2	0.000809271	0	0	0	0	0	0	0	0	0	0	0	0	0	0	0	0	244	0.0987311	244	0.0987311	0	0
mmu-miR-125b-1-3p	10767	10652	98.9319	0	0	0	0	0	0	0	0	0	0	0	0	0	0	0	0	0	0	0	0	0	0	0	0	0	0	0	0	0	0	0	0	0	0	0	0	0	0	0	0	2	0.0185753	2	0.0185753	0	0
mmu-miR-125b-2-3p	1893	1566	82.7258	7	0.369783	7	0.369783	0	0	0	0	0	0	0	0	0	0	0	0	0	0	0	0	0	0	0	0	0	0	0	0	0	0	0	0	0	0	0	0	0	0	0	0	22	1.16218	20	1.05652	2	0.105652
mmu-miR-125b-5p	877762	146374	16.6758	2655	0.302474	2648	0.301676	7	0.000797483	290	0.0330386	290	0.0330386	0	0	3	0.000341778	3	0.000341778	0	0	76	0.00865838	72	0.00820268	4	0.000455704	0	0	0	0	0	0	0	0	0	0	0	0	0	0	0	0	1342	0.152889	1339	0.152547	3	0.000341778
mmu-miR-126a-3p	1990	520	26.1307	10	0.502513	10	0.502513	0	0	0	0	0	0	0	0	0	0	0	0	0	0	2	0.100503	2	0.100503	0	0	0	0	0	0	0	0	0	0	0	0	0	0	0	0	0	0	6	0.301508	6	0.301508	0	0
mmu-miR-126a-5p	328	62	18.9024	2	0.609756	2	0.609756	0	0	0	0	0	0	0	0	0	0	0	0	0	0	0	0	0	0	0	0	0	0	0	0	0	0	0	0	0	0	0	0	0	0	0	0	1	0.304878	1	0.304878	0	0
mmu-miR-126b-3p	5	5	100	0	0	0	0	0	0	0	0	0	0	0	0	0	0	0	0	0	0	0	0	0	0	0	0	0	0	0	0	0	0	0	0	0	0	0	0	0	0	0	0	0	0	0	0	0	0
mmu-miR-126b-5p	1	1	100	0	0	0	0	0	0	0	0	0	0	0	0	0	0	0	0	0	0	0	0	0	0	0	0	0	0	0	0	0	0	0	0	0	0	0	0	0	0	0	0	0	0	0	0	0	0
mmu-miR-127-3p	23066	18163	78.7436	84	0.364172	84	0.364172	0	0	1	0.00433539	1	0.00433539	0	0	0	0	0	0	0	0	10	0.0433539	7	0.0303477	3	0.0130062	0	0	0	0	0	0	0	0	0	0	0	0	0	0	0	0	187	0.810717	187	0.810717	0	0
mmu-miR-127-5p	1165	505	43.3476	6	0.515021	6	0.515021	0	0	0	0	0	0	0	0	0	0	0	0	0	0	0	0	0	0	0	0	0	0	0	0	0	0	0	0	0	0	0	0	0	0	0	0	85	7.29614	85	7.29614	0	0
mmu-miR-128-1-5p	7	6	85.7143	0	0	0	0	0	0	0	0	0	0	0	0	0	0	0	0	0	0	0	0	0	0	0	0	0	0	0	0	0	0	0	0	0	0	0	0	0	0	0	0	5	71.4286	3	42.8571	2	28.5714
mmu-miR-128-2-5p	2	1	50	0	0	0	0	0	0	0	0	0	0	0	0	0	0	0	0	0	0	0	0	0	0	0	0	0	0	0	0	0	0	0	0	0	0	0	0	0	0	0	0	0	0	0	0	0	0
mmu-miR-128-3p	918	614	66.8845	3	0.326797	3	0.326797	0	0	0	0	0	0	0	0	0	0	0	0	0	0	0	0	0	0	0	0	0	0	0	0	0	0	0	0	0	0	0	0	0	0	0	0	54	5.88235	52	5.66449	2	0.217865
mmu-miR-129-1-3p	3	3	100	0	0	0	0	0	0	0	0	0	0	0	0	0	0	0	0	0	0	0	0	0	0	0	0	0	0	0	0	0	0	0	0	0	0	0	0	0	0	0	0	0	0	0	0	0	0
mmu-miR-129-2-3p	133	65	48.8722	0	0	0	0	0	0	0	0	0	0	0	0	0	0	0	0	0	0	0	0	0	0	0	0	0	0	0	0	0	0	0	0	0	0	0	0	0	0	0	0	0	0	0	0	0	0
mmu-miR-129-5p	5427	1372	25.281	49	0.902893	48	0.884467	1	0.0184264	0	0	0	0	0	0	0	0	0	0	0	0	4	0.0737055	2	0.0368528	2	0.0368528	0	0	0	0	0	0	0	0	0	0	0	0	0	0	0	0	21	0.386954	17	0.313249	4	0.0737055
mmu-miR-1291	5	2	40	0	0	0	0	0	0	0	0	0	0	0	0	0	0	0	0	0	0	0	0	0	0	0	0	0	0	0	0	0	0	0	0	0	0	0	0	0	0	0	0	2	40	2	40	0	0
mmu-miR-1298-3p	1	1	100	0	0	0	0	0	0	0	0	0	0	0	0	0	0	0	0	0	0	0	0	0	0	0	0	0	0	0	0	0	0	0	0	0	0	0	0	0	0	0	0	0	0	0	0	0	0
mmu-miR-1298-5p	19	8	42.1053	0	0	0	0	0	0	0	0	0	0	0	0	0	0	0	0	0	0	0	0	0	0	0	0	0	0	0	0	0	0	0	0	0	0	0	0	0	0	0	0	0	0	0	0	0	0
mmu-miR-1306-3p	10	9	90	0	0	0	0	0	0	0	0	0	0	0	0	0	0	0	0	0	0	0	0	0	0	0	0	0	0	0	0	0	0	0	0	0	0	0	0	0	0	0	0	0	0	0	0	0	0
mmu-miR-130a-3p	13471	5082	37.7255	53	0.393438	53	0.393438	0	0	10	0.0742335	10	0.0742335	0	0	2	0.0148467	2	0.0148467	0	0	6	0.0445401	5	0.0371168	1	0.00742335	0	0	0	0	0	0	0	0	0	0	0	0	0	0	0	0	18	0.13362	18	0.13362	0	0
mmu-miR-130a-5p	3	1	33.3333	0	0	0	0	0	0	0	0	0	0	0	0	0	0	0	0	0	0	0	0	0	0	0	0	0	0	0	0	0	0	0	0	0	0	0	0	0	0	0	0	0	0	0	0	0	0
mmu-miR-130b-3p	316	157	49.6835	4	1.26582	4	1.26582	0	0	0	0	0	0	0	0	0	0	0	0	0	0	0	0	0	0	0	0	0	0	0	0	0	0	0	0	0	0	0	0	0	0	0	0	1	0.316456	1	0.316456	0	0
mmu-miR-130b-5p	57	13	22.807	0	0	0	0	0	0	0	0	0	0	0	0	0	0	0	0	0	0	0	0	0	0	0	0	0	0	0	0	0	0	0	0	0	0	0	0	0	0	0	0	0	0	0	0	0	0
mmu-miR-132-3p	16979	4528	26.6682	61	0.359267	61	0.359267	0	0	2	0.0117793	2	0.0117793	0	0	0	0	0	0	0	0	4	0.0235585	3	0.0176689	1	0.00588963	0	0	0	0	0	0	0	0	0	0	0	0	0	0	0	0	6	0.0353378	6	0.0353378	0	0
mmu-miR-132-5p	25	17	68	0	0	0	0	0	0	0	0	0	0	0	0	0	0	0	0	0	0	0	0	0	0	0	0	0	0	0	0	0	0	0	0	0	0	0	0	0	0	0	0	4	16	4	16	0	0
mmu-miR-133a-3p	30	26	86.6667	0	0	0	0	0	0	0	0	0	0	0	0	0	0	0	0	0	0	0	0	0	0	0	0	0	0	0	0	0	0	0	0	0	0	0	0	0	0	0	0	11	36.6667	9	30	0	0
mmu-miR-133a-5p	2	2	100	0	0	0	0	0	0	0	0	0	0	0	0	0	0	0	0	0	0	0	0	0	0	0	0	0	0	0	0	0	0	0	0	0	0	0	0	0	0	0	0	2	100	2	100	0	0
mmu-miR-133b-3p	8	8	100	0	0	0	0	0	0	0	0	0	0	0	0	0	0	0	0	0	0	0	0	0	0	0	0	0	0	0	0	0	0	0	0	0	0	0	0	0	0	0	0	0	0	0	0	0	0
mmu-miR-134-3p	3	3	100	0	0	0	0	0	0	0	0	0	0	0	0	0	0	0	0	0	0	0	0	0	0	0	0	0	0	0	0	0	0	0	0	0	0	0	0	0	0	0	0	2	66.6667	2	66.6667	0	0
mmu-miR-134-5p	10717	4630	43.2024	32	0.298591	32	0.298591	0	0	5	0.0466548	5	0.0466548	0	0	0	0	0	0	0	0	3	0.0279929	3	0.0279929	0	0	0	0	0	0	0	0	0	0	0	0	0	0	0	0	0	0	21	0.19595	12	0.111972	7	0.0653168
mmu-miR-135a-2-3p	4	4	100	0	0	0	0	0	0	0	0	0	0	0	0	0	0	0	0	0	0	0	0	0	0	0	0	0	0	0	0	0	0	0	0	0	0	0	0	0	0	0	0	2	50	2	50	0	0
mmu-miR-135a-5p	7	2	28.5714	0	0	0	0	0	0	0	0	0	0	0	0	0	0	0	0	0	0	0	0	0	0	0	0	0	0	0	0	0	0	0	0	0	0	0	0	0	0	0	0	0	0	0	0	0	0
mmu-miR-135b-3p	213	72	33.8028	0	0	0	0	0	0	0	0	0	0	0	0	0	0	0	0	0	0	0	0	0	0	0	0	0	0	0	0	0	0	0	0	0	0	0	0	0	0	0	0	10	4.69484	10	4.69484	0	0
mmu-miR-135b-5p	362	166	45.8564	1	0.276243	1	0.276243	0	0	0	0	0	0	0	0	0	0	0	0	0	0	0	0	0	0	0	0	0	0	0	0	0	0	0	0	0	0	0	0	0	0	0	0	1	0.276243	1	0.276243	0	0
mmu-miR-136-3p	123	123	100	0	0	0	0	0	0	0	0	0	0	0	0	0	0	0	0	0	0	0	0	0	0	0	0	0	0	0	0	0	0	0	0	0	0	0	0	0	0	0	0	0	0	0	0	0	0
mmu-miR-136-5p	888	282	31.7568	4	0.45045	4	0.45045	0	0	1	0.112613	1	0.112613	0	0	0	0	0	0	0	0	2	0.225225	2	0.225225	0	0	0	0	0	0	0	0	0	0	0	0	0	0	0	0	0	0	85	9.57207	85	9.57207	0	0
mmu-miR-137-3p	22	4	18.1818	0	0	0	0	0	0	0	0	0	0	0	0	0	0	0	0	0	0	0	0	0	0	0	0	0	0	0	0	0	0	0	0	0	0	0	0	0	0	0	0	0	0	0	0	0	0
mmu-miR-138-5p	182	165	90.6593	0	0	0	0	0	0	0	0	0	0	0	0	0	0	0	0	0	0	0	0	0	0	0	0	0	0	0	0	0	0	0	0	0	0	0	0	0	0	0	0	10	5.49451	10	5.49451	0	0
mmu-miR-139-3p	192	163	84.8958	0	0	0	0	0	0	0	0	0	0	0	0	0	0	0	0	0	0	0	0	0	0	0	0	0	0	0	0	0	0	0	0	0	0	0	0	0	0	0	0	90	46.875	90	46.875	0	0
mmu-miR-139-5p	477	268	56.1845	0	0	0	0	0	0	0	0	0	0	0	0	0	0	0	0	0	0	0	0	0	0	0	0	0	0	0	0	0	0	0	0	0	0	0	0	0	0	0	0	80	16.7715	79	16.5618	1	0.209644
mmu-miR-140-3p	181681	153280	84.3677	338	0.18604	337	0.18549	1	0.000550415	14	0.00770581	14	0.00770581	0	0	0	0	0	0	0	0	24	0.01321	24	0.01321	0	0	0	0	0	0	0	0	0	0	0	0	0	0	0	0	0	0	133740	73.6125	93073	51.2288	38776	21.3429
mmu-miR-140-5p	15109	1854	12.2708	63	0.41697	63	0.41697	0	0	8	0.0529486	8	0.0529486	0	0	0	0	0	0	0	0	9	0.0595671	9	0.0595671	0	0	0	0	0	0	0	0	0	0	0	0	0	0	0	0	0	0	74	0.489774	72	0.476537	2	0.0132371
mmu-miR-141-3p	11	8	72.7273	0	0	0	0	0	0	0	0	0	0	0	0	0	0	0	0	0	0	0	0	0	0	0	0	0	0	0	0	0	0	0	0	0	0	0	0	0	0	0	0	5	45.4545	5	45.4545	0	0
mmu-miR-142a-3p	65	51	78.4615	0	0	0	0	0	0	0	0	0	0	0	0	0	0	0	0	0	0	0	0	0	0	0	0	0	0	0	0	0	0	0	0	0	0	0	0	0	0	0	0	0	0	0	0	0	0
mmu-miR-142a-5p	5	2	40	0	0	0	0	0	0	0	0	0	0	0	0	0	0	0	0	0	0	0	0	0	0	0	0	0	0	0	0	0	0	0	0	0	0	0	0	0	0	0	0	0	0	0	0	0	0
mmu-miR-143-3p	2796170	2770860	99.0949	139	0.00497109	138	0.00493533	1	3.57632e-05	16	0.000572212	16	0.000572212	0	0	0	0	0	0	0	0	13	0.000464922	13	0.000464922	0	0	0	0	0	0	0	0	0	0	0	0	0	0	0	0	0	0	171335	6.1275	169241	6.05261	2076	0.0742445
mmu-miR-143-5p	3294	525	15.9381	9	0.273224	9	0.273224	0	0	0	0	0	0	0	0	0	0	0	0	0	0	2	0.0607165	2	0.0607165	0	0	0	0	0	0	0	0	0	0	0	0	0	0	0	0	0	0	176	5.34305	160	4.85732	16	0.485732
mmu-miR-144-3p	1	1	100	0	0	0	0	0	0	0	0	0	0	0	0	0	0	0	0	0	0	0	0	0	0	0	0	0	0	0	0	0	0	0	0	0	0	0	0	0	0	0	0	0	0	0	0	0	0
mmu-miR-144-5p	7	2	28.5714	0	0	0	0	0	0	0	0	0	0	0	0	0	0	0	0	0	0	0	0	0	0	0	0	0	0	0	0	0	0	0	0	0	0	0	0	0	0	0	0	1	14.2857	1	14.2857	0	0
mmu-miR-145a-3p	6180	6162	99.7087	0	0	0	0	0	0	0	0	0	0	0	0	0	0	0	0	0	0	0	0	0	0	0	0	0	0	0	0	0	0	0	0	0	0	0	0	0	0	0	0	19	0.307443	19	0.307443	0	0
mmu-miR-145a-5p	2073	1535	74.0473	4	0.192957	4	0.192957	0	0	0	0	0	0	0	0	0	0	0	0	0	0	0	0	0	0	0	0	0	0	0	0	0	0	0	0	0	0	0	0	0	0	0	0	35	1.68837	32	1.54366	3	0.144718
mmu-miR-146a-5p	39461	19486	49.3804	90	0.228073	90	0.228073	0	0	9	0.0228073	9	0.0228073	0	0	2	0.0050683	2	0.0050683	0	0	2	0.0050683	2	0.0050683	0	0	0	0	0	0	0	0	0	0	0	0	0	0	0	0	0	0	4018	10.1822	3314	8.39817	699	1.77137
mmu-miR-146b-3p	122	17	13.9344	0	0	0	0	0	0	0	0	0	0	0	0	0	0	0	0	0	0	0	0	0	0	0	0	0	0	0	0	0	0	0	0	0	0	0	0	0	0	0	0	1	0.819672	1	0.819672	0	0
mmu-miR-146b-5p	361088	334395	92.6076	148	0.0409872	147	0.0407103	1	0.000276941	31	0.00858516	31	0.00858516	0	0	0	0	0	0	0	0	3	0.000830822	3	0.000830822	0	0	0	0	0	0	0	0	0	0	0	0	0	0	0	0	0	0	286844	79.4388	47589	13.1793	239126	66.2237
mmu-miR-147-3p	2	2	100	0	0	0	0	0	0	0	0	0	0	0	0	0	0	0	0	0	0	0	0	0	0	0	0	0	0	0	0	0	0	0	0	0	0	0	0	0	0	0	0	0	0	0	0	0	0
mmu-miR-147-5p	4	4	100	0	0	0	0	0	0	0	0	0	0	0	0	0	0	0	0	0	0	0	0	0	0	0	0	0	0	0	0	0	0	0	0	0	0	0	0	0	0	0	0	0	0	0	0	0	0
mmu-miR-148a-3p	309028	56401	18.2511	937	0.303209	934	0.302238	3	0.000970786	201	0.0650426	201	0.0650426	0	0	12	0.00388314	12	0.00388314	0	0	38	0.0122966	15	0.00485393	23	0.00744269	0	0	0	0	0	0	0	0	0	0	0	0	0	0	0	0	33321	10.7825	24827	8.0339	8494	2.74862
mmu-miR-148a-5p	767	213	27.7705	3	0.391134	3	0.391134	0	0	1	0.130378	1	0.130378	0	0	0	0	0	0	0	0	0	0	0	0	0	0	0	0	0	0	0	0	0	0	0	0	0	0	0	0	0	0	0	0	0	0	0	0
mmu-miR-148b-3p	52731	26979	51.1635	217	0.411523	216	0.409626	1	0.00189642	23	0.0436176	23	0.0436176	0	0	0	0	0	0	0	0	7	0.0132749	5	0.00948209	2	0.00379284	0	0	0	0	0	0	0	0	0	0	0	0	0	0	0	0	308	0.584097	200	0.379284	108	0.204813
mmu-miR-148b-5p	719	414	57.58	2	0.278164	2	0.278164	0	0	0	0	0	0	0	0	0	0	0	0	0	0	0	0	0	0	0	0	0	0	0	0	0	0	0	0	0	0	0	0	0	0	0	0	0	0	0	0	0	0
mmu-miR-149-3p	74	18	24.3243	0	0	0	0	0	0	0	0	0	0	0	0	0	0	0	0	0	0	0	0	0	0	0	0	0	0	0	0	0	0	0	0	0	0	0	0	0	0	0	0	0	0	0	0	0	0
mmu-miR-149-5p	3243	1934	59.6361	7	0.21585	6	0.185014	1	0.0308356	0	0	0	0	0	0	0	0	0	0	0	0	1	0.0308356	1	0.0308356	0	0	0	0	0	0	0	0	0	0	0	0	0	0	0	0	0	0	10	0.308356	9	0.277521	1	0.0308356
mmu-miR-150-5p	2	2	100	0	0	0	0	0	0	0	0	0	0	0	0	0	0	0	0	0	0	0	0	0	0	0	0	0	0	0	0	0	0	0	0	0	0	0	0	0	0	0	0	1	50	1	50	0	0
mmu-miR-151-3p	41312	28135	68.1037	50	0.12103	48	0.116189	2	0.00484121	5	0.012103	5	0.012103	0	0	0	0	0	0	0	0	2	0.00484121	2	0.00484121	0	0	0	0	0	0	0	0	0	0	0	0	0	0	0	0	0	0	7948	19.239	7574	18.3337	229	0.554318
mmu-miR-151-5p	8657	3674	42.4396	32	0.369643	32	0.369643	0	0	4	0.0462054	4	0.0462054	0	0	0	0	0	0	0	0	2	0.0231027	1	0.0115513	1	0.0115513	0	0	0	0	0	0	0	0	0	0	0	0	0	0	0	0	1665	19.233	1420	16.4029	244	2.81853
mmu-miR-152-3p	337228	101834	30.1974	889	0.26362	888	0.263323	1	0.000296535	189	0.0560452	189	0.0560452	0	0	2	0.000593071	2	0.000593071	0	0	26	0.00770992	23	0.00682031	3	0.000889606	0	0	0	0	0	0	0	0	0	0	0	0	0	0	0	0	9594	2.84496	9582	2.8414	12	0.00355842
mmu-miR-152-5p	298	54	18.1208	1	0.33557	1	0.33557	0	0	0	0	0	0	0	0	0	0	0	0	0	0	0	0	0	0	0	0	0	0	0	0	0	0	0	0	0	0	0	0	0	0	0	0	1	0.33557	0	0	0	0
mmu-miR-153-3p	3	2	66.6667	0	0	0	0	0	0	0	0	0	0	0	0	0	0	0	0	0	0	0	0	0	0	0	0	0	0	0	0	0	0	0	0	0	0	0	0	0	0	0	0	1	33.3333	0	0	1	33.3333
mmu-miR-154-3p	35	1	2.85714	0	0	0	0	0	0	0	0	0	0	0	0	0	0	0	0	0	0	0	0	0	0	0	0	0	0	0	0	0	0	0	0	0	0	0	0	0	0	0	0	0	0	0	0	0	0
mmu-miR-154-5p	40	2	5	0	0	0	0	0	0	0	0	0	0	0	0	0	0	0	0	0	0	0	0	0	0	0	0	0	0	0	0	0	0	0	0	0	0	0	0	0	0	0	0	0	0	0	0	0	0
mmu-miR-155-3p	5	4	80	0	0	0	0	0	0	0	0	0	0	0	0	0	0	0	0	0	0	0	0	0	0	0	0	0	0	0	0	0	0	0	0	0	0	0	0	0	0	0	0	4	80	4	80	0	0
mmu-miR-155-5p	3680	3283	89.212	1	0.0271739	1	0.0271739	0	0	0	0	0	0	0	0	0	0	0	0	0	0	0	0	0	0	0	0	0	0	0	0	0	0	0	0	0	0	0	0	0	0	0	0	211	5.7337	190	5.16304	17	0.461957
mmu-miR-15a-3p	4	4	100	0	0	0	0	0	0	0	0	0	0	0	0	0	0	0	0	0	0	0	0	0	0	0	0	0	0	0	0	0	0	0	0	0	0	0	0	0	0	0	0	0	0	0	0	0	0
mmu-miR-15a-5p	5695	5288	92.8534	2	0.0351185	2	0.0351185	0	0	0	0	0	0	0	0	0	0	0	0	0	0	0	0	0	0	0	0	0	0	0	0	0	0	0	0	0	0	0	0	0	0	0	0	4850	85.1624	1879	32.9939	2967	52.0983
mmu-miR-15b-3p	46	36	78.2609	0	0	0	0	0	0	0	0	0	0	0	0	0	0	0	0	0	0	0	0	0	0	0	0	0	0	0	0	0	0	0	0	0	0	0	0	0	0	0	0	6	13.0435	6	13.0435	0	0
mmu-miR-15b-5p	1301	579	44.5042	12	0.922367	12	0.922367	0	0	0	0	0	0	0	0	0	0	0	0	0	0	0	0	0	0	0	0	0	0	0	0	0	0	0	0	0	0	0	0	0	0	0	0	14	1.0761	14	1.0761	0	0
mmu-miR-16-1-3p	304	113	37.1711	2	0.657895	2	0.657895	0	0	0	0	0	0	0	0	0	0	0	0	0	0	0	0	0	0	0	0	0	0	0	0	0	0	0	0	0	0	0	0	0	0	0	0	83	27.3026	83	27.3026	0	0
mmu-miR-16-2-3p	30	12	40	0	0	0	0	0	0	0	0	0	0	0	0	0	0	0	0	0	0	0	0	0	0	0	0	0	0	0	0	0	0	0	0	0	0	0	0	0	0	0	0	3	10	2	6.66667	1	3.33333
mmu-miR-16-5p	9232	4227	45.7864	27	0.292461	27	0.292461	0	0	3	0.0324957	3	0.0324957	0	0	0	0	0	0	0	0	1	0.0108319	1	0.0108319	0	0	0	0	0	0	0	0	0	0	0	0	0	0	0	0	0	0	1122	12.1534	959	10.3878	53	0.57409
mmu-miR-1668	4	4	100	0	0	0	0	0	0	0	0	0	0	0	0	0	0	0	0	0	0	0	0	0	0	0	0	0	0	0	0	0	0	0	0	0	0	0	0	0	0	0	0	0	0	0	0	0	0
mmu-miR-17-3p	1001	544	54.3457	6	0.599401	6	0.599401	0	0	0	0	0	0	0	0	0	0	0	0	0	0	2	0.1998	1	0.0999001	1	0.0999001	0	0	0	0	0	0	0	0	0	0	0	0	0	0	0	0	80	7.99201	78	7.79221	2	0.1998
mmu-miR-17-5p	10459	2120	20.2696	47	0.449374	47	0.449374	0	0	4	0.0382446	4	0.0382446	0	0	0	0	0	0	0	0	2	0.0191223	0	0	2	0.0191223	0	0	0	0	0	0	0	0	0	0	0	0	0	0	0	0	86	0.822258	86	0.822258	0	0
mmu-miR-181a-1-3p	822	327	39.781	2	0.243309	2	0.243309	0	0	0	0	0	0	0	0	0	0	0	0	0	0	1	0.121655	1	0.121655	0	0	0	0	0	0	0	0	0	0	0	0	0	0	0	0	0	0	0	0	0	0	0	0
mmu-miR-181a-5p	77813	29362	37.7341	329	0.422809	324	0.416383	5	0.00642566	12	0.0154216	12	0.0154216	0	0	0	0	0	0	0	0	8	0.0102811	6	0.00771079	2	0.00257026	0	0	0	0	0	0	0	0	0	0	0	0	0	0	0	0	2198	2.82472	1302	1.67324	893	1.14762
mmu-miR-181b-1-3p	46	34	73.913	0	0	0	0	0	0	0	0	0	0	0	0	0	0	0	0	0	0	0	0	0	0	0	0	0	0	0	0	0	0	0	0	0	0	0	0	0	0	0	0	15	32.6087	7	15.2174	8	17.3913
mmu-miR-181b-2-3p	6	6	100	1	16.6667	1	16.6667	0	0	0	0	0	0	0	0	0	0	0	0	0	0	0	0	0	0	0	0	0	0	0	0	0	0	0	0	0	0	0	0	0	0	0	0	0	0	0	0	0	0
mmu-miR-181b-5p	29655	22828	76.9786	49	0.165234	47	0.158489	2	0.00674423	0	0	0	0	0	0	0	0	0	0	0	0	4	0.0134885	3	0.0101163	1	0.00337211	0	0	0	0	0	0	0	0	0	0	0	0	0	0	0	0	4032	13.5964	3866	13.0366	160	0.539538
mmu-miR-181c-3p	101	55	54.4554	0	0	0	0	0	0	0	0	0	0	0	0	0	0	0	0	0	0	0	0	0	0	0	0	0	0	0	0	0	0	0	0	0	0	0	0	0	0	0	0	0	0	0	0	0	0
mmu-miR-181c-5p	532	185	34.7744	4	0.75188	1	0.18797	3	0.56391	0	0	0	0	0	0	0	0	0	0	0	0	0	0	0	0	0	0	0	0	0	0	0	0	0	0	0	0	0	0	0	0	0	0	101	18.985	58	10.9023	34	6.39098
mmu-miR-181d-3p	2	0	0	0	0	0	0	0	0	0	0	0	0	0	0	0	0	0	0	0	0	0	0	0	0	0	0	0	0	0	0	0	0	0	0	0	0	0	0	0	0	0	0	0	0	0	0	0	0
mmu-miR-181d-5p	1290	848	65.7364	2	0.155039	2	0.155039	0	0	0	0	0	0	0	0	0	0	0	0	0	0	0	0	0	0	0	0	0	0	0	0	0	0	0	0	0	0	0	0	0	0	0	0	152	11.7829	151	11.7054	1	0.0775194
mmu-miR-182-5p	1916	1494	77.9749	3	0.156576	3	0.156576	0	0	2	0.104384	2	0.104384	0	0	0	0	0	0	0	0	0	0	0	0	0	0	0	0	0	0	0	0	0	0	0	0	0	0	0	0	0	0	41	2.13987	39	2.03549	2	0.104384
mmu-miR-183-5p	878	652	74.2597	7	0.797267	7	0.797267	0	0	1	0.113895	1	0.113895	0	0	0	0	0	0	0	0	2	0.22779	2	0.22779	0	0	0	0	0	0	0	0	0	0	0	0	0	0	0	0	0	0	384	43.7358	272	30.9795	110	12.5285
mmu-miR-1839-3p	31	25	80.6452	0	0	0	0	0	0	0	0	0	0	0	0	0	0	0	0	0	0	0	0	0	0	0	0	0	0	0	0	0	0	0	0	0	0	0	0	0	0	0	0	0	0	0	0	0	0
mmu-miR-1839-5p	16952	8402	49.5635	92	0.542709	92	0.542709	0	0	7	0.0412931	7	0.0412931	0	0	0	0	0	0	0	0	8	0.0471921	7	0.0412931	1	0.00589901	0	0	0	0	0	0	0	0	0	0	0	0	0	0	0	0	4623	27.2711	4563	26.9172	56	0.330345
mmu-miR-184-3p	57	30	52.6316	0	0	0	0	0	0	0	0	0	0	0	0	0	0	0	0	0	0	0	0	0	0	0	0	0	0	0	0	0	0	0	0	0	0	0	0	0	0	0	0	2	3.50877	2	3.50877	0	0
mmu-miR-1843a-3p	554	240	43.3213	2	0.361011	2	0.361011	0	0	0	0	0	0	0	0	0	0	0	0	0	0	0	0	0	0	0	0	0	0	0	0	0	0	0	0	0	0	0	0	0	0	0	0	10	1.80505	4	0.722022	6	1.08303
mmu-miR-1843a-5p	1874	1010	53.8954	5	0.266809	5	0.266809	0	0	0	0	0	0	0	0	0	0	0	0	0	0	0	0	0	0	0	0	0	0	0	0	0	0	0	0	0	0	0	0	0	0	0	0	511	27.2679	494	26.3607	15	0.800427
mmu-miR-1843b-3p	1	1	100	0	0	0	0	0	0	0	0	0	0	0	0	0	0	0	0	0	0	0	0	0	0	0	0	0	0	0	0	0	0	0	0	0	0	0	0	0	0	0	0	1	100	1	100	0	0
mmu-miR-1843b-5p	1065	688	64.6009	5	0.469484	5	0.469484	0	0	0	0	0	0	0	0	0	0	0	0	0	0	0	0	0	0	0	0	0	0	0	0	0	0	0	0	0	0	0	0	0	0	0	0	36	3.38028	36	3.38028	0	0
mmu-miR-185-3p	134	76	56.7164	0	0	0	0	0	0	0	0	0	0	0	0	0	0	0	0	0	0	0	0	0	0	0	0	0	0	0	0	0	0	0	0	0	0	0	0	0	0	0	0	0	0	0	0	0	0
mmu-miR-185-5p	10936	3472	31.7484	29	0.265179	29	0.265179	0	0	1	0.00914411	1	0.00914411	0	0	0	0	0	0	0	0	3	0.0274323	3	0.0274323	0	0	0	0	0	0	0	0	0	0	0	0	0	0	0	0	0	0	100	0.914411	99	0.905267	1	0.00914411
mmu-miR-186-3p	124	61	49.1935	0	0	0	0	0	0	0	0	0	0	0	0	0	0	0	0	0	0	0	0	0	0	0	0	0	0	0	0	0	0	0	0	0	0	0	0	0	0	0	0	3	2.41935	3	2.41935	0	0
mmu-miR-186-5p	11379	6957	61.1389	27	0.237279	27	0.237279	0	0	0	0	0	0	0	0	1	0.00878812	1	0.00878812	0	0	1	0.00878812	1	0.00878812	0	0	0	0	0	0	0	0	0	0	0	0	0	0	0	0	0	0	4397	38.6414	3973	34.9152	424	3.72616
mmu-miR-187-3p	143	79	55.2448	1	0.699301	1	0.699301	0	0	0	0	0	0	0	0	0	0	0	0	0	0	0	0	0	0	0	0	0	0	0	0	0	0	0	0	0	0	0	0	0	0	0	0	0	0	0	0	0	0
mmu-miR-187-5p	5	2	40	0	0	0	0	0	0	0	0	0	0	0	0	0	0	0	0	0	0	0	0	0	0	0	0	0	0	0	0	0	0	0	0	0	0	0	0	0	0	0	0	0	0	0	0	0	0
mmu-miR-188-3p	12	12	100	0	0	0	0	0	0	0	0	0	0	0	0	0	0	0	0	0	0	0	0	0	0	0	0	0	0	0	0	0	0	0	0	0	0	0	0	0	0	0	0	0	0	0	0	0	0
mmu-miR-188-5p	150	138	92	0	0	0	0	0	0	0	0	0	0	0	0	0	0	0	0	0	0	0	0	0	0	0	0	0	0	0	0	0	0	0	0	0	0	0	0	0	0	0	0	3	2	3	2	0	0
mmu-miR-18a-3p	54	51	94.4444	0	0	0	0	0	0	0	0	0	0	0	0	0	0	0	0	0	0	0	0	0	0	0	0	0	0	0	0	0	0	0	0	0	0	0	0	0	0	0	0	33	61.1111	33	61.1111	0	0
mmu-miR-18a-5p	1223	156	12.7555	5	0.408831	5	0.408831	0	0	1	0.0817661	1	0.0817661	0	0	0	0	0	0	0	0	0	0	0	0	0	0	0	0	0	0	0	0	0	0	0	0	0	0	0	0	0	0	5	0.408831	5	0.408831	0	0
mmu-miR-190a-3p	3	3	100	0	0	0	0	0	0	0	0	0	0	0	0	0	0	0	0	0	0	0	0	0	0	0	0	0	0	0	0	0	0	0	0	0	0	0	0	0	0	0	0	0	0	0	0	0	0
mmu-miR-190a-5p	4707	4442	94.3701	3	0.0637349	3	0.0637349	0	0	0	0	0	0	0	0	0	0	0	0	0	0	1	0.021245	1	0.021245	0	0	0	0	0	0	0	0	0	0	0	0	0	0	0	0	0	0	2190	46.5264	1637	34.778	300	6.37349
mmu-miR-190b-3p	4	4	100	0	0	0	0	0	0	0	0	0	0	0	0	0	0	0	0	0	0	0	0	0	0	0	0	0	0	0	0	0	0	0	0	0	0	0	0	0	0	0	0	0	0	0	0	0	0
mmu-miR-190b-5p	68	64	94.1176	1	1.47059	1	1.47059	0	0	0	0	0	0	0	0	0	0	0	0	0	0	0	0	0	0	0	0	0	0	0	0	0	0	0	0	0	0	0	0	0	0	0	0	51	75	29	42.6471	22	32.3529
mmu-miR-191-3p	150	115	76.6667	0	0	0	0	0	0	0	0	0	0	0	0	0	0	0	0	0	0	0	0	0	0	0	0	0	0	0	0	0	0	0	0	0	0	0	0	0	0	0	0	0	0	0	0	0	0
mmu-miR-191-5p	192706	63763	33.0882	646	0.335226	645	0.334707	1	0.000518925	115	0.0596764	115	0.0596764	0	0	5	0.00259463	5	0.00259463	0	0	79	0.0409951	70	0.0363248	9	0.00467033	0	0	0	0	0	0	0	0	0	0	0	0	0	0	0	0	8961	4.65009	8926	4.63193	28	0.0145299
mmu-miR-192-3p	3	2	66.6667	0	0	0	0	0	0	0	0	0	0	0	0	0	0	0	0	0	0	0	0	0	0	0	0	0	0	0	0	0	0	0	0	0	0	0	0	0	0	0	0	1	33.3333	1	33.3333	0	0
mmu-miR-192-5p	7167	4077	56.8857	18	0.251151	18	0.251151	0	0	3	0.0418585	3	0.0418585	0	0	0	0	0	0	0	0	0	0	0	0	0	0	0	0	0	0	0	0	0	0	0	0	0	0	0	0	0	0	1315	18.348	1262	17.6085	40	0.558114
mmu-miR-1927	1	1	100	0	0	0	0	0	0	0	0	0	0	0	0	0	0	0	0	0	0	0	0	0	0	0	0	0	0	0	0	0	0	0	0	0	0	0	0	0	0	0	0	0	0	0	0	0	0
mmu-miR-1929-5p	17	6	35.2941	0	0	0	0	0	0	0	0	0	0	0	0	0	0	0	0	0	0	0	0	0	0	0	0	0	0	0	0	0	0	0	0	0	0	0	0	0	0	0	0	0	0	0	0	0	0
mmu-miR-1930-3p	1	0	0	0	0	0	0	0	0	0	0	0	0	0	0	0	0	0	0	0	0	0	0	0	0	0	0	0	0	0	0	0	0	0	0	0	0	0	0	0	0	0	0	0	0	0	0	0	0
mmu-miR-1930-5p	5	1	20	0	0	0	0	0	0	0	0	0	0	0	0	0	0	0	0	0	0	0	0	0	0	0	0	0	0	0	0	0	0	0	0	0	0	0	0	0	0	0	0	0	0	0	0	0	0
mmu-miR-1931	1	1	100	0	0	0	0	0	0	0	0	0	0	0	0	0	0	0	0	0	0	0	0	0	0	0	0	0	0	0	0	0	0	0	0	0	0	0	0	0	0	0	0	0	0	0	0	0	0
mmu-miR-1932	8	2	25	0	0	0	0	0	0	0	0	0	0	0	0	0	0	0	0	0	0	0	0	0	0	0	0	0	0	0	0	0	0	0	0	0	0	0	0	0	0	0	0	0	0	0	0	0	0
mmu-miR-1933-3p	6	5	83.3333	0	0	0	0	0	0	0	0	0	0	0	0	0	0	0	0	0	0	0	0	0	0	0	0	0	0	0	0	0	0	0	0	0	0	0	0	0	0	0	0	3	50	3	50	0	0
mmu-miR-1933-5p	2	2	100	0	0	0	0	0	0	0	0	0	0	0	0	0	0	0	0	0	0	0	0	0	0	0	0	0	0	0	0	0	0	0	0	0	0	0	0	0	0	0	0	0	0	0	0	0	0
mmu-miR-1934-3p	97	53	54.6392	0	0	0	0	0	0	0	0	0	0	0	0	0	0	0	0	0	0	0	0	0	0	0	0	0	0	0	0	0	0	0	0	0	0	0	0	0	0	0	0	3	3.09278	2	2.06186	1	1.03093
mmu-miR-1934-5p	10	2	20	0	0	0	0	0	0	0	0	0	0	0	0	0	0	0	0	0	0	0	0	0	0	0	0	0	0	0	0	0	0	0	0	0	0	0	0	0	0	0	0	0	0	0	0	0	0
mmu-miR-1936	2	0	0	0	0	0	0	0	0	0	0	0	0	0	0	0	0	0	0	0	0	0	0	0	0	0	0	0	0	0	0	0	0	0	0	0	0	0	0	0	0	0	0	0	0	0	0	0	0
mmu-miR-1938	2	2	100	0	0	0	0	0	0	0	0	0	0	0	0	0	0	0	0	0	0	0	0	0	0	0	0	0	0	0	0	0	0	0	0	0	0	0	0	0	0	0	0	1	50	1	50	0	0
mmu-miR-193a-3p	153	93	60.7843	0	0	0	0	0	0	0	0	0	0	0	0	0	0	0	0	0	0	0	0	0	0	0	0	0	0	0	0	0	0	0	0	0	0	0	0	0	0	0	0	0	0	0	0	0	0
mmu-miR-193a-5p	1266	407	32.1485	12	0.947867	12	0.947867	0	0	0	0	0	0	0	0	0	0	0	0	0	0	0	0	0	0	0	0	0	0	0	0	0	0	0	0	0	0	0	0	0	0	0	0	5	0.394945	4	0.315956	1	0.0789889
mmu-miR-193b-3p	77	38	49.3506	0	0	0	0	0	0	0	0	0	0	0	0	0	0	0	0	0	0	0	0	0	0	0	0	0	0	0	0	0	0	0	0	0	0	0	0	0	0	0	0	0	0	0	0	0	0
mmu-miR-193b-5p	845	261	30.8876	8	0.946746	6	0.710059	2	0.236686	0	0	0	0	0	0	0	0	0	0	0	0	0	0	0	0	0	0	0	0	0	0	0	0	0	0	0	0	0	0	0	0	0	0	2	0.236686	0	0	0	0
mmu-miR-194-1-3p	1	0	0	0	0	0	0	0	0	0	0	0	0	0	0	0	0	0	0	0	0	0	0	0	0	0	0	0	0	0	0	0	0	0	0	0	0	0	0	0	0	0	0	0	0	0	0	0	0
mmu-miR-194-2-3p	121	63	52.0661	0	0	0	0	0	0	0	0	0	0	0	0	0	0	0	0	0	0	0	0	0	0	0	0	0	0	0	0	0	0	0	0	0	0	0	0	0	0	0	0	0	0	0	0	0	0
mmu-miR-194-5p	3629	1316	36.2634	9	0.248002	9	0.248002	0	0	2	0.0551116	2	0.0551116	0	0	0	0	0	0	0	0	0	0	0	0	0	0	0	0	0	0	0	0	0	0	0	0	0	0	0	0	0	0	323	8.90052	255	7.02673	67	1.84624
mmu-miR-1941-3p	4	4	100	0	0	0	0	0	0	0	0	0	0	0	0	0	0	0	0	0	0	0	0	0	0	0	0	0	0	0	0	0	0	0	0	0	0	0	0	0	0	0	0	4	100	4	100	0	0
mmu-miR-1941-5p	7	7	100	0	0	0	0	0	0	0	0	0	0	0	0	0	0	0	0	0	0	0	0	0	0	0	0	0	0	0	0	0	0	0	0	0	0	0	0	0	0	0	0	0	0	0	0	0	0
mmu-miR-1943-3p	1	1	100	0	0	0	0	0	0	0	0	0	0	0	0	0	0	0	0	0	0	0	0	0	0	0	0	0	0	0	0	0	0	0	0	0	0	0	0	0	0	0	0	0	0	0	0	0	0
mmu-miR-1943-5p	116	15	12.931	0	0	0	0	0	0	0	0	0	0	0	0	0	0	0	0	0	0	0	0	0	0	0	0	0	0	0	0	0	0	0	0	0	0	0	0	0	0	0	0	0	0	0	0	0	0
mmu-miR-1945	32	30	93.75	0	0	0	0	0	0	0	0	0	0	0	0	0	0	0	0	0	0	0	0	0	0	0	0	0	0	0	0	0	0	0	0	0	0	0	0	0	0	0	0	3	9.375	3	9.375	0	0
mmu-miR-1946b	1	1	100	1	100	1	100	0	0	1	100	1	100	0	0	0	0	0	0	0	0	0	0	0	0	0	0	0	0	0	0	0	0	0	0	0	0	0	0	0	0	0	0	0	0	0	0	0	0
mmu-miR-1947-5p	5	3	60	0	0	0	0	0	0	0	0	0	0	0	0	0	0	0	0	0	0	0	0	0	0	0	0	0	0	0	0	0	0	0	0	0	0	0	0	0	0	0	0	0	0	0	0	0	0
mmu-miR-1948-3p	43	27	62.7907	0	0	0	0	0	0	0	0	0	0	0	0	0	0	0	0	0	0	0	0	0	0	0	0	0	0	0	0	0	0	0	0	0	0	0	0	0	0	0	0	2	4.65116	2	4.65116	0	0
mmu-miR-1948-5p	2	2	100	0	0	0	0	0	0	0	0	0	0	0	0	0	0	0	0	0	0	0	0	0	0	0	0	0	0	0	0	0	0	0	0	0	0	0	0	0	0	0	0	2	100	2	100	0	0
mmu-miR-1953	23	18	78.2609	0	0	0	0	0	0	0	0	0	0	0	0	0	0	0	0	0	0	0	0	0	0	0	0	0	0	0	0	0	0	0	0	0	0	0	0	0	0	0	0	13	56.5217	13	56.5217	0	0
mmu-miR-1954	3	3	100	0	0	0	0	0	0	0	0	0	0	0	0	0	0	0	0	0	0	0	0	0	0	0	0	0	0	0	0	0	0	0	0	0	0	0	0	0	0	0	0	0	0	0	0	0	0
mmu-miR-1955-3p	2	2	100	0	0	0	0	0	0	0	0	0	0	0	0	0	0	0	0	0	0	0	0	0	0	0	0	0	0	0	0	0	0	0	0	0	0	0	0	0	0	0	0	1	50	1	50	0	0
mmu-miR-1955-5p	1	1	100	0	0	0	0	0	0	0	0	0	0	0	0	0	0	0	0	0	0	0	0	0	0	0	0	0	0	0	0	0	0	0	0	0	0	0	0	0	0	0	0	0	0	0	0	0	0
mmu-miR-1956	4	2	50	0	0	0	0	0	0	0	0	0	0	0	0	0	0	0	0	0	0	0	0	0	0	0	0	0	0	0	0	0	0	0	0	0	0	0	0	0	0	0	0	0	0	0	0	0	0
mmu-miR-1957a	30	30	100	6	20	6	20	0	0	0	0	0	0	0	0	0	0	0	0	0	0	0	0	0	0	0	0	0	0	0	0	0	0	0	0	0	0	0	0	0	0	0	0	0	0	0	0	0	0
mmu-miR-1958	3	0	0	0	0	0	0	0	0	0	0	0	0	0	0	0	0	0	0	0	0	0	0	0	0	0	0	0	0	0	0	0	0	0	0	0	0	0	0	0	0	0	0	0	0	0	0	0	0
mmu-miR-195a-3p	280	205	73.2143	0	0	0	0	0	0	0	0	0	0	0	0	0	0	0	0	0	0	0	0	0	0	0	0	0	0	0	0	0	0	0	0	0	0	0	0	0	0	0	0	100	35.7143	100	35.7143	0	0
mmu-miR-195a-5p	1943	1661	85.4864	2	0.102934	2	0.102934	0	0	1	0.0514668	1	0.0514668	0	0	0	0	0	0	0	0	0	0	0	0	0	0	0	0	0	0	0	0	0	0	0	0	0	0	0	0	0	0	791	40.7102	734	37.7766	57	2.93361
mmu-miR-1960	9	6	66.6667	0	0	0	0	0	0	0	0	0	0	0	0	0	0	0	0	0	0	0	0	0	0	0	0	0	0	0	0	0	0	0	0	0	0	0	0	0	0	0	0	0	0	0	0	0	0
mmu-miR-1962	1	1	100	0	0	0	0	0	0	0	0	0	0	0	0	0	0	0	0	0	0	0	0	0	0	0	0	0	0	0	0	0	0	0	0	0	0	0	0	0	0	0	0	0	0	0	0	0	0
mmu-miR-1964-3p	138	90	65.2174	0	0	0	0	0	0	0	0	0	0	0	0	0	0	0	0	0	0	0	0	0	0	0	0	0	0	0	0	0	0	0	0	0	0	0	0	0	0	0	0	2	1.44928	2	1.44928	0	0
mmu-miR-1964-5p	2	2	100	0	0	0	0	0	0	0	0	0	0	0	0	0	0	0	0	0	0	0	0	0	0	0	0	0	0	0	0	0	0	0	0	0	0	0	0	0	0	0	0	0	0	0	0	0	0
mmu-miR-1966-3p	2	0	0	0	0	0	0	0	0	0	0	0	0	0	0	0	0	0	0	0	0	0	0	0	0	0	0	0	0	0	0	0	0	0	0	0	0	0	0	0	0	0	0	0	0	0	0	0	0
mmu-miR-1966-5p	5	5	100	0	0	0	0	0	0	0	0	0	0	0	0	0	0	0	0	0	0	0	0	0	0	0	0	0	0	0	0	0	0	0	0	0	0	0	0	0	0	0	0	0	0	0	0	0	0
mmu-miR-1968-5p	7	6	85.7143	0	0	0	0	0	0	0	0	0	0	0	0	0	0	0	0	0	0	0	0	0	0	0	0	0	0	0	0	0	0	0	0	0	0	0	0	0	0	0	0	0	0	0	0	0	0
mmu-miR-1969	9	4	44.4444	0	0	0	0	0	0	0	0	0	0	0	0	0	0	0	0	0	0	0	0	0	0	0	0	0	0	0	0	0	0	0	0	0	0	0	0	0	0	0	0	2	22.2222	1	11.1111	1	11.1111
mmu-miR-196a-1-3p	10	9	90	0	0	0	0	0	0	0	0	0	0	0	0	0	0	0	0	0	0	0	0	0	0	0	0	0	0	0	0	0	0	0	0	0	0	0	0	0	0	0	0	0	0	0	0	0	0
mmu-miR-196a-2-3p	33	19	57.5758	0	0	0	0	0	0	0	0	0	0	0	0	0	0	0	0	0	0	0	0	0	0	0	0	0	0	0	0	0	0	0	0	0	0	0	0	0	0	0	0	14	42.4242	14	42.4242	0	0
mmu-miR-196a-5p	16769	7270	43.3538	44	0.262389	44	0.262389	0	0	5	0.0298169	5	0.0298169	0	0	0	0	0	0	0	0	3	0.0178902	2	0.0119268	1	0.00596338	0	0	0	0	0	0	0	0	0	0	0	0	0	0	0	0	1042	6.21385	1007	6.00513	35	0.208718
mmu-miR-196b-3p	3	0	0	0	0	0	0	0	0	0	0	0	0	0	0	0	0	0	0	0	0	0	0	0	0	0	0	0	0	0	0	0	0	0	0	0	0	0	0	0	0	0	0	0	0	0	0	0	0
mmu-miR-196b-5p	74764	36527	48.8564	138	0.184581	136	0.181906	2	0.00267508	0	0	0	0	0	0	3	0.00401263	3	0.00401263	0	0	21	0.0280884	14	0.0187256	7	0.00936279	0	0	0	0	0	0	0	0	0	0	0	0	0	0	0	0	1991	2.66305	1662	2.223	329	0.440051
mmu-miR-1970	8	8	100	1	12.5	0	0	1	12.5	0	0	0	0	0	0	0	0	0	0	0	0	0	0	0	0	0	0	0	0	0	0	0	0	0	0	0	0	0	0	0	0	0	0	2	25	2	25	0	0
mmu-miR-1981-3p	136	128	94.1176	0	0	0	0	0	0	0	0	0	0	0	0	0	0	0	0	0	0	0	0	0	0	0	0	0	0	0	0	0	0	0	0	0	0	0	0	0	0	0	0	87	63.9706	68	50	19	13.9706
mmu-miR-1981-5p	6691	5316	79.45	8	0.119564	8	0.119564	0	0	0	0	0	0	0	0	0	0	0	0	0	0	2	0.0298909	1	0.0149454	1	0.0149454	0	0	0	0	0	0	0	0	0	0	0	0	0	0	0	0	0	0	0	0	0	0
mmu-miR-1982-3p	6	4	66.6667	0	0	0	0	0	0	0	0	0	0	0	0	0	0	0	0	0	0	0	0	0	0	0	0	0	0	0	0	0	0	0	0	0	0	0	0	0	0	0	0	0	0	0	0	0	0
mmu-miR-1983	48	39	81.25	0	0	0	0	0	0	0	0	0	0	0	0	0	0	0	0	0	0	0	0	0	0	0	0	0	0	0	0	0	0	0	0	0	0	0	0	0	0	0	0	0	0	0	0	0	0
mmu-miR-199a-3p	69725	68362	98.0452	7	0.0100394	7	0.0100394	0	0	0	0	0	0	0	0	0	0	0	0	0	0	0	0	0	0	0	0	0	0	0	0	0	0	0	0	0	0	0	0	0	0	0	0	3179	4.55934	765	1.09717	2414	3.46217
mmu-miR-199a-5p	37066	5820	15.7017	133	0.358819	133	0.358819	0	0	33	0.0890304	33	0.0890304	0	0	1	0.00269789	1	0.00269789	0	0	1	0.00269789	1	0.00269789	0	0	0	0	0	0	0	0	0	0	0	0	0	0	0	0	0	0	266	0.717639	244	0.658285	19	0.0512599
mmu-miR-199b-3p	32188	31506	97.8812	3	0.00932024	3	0.00932024	0	0	0	0	0	0	0	0	0	0	0	0	0	0	0	0	0	0	0	0	0	0	0	0	0	0	0	0	0	0	0	0	0	0	0	0	385	1.1961	382	1.18678	3	0.00932024
mmu-miR-199b-5p	1270	269	21.1811	1	0.0787402	1	0.0787402	0	0	0	0	0	0	0	0	0	0	0	0	0	0	0	0	0	0	0	0	0	0	0	0	0	0	0	0	0	0	0	0	0	0	0	0	8	0.629921	6	0.472441	2	0.15748
mmu-miR-19a-3p	144	57	39.5833	1	0.694444	1	0.694444	0	0	1	0.694444	1	0.694444	0	0	0	0	0	0	0	0	0	0	0	0	0	0	0	0	0	0	0	0	0	0	0	0	0	0	0	0	0	0	0	0	0	0	0	0
mmu-miR-19b-1-5p	2	1	50	0	0	0	0	0	0	0	0	0	0	0	0	0	0	0	0	0	0	0	0	0	0	0	0	0	0	0	0	0	0	0	0	0	0	0	0	0	0	0	0	0	0	0	0	0	0
mmu-miR-19b-3p	727	293	40.3026	6	0.825309	6	0.825309	0	0	1	0.137552	1	0.137552	0	0	0	0	0	0	0	0	1	0.137552	1	0.137552	0	0	0	0	0	0	0	0	0	0	0	0	0	0	0	0	0	0	2	0.275103	1	0.137552	1	0.137552
mmu-miR-1a-3p	26453	4850	18.3344	93	0.351567	93	0.351567	0	0	24	0.0907269	24	0.0907269	0	0	0	0	0	0	0	0	11	0.0415832	10	0.0378029	1	0.00378029	0	0	0	0	0	0	0	0	0	0	0	0	0	0	0	0	384	1.45163	365	1.37981	15	0.0567043
mmu-miR-1b-3p	26	1	3.84615	0	0	0	0	0	0	0	0	0	0	0	0	0	0	0	0	0	0	0	0	0	0	0	0	0	0	0	0	0	0	0	0	0	0	0	0	0	0	0	0	0	0	0	0	0	0
mmu-miR-200a-3p	5	3	60	0	0	0	0	0	0	0	0	0	0	0	0	0	0	0	0	0	0	0	0	0	0	0	0	0	0	0	0	0	0	0	0	0	0	0	0	0	0	0	0	2	40	2	40	0	0
mmu-miR-200b-3p	4	4	100	0	0	0	0	0	0	0	0	0	0	0	0	0	0	0	0	0	0	0	0	0	0	0	0	0	0	0	0	0	0	0	0	0	0	0	0	0	0	0	0	1	25	1	25	0	0
mmu-miR-200b-5p	1	0	0	0	0	0	0	0	0	0	0	0	0	0	0	0	0	0	0	0	0	0	0	0	0	0	0	0	0	0	0	0	0	0	0	0	0	0	0	0	0	0	0	0	0	0	0	0	0
mmu-miR-200c-3p	104	38	36.5385	1	0.961538	1	0.961538	0	0	0	0	0	0	0	0	0	0	0	0	0	0	0	0	0	0	0	0	0	0	0	0	0	0	0	0	0	0	0	0	0	0	0	0	0	0	0	0	0	0
mmu-miR-201-3p	1	0	0	0	0	0	0	0	0	0	0	0	0	0	0	0	0	0	0	0	0	0	0	0	0	0	0	0	0	0	0	0	0	0	0	0	0	0	0	0	0	0	0	0	0	0	0	0	0
mmu-miR-201-5p	1	1	100	0	0	0	0	0	0	0	0	0	0	0	0	0	0	0	0	0	0	0	0	0	0	0	0	0	0	0	0	0	0	0	0	0	0	0	0	0	0	0	0	0	0	0	0	0	0
mmu-miR-203-3p	645	206	31.938	1	0.155039	0	0	1	0.155039	0	0	0	0	0	0	0	0	0	0	0	0	0	0	0	0	0	0	0	0	0	0	0	0	0	0	0	0	0	0	0	0	0	0	80	12.4031	80	12.4031	0	0
mmu-miR-204-3p	6	4	66.6667	0	0	0	0	0	0	0	0	0	0	0	0	0	0	0	0	0	0	0	0	0	0	0	0	0	0	0	0	0	0	0	0	0	0	0	0	0	0	0	0	0	0	0	0	0	0
mmu-miR-204-5p	203	180	88.67	0	0	0	0	0	0	0	0	0	0	0	0	0	0	0	0	0	0	0	0	0	0	0	0	0	0	0	0	0	0	0	0	0	0	0	0	0	0	0	0	147	72.4138	138	67.9803	8	3.94089
mmu-miR-205-5p	5	5	100	0	0	0	0	0	0	0	0	0	0	0	0	0	0	0	0	0	0	0	0	0	0	0	0	0	0	0	0	0	0	0	0	0	0	0	0	0	0	0	0	0	0	0	0	0	0
mmu-miR-206-3p	53498	9705	18.1409	442	0.826199	436	0.814984	6	0.0112154	59	0.110284	59	0.110284	0	0	0	0	0	0	0	0	86	0.160754	78	0.1458	8	0.0149538	0	0	0	0	0	0	0	0	0	0	0	0	0	0	0	0	2158	4.0338	2068	3.86557	84	0.157015
mmu-miR-20a-3p	13	10	76.9231	0	0	0	0	0	0	0	0	0	0	0	0	0	0	0	0	0	0	0	0	0	0	0	0	0	0	0	0	0	0	0	0	0	0	0	0	0	0	0	0	7	53.8462	7	53.8462	0	0
mmu-miR-20a-5p	14272	2187	15.3237	86	0.602578	86	0.602578	0	0	14	0.0980942	14	0.0980942	0	0	0	0	0	0	0	0	4	0.0280269	3	0.0210202	1	0.00700673	0	0	0	0	0	0	0	0	0	0	0	0	0	0	0	0	157	1.10006	157	1.10006	0	0
mmu-miR-20b-5p	4	4	100	4	100	4	100	0	0	0	0	0	0	0	0	0	0	0	0	0	0	0	0	0	0	0	0	0	0	0	0	0	0	0	0	0	0	0	0	0	0	0	0	0	0	0	0	0	0
mmu-miR-210-3p	30580	15223	49.7809	141	0.461086	141	0.461086	0	0	1	0.00327011	1	0.00327011	0	0	1	0.00327011	1	0.00327011	0	0	47	0.153695	35	0.114454	12	0.0392413	0	0	0	0	0	0	0	0	0	0	0	0	0	0	0	0	621	2.03074	619	2.0242	2	0.00654022
mmu-miR-210-5p	1221	132	10.8108	6	0.4914	6	0.4914	0	0	0	0	0	0	0	0	0	0	0	0	0	0	1	0.0819001	1	0.0819001	0	0	0	0	0	0	0	0	0	0	0	0	0	0	0	0	0	0	13	1.0647	13	1.0647	0	0
mmu-miR-212-3p	230	214	93.0435	0	0	0	0	0	0	0	0	0	0	0	0	0	0	0	0	0	0	0	0	0	0	0	0	0	0	0	0	0	0	0	0	0	0	0	0	0	0	0	0	10	4.34783	10	4.34783	0	0
mmu-miR-212-5p	503	142	28.2306	3	0.596421	3	0.596421	0	0	0	0	0	0	0	0	0	0	0	0	0	0	0	0	0	0	0	0	0	0	0	0	0	0	0	0	0	0	0	0	0	0	0	0	44	8.74751	41	8.15109	3	0.596421
mmu-miR-2137	55	55	100	1	1.81818	1	1.81818	0	0	1	1.81818	1	1.81818	0	0	0	0	0	0	0	0	1	1.81818	1	1.81818	0	0	0	0	0	0	0	0	0	0	0	0	0	0	0	0	0	0	0	0	0	0	0	0
mmu-miR-214-3p	2642	2060	77.9712	8	0.302801	8	0.302801	0	0	0	0	0	0	0	0	0	0	0	0	0	0	2	0.0757002	2	0.0757002	0	0	0	0	0	0	0	0	0	0	0	0	0	0	0	0	0	0	0	0	0	0	0	0
mmu-miR-214-5p	1457	182	12.4914	21	1.44132	20	1.37268	1	0.0686342	2	0.137268	2	0.137268	0	0	0	0	0	0	0	0	0	0	0	0	0	0	0	0	0	0	0	0	0	0	0	0	0	0	0	0	0	0	6	0.411805	2	0.137268	3	0.205903
mmu-miR-215-5p	145	105	72.4138	1	0.689655	1	0.689655	0	0	0	0	0	0	0	0	0	0	0	0	0	0	0	0	0	0	0	0	0	0	0	0	0	0	0	0	0	0	0	0	0	0	0	0	95	65.5172	95	65.5172	0	0
mmu-miR-216a-5p	9	1	11.1111	0	0	0	0	0	0	0	0	0	0	0	0	0	0	0	0	0	0	0	0	0	0	0	0	0	0	0	0	0	0	0	0	0	0	0	0	0	0	0	0	1	11.1111	1	11.1111	0	0
mmu-miR-216b-5p	7	1	14.2857	1	14.2857	1	14.2857	0	0	0	0	0	0	0	0	0	0	0	0	0	0	0	0	0	0	0	0	0	0	0	0	0	0	0	0	0	0	0	0	0	0	0	0	0	0	0	0	0	0
mmu-miR-217-5p	19	17	89.4737	0	0	0	0	0	0	0	0	0	0	0	0	0	0	0	0	0	0	0	0	0	0	0	0	0	0	0	0	0	0	0	0	0	0	0	0	0	0	0	0	1	5.26316	1	5.26316	0	0
mmu-miR-218-1-3p	6	6	100	0	0	0	0	0	0	0	0	0	0	0	0	0	0	0	0	0	0	0	0	0	0	0	0	0	0	0	0	0	0	0	0	0	0	0	0	0	0	0	0	0	0	0	0	0	0
mmu-miR-218-2-3p	11	6	54.5455	0	0	0	0	0	0	0	0	0	0	0	0	0	0	0	0	0	0	0	0	0	0	0	0	0	0	0	0	0	0	0	0	0	0	0	0	0	0	0	0	0	0	0	0	0	0
mmu-miR-218-5p	2357	2261	95.927	0	0	0	0	0	0	0	0	0	0	0	0	0	0	0	0	0	0	0	0	0	0	0	0	0	0	0	0	0	0	0	0	0	0	0	0	0	0	0	0	580	24.6076	458	19.4315	120	5.09122
mmu-miR-219a-1-3p	53	26	49.0566	0	0	0	0	0	0	0	0	0	0	0	0	0	0	0	0	0	0	0	0	0	0	0	0	0	0	0	0	0	0	0	0	0	0	0	0	0	0	0	0	4	7.54717	3	5.66038	1	1.88679
mmu-miR-219a-2-3p	18	4	22.2222	0	0	0	0	0	0	0	0	0	0	0	0	0	0	0	0	0	0	0	0	0	0	0	0	0	0	0	0	0	0	0	0	0	0	0	0	0	0	0	0	0	0	0	0	0	0
mmu-miR-219a-5p	6	6	100	0	0	0	0	0	0	0	0	0	0	0	0	0	0	0	0	0	0	0	0	0	0	0	0	0	0	0	0	0	0	0	0	0	0	0	0	0	0	0	0	6	100	0	0	6	100
mmu-miR-219c-5p	30	3	10	0	0	0	0	0	0	0	0	0	0	0	0	0	0	0	0	0	0	0	0	0	0	0	0	0	0	0	0	0	0	0	0	0	0	0	0	0	0	0	0	0	0	0	0	0	0
mmu-miR-21a-3p	2723	831	30.5178	25	0.918105	25	0.918105	0	0	0	0	0	0	0	0	0	0	0	0	0	0	0	0	0	0	0	0	0	0	0	0	0	0	0	0	0	0	0	0	0	0	0	0	22	0.807932	22	0.807932	0	0
mmu-miR-21a-5p	4702930	3888800	82.689	3987	0.084777	3969	0.0843943	18	0.00038274	605	0.0128643	605	0.0128643	0	0	0	0	0	0	0	0	102	0.00216886	84	0.00178612	18	0.00038274	0	0	0	0	0	0	0	0	0	0	0	0	0	0	0	0	3134990	66.6604	2955960	62.8536	178901	3.80404
mmu-miR-22-3p	105718	22171	20.9718	1597	1.51062	938	0.887266	659	0.623356	97	0.0917535	97	0.0917535	0	0	2	0.00189183	2	0.00189183	0	0	170	0.160805	73	0.0690516	97	0.0917535	0	0	0	0	0	0	0	0	0	0	0	0	0	0	0	0	1188	1.12374	1169	1.10577	19	0.0179723
mmu-miR-22-5p	755	617	81.7219	0	0	0	0	0	0	0	0	0	0	0	0	0	0	0	0	0	0	0	0	0	0	0	0	0	0	0	0	0	0	0	0	0	0	0	0	0	0	0	0	11	1.45695	11	1.45695	0	0
mmu-miR-221-3p	5450	4004	73.4679	9	0.165138	9	0.165138	0	0	0	0	0	0	0	0	0	0	0	0	0	0	3	0.0550459	2	0.0366972	1	0.0183486	0	0	0	0	0	0	0	0	0	0	0	0	0	0	0	0	278	5.10092	222	4.07339	56	1.02752
mmu-miR-221-5p	4461	2031	45.5279	11	0.246581	11	0.246581	0	0	2	0.044833	2	0.044833	0	0	0	0	0	0	0	0	1	0.0224165	1	0.0224165	0	0	0	0	0	0	0	0	0	0	0	0	0	0	0	0	0	0	0	0	0	0	0	0
mmu-miR-222-3p	3122	2862	91.672	5	0.160154	5	0.160154	0	0	0	0	0	0	0	0	0	0	0	0	0	0	1	0.0320307	1	0.0320307	0	0	0	0	0	0	0	0	0	0	0	0	0	0	0	0	0	0	815	26.1051	27	0.86483	84	2.69058
mmu-miR-222-5p	434	403	92.8571	0	0	0	0	0	0	0	0	0	0	0	0	0	0	0	0	0	0	0	0	0	0	0	0	0	0	0	0	0	0	0	0	0	0	0	0	0	0	0	0	288	66.3594	260	59.9078	28	6.45161
mmu-miR-223-3p	6	5	83.3333	0	0	0	0	0	0	0	0	0	0	0	0	0	0	0	0	0	0	0	0	0	0	0	0	0	0	0	0	0	0	0	0	0	0	0	0	0	0	0	0	0	0	0	0	0	0
mmu-miR-223-5p	2	2	100	0	0	0	0	0	0	0	0	0	0	0	0	0	0	0	0	0	0	0	0	0	0	0	0	0	0	0	0	0	0	0	0	0	0	0	0	0	0	0	0	1	50	1	50	0	0
mmu-miR-224-3p	1	1	100	0	0	0	0	0	0	0	0	0	0	0	0	0	0	0	0	0	0	0	0	0	0	0	0	0	0	0	0	0	0	0	0	0	0	0	0	0	0	0	0	0	0	0	0	0	0
mmu-miR-224-5p	2431	2382	97.9844	1	0.0411353	1	0.0411353	0	0	0	0	0	0	0	0	0	0	0	0	0	0	0	0	0	0	0	0	0	0	0	0	0	0	0	0	0	0	0	0	0	0	0	0	1971	81.0777	299	12.2995	53	2.18017
mmu-miR-23a-3p	14372	9466	65.8642	78	0.542722	77	0.535764	1	0.00695797	3	0.0208739	3	0.0208739	0	0	0	0	0	0	0	0	3	0.0208739	3	0.0208739	0	0	0	0	0	0	0	0	0	0	0	0	0	0	0	0	0	0	2043	14.2151	783	5.44809	1212	8.43306
mmu-miR-23a-5p	17	12	70.5882	0	0	0	0	0	0	0	0	0	0	0	0	0	0	0	0	0	0	0	0	0	0	0	0	0	0	0	0	0	0	0	0	0	0	0	0	0	0	0	0	0	0	0	0	0	0
mmu-miR-23b-3p	19079	14332	75.1192	87	0.455999	85	0.445516	2	0.0104827	3	0.0157241	3	0.0157241	0	0	0	0	0	0	0	0	7	0.0366896	6	0.0314482	1	0.00524136	0	0	0	0	0	0	0	0	0	0	0	0	0	0	0	0	4070	21.3324	669	3.50647	3344	17.5271
mmu-miR-23b-5p	97	47	48.4536	1	1.03093	1	1.03093	0	0	0	0	0	0	0	0	0	0	0	0	0	0	0	0	0	0	0	0	0	0	0	0	0	0	0	0	0	0	0	0	0	0	0	0	3	3.09278	2	2.06186	1	1.03093
mmu-miR-24-1-5p	60	23	38.3333	0	0	0	0	0	0	0	0	0	0	0	0	0	0	0	0	0	0	0	0	0	0	0	0	0	0	0	0	0	0	0	0	0	0	0	0	0	0	0	0	0	0	0	0	0	0
mmu-miR-24-2-5p	3453	1502	43.4984	12	0.347524	12	0.347524	0	0	1	0.0289603	1	0.0289603	0	0	0	0	0	0	0	0	1	0.0289603	1	0.0289603	0	0	0	0	0	0	0	0	0	0	0	0	0	0	0	0	0	0	9	0.260643	9	0.260643	0	0
mmu-miR-24-3p	349511	234629	67.1306	519	0.148493	491	0.140482	28	0.00801119	64	0.0183113	64	0.0183113	0	0	2	0.000572228	2	0.000572228	0	0	33	0.00944176	27	0.00772508	6	0.00171668	0	0	0	0	0	0	0	0	0	0	0	0	0	0	0	0	527	0.150782	472	0.135046	55	0.0157363
mmu-miR-25-3p	5002	3270	65.3739	19	0.379848	17	0.339864	2	0.039984	0	0	0	0	0	0	0	0	0	0	0	0	3	0.059976	2	0.039984	1	0.019992	0	0	0	0	0	0	0	0	0	0	0	0	0	0	0	0	63	1.2595	42	0.839664	21	0.419832
mmu-miR-25-5p	157	126	80.2548	1	0.636943	1	0.636943	0	0	0	0	0	0	0	0	0	0	0	0	0	0	0	0	0	0	0	0	0	0	0	0	0	0	0	0	0	0	0	0	0	0	0	0	82	52.2293	82	52.2293	0	0
mmu-miR-26a-1-3p	17	0	0	0	0	0	0	0	0	0	0	0	0	0	0	0	0	0	0	0	0	0	0	0	0	0	0	0	0	0	0	0	0	0	0	0	0	0	0	0	0	0	0	0	0	0	0	0	0
mmu-miR-26a-2-3p	21	3	14.2857	0	0	0	0	0	0	0	0	0	0	0	0	0	0	0	0	0	0	0	0	0	0	0	0	0	0	0	0	0	0	0	0	0	0	0	0	0	0	0	0	0	0	0	0	0	0
mmu-miR-26a-5p	43397	27948	64.4008	91	0.209692	91	0.209692	0	0	10	0.0230431	10	0.0230431	0	0	0	0	0	0	0	0	7	0.0161301	6	0.0138258	1	0.00230431	0	0	0	0	0	0	0	0	0	0	0	0	0	0	0	0	995	2.29279	683	1.57384	311	0.716639
mmu-miR-26b-3p	60	43	71.6667	0	0	0	0	0	0	0	0	0	0	0	0	0	0	0	0	0	0	0	0	0	0	0	0	0	0	0	0	0	0	0	0	0	0	0	0	0	0	0	0	1	1.66667	1	1.66667	0	0
mmu-miR-26b-5p	8242	7433	90.1844	42	0.509585	42	0.509585	0	0	1	0.012133	1	0.012133	0	0	0	0	0	0	0	0	0	0	0	0	0	0	0	0	0	0	0	0	0	0	0	0	0	0	0	0	0	0	5346	64.8629	4501	54.6105	673	8.16549
mmu-miR-27a-3p	49619	14487	29.1965	154	0.310365	154	0.310365	0	0	8	0.0161229	8	0.0161229	0	0	1	0.00201536	1	0.00201536	0	0	8	0.0161229	8	0.0161229	0	0	0	0	0	0	0	0	0	0	0	0	0	0	0	0	0	0	10	0.0201536	10	0.0201536	0	0
mmu-miR-27a-5p	1356	176	12.9794	12	0.884956	11	0.811209	1	0.0737463	0	0	0	0	0	0	0	0	0	0	0	0	1	0.0737463	0	0	1	0.0737463	0	0	0	0	0	0	0	0	0	0	0	0	0	0	0	0	13	0.958702	10	0.737463	2	0.147493
mmu-miR-27b-3p	336402	149228	44.36	805	0.239297	805	0.239297	0	0	65	0.0193221	65	0.0193221	0	0	4	0.00118905	4	0.00118905	0	0	26	0.00772885	22	0.00653979	4	0.00118905	0	0	0	0	0	0	0	0	0	0	0	0	0	0	0	0	9250	2.74969	8982	2.67002	268	0.0796666
mmu-miR-27b-5p	3936	2090	53.0996	41	1.04167	41	1.04167	0	0	0	0	0	0	0	0	0	0	0	0	0	0	2	0.050813	2	0.050813	0	0	0	0	0	0	0	0	0	0	0	0	0	0	0	0	0	0	1645	41.7937	57	1.44817	916	23.2724
mmu-miR-28a-3p	39262	16826	42.8557	90	0.229229	90	0.229229	0	0	4	0.010188	4	0.010188	0	0	0	0	0	0	0	0	5	0.012735	4	0.010188	1	0.00254699	0	0	0	0	0	0	0	0	0	0	0	0	0	0	0	0	1975	5.03031	1970	5.01757	5	0.012735
mmu-miR-28a-5p	15221	13372	87.8523	14	0.0919782	14	0.0919782	0	0	1	0.00656987	1	0.00656987	0	0	0	0	0	0	0	0	0	0	0	0	0	0	0	0	0	0	0	0	0	0	0	0	0	0	0	0	0	0	89	0.584718	87	0.571579	2	0.0131397
mmu-miR-28b	1	1	100	0	0	0	0	0	0	0	0	0	0	0	0	0	0	0	0	0	0	0	0	0	0	0	0	0	0	0	0	0	0	0	0	0	0	0	0	0	0	0	0	0	0	0	0	0	0
mmu-miR-28c	315	80	25.3968	0	0	0	0	0	0	0	0	0	0	0	0	0	0	0	0	0	0	0	0	0	0	0	0	0	0	0	0	0	0	0	0	0	0	0	0	0	0	0	0	5	1.5873	5	1.5873	0	0
mmu-miR-291a-3p	1	0	0	0	0	0	0	0	0	0	0	0	0	0	0	0	0	0	0	0	0	0	0	0	0	0	0	0	0	0	0	0	0	0	0	0	0	0	0	0	0	0	0	0	0	0	0	0	0
mmu-miR-291a-5p	1	0	0	0	0	0	0	0	0	0	0	0	0	0	0	0	0	0	0	0	0	0	0	0	0	0	0	0	0	0	0	0	0	0	0	0	0	0	0	0	0	0	0	0	0	0	0	0	0
mmu-miR-292a-5p	4	1	25	0	0	0	0	0	0	0	0	0	0	0	0	0	0	0	0	0	0	0	0	0	0	0	0	0	0	0	0	0	0	0	0	0	0	0	0	0	0	0	0	0	0	0	0	0	0
mmu-miR-293-3p	1	0	0	0	0	0	0	0	0	0	0	0	0	0	0	0	0	0	0	0	0	0	0	0	0	0	0	0	0	0	0	0	0	0	0	0	0	0	0	0	0	0	0	0	0	0	0	0	0
mmu-miR-295-3p	1	1	100	0	0	0	0	0	0	0	0	0	0	0	0	0	0	0	0	0	0	0	0	0	0	0	0	0	0	0	0	0	0	0	0	0	0	0	0	0	0	0	0	0	0	0	0	0	0
mmu-miR-296-3p	1646	1616	98.1774	0	0	0	0	0	0	0	0	0	0	0	0	0	0	0	0	0	0	0	0	0	0	0	0	0	0	0	0	0	0	0	0	0	0	0	0	0	0	0	0	1	0.0607533	1	0.0607533	0	0
mmu-miR-296-5p	31	5	16.129	0	0	0	0	0	0	0	0	0	0	0	0	0	0	0	0	0	0	0	0	0	0	0	0	0	0	0	0	0	0	0	0	0	0	0	0	0	0	0	0	0	0	0	0	0	0
mmu-miR-297a-3p	1	0	0	0	0	0	0	0	0	0	0	0	0	0	0	0	0	0	0	0	0	0	0	0	0	0	0	0	0	0	0	0	0	0	0	0	0	0	0	0	0	0	0	0	0	0	0	0	0
mmu-miR-297a-5p	413	367	88.862	0	0	0	0	0	0	0	0	0	0	0	0	0	0	0	0	0	0	0	0	0	0	0	0	0	0	0	0	0	0	0	0	0	0	0	0	0	0	0	0	5	1.21065	4	0.968523	1	0.242131
mmu-miR-297b-3p	0	0	#NAME?	0	#NAME?	0	#NAME?	0	#NAME?	0	#NAME?	0	#NAME?	0	#NAME?	0	#NAME?	0	#NAME?	0	#NAME?	0	#NAME?	0	#NAME?	0	#NAME?	0	#NAME?	0	#NAME?	0	#NAME?	0	#NAME?	0	#NAME?	0	#NAME?	0	#NAME?	0	#NAME?	0	#NAME?	0	#NAME?	0	#NAME?
mmu-miR-297b-5p	110	93	84.5455	0	0	0	0	0	0	0	0	0	0	0	0	0	0	0	0	0	0	0	0	0	0	0	0	0	0	0	0	0	0	0	0	0	0	0	0	0	0	0	0	61	55.4545	42	38.1818	19	17.2727
mmu-miR-297c-3p	0	0	#NAME?	0	#NAME?	0	#NAME?	0	#NAME?	0	#NAME?	0	#NAME?	0	#NAME?	0	#NAME?	0	#NAME?	0	#NAME?	0	#NAME?	0	#NAME?	0	#NAME?	0	#NAME?	0	#NAME?	0	#NAME?	0	#NAME?	0	#NAME?	0	#NAME?	0	#NAME?	0	#NAME?	0	#NAME?	0	#NAME?	0	#NAME?
mmu-miR-297c-5p	111	42	37.8378	1	0.900901	1	0.900901	0	0	0	0	0	0	0	0	0	0	0	0	0	0	0	0	0	0	0	0	0	0	0	0	0	0	0	0	0	0	0	0	0	0	0	0	0	0	0	0	0	0
mmu-miR-298-5p	257	243	94.5525	0	0	0	0	0	0	0	0	0	0	0	0	0	0	0	0	0	0	0	0	0	0	0	0	0	0	0	0	0	0	0	0	0	0	0	0	0	0	0	0	0	0	0	0	0	0
mmu-miR-299a-3p	328	262	79.878	1	0.304878	1	0.304878	0	0	0	0	0	0	0	0	0	0	0	0	0	0	0	0	0	0	0	0	0	0	0	0	0	0	0	0	0	0	0	0	0	0	0	0	0	0	0	0	0	0
mmu-miR-299a-5p	16	8	50	0	0	0	0	0	0	0	0	0	0	0	0	0	0	0	0	0	0	0	0	0	0	0	0	0	0	0	0	0	0	0	0	0	0	0	0	0	0	0	0	0	0	0	0	0	0
mmu-miR-299b-3p	15	4	26.6667	0	0	0	0	0	0	0	0	0	0	0	0	0	0	0	0	0	0	0	0	0	0	0	0	0	0	0	0	0	0	0	0	0	0	0	0	0	0	0	0	0	0	0	0	0	0
mmu-miR-29a-3p	84890	77751	91.5903	30	0.0353399	30	0.0353399	0	0	7	0.00824597	7	0.00824597	0	0	0	0	0	0	0	0	1	0.001178	1	0.001178	0	0	0	0	0	0	0	0	0	0	0	0	0	0	0	0	0	0	1691	1.99199	1669	1.96607	22	0.0259159
mmu-miR-29a-5p	2674	2252	84.2184	1	0.0373972	1	0.0373972	0	0	0	0	0	0	0	0	0	0	0	0	0	0	0	0	0	0	0	0	0	0	0	0	0	0	0	0	0	0	0	0	0	0	0	0	2082	77.8609	1045	39.08	628	23.4854
mmu-miR-29b-1-5p	1408	1403	99.6449	0	0	0	0	0	0	0	0	0	0	0	0	0	0	0	0	0	0	0	0	0	0	0	0	0	0	0	0	0	0	0	0	0	0	0	0	0	0	0	0	1303	92.5426	238	16.9034	1056	75
mmu-miR-29b-2-5p	37	37	100	0	0	0	0	0	0	0	0	0	0	0	0	0	0	0	0	0	0	0	0	0	0	0	0	0	0	0	0	0	0	0	0	0	0	0	0	0	0	0	0	0	0	0	0	0	0
mmu-miR-29b-3p	7804	2020	25.8842	33	0.42286	33	0.42286	0	0	4	0.0512558	4	0.0512558	0	0	0	0	0	0	0	0	4	0.0512558	3	0.0384418	1	0.0128139	0	0	0	0	0	0	0	0	0	0	0	0	0	0	0	0	11	0.140953	10	0.128139	1	0.0128139
mmu-miR-29c-3p	314	241	76.7516	1	0.318471	1	0.318471	0	0	0	0	0	0	0	0	0	0	0	0	0	0	0	0	0	0	0	0	0	0	0	0	0	0	0	0	0	0	0	0	0	0	0	0	11	3.50318	11	3.50318	0	0
mmu-miR-29c-5p	6	6	100	0	0	0	0	0	0	0	0	0	0	0	0	0	0	0	0	0	0	0	0	0	0	0	0	0	0	0	0	0	0	0	0	0	0	0	0	0	0	0	0	3	50	0	0	3	50
mmu-miR-300-3p	1394	728	52.2238	9	0.645624	9	0.645624	0	0	2	0.143472	2	0.143472	0	0	0	0	0	0	0	0	0	0	0	0	0	0	0	0	0	0	0	0	0	0	0	0	0	0	0	0	0	0	6	0.430416	6	0.430416	0	0
mmu-miR-300-5p	3	2	66.6667	0	0	0	0	0	0	0	0	0	0	0	0	0	0	0	0	0	0	0	0	0	0	0	0	0	0	0	0	0	0	0	0	0	0	0	0	0	0	0	0	0	0	0	0	0	0
mmu-miR-301a-3p	908	315	34.6916	3	0.330396	3	0.330396	0	0	0	0	0	0	0	0	0	0	0	0	0	0	0	0	0	0	0	0	0	0	0	0	0	0	0	0	0	0	0	0	0	0	0	0	96	10.5727	21	2.31278	75	8.25991
mmu-miR-301a-5p	1	1	100	0	0	0	0	0	0	0	0	0	0	0	0	0	0	0	0	0	0	0	0	0	0	0	0	0	0	0	0	0	0	0	0	0	0	0	0	0	0	0	0	0	0	0	0	0	0
mmu-miR-301b-3p	147	70	47.619	0	0	0	0	0	0	0	0	0	0	0	0	0	0	0	0	0	0	0	0	0	0	0	0	0	0	0	0	0	0	0	0	0	0	0	0	0	0	0	0	11	7.48299	2	1.36054	9	6.12245
mmu-miR-3057-3p	5	2	40	0	0	0	0	0	0	0	0	0	0	0	0	0	0	0	0	0	0	0	0	0	0	0	0	0	0	0	0	0	0	0	0	0	0	0	0	0	0	0	0	0	0	0	0	0	0
mmu-miR-3057-5p	474	292	61.6034	0	0	0	0	0	0	0	0	0	0	0	0	0	0	0	0	0	0	0	0	0	0	0	0	0	0	0	0	0	0	0	0	0	0	0	0	0	0	0	0	61	12.8692	38	8.01688	18	3.79747
mmu-miR-3058-3p	1	1	100	0	0	0	0	0	0	0	0	0	0	0	0	0	0	0	0	0	0	0	0	0	0	0	0	0	0	0	0	0	0	0	0	0	0	0	0	0	0	0	0	0	0	0	0	0	0
mmu-miR-3058-5p	1	0	0	0	0	0	0	0	0	0	0	0	0	0	0	0	0	0	0	0	0	0	0	0	0	0	0	0	0	0	0	0	0	0	0	0	0	0	0	0	0	0	0	0	0	0	0	0	0
mmu-miR-3060-3p	5	4	80	0	0	0	0	0	0	0	0	0	0	0	0	0	0	0	0	0	0	0	0	0	0	0	0	0	0	0	0	0	0	0	0	0	0	0	0	0	0	0	0	0	0	0	0	0	0
mmu-miR-3060-5p	1	0	0	0	0	0	0	0	0	0	0	0	0	0	0	0	0	0	0	0	0	0	0	0	0	0	0	0	0	0	0	0	0	0	0	0	0	0	0	0	0	0	0	0	0	0	0	0	0
mmu-miR-3061-3p	33	20	60.6061	0	0	0	0	0	0	0	0	0	0	0	0	0	0	0	0	0	0	0	0	0	0	0	0	0	0	0	0	0	0	0	0	0	0	0	0	0	0	0	0	2	6.06061	2	6.06061	0	0
mmu-miR-3061-5p	18	18	100	0	0	0	0	0	0	0	0	0	0	0	0	0	0	0	0	0	0	0	0	0	0	0	0	0	0	0	0	0	0	0	0	0	0	0	0	0	0	0	0	0	0	0	0	0	0
mmu-miR-3062-5p	1	1	100	0	0	0	0	0	0	0	0	0	0	0	0	0	0	0	0	0	0	0	0	0	0	0	0	0	0	0	0	0	0	0	0	0	0	0	0	0	0	0	0	0	0	0	0	0	0
mmu-miR-3064-5p	60	45	75	0	0	0	0	0	0	0	0	0	0	0	0	0	0	0	0	0	0	0	0	0	0	0	0	0	0	0	0	0	0	0	0	0	0	0	0	0	0	0	0	3	5	3	5	0	0
mmu-miR-3065-3p	2	1	50	0	0	0	0	0	0	0	0	0	0	0	0	0	0	0	0	0	0	0	0	0	0	0	0	0	0	0	0	0	0	0	0	0	0	0	0	0	0	0	0	0	0	0	0	0	0
mmu-miR-3065-5p	3	3	100	0	0	0	0	0	0	0	0	0	0	0	0	0	0	0	0	0	0	0	0	0	0	0	0	0	0	0	0	0	0	0	0	0	0	0	0	0	0	0	0	3	100	0	0	1	33.3333
mmu-miR-3066-3p	3	0	0	0	0	0	0	0	0	0	0	0	0	0	0	0	0	0	0	0	0	0	0	0	0	0	0	0	0	0	0	0	0	0	0	0	0	0	0	0	0	0	0	0	0	0	0	0	0
mmu-miR-3066-5p	138	102	73.913	0	0	0	0	0	0	0	0	0	0	0	0	0	0	0	0	0	0	0	0	0	0	0	0	0	0	0	0	0	0	0	0	0	0	0	0	0	0	0	0	93	67.3913	92	66.6667	0	0
mmu-miR-3068-3p	128	61	47.6562	0	0	0	0	0	0	0	0	0	0	0	0	0	0	0	0	0	0	0	0	0	0	0	0	0	0	0	0	0	0	0	0	0	0	0	0	0	0	0	0	19	14.8438	19	14.8438	0	0
mmu-miR-3068-5p	5514	593	10.7544	59	1.07	59	1.07	0	0	3	0.054407	3	0.054407	0	0	0	0	0	0	0	0	1	0.0181357	1	0.0181357	0	0	0	0	0	0	0	0	0	0	0	0	0	0	0	0	0	0	58	1.05187	56	1.0156	0	0
mmu-miR-3069-5p	4	4	100	0	0	0	0	0	0	0	0	0	0	0	0	0	0	0	0	0	0	0	0	0	0	0	0	0	0	0	0	0	0	0	0	0	0	0	0	0	0	0	0	0	0	0	0	0	0
mmu-miR-3070-2-3p	8	4	50	0	0	0	0	0	0	0	0	0	0	0	0	0	0	0	0	0	0	0	0	0	0	0	0	0	0	0	0	0	0	0	0	0	0	0	0	0	0	0	0	0	0	0	0	0	0
mmu-miR-3070-3p	1	1	100	0	0	0	0	0	0	0	0	0	0	0	0	0	0	0	0	0	0	0	0	0	0	0	0	0	0	0	0	0	0	0	0	0	0	0	0	0	0	0	0	0	0	0	0	0	0
mmu-miR-3072-3p	1	1	100	0	0	0	0	0	0	0	0	0	0	0	0	0	0	0	0	0	0	0	0	0	0	0	0	0	0	0	0	0	0	0	0	0	0	0	0	0	0	0	0	0	0	0	0	0	0
mmu-miR-3072-5p	14	4	28.5714	0	0	0	0	0	0	0	0	0	0	0	0	0	0	0	0	0	0	0	0	0	0	0	0	0	0	0	0	0	0	0	0	0	0	0	0	0	0	0	0	0	0	0	0	0	0
mmu-miR-3073a-3p	3	2	66.6667	0	0	0	0	0	0	0	0	0	0	0	0	0	0	0	0	0	0	0	0	0	0	0	0	0	0	0	0	0	0	0	0	0	0	0	0	0	0	0	0	0	0	0	0	0	0
mmu-miR-3074-5p	4	1	25	0	0	0	0	0	0	0	0	0	0	0	0	0	0	0	0	0	0	0	0	0	0	0	0	0	0	0	0	0	0	0	0	0	0	0	0	0	0	0	0	0	0	0	0	0	0
mmu-miR-3075-5p	33	28	84.8485	0	0	0	0	0	0	0	0	0	0	0	0	0	0	0	0	0	0	0	0	0	0	0	0	0	0	0	0	0	0	0	0	0	0	0	0	0	0	0	0	18	54.5455	6	18.1818	3	9.09091
mmu-miR-3076-3p	17	11	64.7059	0	0	0	0	0	0	0	0	0	0	0	0	0	0	0	0	0	0	0	0	0	0	0	0	0	0	0	0	0	0	0	0	0	0	0	0	0	0	0	0	1	5.88235	1	5.88235	0	0
mmu-miR-3077-3p	17	16	94.1176	0	0	0	0	0	0	0	0	0	0	0	0	0	0	0	0	0	0	0	0	0	0	0	0	0	0	0	0	0	0	0	0	0	0	0	0	0	0	0	0	0	0	0	0	0	0
mmu-miR-3079-5p	14	6	42.8571	0	0	0	0	0	0	0	0	0	0	0	0	0	0	0	0	0	0	0	0	0	0	0	0	0	0	0	0	0	0	0	0	0	0	0	0	0	0	0	0	5	35.7143	2	14.2857	0	0
mmu-miR-3081-3p	57	33	57.8947	0	0	0	0	0	0	0	0	0	0	0	0	0	0	0	0	0	0	0	0	0	0	0	0	0	0	0	0	0	0	0	0	0	0	0	0	0	0	0	0	0	0	0	0	0	0
mmu-miR-3081-5p	1	1	100	0	0	0	0	0	0	0	0	0	0	0	0	0	0	0	0	0	0	0	0	0	0	0	0	0	0	0	0	0	0	0	0	0	0	0	0	0	0	0	0	0	0	0	0	0	0
mmu-miR-3082-3p	13	7	53.8462	0	0	0	0	0	0	0	0	0	0	0	0	0	0	0	0	0	0	0	0	0	0	0	0	0	0	0	0	0	0	0	0	0	0	0	0	0	0	0	0	0	0	0	0	0	0
mmu-miR-3084-3p	12	11	91.6667	0	0	0	0	0	0	0	0	0	0	0	0	0	0	0	0	0	0	0	0	0	0	0	0	0	0	0	0	0	0	0	0	0	0	0	0	0	0	0	0	2	16.6667	2	16.6667	0	0
mmu-miR-3084-5p	32	8	25	0	0	0	0	0	0	0	0	0	0	0	0	0	0	0	0	0	0	0	0	0	0	0	0	0	0	0	0	0	0	0	0	0	0	0	0	0	0	0	0	0	0	0	0	0	0
mmu-miR-3086-5p	25	23	92	0	0	0	0	0	0	0	0	0	0	0	0	0	0	0	0	0	0	0	0	0	0	0	0	0	0	0	0	0	0	0	0	0	0	0	0	0	0	0	0	13	52	2	8	3	12
mmu-miR-3088-3p	1	1	100	0	0	0	0	0	0	0	0	0	0	0	0	0	0	0	0	0	0	0	0	0	0	0	0	0	0	0	0	0	0	0	0	0	0	0	0	0	0	0	0	0	0	0	0	0	0
mmu-miR-3089-3p	19	15	78.9474	0	0	0	0	0	0	0	0	0	0	0	0	0	0	0	0	0	0	0	0	0	0	0	0	0	0	0	0	0	0	0	0	0	0	0	0	0	0	0	0	0	0	0	0	0	0
mmu-miR-3091-3p	1	0	0	0	0	0	0	0	0	0	0	0	0	0	0	0	0	0	0	0	0	0	0	0	0	0	0	0	0	0	0	0	0	0	0	0	0	0	0	0	0	0	0	0	0	0	0	0	0
mmu-miR-3091-5p	1	1	100	0	0	0	0	0	0	0	0	0	0	0	0	0	0	0	0	0	0	0	0	0	0	0	0	0	0	0	0	0	0	0	0	0	0	0	0	0	0	0	0	1	100	0	0	1	100
mmu-miR-3093-3p	1	1	100	0	0	0	0	0	0	0	0	0	0	0	0	0	0	0	0	0	0	0	0	0	0	0	0	0	0	0	0	0	0	0	0	0	0	0	0	0	0	0	0	0	0	0	0	0	0
mmu-miR-3094-3p	3	3	100	0	0	0	0	0	0	0	0	0	0	0	0	0	0	0	0	0	0	0	0	0	0	0	0	0	0	0	0	0	0	0	0	0	0	0	0	0	0	0	0	0	0	0	0	0	0
mmu-miR-3094-5p	1	0	0	0	0	0	0	0	0	0	0	0	0	0	0	0	0	0	0	0	0	0	0	0	0	0	0	0	0	0	0	0	0	0	0	0	0	0	0	0	0	0	0	0	0	0	0	0	0
mmu-miR-3095-3p	1073	433	40.3541	7	0.652377	7	0.652377	0	0	0	0	0	0	0	0	1	0.0931966	1	0.0931966	0	0	1	0.0931966	0	0	1	0.0931966	0	0	0	0	0	0	0	0	0	0	0	0	0	0	0	0	3	0.27959	3	0.27959	0	0
mmu-miR-3097-3p	7	2	28.5714	0	0	0	0	0	0	0	0	0	0	0	0	0	0	0	0	0	0	0	0	0	0	0	0	0	0	0	0	0	0	0	0	0	0	0	0	0	0	0	0	0	0	0	0	0	0
mmu-miR-3098-3p	3	3	100	0	0	0	0	0	0	0	0	0	0	0	0	0	0	0	0	0	0	0	0	0	0	0	0	0	0	0	0	0	0	0	0	0	0	0	0	0	0	0	0	3	100	1	33.3333	2	66.6667
mmu-miR-3099-3p	4	3	75	0	0	0	0	0	0	0	0	0	0	0	0	0	0	0	0	0	0	0	0	0	0	0	0	0	0	0	0	0	0	0	0	0	0	0	0	0	0	0	0	0	0	0	0	0	0
mmu-miR-30a-3p	9053	4335	47.8847	22	0.243013	22	0.243013	0	0	0	0	0	0	0	0	0	0	0	0	0	0	2	0.0220921	2	0.0220921	0	0	0	0	0	0	0	0	0	0	0	0	0	0	0	0	0	0	38	0.41975	38	0.41975	0	0
mmu-miR-30a-5p	169434	154950	91.4515	82	0.0483964	82	0.0483964	0	0	0	0	0	0	0	0	0	0	0	0	0	0	6	0.0035412	6	0.0035412	0	0	0	0	0	0	0	0	0	0	0	0	0	0	0	0	0	0	141693	83.6273	124301	73.3625	17345	10.237
mmu-miR-30b-3p	521	231	44.3378	2	0.383877	2	0.383877	0	0	0	0	0	0	0	0	0	0	0	0	0	0	1	0.191939	0	0	1	0.191939	0	0	0	0	0	0	0	0	0	0	0	0	0	0	0	0	17	3.26296	17	3.26296	0	0
mmu-miR-30b-5p	667	393	58.9205	0	0	0	0	0	0	0	0	0	0	0	0	0	0	0	0	0	0	0	0	0	0	0	0	0	0	0	0	0	0	0	0	0	0	0	0	0	0	0	0	2	0.29985	2	0.29985	0	0
mmu-miR-30c-1-3p	96	69	71.875	0	0	0	0	0	0	0	0	0	0	0	0	0	0	0	0	0	0	0	0	0	0	0	0	0	0	0	0	0	0	0	0	0	0	0	0	0	0	0	0	1	1.04167	1	1.04167	0	0
mmu-miR-30c-2-3p	3110	910	29.2605	12	0.385852	12	0.385852	0	0	2	0.0643087	2	0.0643087	0	0	0	0	0	0	0	0	0	0	0	0	0	0	0	0	0	0	0	0	0	0	0	0	0	0	0	0	0	0	0	0	0	0	0	0
mmu-miR-30c-5p	3082	1112	36.0805	9	0.292018	9	0.292018	0	0	1	0.0324465	1	0.0324465	0	0	0	0	0	0	0	0	0	0	0	0	0	0	0	0	0	0	0	0	0	0	0	0	0	0	0	0	0	0	638	20.7008	634	20.5711	2	0.0648929
mmu-miR-30d-3p	129	74	57.3643	1	0.775194	1	0.775194	0	0	1	0.775194	1	0.775194	0	0	0	0	0	0	0	0	0	0	0	0	0	0	0	0	0	0	0	0	0	0	0	0	0	0	0	0	0	0	6	4.65116	6	4.65116	0	0
mmu-miR-30d-5p	182772	154789	84.6897	119	0.0651084	119	0.0651084	0	0	5	0.00273565	5	0.00273565	0	0	0	0	0	0	0	0	5	0.00273565	4	0.00218852	1	0.00054713	0	0	0	0	0	0	0	0	0	0	0	0	0	0	0	0	141278	77.2974	120988	66.1961	20209	11.0569
mmu-miR-30e-3p	9583	4395	45.8625	39	0.406971	39	0.406971	0	0	2	0.0208703	2	0.0208703	0	0	4	0.0417406	4	0.0417406	0	0	1	0.0104351	1	0.0104351	0	0	0	0	0	0	0	0	0	0	0	0	0	0	0	0	0	0	14	0.146092	14	0.146092	0	0
mmu-miR-30e-5p	110764	104575	94.4124	65	0.0586833	65	0.0586833	0	0	1	0.00090282	1	0.00090282	0	0	0	0	0	0	0	0	2	0.00180564	2	0.00180564	0	0	0	0	0	0	0	0	0	0	0	0	0	0	0	0	0	0	97008	87.5808	82223	74.2326	14740	13.3076
mmu-miR-31-3p	1	1	100	0	0	0	0	0	0	0	0	0	0	0	0	0	0	0	0	0	0	0	0	0	0	0	0	0	0	0	0	0	0	0	0	0	0	0	0	0	0	0	0	0	0	0	0	0	0
mmu-miR-31-5p	1394	923	66.2123	2	0.143472	2	0.143472	0	0	0	0	0	0	0	0	0	0	0	0	0	0	0	0	0	0	0	0	0	0	0	0	0	0	0	0	0	0	0	0	0	0	0	0	166	11.9082	165	11.8364	1	0.071736
mmu-miR-3100-5p	28	26	92.8571	0	0	0	0	0	0	0	0	0	0	0	0	0	0	0	0	0	0	0	0	0	0	0	0	0	0	0	0	0	0	0	0	0	0	0	0	0	0	0	0	0	0	0	0	0	0
mmu-miR-3101-5p	1	1	100	0	0	0	0	0	0	0	0	0	0	0	0	0	0	0	0	0	0	0	0	0	0	0	0	0	0	0	0	0	0	0	0	0	0	0	0	0	0	0	0	0	0	0	0	0	0
mmu-miR-3102-3p	130	112	86.1538	0	0	0	0	0	0	0	0	0	0	0	0	0	0	0	0	0	0	0	0	0	0	0	0	0	0	0	0	0	0	0	0	0	0	0	0	0	0	0	0	40	30.7692	40	30.7692	0	0
mmu-miR-3102-5p	13	6	46.1538	0	0	0	0	0	0	0	0	0	0	0	0	0	0	0	0	0	0	0	0	0	0	0	0	0	0	0	0	0	0	0	0	0	0	0	0	0	0	0	0	0	0	0	0	0	0
mmu-miR-3103-3p	7	1	14.2857	0	0	0	0	0	0	0	0	0	0	0	0	0	0	0	0	0	0	0	0	0	0	0	0	0	0	0	0	0	0	0	0	0	0	0	0	0	0	0	0	0	0	0	0	0	0
mmu-miR-3103-5p	5	5	100	0	0	0	0	0	0	0	0	0	0	0	0	0	0	0	0	0	0	0	0	0	0	0	0	0	0	0	0	0	0	0	0	0	0	0	0	0	0	0	0	4	80	4	80	0	0
mmu-miR-3105-5p	2	1	50	0	0	0	0	0	0	0	0	0	0	0	0	0	0	0	0	0	0	0	0	0	0	0	0	0	0	0	0	0	0	0	0	0	0	0	0	0	0	0	0	0	0	0	0	0	0
mmu-miR-3106-5p	20	20	100	0	0	0	0	0	0	0	0	0	0	0	0	0	0	0	0	0	0	0	0	0	0	0	0	0	0	0	0	0	0	0	0	0	0	0	0	0	0	0	0	1	5	0	0	0	0
mmu-miR-3108-5p	65	17	26.1538	0	0	0	0	0	0	0	0	0	0	0	0	0	0	0	0	0	0	0	0	0	0	0	0	0	0	0	0	0	0	0	0	0	0	0	0	0	0	0	0	12	18.4615	12	18.4615	0	0
mmu-miR-3109-3p	20	15	75	0	0	0	0	0	0	0	0	0	0	0	0	0	0	0	0	0	0	0	0	0	0	0	0	0	0	0	0	0	0	0	0	0	0	0	0	0	0	0	0	3	15	3	15	0	0
mmu-miR-3109-5p	4	3	75	0	0	0	0	0	0	0	0	0	0	0	0	0	0	0	0	0	0	0	0	0	0	0	0	0	0	0	0	0	0	0	0	0	0	0	0	0	0	0	0	0	0	0	0	0	0
mmu-miR-3110-5p	1	1	100	0	0	0	0	0	0	0	0	0	0	0	0	0	0	0	0	0	0	0	0	0	0	0	0	0	0	0	0	0	0	0	0	0	0	0	0	0	0	0	0	0	0	0	0	0	0
mmu-miR-3154	85	72	84.7059	0	0	0	0	0	0	0	0	0	0	0	0	0	0	0	0	0	0	0	0	0	0	0	0	0	0	0	0	0	0	0	0	0	0	0	0	0	0	0	0	2	2.35294	1	1.17647	1	1.17647
mmu-miR-32-5p	164	140	85.3659	1	0.609756	1	0.609756	0	0	1	0.609756	1	0.609756	0	0	0	0	0	0	0	0	0	0	0	0	0	0	0	0	0	0	0	0	0	0	0	0	0	0	0	0	0	0	1	0.609756	1	0.609756	0	0
mmu-miR-320-3p	41304	29567	71.5839	155	0.375266	152	0.368003	3	0.00726322	7	0.0169475	7	0.0169475	0	0	0	0	0	0	0	0	9	0.0217897	8	0.0193686	1	0.00242107	0	0	0	0	0	0	0	0	0	0	0	0	0	0	0	0	12790	30.9655	6901	16.7078	4744	11.4856
mmu-miR-322-3p	174	92	52.8736	0	0	0	0	0	0	0	0	0	0	0	0	0	0	0	0	0	0	0	0	0	0	0	0	0	0	0	0	0	0	0	0	0	0	0	0	0	0	0	0	3	1.72414	3	1.72414	0	0
mmu-miR-322-5p	2067	1501	72.6173	5	0.241896	5	0.241896	0	0	0	0	0	0	0	0	0	0	0	0	0	0	0	0	0	0	0	0	0	0	0	0	0	0	0	0	0	0	0	0	0	0	0	0	4	0.193517	4	0.193517	0	0
mmu-miR-323-3p	43	12	27.907	2	4.65116	2	4.65116	0	0	1	2.32558	1	2.32558	0	0	0	0	0	0	0	0	0	0	0	0	0	0	0	0	0	0	0	0	0	0	0	0	0	0	0	0	0	0	0	0	0	0	0	0
mmu-miR-323-5p	9	7	77.7778	0	0	0	0	0	0	0	0	0	0	0	0	0	0	0	0	0	0	0	0	0	0	0	0	0	0	0	0	0	0	0	0	0	0	0	0	0	0	0	0	0	0	0	0	0	0
mmu-miR-324-3p	397	397	100	0	0	0	0	0	0	0	0	0	0	0	0	0	0	0	0	0	0	0	0	0	0	0	0	0	0	0	0	0	0	0	0	0	0	0	0	0	0	0	0	273	68.7657	42	10.5793	230	57.9345
mmu-miR-324-5p	441	329	74.6032	0	0	0	0	0	0	0	0	0	0	0	0	0	0	0	0	0	0	0	0	0	0	0	0	0	0	0	0	0	0	0	0	0	0	0	0	0	0	0	0	18	4.08163	17	3.85488	1	0.226757
mmu-miR-326-3p	323	267	82.6625	0	0	0	0	0	0	0	0	0	0	0	0	0	0	0	0	0	0	0	0	0	0	0	0	0	0	0	0	0	0	0	0	0	0	0	0	0	0	0	0	2	0.619195	2	0.619195	0	0
mmu-miR-326-5p	1	1	100	0	0	0	0	0	0	0	0	0	0	0	0	0	0	0	0	0	0	0	0	0	0	0	0	0	0	0	0	0	0	0	0	0	0	0	0	0	0	0	0	0	0	0	0	0	0
mmu-miR-328-3p	982	712	72.5051	6	0.610998	6	0.610998	0	0	0	0	0	0	0	0	0	0	0	0	0	0	0	0	0	0	0	0	0	0	0	0	0	0	0	0	0	0	0	0	0	0	0	0	1	0.101833	1	0.101833	0	0
mmu-miR-328-5p	8	1	12.5	0	0	0	0	0	0	0	0	0	0	0	0	0	0	0	0	0	0	0	0	0	0	0	0	0	0	0	0	0	0	0	0	0	0	0	0	0	0	0	0	0	0	0	0	0	0
mmu-miR-329-3p	6	2	33.3333	0	0	0	0	0	0	0	0	0	0	0	0	0	0	0	0	0	0	0	0	0	0	0	0	0	0	0	0	0	0	0	0	0	0	0	0	0	0	0	0	0	0	0	0	0	0
mmu-miR-329-5p	66	66	100	0	0	0	0	0	0	0	0	0	0	0	0	0	0	0	0	0	0	0	0	0	0	0	0	0	0	0	0	0	0	0	0	0	0	0	0	0	0	0	0	46	69.697	30	45.4545	11	16.6667
mmu-miR-33-3p	3	3	100	0	0	0	0	0	0	0	0	0	0	0	0	0	0	0	0	0	0	0	0	0	0	0	0	0	0	0	0	0	0	0	0	0	0	0	0	0	0	0	0	0	0	0	0	0	0
mmu-miR-33-5p	194	183	94.3299	1	0.515464	1	0.515464	0	0	0	0	0	0	0	0	0	0	0	0	0	0	0	0	0	0	0	0	0	0	0	0	0	0	0	0	0	0	0	0	0	0	0	0	2	1.03093	0	0	2	1.03093
mmu-miR-330-3p	87	42	48.2759	0	0	0	0	0	0	0	0	0	0	0	0	0	0	0	0	0	0	0	0	0	0	0	0	0	0	0	0	0	0	0	0	0	0	0	0	0	0	0	0	10	11.4943	8	9.1954	1	1.14943
mmu-miR-330-5p	358	332	92.7374	1	0.27933	1	0.27933	0	0	0	0	0	0	0	0	0	0	0	0	0	0	0	0	0	0	0	0	0	0	0	0	0	0	0	0	0	0	0	0	0	0	0	0	120	33.5196	120	33.5196	0	0
mmu-miR-331-3p	110	90	81.8182	0	0	0	0	0	0	0	0	0	0	0	0	0	0	0	0	0	0	0	0	0	0	0	0	0	0	0	0	0	0	0	0	0	0	0	0	0	0	0	0	31	28.1818	31	28.1818	0	0
mmu-miR-331-5p	50	37	74	0	0	0	0	0	0	0	0	0	0	0	0	0	0	0	0	0	0	0	0	0	0	0	0	0	0	0	0	0	0	0	0	0	0	0	0	0	0	0	0	1	2	1	2	0	0
mmu-miR-335-3p	471	31	6.58174	6	1.27389	6	1.27389	0	0	0	0	0	0	0	0	0	0	0	0	0	0	0	0	0	0	0	0	0	0	0	0	0	0	0	0	0	0	0	0	0	0	0	0	0	0	0	0	0	0
mmu-miR-335-5p	374	224	59.893	1	0.26738	1	0.26738	0	0	0	0	0	0	0	0	0	0	0	0	0	0	0	0	0	0	0	0	0	0	0	0	0	0	0	0	0	0	0	0	0	0	0	0	20	5.34759	20	5.34759	0	0
mmu-miR-337-5p	277	126	45.4874	2	0.722022	2	0.722022	0	0	1	0.361011	1	0.361011	0	0	0	0	0	0	0	0	0	0	0	0	0	0	0	0	0	0	0	0	0	0	0	0	0	0	0	0	0	0	0	0	0	0	0	0
mmu-miR-338-3p	112	79	70.5357	0	0	0	0	0	0	0	0	0	0	0	0	0	0	0	0	0	0	0	0	0	0	0	0	0	0	0	0	0	0	0	0	0	0	0	0	0	0	0	0	70	62.5	69	61.6071	1	0.892857
mmu-miR-338-5p	261	258	98.8506	0	0	0	0	0	0	0	0	0	0	0	0	0	0	0	0	0	0	0	0	0	0	0	0	0	0	0	0	0	0	0	0	0	0	0	0	0	0	0	0	101	38.6973	101	38.6973	0	0
mmu-miR-339-3p	313	187	59.7444	1	0.319489	1	0.319489	0	0	0	0	0	0	0	0	0	0	0	0	0	0	0	0	0	0	0	0	0	0	0	0	0	0	0	0	0	0	0	0	0	0	0	0	3	0.958466	3	0.958466	0	0
mmu-miR-339-5p	142	62	43.662	0	0	0	0	0	0	0	0	0	0	0	0	0	0	0	0	0	0	0	0	0	0	0	0	0	0	0	0	0	0	0	0	0	0	0	0	0	0	0	0	3	2.11268	3	2.11268	0	0
mmu-miR-340-3p	220	117	53.1818	0	0	0	0	0	0	0	0	0	0	0	0	0	0	0	0	0	0	0	0	0	0	0	0	0	0	0	0	0	0	0	0	0	0	0	0	0	0	0	0	85	38.6364	85	38.6364	0	0
mmu-miR-340-5p	2356	876	37.1817	19	0.806452	19	0.806452	0	0	1	0.0424448	1	0.0424448	0	0	0	0	0	0	0	0	1	0.0424448	0	0	1	0.0424448	0	0	0	0	0	0	0	0	0	0	0	0	0	0	0	0	14	0.594228	12	0.509338	2	0.0848896
mmu-miR-341-3p	265	51	19.2453	3	1.13208	3	1.13208	0	0	0	0	0	0	0	0	0	0	0	0	0	0	0	0	0	0	0	0	0	0	0	0	0	0	0	0	0	0	0	0	0	0	0	0	0	0	0	0	0	0
mmu-miR-342-3p	1222	844	69.0671	5	0.409165	5	0.409165	0	0	1	0.0818331	1	0.0818331	0	0	0	0	0	0	0	0	0	0	0	0	0	0	0	0	0	0	0	0	0	0	0	0	0	0	0	0	0	0	594	48.6088	573	46.8903	21	1.71849
mmu-miR-344-3p	70	4	5.71429	1	1.42857	1	1.42857	0	0	0	0	0	0	0	0	0	0	0	0	0	0	0	0	0	0	0	0	0	0	0	0	0	0	0	0	0	0	0	0	0	0	0	0	0	0	0	0	0	0
mmu-miR-344b-3p	348	61	17.5287	4	1.14943	4	1.14943	0	0	1	0.287356	1	0.287356	0	0	0	0	0	0	0	0	0	0	0	0	0	0	0	0	0	0	0	0	0	0	0	0	0	0	0	0	0	0	36	10.3448	36	10.3448	0	0
mmu-miR-344c-3p	3	1	33.3333	0	0	0	0	0	0	0	0	0	0	0	0	0	0	0	0	0	0	0	0	0	0	0	0	0	0	0	0	0	0	0	0	0	0	0	0	0	0	0	0	0	0	0	0	0	0
mmu-miR-344d-3-5p	2	2	100	0	0	0	0	0	0	0	0	0	0	0	0	0	0	0	0	0	0	0	0	0	0	0	0	0	0	0	0	0	0	0	0	0	0	0	0	0	0	0	0	1	50	1	50	0	0
mmu-miR-344d-3p	58	10	17.2414	0	0	0	0	0	0	0	0	0	0	0	0	0	0	0	0	0	0	0	0	0	0	0	0	0	0	0	0	0	0	0	0	0	0	0	0	0	0	0	0	3	5.17241	1	1.72414	2	3.44828
mmu-miR-345-3p	987	987	100	0	0	0	0	0	0	0	0	0	0	0	0	0	0	0	0	0	0	0	0	0	0	0	0	0	0	0	0	0	0	0	0	0	0	0	0	0	0	0	0	0	0	0	0	0	0
mmu-miR-345-5p	126	126	100	0	0	0	0	0	0	0	0	0	0	0	0	0	0	0	0	0	0	0	0	0	0	0	0	0	0	0	0	0	0	0	0	0	0	0	0	0	0	0	0	0	0	0	0	0	0
mmu-miR-3470a	12	12	100	0	0	0	0	0	0	0	0	0	0	0	0	0	0	0	0	0	0	0	0	0	0	0	0	0	0	0	0	0	0	0	0	0	0	0	0	0	0	0	0	3	25	3	25	0	0
mmu-miR-3470b	16	16	100	0	0	0	0	0	0	0	0	0	0	0	0	0	0	0	0	0	0	0	0	0	0	0	0	0	0	0	0	0	0	0	0	0	0	0	0	0	0	0	0	6	37.5	6	37.5	0	0
mmu-miR-3473a	77	77	100	0	0	0	0	0	0	0	0	0	0	0	0	0	0	0	0	0	0	0	0	0	0	0	0	0	0	0	0	0	0	0	0	0	0	0	0	0	0	0	0	0	0	0	0	0	0
mmu-miR-3473b	32	32	100	0	0	0	0	0	0	0	0	0	0	0	0	0	0	0	0	0	0	0	0	0	0	0	0	0	0	0	0	0	0	0	0	0	0	0	0	0	0	0	0	0	0	0	0	0	0
mmu-miR-3473d	1	1	100	0	0	0	0	0	0	0	0	0	0	0	0	0	0	0	0	0	0	0	0	0	0	0	0	0	0	0	0	0	0	0	0	0	0	0	0	0	0	0	0	0	0	0	0	0	0
mmu-miR-3473e	6	6	100	0	0	0	0	0	0	0	0	0	0	0	0	0	0	0	0	0	0	0	0	0	0	0	0	0	0	0	0	0	0	0	0	0	0	0	0	0	0	0	0	0	0	0	0	0	0
mmu-miR-3473g	35	33	94.2857	0	0	0	0	0	0	0	0	0	0	0	0	0	0	0	0	0	0	0	0	0	0	0	0	0	0	0	0	0	0	0	0	0	0	0	0	0	0	0	0	0	0	0	0	0	0
mmu-miR-3474	41	28	68.2927	0	0	0	0	0	0	0	0	0	0	0	0	0	0	0	0	0	0	0	0	0	0	0	0	0	0	0	0	0	0	0	0	0	0	0	0	0	0	0	0	0	0	0	0	0	0
mmu-miR-3475-3p	66	62	93.9394	0	0	0	0	0	0	0	0	0	0	0	0	0	0	0	0	0	0	0	0	0	0	0	0	0	0	0	0	0	0	0	0	0	0	0	0	0	0	0	0	0	0	0	0	0	0
mmu-miR-34a-3p	1	1	100	0	0	0	0	0	0	0	0	0	0	0	0	0	0	0	0	0	0	0	0	0	0	0	0	0	0	0	0	0	0	0	0	0	0	0	0	0	0	0	0	0	0	0	0	0	0
mmu-miR-34a-5p	5026	3840	76.4027	14	0.278552	14	0.278552	0	0	0	0	0	0	0	0	0	0	0	0	0	0	0	0	0	0	0	0	0	0	0	0	0	0	0	0	0	0	0	0	0	0	0	0	1315	26.1639	1227	24.4131	71	1.41265
mmu-miR-34b-3p	685	101	14.7445	0	0	0	0	0	0	0	0	0	0	0	0	0	0	0	0	0	0	4	0.583942	4	0.583942	0	0	0	0	0	0	0	0	0	0	0	0	0	0	0	0	0	0	17	2.48175	16	2.33577	1	0.145985
mmu-miR-34b-5p	4061	2325	57.2519	1513	37.2568	1498	36.8875	15	0.369367	1492	36.7397	1492	36.7397	0	0	0	0	0	0	0	0	0	0	0	0	0	0	0	0	0	0	0	0	0	0	0	0	0	0	0	0	0	0	146	3.59517	125	3.07806	17	0.418616
mmu-miR-34c-3p	1117	124	11.1012	5	0.447628	5	0.447628	0	0	0	0	0	0	0	0	0	0	0	0	0	0	0	0	0	0	0	0	0	0	0	0	0	0	0	0	0	0	0	0	0	0	0	0	20	1.79051	19	1.70098	1	0.0895255
mmu-miR-34c-5p	661050	22523	3.40716	3229	0.488465	3189	0.482414	40	0.00605098	332	0.0502231	332	0.0502231	0	0	22	0.00332804	22	0.00332804	0	0	102	0.01543	71	0.0107405	25	0.00378186	0	0	0	0	0	0	0	0	0	0	0	0	0	0	0	0	69	0.0104379	69	0.0104379	0	0
mmu-miR-350-3p	85	52	61.1765	0	0	0	0	0	0	0	0	0	0	0	0	0	0	0	0	0	0	0	0	0	0	0	0	0	0	0	0	0	0	0	0	0	0	0	0	0	0	0	0	41	48.2353	12	14.1176	28	32.9412
mmu-miR-350-5p	66	66	100	0	0	0	0	0	0	0	0	0	0	0	0	0	0	0	0	0	0	0	0	0	0	0	0	0	0	0	0	0	0	0	0	0	0	0	0	0	0	0	0	28	42.4242	3	4.54545	11	16.6667
mmu-miR-351-3p	29	13	44.8276	2	6.89655	2	6.89655	0	0	0	0	0	0	0	0	0	0	0	0	0	0	0	0	0	0	0	0	0	0	0	0	0	0	0	0	0	0	0	0	0	0	0	0	5	17.2414	5	17.2414	0	0
mmu-miR-351-5p	241	207	85.8921	0	0	0	0	0	0	0	0	0	0	0	0	0	0	0	0	0	0	0	0	0	0	0	0	0	0	0	0	0	0	0	0	0	0	0	0	0	0	0	0	0	0	0	0	0	0
mmu-miR-3535	350	79	22.5714	4	1.14286	4	1.14286	0	0	0	0	0	0	0	0	0	0	0	0	0	0	1	0.285714	1	0.285714	0	0	0	0	0	0	0	0	0	0	0	0	0	0	0	0	0	0	14	4	14	4	0	0
mmu-miR-3569-3p	1	0	0	0	0	0	0	0	0	0	0	0	0	0	0	0	0	0	0	0	0	0	0	0	0	0	0	0	0	0	0	0	0	0	0	0	0	0	0	0	0	0	0	0	0	0	0	0	0
mmu-miR-3572-3p	1	1	100	0	0	0	0	0	0	0	0	0	0	0	0	0	0	0	0	0	0	0	0	0	0	0	0	0	0	0	0	0	0	0	0	0	0	0	0	0	0	0	0	0	0	0	0	0	0
mmu-miR-3572-5p	27	26	96.2963	0	0	0	0	0	0	0	0	0	0	0	0	0	0	0	0	0	0	0	0	0	0	0	0	0	0	0	0	0	0	0	0	0	0	0	0	0	0	0	0	3	11.1111	3	11.1111	0	0
mmu-miR-361-3p	119	77	64.7059	1	0.840336	1	0.840336	0	0	0	0	0	0	0	0	0	0	0	0	0	0	0	0	0	0	0	0	0	0	0	0	0	0	0	0	0	0	0	0	0	0	0	0	1	0.840336	1	0.840336	0	0
mmu-miR-361-5p	2307	1316	57.0438	7	0.303424	7	0.303424	0	0	0	0	0	0	0	0	0	0	0	0	0	0	1	0.0433463	1	0.0433463	0	0	0	0	0	0	0	0	0	0	0	0	0	0	0	0	0	0	20	0.866927	20	0.866927	0	0
mmu-miR-362-3p	46	44	95.6522	1	2.17391	1	2.17391	0	0	0	0	0	0	0	0	0	0	0	0	0	0	0	0	0	0	0	0	0	0	0	0	0	0	0	0	0	0	0	0	0	0	0	0	1	2.17391	0	0	1	2.17391
mmu-miR-362-5p	1675	1648	98.3881	1	0.0597015	1	0.0597015	0	0	0	0	0	0	0	0	0	0	0	0	0	0	0	0	0	0	0	0	0	0	0	0	0	0	0	0	0	0	0	0	0	0	0	0	1549	92.4776	9	0.537313	1539	91.8806
mmu-miR-365-1-5p	173	53	30.6358	1	0.578035	1	0.578035	0	0	0	0	0	0	0	0	0	0	0	0	0	0	1	0.578035	1	0.578035	0	0	0	0	0	0	0	0	0	0	0	0	0	0	0	0	0	0	13	7.51445	12	6.93642	0	0
mmu-miR-365-2-5p	626	281	44.8882	6	0.958466	6	0.958466	0	0	1	0.159744	1	0.159744	0	0	0	0	0	0	0	0	0	0	0	0	0	0	0	0	0	0	0	0	0	0	0	0	0	0	0	0	0	0	56	8.94569	53	8.46645	1	0.159744
mmu-miR-365-3p	170	91	53.5294	0	0	0	0	0	0	0	0	0	0	0	0	0	0	0	0	0	0	0	0	0	0	0	0	0	0	0	0	0	0	0	0	0	0	0	0	0	0	0	0	18	10.5882	18	10.5882	0	0
mmu-miR-369-3p	923	221	23.9437	2	0.216685	2	0.216685	0	0	0	0	0	0	0	0	0	0	0	0	0	0	0	0	0	0	0	0	0	0	0	0	0	0	0	0	0	0	0	0	0	0	0	0	69	7.47562	69	7.47562	0	0
mmu-miR-369-5p	49	3	6.12245	0	0	0	0	0	0	0	0	0	0	0	0	0	0	0	0	0	0	0	0	0	0	0	0	0	0	0	0	0	0	0	0	0	0	0	0	0	0	0	0	0	0	0	0	0	0
mmu-miR-370-3p	482	113	23.444	0	0	0	0	0	0	0	0	0	0	0	0	0	0	0	0	0	0	0	0	0	0	0	0	0	0	0	0	0	0	0	0	0	0	0	0	0	0	0	0	15	3.11203	15	3.11203	0	0
mmu-miR-370-5p	9	8	88.8889	0	0	0	0	0	0	0	0	0	0	0	0	0	0	0	0	0	0	0	0	0	0	0	0	0	0	0	0	0	0	0	0	0	0	0	0	0	0	0	0	7	77.7778	0	0	6	66.6667
mmu-miR-374b-5p	670	362	54.0299	4	0.597015	4	0.597015	0	0	1	0.149254	1	0.149254	0	0	0	0	0	0	0	0	0	0	0	0	0	0	0	0	0	0	0	0	0	0	0	0	0	0	0	0	0	0	22	3.28358	22	3.28358	0	0
mmu-miR-375-3p	5	4	80	0	0	0	0	0	0	0	0	0	0	0	0	0	0	0	0	0	0	0	0	0	0	0	0	0	0	0	0	0	0	0	0	0	0	0	0	0	0	0	0	0	0	0	0	0	0
mmu-miR-376a-3p	269	154	57.2491	2	0.743494	2	0.743494	0	0	1	0.371747	1	0.371747	0	0	0	0	0	0	0	0	0	0	0	0	0	0	0	0	0	0	0	0	0	0	0	0	0	0	0	0	0	0	95	35.316	94	34.9442	1	0.371747
mmu-miR-376a-5p	6	1	16.6667	0	0	0	0	0	0	0	0	0	0	0	0	0	0	0	0	0	0	0	0	0	0	0	0	0	0	0	0	0	0	0	0	0	0	0	0	0	0	0	0	0	0	0	0	0	0
mmu-miR-376b-3p	164	45	27.439	0	0	0	0	0	0	0	0	0	0	0	0	0	0	0	0	0	0	0	0	0	0	0	0	0	0	0	0	0	0	0	0	0	0	0	0	0	0	0	0	31	18.9024	29	17.6829	2	1.21951
mmu-miR-376b-5p	168	56	33.3333	1	0.595238	1	0.595238	0	0	0	0	0	0	0	0	0	0	0	0	0	0	0	0	0	0	0	0	0	0	0	0	0	0	0	0	0	0	0	0	0	0	0	0	1	0.595238	1	0.595238	0	0
mmu-miR-376c-3p	123	38	30.8943	0	0	0	0	0	0	0	0	0	0	0	0	0	0	0	0	0	0	0	0	0	0	0	0	0	0	0	0	0	0	0	0	0	0	0	0	0	0	0	0	6	4.87805	6	4.87805	0	0
mmu-miR-376c-5p	2	2	100	0	0	0	0	0	0	0	0	0	0	0	0	0	0	0	0	0	0	0	0	0	0	0	0	0	0	0	0	0	0	0	0	0	0	0	0	0	0	0	0	0	0	0	0	0	0
mmu-miR-377-3p	38	14	36.8421	2	5.26316	2	5.26316	0	0	1	2.63158	1	2.63158	0	0	0	0	0	0	0	0	0	0	0	0	0	0	0	0	0	0	0	0	0	0	0	0	0	0	0	0	0	0	0	0	0	0	0	0
mmu-miR-377-5p	11	11	100	0	0	0	0	0	0	0	0	0	0	0	0	0	0	0	0	0	0	0	0	0	0	0	0	0	0	0	0	0	0	0	0	0	0	0	0	0	0	0	0	7	63.6364	7	63.6364	0	0
mmu-miR-378a-3p	69509	58068	83.5403	295	0.424405	291	0.418651	4	0.00575465	149	0.214361	147	0.211483	2	0.00287733	0	0	0	0	0	0	3	0.00431599	3	0.00431599	0	0	0	0	0	0	0	0	0	0	0	0	0	0	0	0	0	0	36735	52.8493	36688	52.7817	36	0.0517919
mmu-miR-378a-5p	47	35	74.4681	1	2.12766	1	2.12766	0	0	0	0	0	0	0	0	0	0	0	0	0	0	0	0	0	0	0	0	0	0	0	0	0	0	0	0	0	0	0	0	0	0	0	0	1	2.12766	1	2.12766	0	0
mmu-miR-378b	71	69	97.1831	0	0	0	0	0	0	0	0	0	0	0	0	0	0	0	0	0	0	0	0	0	0	0	0	0	0	0	0	0	0	0	0	0	0	0	0	0	0	0	0	4	5.6338	4	5.6338	0	0
mmu-miR-378c	1443	1440	99.7921	0	0	0	0	0	0	0	0	0	0	0	0	0	0	0	0	0	0	0	0	0	0	0	0	0	0	0	0	0	0	0	0	0	0	0	0	0	0	0	0	9	0.623701	8	0.554401	0	0
mmu-miR-378d	8	6	75	0	0	0	0	0	0	0	0	0	0	0	0	0	0	0	0	0	0	0	0	0	0	0	0	0	0	0	0	0	0	0	0	0	0	0	0	0	0	0	0	0	0	0	0	0	0
mmu-miR-379-3p	76	61	80.2632	12	15.7895	12	15.7895	0	0	0	0	0	0	0	0	0	0	0	0	0	0	0	0	0	0	0	0	0	0	0	0	0	0	0	0	0	0	0	0	0	0	0	0	0	0	0	0	0	0
mmu-miR-379-5p	56427	16539	29.3104	469	0.831162	465	0.824074	4	0.00708881	18	0.0318996	18	0.0318996	0	0	0	0	0	0	0	0	20	0.035444	15	0.026583	5	0.00886101	0	0	0	0	0	0	0	0	0	0	0	0	0	0	0	0	753	1.33447	751	1.33092	2	0.0035444
mmu-miR-380-3p	41	40	97.561	0	0	0	0	0	0	0	0	0	0	0	0	0	0	0	0	0	0	0	0	0	0	0	0	0	0	0	0	0	0	0	0	0	0	0	0	0	0	0	0	0	0	0	0	0	0
mmu-miR-380-5p	857	290	33.839	5	0.583431	5	0.583431	0	0	2	0.233372	2	0.233372	0	0	0	0	0	0	0	0	0	0	0	0	0	0	0	0	0	0	0	0	0	0	0	0	0	0	0	0	0	0	23	2.68378	23	2.68378	0	0
mmu-miR-381-3p	891	70	7.85634	2	0.224467	2	0.224467	0	0	0	0	0	0	0	0	0	0	0	0	0	0	0	0	0	0	0	0	0	0	0	0	0	0	0	0	0	0	0	0	0	0	0	0	0	0	0	0	0	0
mmu-miR-382-5p	7173	1184	16.5063	49	0.683117	48	0.669176	1	0.0139412	1	0.0139412	1	0.0139412	0	0	0	0	0	0	0	0	7	0.0975882	7	0.0975882	0	0	0	0	0	0	0	0	0	0	0	0	0	0	0	0	0	0	2	0.0278823	2	0.0278823	0	0
mmu-miR-383-5p	16	16	100	0	0	0	0	0	0	0	0	0	0	0	0	0	0	0	0	0	0	0	0	0	0	0	0	0	0	0	0	0	0	0	0	0	0	0	0	0	0	0	0	4	25	4	25	0	0
mmu-miR-384-3p	2	0	0	0	0	0	0	0	0	0	0	0	0	0	0	0	0	0	0	0	0	0	0	0	0	0	0	0	0	0	0	0	0	0	0	0	0	0	0	0	0	0	0	0	0	0	0	0	0
mmu-miR-384-5p	2	0	0	0	0	0	0	0	0	0	0	0	0	0	0	0	0	0	0	0	0	0	0	0	0	0	0	0	0	0	0	0	0	0	0	0	0	0	0	0	0	0	0	0	0	0	0	0	0
mmu-miR-3963	1	1	100	0	0	0	0	0	0	0	0	0	0	0	0	0	0	0	0	0	0	0	0	0	0	0	0	0	0	0	0	0	0	0	0	0	0	0	0	0	0	0	0	0	0	0	0	0	0
mmu-miR-3966	1	1	100	1	100	1	100	0	0	0	0	0	0	0	0	0	0	0	0	0	0	0	0	0	0	0	0	0	0	0	0	0	0	0	0	0	0	0	0	0	0	0	0	0	0	0	0	0	0
mmu-miR-3967	2	2	100	0	0	0	0	0	0	0	0	0	0	0	0	0	0	0	0	0	0	0	0	0	0	0	0	0	0	0	0	0	0	0	0	0	0	0	0	0	0	0	0	0	0	0	0	0	0
mmu-miR-3968	10	10	100	9	90	7	70	2	20	0	0	0	0	0	0	0	0	0	0	0	0	0	0	0	0	0	0	0	0	0	0	0	0	0	0	0	0	0	0	0	0	0	0	0	0	0	0	0	0
mmu-miR-409-3p	611	386	63.1751	4	0.654664	4	0.654664	0	0	0	0	0	0	0	0	0	0	0	0	0	0	0	0	0	0	0	0	0	0	0	0	0	0	0	0	0	0	0	0	0	0	0	0	48	7.85597	28	4.58265	20	3.27332
mmu-miR-409-5p	200	140	70	0	0	0	0	0	0	0	0	0	0	0	0	0	0	0	0	0	0	0	0	0	0	0	0	0	0	0	0	0	0	0	0	0	0	0	0	0	0	0	0	81	40.5	71	35.5	10	5
mmu-miR-410-3p	533	134	25.1407	7	1.31332	7	1.31332	0	0	0	0	0	0	0	0	0	0	0	0	0	0	0	0	0	0	0	0	0	0	0	0	0	0	0	0	0	0	0	0	0	0	0	0	6	1.1257	1	0.187617	5	0.938086
mmu-miR-410-5p	12	1	8.33333	0	0	0	0	0	0	0	0	0	0	0	0	0	0	0	0	0	0	0	0	0	0	0	0	0	0	0	0	0	0	0	0	0	0	0	0	0	0	0	0	0	0	0	0	0	0
mmu-miR-411-3p	331	329	99.3958	0	0	0	0	0	0	0	0	0	0	0	0	0	0	0	0	0	0	0	0	0	0	0	0	0	0	0	0	0	0	0	0	0	0	0	0	0	0	0	0	0	0	0	0	0	0
mmu-miR-411-5p	2274	567	24.934	9	0.395778	9	0.395778	0	0	1	0.0439754	1	0.0439754	0	0	0	0	0	0	0	0	1	0.0439754	1	0.0439754	0	0	0	0	0	0	0	0	0	0	0	0	0	0	0	0	0	0	60	2.63852	56	2.46262	0	0
mmu-miR-412-5p	7	1	14.2857	0	0	0	0	0	0	0	0	0	0	0	0	0	0	0	0	0	0	0	0	0	0	0	0	0	0	0	0	0	0	0	0	0	0	0	0	0	0	0	0	0	0	0	0	0	0
mmu-miR-421-3p	173	89	51.4451	0	0	0	0	0	0	0	0	0	0	0	0	0	0	0	0	0	0	0	0	0	0	0	0	0	0	0	0	0	0	0	0	0	0	0	0	0	0	0	0	0	0	0	0	0	0
mmu-miR-421-5p	5	3	60	0	0	0	0	0	0	0	0	0	0	0	0	0	0	0	0	0	0	0	0	0	0	0	0	0	0	0	0	0	0	0	0	0	0	0	0	0	0	0	0	2	40	0	0	2	40
mmu-miR-423-3p	7504	2905	38.7127	34	0.453092	33	0.439765	1	0.0133262	2	0.0266525	2	0.0266525	0	0	0	0	0	0	0	0	1	0.0133262	1	0.0133262	0	0	0	0	0	0	0	0	0	0	0	0	0	0	0	0	0	0	3	0.0399787	3	0.0399787	0	0
mmu-miR-423-5p	43507	22267	51.1803	289	0.664261	285	0.655067	4	0.00919392	17	0.0390742	17	0.0390742	0	0	0	0	0	0	0	0	14	0.0321787	8	0.0183878	6	0.0137909	0	0	0	0	0	0	0	0	0	0	0	0	0	0	0	0	7842	18.0247	7839	18.0178	3	0.00689544
mmu-miR-425-3p	146	136	93.1507	0	0	0	0	0	0	0	0	0	0	0	0	0	0	0	0	0	0	0	0	0	0	0	0	0	0	0	0	0	0	0	0	0	0	0	0	0	0	0	0	18	12.3288	16	10.9589	2	1.36986
mmu-miR-425-5p	4493	2040	45.404	12	0.267082	11	0.244825	1	0.0222568	0	0	0	0	0	0	0	0	0	0	0	0	2	0.0445137	2	0.0445137	0	0	0	0	0	0	0	0	0	0	0	0	0	0	0	0	0	0	1431	31.8495	1057	23.5255	374	8.32406
mmu-miR-431-3p	9	7	77.7778	0	0	0	0	0	0	0	0	0	0	0	0	0	0	0	0	0	0	0	0	0	0	0	0	0	0	0	0	0	0	0	0	0	0	0	0	0	0	0	0	0	0	0	0	0	0
mmu-miR-431-5p	62	58	93.5484	0	0	0	0	0	0	0	0	0	0	0	0	0	0	0	0	0	0	0	0	0	0	0	0	0	0	0	0	0	0	0	0	0	0	0	0	0	0	0	0	13	20.9677	11	17.7419	2	3.22581
mmu-miR-433-3p	636	358	56.2893	0	0	0	0	0	0	0	0	0	0	0	0	0	0	0	0	0	0	0	0	0	0	0	0	0	0	0	0	0	0	0	0	0	0	0	0	0	0	0	0	21	3.30189	20	3.14465	1	0.157233
mmu-miR-433-5p	15	3	20	0	0	0	0	0	0	0	0	0	0	0	0	0	0	0	0	0	0	0	0	0	0	0	0	0	0	0	0	0	0	0	0	0	0	0	0	0	0	0	0	1	6.66667	0	0	1	6.66667
mmu-miR-434-3p	5781	4336	75.0043	29	0.501643	29	0.501643	0	0	4	0.0691922	4	0.0691922	0	0	0	0	0	0	0	0	0	0	0	0	0	0	0	0	0	0	0	0	0	0	0	0	0	0	0	0	0	0	5	0.0864902	5	0.0864902	0	0
mmu-miR-434-5p	2987	2745	91.8982	1	0.0334784	1	0.0334784	0	0	0	0	0	0	0	0	0	0	0	0	0	0	0	0	0	0	0	0	0	0	0	0	0	0	0	0	0	0	0	0	0	0	0	0	19	0.63609	12	0.401741	7	0.234349
mmu-miR-448-3p	2	2	100	0	0	0	0	0	0	0	0	0	0	0	0	0	0	0	0	0	0	0	0	0	0	0	0	0	0	0	0	0	0	0	0	0	0	0	0	0	0	0	0	0	0	0	0	0	0
mmu-miR-449a-3p	1	0	0	0	0	0	0	0	0	0	0	0	0	0	0	0	0	0	0	0	0	0	0	0	0	0	0	0	0	0	0	0	0	0	0	0	0	0	0	0	0	0	0	0	0	0	0	0	0
mmu-miR-449a-5p	66	39	59.0909	0	0	0	0	0	0	0	0	0	0	0	0	0	0	0	0	0	0	0	0	0	0	0	0	0	0	0	0	0	0	0	0	0	0	0	0	0	0	0	0	0	0	0	0	0	0
mmu-miR-449b	4	4	100	1	25	1	25	0	0	0	0	0	0	0	0	0	0	0	0	0	0	0	0	0	0	0	0	0	0	0	0	0	0	0	0	0	0	0	0	0	0	0	0	0	0	0	0	0	0
mmu-miR-449c-5p	6	6	100	0	0	0	0	0	0	0	0	0	0	0	0	0	0	0	0	0	0	0	0	0	0	0	0	0	0	0	0	0	0	0	0	0	0	0	0	0	0	0	0	4	66.6667	0	0	0	0
mmu-miR-450a-1-3p	2	0	0	0	0	0	0	0	0	0	0	0	0	0	0	0	0	0	0	0	0	0	0	0	0	0	0	0	0	0	0	0	0	0	0	0	0	0	0	0	0	0	0	0	0	0	0	0	0
mmu-miR-450a-5p	180	73	40.5556	1	0.555556	1	0.555556	0	0	0	0	0	0	0	0	0	0	0	0	0	0	0	0	0	0	0	0	0	0	0	0	0	0	0	0	0	0	0	0	0	0	0	0	6	3.33333	6	3.33333	0	0
mmu-miR-450b-3p	26	8	30.7692	0	0	0	0	0	0	0	0	0	0	0	0	0	0	0	0	0	0	0	0	0	0	0	0	0	0	0	0	0	0	0	0	0	0	0	0	0	0	0	0	0	0	0	0	0	0
mmu-miR-450b-5p	37	16	43.2432	0	0	0	0	0	0	0	0	0	0	0	0	0	0	0	0	0	0	0	0	0	0	0	0	0	0	0	0	0	0	0	0	0	0	0	0	0	0	0	0	16	43.2432	14	37.8378	2	5.40541
mmu-miR-451a	6	6	100	0	0	0	0	0	0	0	0	0	0	0	0	0	0	0	0	0	0	0	0	0	0	0	0	0	0	0	0	0	0	0	0	0	0	0	0	0	0	0	0	2	33.3333	2	33.3333	0	0
mmu-miR-452-3p	8	2	25	0	0	0	0	0	0	0	0	0	0	0	0	0	0	0	0	0	0	0	0	0	0	0	0	0	0	0	0	0	0	0	0	0	0	0	0	0	0	0	0	0	0	0	0	0	0
mmu-miR-452-5p	13	12	92.3077	0	0	0	0	0	0	0	0	0	0	0	0	0	0	0	0	0	0	0	0	0	0	0	0	0	0	0	0	0	0	0	0	0	0	0	0	0	0	0	0	0	0	0	0	0	0
mmu-miR-455-3p	461	331	71.8004	1	0.21692	1	0.21692	0	0	0	0	0	0	0	0	0	0	0	0	0	0	0	0	0	0	0	0	0	0	0	0	0	0	0	0	0	0	0	0	0	0	0	0	140	30.3688	132	28.6334	7	1.51844
mmu-miR-455-5p	358	119	33.2402	2	0.558659	2	0.558659	0	0	1	0.27933	1	0.27933	0	0	0	0	0	0	0	0	0	0	0	0	0	0	0	0	0	0	0	0	0	0	0	0	0	0	0	0	0	0	43	12.0112	41	11.4525	2	0.558659
mmu-miR-465a-3p	1	1	100	0	0	0	0	0	0	0	0	0	0	0	0	0	0	0	0	0	0	0	0	0	0	0	0	0	0	0	0	0	0	0	0	0	0	0	0	0	0	0	0	0	0	0	0	0	0
mmu-miR-465b-3p	2	2	100	0	0	0	0	0	0	0	0	0	0	0	0	0	0	0	0	0	0	0	0	0	0	0	0	0	0	0	0	0	0	0	0	0	0	0	0	0	0	0	0	0	0	0	0	0	0
mmu-miR-465b-5p	1	0	0	0	0	0	0	0	0	0	0	0	0	0	0	0	0	0	0	0	0	0	0	0	0	0	0	0	0	0	0	0	0	0	0	0	0	0	0	0	0	0	0	0	0	0	0	0	0
mmu-miR-465c-3p	2	2	100	0	0	0	0	0	0	0	0	0	0	0	0	0	0	0	0	0	0	0	0	0	0	0	0	0	0	0	0	0	0	0	0	0	0	0	0	0	0	0	0	0	0	0	0	0	0
mmu-miR-465c-5p	3	1	33.3333	0	0	0	0	0	0	0	0	0	0	0	0	0	0	0	0	0	0	0	0	0	0	0	0	0	0	0	0	0	0	0	0	0	0	0	0	0	0	0	0	0	0	0	0	0	0
mmu-miR-466a-3p	156	85	54.4872	2	1.28205	2	1.28205	0	0	0	0	0	0	0	0	0	0	0	0	0	0	0	0	0	0	0	0	0	0	0	0	0	0	0	0	0	0	0	0	0	0	0	0	4	2.5641	4	2.5641	0	0
mmu-miR-466a-5p	10	10	100	0	0	0	0	0	0	0	0	0	0	0	0	0	0	0	0	0	0	0	0	0	0	0	0	0	0	0	0	0	0	0	0	0	0	0	0	0	0	0	0	1	10	1	10	0	0
mmu-miR-466b-3p	401	148	36.9077	2	0.498753	2	0.498753	0	0	1	0.249377	1	0.249377	0	0	0	0	0	0	0	0	0	0	0	0	0	0	0	0	0	0	0	0	0	0	0	0	0	0	0	0	0	0	31	7.73067	28	6.98254	3	0.74813
mmu-miR-466b-5p	16	9	56.25	0	0	0	0	0	0	0	0	0	0	0	0	0	0	0	0	0	0	0	0	0	0	0	0	0	0	0	0	0	0	0	0	0	0	0	0	0	0	0	0	1	6.25	1	6.25	0	0
mmu-miR-466c-3p	150	55	36.6667	1	0.666667	1	0.666667	0	0	0	0	0	0	0	0	0	0	0	0	0	0	0	0	0	0	0	0	0	0	0	0	0	0	0	0	0	0	0	0	0	0	0	0	11	7.33333	11	7.33333	1	0.666667
mmu-miR-466c-5p	53	42	79.2453	0	0	0	0	0	0	0	0	0	0	0	0	0	0	0	0	0	0	0	0	0	0	0	0	0	0	0	0	0	0	0	0	0	0	0	0	0	0	0	0	0	0	0	0	0	0
mmu-miR-466d-3p	709	543	76.5867	2	0.282087	2	0.282087	0	0	0	0	0	0	0	0	0	0	0	0	0	0	0	0	0	0	0	0	0	0	0	0	0	0	0	0	0	0	0	0	0	0	0	0	444	62.6234	442	62.3413	2	0.282087
mmu-miR-466d-5p	3	1	33.3333	0	0	0	0	0	0	0	0	0	0	0	0	0	0	0	0	0	0	0	0	0	0	0	0	0	0	0	0	0	0	0	0	0	0	0	0	0	0	0	0	0	0	0	0	0	0
mmu-miR-466e-3p	159	88	55.3459	2	1.25786	2	1.25786	0	0	0	0	0	0	0	0	0	0	0	0	0	0	0	0	0	0	0	0	0	0	0	0	0	0	0	0	0	0	0	0	0	0	0	0	4	2.51572	4	2.51572	0	0
mmu-miR-466e-5p	10	10	100	0	0	0	0	0	0	0	0	0	0	0	0	0	0	0	0	0	0	0	0	0	0	0	0	0	0	0	0	0	0	0	0	0	0	0	0	0	0	0	0	5	50	5	50	0	0
mmu-miR-466f-3p	6	6	100	0	0	0	0	0	0	0	0	0	0	0	0	0	0	0	0	0	0	0	0	0	0	0	0	0	0	0	0	0	0	0	0	0	0	0	0	0	0	0	0	2	33.3333	2	33.3333	0	0
mmu-miR-466g	106	105	99.0566	0	0	0	0	0	0	0	0	0	0	0	0	0	0	0	0	0	0	0	0	0	0	0	0	0	0	0	0	0	0	0	0	0	0	0	0	0	0	0	0	0	0	0	0	0	0
mmu-miR-466h-3p	12	12	100	0	0	0	0	0	0	0	0	0	0	0	0	0	0	0	0	0	0	0	0	0	0	0	0	0	0	0	0	0	0	0	0	0	0	0	0	0	0	0	0	9	75	2	16.6667	3	25
mmu-miR-466h-5p	92	91	98.913	0	0	0	0	0	0	0	0	0	0	0	0	0	0	0	0	0	0	0	0	0	0	0	0	0	0	0	0	0	0	0	0	0	0	0	0	0	0	0	0	63	68.4783	1	1.08696	61	66.3043
mmu-miR-466i-3p	4	4	100	0	0	0	0	0	0	0	0	0	0	0	0	0	0	0	0	0	0	0	0	0	0	0	0	0	0	0	0	0	0	0	0	0	0	0	0	0	0	0	0	0	0	0	0	0	0
mmu-miR-466j	1	1	100	0	0	0	0	0	0	0	0	0	0	0	0	0	0	0	0	0	0	0	0	0	0	0	0	0	0	0	0	0	0	0	0	0	0	0	0	0	0	0	0	0	0	0	0	0	0
mmu-miR-466k	25	25	100	0	0	0	0	0	0	0	0	0	0	0	0	0	0	0	0	0	0	0	0	0	0	0	0	0	0	0	0	0	0	0	0	0	0	0	0	0	0	0	0	2	8	2	8	0	0
mmu-miR-466l-3p	1	0	0	0	0	0	0	0	0	0	0	0	0	0	0	0	0	0	0	0	0	0	0	0	0	0	0	0	0	0	0	0	0	0	0	0	0	0	0	0	0	0	0	0	0	0	0	0	0
mmu-miR-466m-3p	3	1	33.3333	0	0	0	0	0	0	0	0	0	0	0	0	0	0	0	0	0	0	0	0	0	0	0	0	0	0	0	0	0	0	0	0	0	0	0	0	0	0	0	0	0	0	0	0	0	0
mmu-miR-466m-5p	1	1	100	0	0	0	0	0	0	0	0	0	0	0	0	0	0	0	0	0	0	0	0	0	0	0	0	0	0	0	0	0	0	0	0	0	0	0	0	0	0	0	0	0	0	0	0	0	0
mmu-miR-466n-3p	46	10	21.7391	0	0	0	0	0	0	0	0	0	0	0	0	0	0	0	0	0	0	0	0	0	0	0	0	0	0	0	0	0	0	0	0	0	0	0	0	0	0	0	0	0	0	0	0	0	0
mmu-miR-466n-5p	85	83	97.6471	0	0	0	0	0	0	0	0	0	0	0	0	0	0	0	0	0	0	0	0	0	0	0	0	0	0	0	0	0	0	0	0	0	0	0	0	0	0	0	0	44	51.7647	44	51.7647	0	0
mmu-miR-466o-5p	2	1	50	0	0	0	0	0	0	0	0	0	0	0	0	0	0	0	0	0	0	0	0	0	0	0	0	0	0	0	0	0	0	0	0	0	0	0	0	0	0	0	0	0	0	0	0	0	0
mmu-miR-466p-3p	50	18	36	0	0	0	0	0	0	0	0	0	0	0	0	0	0	0	0	0	0	0	0	0	0	0	0	0	0	0	0	0	0	0	0	0	0	0	0	0	0	0	0	4	8	4	8	0	0
mmu-miR-466p-5p	9	6	66.6667	1	11.1111	1	11.1111	0	0	0	0	0	0	0	0	0	0	0	0	0	0	0	0	0	0	0	0	0	0	0	0	0	0	0	0	0	0	0	0	0	0	0	0	1	11.1111	1	11.1111	0	0
mmu-miR-467a-3p	1	1	100	1	100	1	100	0	0	1	100	1	100	0	0	0	0	0	0	0	0	0	0	0	0	0	0	0	0	0	0	0	0	0	0	0	0	0	0	0	0	0	0	0	0	0	0	0	0
mmu-miR-467a-5p	1529	1035	67.6913	3	0.196207	3	0.196207	0	0	1	0.0654022	1	0.0654022	0	0	0	0	0	0	0	0	0	0	0	0	0	0	0	0	0	0	0	0	0	0	0	0	0	0	0	0	0	0	24	1.56965	24	1.56965	0	0
mmu-miR-467b-5p	582	379	65.1203	0	0	0	0	0	0	0	0	0	0	0	0	0	0	0	0	0	0	0	0	0	0	0	0	0	0	0	0	0	0	0	0	0	0	0	0	0	0	0	0	356	61.1684	352	60.4811	3	0.515464
mmu-miR-467c-3p	1	1	100	0	0	0	0	0	0	0	0	0	0	0	0	0	0	0	0	0	0	0	0	0	0	0	0	0	0	0	0	0	0	0	0	0	0	0	0	0	0	0	0	0	0	0	0	0	0
mmu-miR-467c-5p	562	239	42.5267	0	0	0	0	0	0	0	0	0	0	0	0	0	0	0	0	0	0	1	0.177936	1	0.177936	0	0	0	0	0	0	0	0	0	0	0	0	0	0	0	0	0	0	38	6.76157	38	6.76157	0	0
mmu-miR-467d-3p	53	22	41.5094	2	3.77358	2	3.77358	0	0	2	3.77358	2	3.77358	0	0	0	0	0	0	0	0	0	0	0	0	0	0	0	0	0	0	0	0	0	0	0	0	0	0	0	0	0	0	0	0	0	0	0	0
mmu-miR-467d-5p	708	675	95.339	0	0	0	0	0	0	0	0	0	0	0	0	0	0	0	0	0	0	0	0	0	0	0	0	0	0	0	0	0	0	0	0	0	0	0	0	0	0	0	0	1	0.141243	1	0.141243	0	0
mmu-miR-467e-3p	3	1	33.3333	0	0	0	0	0	0	0	0	0	0	0	0	0	0	0	0	0	0	0	0	0	0	0	0	0	0	0	0	0	0	0	0	0	0	0	0	0	0	0	0	0	0	0	0	0	0
mmu-miR-467e-5p	434	127	29.2627	4	0.921659	4	0.921659	0	0	3	0.691244	3	0.691244	0	0	0	0	0	0	0	0	0	0	0	0	0	0	0	0	0	0	0	0	0	0	0	0	0	0	0	0	0	0	4	0.921659	2	0.460829	2	0.460829
mmu-miR-467h	1	1	100	1	100	1	100	0	0	0	0	0	0	0	0	0	0	0	0	0	0	0	0	0	0	0	0	0	0	0	0	0	0	0	0	0	0	0	0	0	0	0	0	0	0	0	0	0	0
mmu-miR-470-5p	3	0	0	0	0	0	0	0	0	0	0	0	0	0	0	0	0	0	0	0	0	0	0	0	0	0	0	0	0	0	0	0	0	0	0	0	0	0	0	0	0	0	0	0	0	0	0	0	0
mmu-miR-483-3p	1	1	100	0	0	0	0	0	0	0	0	0	0	0	0	0	0	0	0	0	0	0	0	0	0	0	0	0	0	0	0	0	0	0	0	0	0	0	0	0	0	0	0	1	100	0	0	1	100
mmu-miR-483-5p	169	137	81.0651	0	0	0	0	0	0	0	0	0	0	0	0	0	0	0	0	0	0	0	0	0	0	0	0	0	0	0	0	0	0	0	0	0	0	0	0	0	0	0	0	35	20.7101	32	18.9349	0	0
mmu-miR-484	776	519	66.8814	1	0.128866	1	0.128866	0	0	0	0	0	0	0	0	0	0	0	0	0	0	0	0	0	0	0	0	0	0	0	0	0	0	0	0	0	0	0	0	0	0	0	0	57	7.34536	53	6.8299	4	0.515464
mmu-miR-485-3p	5	5	100	0	0	0	0	0	0	0	0	0	0	0	0	0	0	0	0	0	0	0	0	0	0	0	0	0	0	0	0	0	0	0	0	0	0	0	0	0	0	0	0	4	80	4	80	0	0
mmu-miR-485-5p	780	725	92.9487	0	0	0	0	0	0	0	0	0	0	0	0	0	0	0	0	0	0	0	0	0	0	0	0	0	0	0	0	0	0	0	0	0	0	0	0	0	0	0	0	524	67.1795	494	63.3333	29	3.71795
mmu-miR-486a-3p	91	56	61.5385	1	1.0989	1	1.0989	0	0	0	0	0	0	0	0	0	0	0	0	0	0	0	0	0	0	0	0	0	0	0	0	0	0	0	0	0	0	0	0	0	0	0	0	43	47.2527	43	47.2527	0	0
mmu-miR-486a-5p	301	218	72.4252	0	0	0	0	0	0	0	0	0	0	0	0	0	0	0	0	0	0	0	0	0	0	0	0	0	0	0	0	0	0	0	0	0	0	0	0	0	0	0	0	0	0	0	0	0	0
mmu-miR-486b-3p	1	0	0	0	0	0	0	0	0	0	0	0	0	0	0	0	0	0	0	0	0	0	0	0	0	0	0	0	0	0	0	0	0	0	0	0	0	0	0	0	0	0	0	0	0	0	0	0	0
mmu-miR-486b-5p	301	218	72.4252	0	0	0	0	0	0	0	0	0	0	0	0	0	0	0	0	0	0	0	0	0	0	0	0	0	0	0	0	0	0	0	0	0	0	0	0	0	0	0	0	0	0	0	0	0	0
mmu-miR-487b-3p	13	9	69.2308	0	0	0	0	0	0	0	0	0	0	0	0	0	0	0	0	0	0	0	0	0	0	0	0	0	0	0	0	0	0	0	0	0	0	0	0	0	0	0	0	0	0	0	0	0	0
mmu-miR-489-3p	10	2	20	0	0	0	0	0	0	0	0	0	0	0	0	0	0	0	0	0	0	0	0	0	0	0	0	0	0	0	0	0	0	0	0	0	0	0	0	0	0	0	0	0	0	0	0	0	0
mmu-miR-491-5p	5	1	20	0	0	0	0	0	0	0	0	0	0	0	0	0	0	0	0	0	0	0	0	0	0	0	0	0	0	0	0	0	0	0	0	0	0	0	0	0	0	0	0	0	0	0	0	0	0
mmu-miR-493-3p	22	20	90.9091	0	0	0	0	0	0	0	0	0	0	0	0	0	0	0	0	0	0	0	0	0	0	0	0	0	0	0	0	0	0	0	0	0	0	0	0	0	0	0	0	0	0	0	0	0	0
mmu-miR-493-5p	468	467	99.7863	0	0	0	0	0	0	0	0	0	0	0	0	0	0	0	0	0	0	0	0	0	0	0	0	0	0	0	0	0	0	0	0	0	0	0	0	0	0	0	0	430	91.8803	3	0.641026	85	18.1624
mmu-miR-494-3p	870	765	87.931	4	0.45977	4	0.45977	0	0	0	0	0	0	0	0	0	0	0	0	0	0	0	0	0	0	0	0	0	0	0	0	0	0	0	0	0	0	0	0	0	0	0	0	577	66.3218	568	65.2874	8	0.91954
mmu-miR-494-5p	2	2	100	0	0	0	0	0	0	0	0	0	0	0	0	0	0	0	0	0	0	0	0	0	0	0	0	0	0	0	0	0	0	0	0	0	0	0	0	0	0	0	0	0	0	0	0	0	0
mmu-miR-495-3p	5	2	40	0	0	0	0	0	0	0	0	0	0	0	0	0	0	0	0	0	0	0	0	0	0	0	0	0	0	0	0	0	0	0	0	0	0	0	0	0	0	0	0	0	0	0	0	0	0
mmu-miR-495-5p	20	0	0	0	0	0	0	0	0	0	0	0	0	0	0	0	0	0	0	0	0	0	0	0	0	0	0	0	0	0	0	0	0	0	0	0	0	0	0	0	0	0	0	0	0	0	0	0	0
mmu-miR-496a-3p	10	8	80	0	0	0	0	0	0	0	0	0	0	0	0	0	0	0	0	0	0	0	0	0	0	0	0	0	0	0	0	0	0	0	0	0	0	0	0	0	0	0	0	1	10	1	10	0	0
mmu-miR-497a-3p	16	14	87.5	0	0	0	0	0	0	0	0	0	0	0	0	0	0	0	0	0	0	0	0	0	0	0	0	0	0	0	0	0	0	0	0	0	0	0	0	0	0	0	0	7	43.75	7	43.75	0	0
mmu-miR-497a-5p	2117	1443	68.1625	10	0.472367	4	0.188947	6	0.28342	0	0	0	0	0	0	1	0.0472367	1	0.0472367	0	0	3	0.14171	3	0.14171	0	0	0	0	0	0	0	0	0	0	0	0	0	0	0	0	0	0	32	1.51157	31	1.46434	1	0.0472367
mmu-miR-497b	8	2	25	0	0	0	0	0	0	0	0	0	0	0	0	0	0	0	0	0	0	0	0	0	0	0	0	0	0	0	0	0	0	0	0	0	0	0	0	0	0	0	0	0	0	0	0	0	0
mmu-miR-499-3p	3	2	66.6667	0	0	0	0	0	0	0	0	0	0	0	0	0	0	0	0	0	0	0	0	0	0	0	0	0	0	0	0	0	0	0	0	0	0	0	0	0	0	0	0	0	0	0	0	0	0
mmu-miR-499-5p	20	7	35	0	0	0	0	0	0	0	0	0	0	0	0	0	0	0	0	0	0	0	0	0	0	0	0	0	0	0	0	0	0	0	0	0	0	0	0	0	0	0	0	5	25	5	25	0	0
mmu-miR-500-3p	312	244	78.2051	3	0.961538	3	0.961538	0	0	0	0	0	0	0	0	0	0	0	0	0	0	0	0	0	0	0	0	0	0	0	0	0	0	0	0	0	0	0	0	0	0	0	0	0	0	0	0	0	0
mmu-miR-500-5p	9	5	55.5556	0	0	0	0	0	0	0	0	0	0	0	0	0	0	0	0	0	0	0	0	0	0	0	0	0	0	0	0	0	0	0	0	0	0	0	0	0	0	0	0	0	0	0	0	0	0
mmu-miR-501-3p	2939	2242	76.2845	12	0.408302	12	0.408302	0	0	1	0.0340252	1	0.0340252	0	0	0	0	0	0	0	0	0	0	0	0	0	0	0	0	0	0	0	0	0	0	0	0	0	0	0	0	0	0	1708	58.115	1708	58.115	0	0
mmu-miR-501-5p	35	32	91.4286	0	0	0	0	0	0	0	0	0	0	0	0	0	0	0	0	0	0	0	0	0	0	0	0	0	0	0	0	0	0	0	0	0	0	0	0	0	0	0	0	4	11.4286	0	0	1	2.85714
mmu-miR-503-3p	90	27	30	1	1.11111	1	1.11111	0	0	0	0	0	0	0	0	0	0	0	0	0	0	0	0	0	0	0	0	0	0	0	0	0	0	0	0	0	0	0	0	0	0	0	0	0	0	0	0	0	0
mmu-miR-503-5p	389	203	52.1851	2	0.514139	2	0.514139	0	0	0	0	0	0	0	0	0	0	0	0	0	0	0	0	0	0	0	0	0	0	0	0	0	0	0	0	0	0	0	0	0	0	0	0	0	0	0	0	0	0
mmu-miR-505-3p	1	1	100	0	0	0	0	0	0	0	0	0	0	0	0	0	0	0	0	0	0	0	0	0	0	0	0	0	0	0	0	0	0	0	0	0	0	0	0	0	0	0	0	0	0	0	0	0	0
mmu-miR-505-5p	19	10	52.6316	0	0	0	0	0	0	0	0	0	0	0	0	0	0	0	0	0	0	0	0	0	0	0	0	0	0	0	0	0	0	0	0	0	0	0	0	0	0	0	0	3	15.7895	3	15.7895	0	0
mmu-miR-5099	170	157	92.3529	0	0	0	0	0	0	0	0	0	0	0	0	0	0	0	0	0	0	0	0	0	0	0	0	0	0	0	0	0	0	0	0	0	0	0	0	0	0	0	0	0	0	0	0	0	0
mmu-miR-5100	34	34	100	0	0	0	0	0	0	0	0	0	0	0	0	0	0	0	0	0	0	0	0	0	0	0	0	0	0	0	0	0	0	0	0	0	0	0	0	0	0	0	0	0	0	0	0	0	0
mmu-miR-5101	1	0	0	0	0	0	0	0	0	0	0	0	0	0	0	0	0	0	0	0	0	0	0	0	0	0	0	0	0	0	0	0	0	0	0	0	0	0	0	0	0	0	0	0	0	0	0	0	0
mmu-miR-5103	3	3	100	0	0	0	0	0	0	0	0	0	0	0	0	0	0	0	0	0	0	0	0	0	0	0	0	0	0	0	0	0	0	0	0	0	0	0	0	0	0	0	0	1	33.3333	1	33.3333	0	0
mmu-miR-5108	5	5	100	0	0	0	0	0	0	0	0	0	0	0	0	0	0	0	0	0	0	0	0	0	0	0	0	0	0	0	0	0	0	0	0	0	0	0	0	0	0	0	0	0	0	0	0	0	0
mmu-miR-511-3p	2	0	0	0	0	0	0	0	0	0	0	0	0	0	0	0	0	0	0	0	0	0	0	0	0	0	0	0	0	0	0	0	0	0	0	0	0	0	0	0	0	0	0	0	0	0	0	0	0
mmu-miR-5112	1	1	100	0	0	0	0	0	0	0	0	0	0	0	0	0	0	0	0	0	0	0	0	0	0	0	0	0	0	0	0	0	0	0	0	0	0	0	0	0	0	0	0	0	0	0	0	0	0
mmu-miR-5114	3	1	33.3333	0	0	0	0	0	0	0	0	0	0	0	0	0	0	0	0	0	0	0	0	0	0	0	0	0	0	0	0	0	0	0	0	0	0	0	0	0	0	0	0	1	33.3333	1	33.3333	0	0
mmu-miR-5119	2	2	100	0	0	0	0	0	0	0	0	0	0	0	0	0	0	0	0	0	0	0	0	0	0	0	0	0	0	0	0	0	0	0	0	0	0	0	0	0	0	0	0	0	0	0	0	0	0
mmu-miR-5123	4	4	100	0	0	0	0	0	0	0	0	0	0	0	0	0	0	0	0	0	0	0	0	0	0	0	0	0	0	0	0	0	0	0	0	0	0	0	0	0	0	0	0	0	0	0	0	0	0
mmu-miR-5126	1	1	100	0	0	0	0	0	0	0	0	0	0	0	0	0	0	0	0	0	0	0	0	0	0	0	0	0	0	0	0	0	0	0	0	0	0	0	0	0	0	0	0	0	0	0	0	0	0
mmu-miR-5128	5	5	100	0	0	0	0	0	0	0	0	0	0	0	0	0	0	0	0	0	0	0	0	0	0	0	0	0	0	0	0	0	0	0	0	0	0	0	0	0	0	0	0	0	0	0	0	0	0
mmu-miR-5129-5p	15	14	93.3333	3	20	3	20	0	0	0	0	0	0	0	0	0	0	0	0	0	0	0	0	0	0	0	0	0	0	0	0	0	0	0	0	0	0	0	0	0	0	0	0	2	13.3333	2	13.3333	0	0
mmu-miR-5132-5p	1	1	100	0	0	0	0	0	0	0	0	0	0	0	0	0	0	0	0	0	0	0	0	0	0	0	0	0	0	0	0	0	0	0	0	0	0	0	0	0	0	0	0	0	0	0	0	0	0
mmu-miR-5134-3p	7	4	57.1429	0	0	0	0	0	0	0	0	0	0	0	0	0	0	0	0	0	0	0	0	0	0	0	0	0	0	0	0	0	0	0	0	0	0	0	0	0	0	0	0	0	0	0	0	0	0
mmu-miR-5134-5p	1	1	100	0	0	0	0	0	0	0	0	0	0	0	0	0	0	0	0	0	0	0	0	0	0	0	0	0	0	0	0	0	0	0	0	0	0	0	0	0	0	0	0	1	100	1	100	0	0
mmu-miR-532-3p	179	172	96.0894	0	0	0	0	0	0	0	0	0	0	0	0	0	0	0	0	0	0	0	0	0	0	0	0	0	0	0	0	0	0	0	0	0	0	0	0	0	0	0	0	7	3.91061	7	3.91061	0	0
mmu-miR-532-5p	1975	231	11.6962	23	1.16456	11	0.556962	12	0.607595	1	0.0506329	1	0.0506329	0	0	0	0	0	0	0	0	3	0.151899	1	0.0506329	2	0.101266	0	0	0	0	0	0	0	0	0	0	0	0	0	0	0	0	27	1.36709	27	1.36709	0	0
mmu-miR-539-3p	6	0	0	0	0	0	0	0	0	0	0	0	0	0	0	0	0	0	0	0	0	0	0	0	0	0	0	0	0	0	0	0	0	0	0	0	0	0	0	0	0	0	0	0	0	0	0	0	0
mmu-miR-539-5p	117	45	38.4615	1	0.854701	1	0.854701	0	0	0	0	0	0	0	0	0	0	0	0	0	0	0	0	0	0	0	0	0	0	0	0	0	0	0	0	0	0	0	0	0	0	0	0	28	23.9316	28	23.9316	0	0
mmu-miR-540-3p	486	418	86.0082	0	0	0	0	0	0	0	0	0	0	0	0	0	0	0	0	0	0	0	0	0	0	0	0	0	0	0	0	0	0	0	0	0	0	0	0	0	0	0	0	263	54.1152	74	15.2263	189	38.8889
mmu-miR-540-5p	15	15	100	0	0	0	0	0	0	0	0	0	0	0	0	0	0	0	0	0	0	0	0	0	0	0	0	0	0	0	0	0	0	0	0	0	0	0	0	0	0	0	0	0	0	0	0	0	0
mmu-miR-541-3p	44	5	11.3636	0	0	0	0	0	0	0	0	0	0	0	0	0	0	0	0	0	0	0	0	0	0	0	0	0	0	0	0	0	0	0	0	0	0	0	0	0	0	0	0	0	0	0	0	0	0
mmu-miR-541-5p	15584	9181	58.913	45	0.288758	45	0.288758	0	0	4	0.0256674	4	0.0256674	0	0	0	0	0	0	0	0	2	0.0128337	2	0.0128337	0	0	0	0	0	0	0	0	0	0	0	0	0	0	0	0	0	0	766	4.9153	756	4.85113	10	0.0641684
mmu-miR-542-3p	922	779	84.4902	0	0	0	0	0	0	0	0	0	0	0	0	0	0	0	0	0	0	0	0	0	0	0	0	0	0	0	0	0	0	0	0	0	0	0	0	0	0	0	0	265	28.7419	265	28.7419	0	0
mmu-miR-542-5p	75	23	30.6667	1	1.33333	1	1.33333	0	0	0	0	0	0	0	0	0	0	0	0	0	0	0	0	0	0	0	0	0	0	0	0	0	0	0	0	0	0	0	0	0	0	0	0	6	8	4	5.33333	2	2.66667
mmu-miR-543-3p	66	61	92.4242	0	0	0	0	0	0	0	0	0	0	0	0	0	0	0	0	0	0	0	0	0	0	0	0	0	0	0	0	0	0	0	0	0	0	0	0	0	0	0	0	10	15.1515	10	15.1515	0	0
mmu-miR-543-5p	1	0	0	0	0	0	0	0	0	0	0	0	0	0	0	0	0	0	0	0	0	0	0	0	0	0	0	0	0	0	0	0	0	0	0	0	0	0	0	0	0	0	0	0	0	0	0	0	0
mmu-miR-544-3p	3	3	100	0	0	0	0	0	0	0	0	0	0	0	0	0	0	0	0	0	0	0	0	0	0	0	0	0	0	0	0	0	0	0	0	0	0	0	0	0	0	0	0	0	0	0	0	0	0
mmu-miR-544-5p	2	0	0	0	0	0	0	0	0	0	0	0	0	0	0	0	0	0	0	0	0	0	0	0	0	0	0	0	0	0	0	0	0	0	0	0	0	0	0	0	0	0	0	0	0	0	0	0	0
mmu-miR-547-3p	34	25	73.5294	0	0	0	0	0	0	0	0	0	0	0	0	0	0	0	0	0	0	0	0	0	0	0	0	0	0	0	0	0	0	0	0	0	0	0	0	0	0	0	0	1	2.94118	0	0	1	2.94118
mmu-miR-551b-3p	1	0	0	0	0	0	0	0	0	0	0	0	0	0	0	0	0	0	0	0	0	0	0	0	0	0	0	0	0	0	0	0	0	0	0	0	0	0	0	0	0	0	0	0	0	0	0	0	0
mmu-miR-5615-3p	2	0	0	0	0	0	0	0	0	0	0	0	0	0	0	0	0	0	0	0	0	0	0	0	0	0	0	0	0	0	0	0	0	0	0	0	0	0	0	0	0	0	0	0	0	0	0	0	0
mmu-miR-5615-5p	6	1	16.6667	0	0	0	0	0	0	0	0	0	0	0	0	0	0	0	0	0	0	0	0	0	0	0	0	0	0	0	0	0	0	0	0	0	0	0	0	0	0	0	0	0	0	0	0	0	0
mmu-miR-5617-5p	2	2	100	0	0	0	0	0	0	0	0	0	0	0	0	0	0	0	0	0	0	0	0	0	0	0	0	0	0	0	0	0	0	0	0	0	0	0	0	0	0	0	0	0	0	0	0	0	0
mmu-miR-5620-5p	4	4	100	0	0	0	0	0	0	0	0	0	0	0	0	0	0	0	0	0	0	0	0	0	0	0	0	0	0	0	0	0	0	0	0	0	0	0	0	0	0	0	0	2	50	2	50	0	0
mmu-miR-5621-3p	4	2	50	0	0	0	0	0	0	0	0	0	0	0	0	0	0	0	0	0	0	0	0	0	0	0	0	0	0	0	0	0	0	0	0	0	0	0	0	0	0	0	0	0	0	0	0	0	0
mmu-miR-5621-5p	3	3	100	2	66.6667	2	66.6667	0	0	0	0	0	0	0	0	0	0	0	0	0	0	0	0	0	0	0	0	0	0	0	0	0	0	0	0	0	0	0	0	0	0	0	0	0	0	0	0	0	0
mmu-miR-5622-3p	2	1	50	0	0	0	0	0	0	0	0	0	0	0	0	0	0	0	0	0	0	0	0	0	0	0	0	0	0	0	0	0	0	0	0	0	0	0	0	0	0	0	0	0	0	0	0	0	0
mmu-miR-5623-5p	4	4	100	0	0	0	0	0	0	0	0	0	0	0	0	0	0	0	0	0	0	0	0	0	0	0	0	0	0	0	0	0	0	0	0	0	0	0	0	0	0	0	0	0	0	0	0	0	0
mmu-miR-5624-3p	3	3	100	0	0	0	0	0	0	0	0	0	0	0	0	0	0	0	0	0	0	0	0	0	0	0	0	0	0	0	0	0	0	0	0	0	0	0	0	0	0	0	0	0	0	0	0	0	0
mmu-miR-5626-3p	1	0	0	0	0	0	0	0	0	0	0	0	0	0	0	0	0	0	0	0	0	0	0	0	0	0	0	0	0	0	0	0	0	0	0	0	0	0	0	0	0	0	0	0	0	0	0	0	0
mmu-miR-5709-5p	33	6	18.1818	1	3.0303	1	3.0303	0	0	0	0	0	0	0	0	0	0	0	0	0	0	0	0	0	0	0	0	0	0	0	0	0	0	0	0	0	0	0	0	0	0	0	0	3	9.09091	3	9.09091	0	0
mmu-miR-5710	3	3	100	0	0	0	0	0	0	0	0	0	0	0	0	0	0	0	0	0	0	0	0	0	0	0	0	0	0	0	0	0	0	0	0	0	0	0	0	0	0	0	0	3	100	3	100	0	0
mmu-miR-574-3p	257	90	35.0195	1	0.389105	1	0.389105	0	0	0	0	0	0	0	0	0	0	0	0	0	0	0	0	0	0	0	0	0	0	0	0	0	0	0	0	0	0	0	0	0	0	0	0	1	0.389105	1	0.389105	0	0
mmu-miR-574-5p	5763	4631	80.3575	15	0.260281	15	0.260281	0	0	0	0	0	0	0	0	0	0	0	0	0	0	2	0.0347041	2	0.0347041	0	0	0	0	0	0	0	0	0	0	0	0	0	0	0	0	0	0	908	15.7557	708	12.2853	200	3.47041
mmu-miR-582-3p	26	21	80.7692	0	0	0	0	0	0	0	0	0	0	0	0	0	0	0	0	0	0	0	0	0	0	0	0	0	0	0	0	0	0	0	0	0	0	0	0	0	0	0	0	20	76.9231	15	57.6923	5	19.2308
mmu-miR-582-5p	9	3	33.3333	0	0	0	0	0	0	0	0	0	0	0	0	0	0	0	0	0	0	0	0	0	0	0	0	0	0	0	0	0	0	0	0	0	0	0	0	0	0	0	0	2	22.2222	2	22.2222	0	0
mmu-miR-592-5p	5	5	100	0	0	0	0	0	0	0	0	0	0	0	0	0	0	0	0	0	0	0	0	0	0	0	0	0	0	0	0	0	0	0	0	0	0	0	0	0	0	0	0	0	0	0	0	0	0
mmu-miR-598-3p	141	136	96.4539	0	0	0	0	0	0	0	0	0	0	0	0	0	0	0	0	0	0	0	0	0	0	0	0	0	0	0	0	0	0	0	0	0	0	0	0	0	0	0	0	104	73.7589	53	37.5887	50	35.461
mmu-miR-615-3p	107	80	74.7664	0	0	0	0	0	0	0	0	0	0	0	0	0	0	0	0	0	0	0	0	0	0	0	0	0	0	0	0	0	0	0	0	0	0	0	0	0	0	0	0	0	0	0	0	0	0
mmu-miR-615-5p	4	1	25	0	0	0	0	0	0	0	0	0	0	0	0	0	0	0	0	0	0	0	0	0	0	0	0	0	0	0	0	0	0	0	0	0	0	0	0	0	0	0	0	0	0	0	0	0	0
mmu-miR-6236	2	2	100	0	0	0	0	0	0	0	0	0	0	0	0	0	0	0	0	0	0	0	0	0	0	0	0	0	0	0	0	0	0	0	0	0	0	0	0	0	0	0	0	0	0	0	0	0	0
mmu-miR-6238	3	3	100	0	0	0	0	0	0	0	0	0	0	0	0	0	0	0	0	0	0	0	0	0	0	0	0	0	0	0	0	0	0	0	0	0	0	0	0	0	0	0	0	0	0	0	0	0	0
mmu-miR-6412	137	137	100	0	0	0	0	0	0	0	0	0	0	0	0	0	0	0	0	0	0	0	0	0	0	0	0	0	0	0	0	0	0	0	0	0	0	0	0	0	0	0	0	0	0	0	0	0	0
mmu-miR-6418-3p	22	22	100	0	0	0	0	0	0	0	0	0	0	0	0	0	0	0	0	0	0	0	0	0	0	0	0	0	0	0	0	0	0	0	0	0	0	0	0	0	0	0	0	0	0	0	0	0	0
mmu-miR-6516-3p	2	1	50	0	0	0	0	0	0	0	0	0	0	0	0	0	0	0	0	0	0	0	0	0	0	0	0	0	0	0	0	0	0	0	0	0	0	0	0	0	0	0	0	1	50	1	50	0	0
mmu-miR-6516-5p	67	55	82.0896	0	0	0	0	0	0	0	0	0	0	0	0	0	0	0	0	0	0	0	0	0	0	0	0	0	0	0	0	0	0	0	0	0	0	0	0	0	0	0	0	30	44.7761	30	44.7761	0	0
mmu-miR-652-3p	6309	3382	53.606	54	0.85592	53	0.84007	1	0.0158504	4	0.0634015	4	0.0634015	0	0	0	0	0	0	0	0	0	0	0	0	0	0	0	0	0	0	0	0	0	0	0	0	0	0	0	0	0	0	6	0.0951022	6	0.0951022	0	0
mmu-miR-653-3p	2	1	50	0	0	0	0	0	0	0	0	0	0	0	0	0	0	0	0	0	0	0	0	0	0	0	0	0	0	0	0	0	0	0	0	0	0	0	0	0	0	0	0	0	0	0	0	0	0
mmu-miR-6538	1	0	0	0	0	0	0	0	0	0	0	0	0	0	0	0	0	0	0	0	0	0	0	0	0	0	0	0	0	0	0	0	0	0	0	0	0	0	0	0	0	0	0	0	0	0	0	0	0
mmu-miR-6539	46	42	91.3043	1	2.17391	1	2.17391	0	0	0	0	0	0	0	0	0	0	0	0	0	0	0	0	0	0	0	0	0	0	0	0	0	0	0	0	0	0	0	0	0	0	0	0	0	0	0	0	0	0
mmu-miR-6540-3p	12	8	66.6667	0	0	0	0	0	0	0	0	0	0	0	0	0	0	0	0	0	0	0	0	0	0	0	0	0	0	0	0	0	0	0	0	0	0	0	0	0	0	0	0	1	8.33333	1	8.33333	0	0
mmu-miR-6540-5p	70	48	68.5714	0	0	0	0	0	0	0	0	0	0	0	0	0	0	0	0	0	0	0	0	0	0	0	0	0	0	0	0	0	0	0	0	0	0	0	0	0	0	0	0	10	14.2857	10	14.2857	0	0
mmu-miR-664-3p	44	43	97.7273	0	0	0	0	0	0	0	0	0	0	0	0	0	0	0	0	0	0	0	0	0	0	0	0	0	0	0	0	0	0	0	0	0	0	0	0	0	0	0	0	12	27.2727	8	18.1818	1	2.27273
mmu-miR-664-5p	2039	1865	91.4664	3	0.147131	3	0.147131	0	0	0	0	0	0	0	0	0	0	0	0	0	0	0	0	0	0	0	0	0	0	0	0	0	0	0	0	0	0	0	0	0	0	0	0	1743	85.4831	1685	82.6385	45	2.20696
mmu-miR-665-3p	16	16	100	0	0	0	0	0	0	0	0	0	0	0	0	0	0	0	0	0	0	0	0	0	0	0	0	0	0	0	0	0	0	0	0	0	0	0	0	0	0	0	0	5	31.25	1	6.25	4	25
mmu-miR-666-3p	4	4	100	0	0	0	0	0	0	0	0	0	0	0	0	0	0	0	0	0	0	0	0	0	0	0	0	0	0	0	0	0	0	0	0	0	0	0	0	0	0	0	0	0	0	0	0	0	0
mmu-miR-666-5p	103	97	94.1748	1	0.970874	1	0.970874	0	0	0	0	0	0	0	0	0	0	0	0	0	0	0	0	0	0	0	0	0	0	0	0	0	0	0	0	0	0	0	0	0	0	0	0	3	2.91262	2	1.94175	1	0.970874
mmu-miR-667-3p	133	109	81.9549	0	0	0	0	0	0	0	0	0	0	0	0	0	0	0	0	0	0	0	0	0	0	0	0	0	0	0	0	0	0	0	0	0	0	0	0	0	0	0	0	0	0	0	0	0	0
mmu-miR-667-5p	71	27	38.0282	1	1.40845	1	1.40845	0	0	0	0	0	0	0	0	0	0	0	0	0	0	0	0	0	0	0	0	0	0	0	0	0	0	0	0	0	0	0	0	0	0	0	0	0	0	0	0	0	0
mmu-miR-668-3p	148	98	66.2162	0	0	0	0	0	0	0	0	0	0	0	0	0	0	0	0	0	0	0	0	0	0	0	0	0	0	0	0	0	0	0	0	0	0	0	0	0	0	0	0	0	0	0	0	0	0
mmu-miR-668-5p	1	0	0	0	0	0	0	0	0	0	0	0	0	0	0	0	0	0	0	0	0	0	0	0	0	0	0	0	0	0	0	0	0	0	0	0	0	0	0	0	0	0	0	0	0	0	0	0	0
mmu-miR-669a-3-3p	8	7	87.5	0	0	0	0	0	0	0	0	0	0	0	0	0	0	0	0	0	0	0	0	0	0	0	0	0	0	0	0	0	0	0	0	0	0	0	0	0	0	0	0	0	0	0	0	0	0
mmu-miR-669a-3p	568	393	69.1901	1	0.176056	1	0.176056	0	0	1	0.176056	1	0.176056	0	0	0	0	0	0	0	0	0	0	0	0	0	0	0	0	0	0	0	0	0	0	0	0	0	0	0	0	0	0	0	0	0	0	0	0
mmu-miR-669a-5p	225	183	81.3333	0	0	0	0	0	0	0	0	0	0	0	0	0	0	0	0	0	0	0	0	0	0	0	0	0	0	0	0	0	0	0	0	0	0	0	0	0	0	0	0	1	0.444444	0	0	1	0.444444
mmu-miR-669b-3p	2	0	0	0	0	0	0	0	0	0	0	0	0	0	0	0	0	0	0	0	0	0	0	0	0	0	0	0	0	0	0	0	0	0	0	0	0	0	0	0	0	0	0	0	0	0	0	0	0
mmu-miR-669b-5p	113	100	88.4956	0	0	0	0	0	0	0	0	0	0	0	0	0	0	0	0	0	0	0	0	0	0	0	0	0	0	0	0	0	0	0	0	0	0	0	0	0	0	0	0	25	22.1239	20	17.6991	5	4.42478
mmu-miR-669c-5p	21383	15191	71.0424	104	0.486368	103	0.481691	1	0.00467661	1	0.00467661	1	0.00467661	0	0	0	0	0	0	0	0	8	0.0374129	8	0.0374129	0	0	0	0	0	0	0	0	0	0	0	0	0	0	0	0	0	0	12389	57.9385	401	1.87532	11729	54.852
mmu-miR-669d-5p	125	108	86.4	0	0	0	0	0	0	0	0	0	0	0	0	0	0	0	0	0	0	0	0	0	0	0	0	0	0	0	0	0	0	0	0	0	0	0	0	0	0	0	0	61	48.8	60	48	1	0.8
mmu-miR-669e-3p	43	24	55.814	1	2.32558	1	2.32558	0	0	1	2.32558	1	2.32558	0	0	0	0	0	0	0	0	0	0	0	0	0	0	0	0	0	0	0	0	0	0	0	0	0	0	0	0	0	0	1	2.32558	1	2.32558	0	0
mmu-miR-669e-5p	3	3	100	0	0	0	0	0	0	0	0	0	0	0	0	0	0	0	0	0	0	0	0	0	0	0	0	0	0	0	0	0	0	0	0	0	0	0	0	0	0	0	0	2	66.6667	2	66.6667	0	0
mmu-miR-669f-3p	91	33	36.2637	0	0	0	0	0	0	0	0	0	0	0	0	0	0	0	0	0	0	0	0	0	0	0	0	0	0	0	0	0	0	0	0	0	0	0	0	0	0	0	0	0	0	0	0	0	0
mmu-miR-669f-5p	43	37	86.0465	1	2.32558	1	2.32558	0	0	0	0	0	0	0	0	0	0	0	0	0	0	0	0	0	0	0	0	0	0	0	0	0	0	0	0	0	0	0	0	0	0	0	0	0	0	0	0	0	0
mmu-miR-669g	1	1	100	0	0	0	0	0	0	0	0	0	0	0	0	0	0	0	0	0	0	0	0	0	0	0	0	0	0	0	0	0	0	0	0	0	0	0	0	0	0	0	0	0	0	0	0	0	0
mmu-miR-669h-5p	53	20	37.7358	0	0	0	0	0	0	0	0	0	0	0	0	0	0	0	0	0	0	0	0	0	0	0	0	0	0	0	0	0	0	0	0	0	0	0	0	0	0	0	0	6	11.3208	2	3.77358	3	5.66038
mmu-miR-669k-5p	6	6	100	0	0	0	0	0	0	0	0	0	0	0	0	0	0	0	0	0	0	0	0	0	0	0	0	0	0	0	0	0	0	0	0	0	0	0	0	0	0	0	0	1	16.6667	1	16.6667	0	0
mmu-miR-669l-5p	291	141	48.4536	1	0.343643	1	0.343643	0	0	0	0	0	0	0	0	0	0	0	0	0	0	0	0	0	0	0	0	0	0	0	0	0	0	0	0	0	0	0	0	0	0	0	0	71	24.3986	49	16.8385	22	7.56014
mmu-miR-669m-3p	2	1	50	0	0	0	0	0	0	0	0	0	0	0	0	0	0	0	0	0	0	0	0	0	0	0	0	0	0	0	0	0	0	0	0	0	0	0	0	0	0	0	0	0	0	0	0	0	0
mmu-miR-669m-5p	2	2	100	0	0	0	0	0	0	0	0	0	0	0	0	0	0	0	0	0	0	0	0	0	0	0	0	0	0	0	0	0	0	0	0	0	0	0	0	0	0	0	0	0	0	0	0	0	0
mmu-miR-669n	15	11	73.3333	0	0	0	0	0	0	0	0	0	0	0	0	0	0	0	0	0	0	0	0	0	0	0	0	0	0	0	0	0	0	0	0	0	0	0	0	0	0	0	0	0	0	0	0	0	0
mmu-miR-669o-3p	52	36	69.2308	0	0	0	0	0	0	0	0	0	0	0	0	0	0	0	0	0	0	0	0	0	0	0	0	0	0	0	0	0	0	0	0	0	0	0	0	0	0	0	0	0	0	0	0	0	0
mmu-miR-669o-5p	77	29	37.6623	1	1.2987	1	1.2987	0	0	0	0	0	0	0	0	0	0	0	0	0	0	0	0	0	0	0	0	0	0	0	0	0	0	0	0	0	0	0	0	0	0	0	0	9	11.6883	8	10.3896	1	1.2987
mmu-miR-669p-3p	6	6	100	0	0	0	0	0	0	0	0	0	0	0	0	0	0	0	0	0	0	0	0	0	0	0	0	0	0	0	0	0	0	0	0	0	0	0	0	0	0	0	0	0	0	0	0	0	0
mmu-miR-669p-5p	38	31	81.5789	0	0	0	0	0	0	0	0	0	0	0	0	0	0	0	0	0	0	0	0	0	0	0	0	0	0	0	0	0	0	0	0	0	0	0	0	0	0	0	0	0	0	0	0	0	0
mmu-miR-671-3p	298	168	56.3758	2	0.671141	2	0.671141	0	0	0	0	0	0	0	0	0	0	0	0	0	0	0	0	0	0	0	0	0	0	0	0	0	0	0	0	0	0	0	0	0	0	0	0	71	23.8255	70	23.4899	0	0
mmu-miR-671-5p	5308	3576	67.37	7	0.131876	7	0.131876	0	0	0	0	0	0	0	0	0	0	0	0	0	0	1	0.0188395	1	0.0188395	0	0	0	0	0	0	0	0	0	0	0	0	0	0	0	0	0	0	2766	52.11	2740	51.6202	26	0.489827
mmu-miR-6715-5p	1	1	100	0	0	0	0	0	0	0	0	0	0	0	0	0	0	0	0	0	0	0	0	0	0	0	0	0	0	0	0	0	0	0	0	0	0	0	0	0	0	0	0	0	0	0	0	0	0
mmu-miR-672-5p	382	84	21.9895	4	1.04712	4	1.04712	0	0	0	0	0	0	0	0	0	0	0	0	0	0	1	0.26178	1	0.26178	0	0	0	0	0	0	0	0	0	0	0	0	0	0	0	0	0	0	0	0	0	0	0	0
mmu-miR-673-3p	46	39	84.7826	0	0	0	0	0	0	0	0	0	0	0	0	0	0	0	0	0	0	0	0	0	0	0	0	0	0	0	0	0	0	0	0	0	0	0	0	0	0	0	0	0	0	0	0	0	0
mmu-miR-673-5p	138	96	69.5652	0	0	0	0	0	0	0	0	0	0	0	0	0	0	0	0	0	0	0	0	0	0	0	0	0	0	0	0	0	0	0	0	0	0	0	0	0	0	0	0	27	19.5652	27	19.5652	0	0
mmu-miR-674-3p	531	499	93.9736	0	0	0	0	0	0	0	0	0	0	0	0	0	0	0	0	0	0	0	0	0	0	0	0	0	0	0	0	0	0	0	0	0	0	0	0	0	0	0	0	24	4.51977	24	4.51977	0	0
mmu-miR-674-5p	762	713	93.5696	0	0	0	0	0	0	0	0	0	0	0	0	0	0	0	0	0	0	0	0	0	0	0	0	0	0	0	0	0	0	0	0	0	0	0	0	0	0	0	0	26	3.41207	22	2.88714	4	0.524934
mmu-miR-676-3p	11830	5821	49.2054	29	0.245139	29	0.245139	0	0	1	0.00845309	1	0.00845309	0	0	0	0	0	0	0	0	2	0.0169062	2	0.0169062	0	0	0	0	0	0	0	0	0	0	0	0	0	0	0	0	0	0	2729	23.0685	1856	15.6889	873	7.37954
mmu-miR-676-5p	1938	111	5.72755	18	0.928793	18	0.928793	0	0	1	0.0515996	1	0.0515996	0	0	0	0	0	0	0	0	1	0.0515996	1	0.0515996	0	0	0	0	0	0	0	0	0	0	0	0	0	0	0	0	0	0	42	2.16718	33	1.70279	9	0.464396
mmu-miR-677-5p	17	7	41.1765	0	0	0	0	0	0	0	0	0	0	0	0	0	0	0	0	0	0	0	0	0	0	0	0	0	0	0	0	0	0	0	0	0	0	0	0	0	0	0	0	7	41.1765	1	5.88235	6	35.2941
mmu-miR-679-3p	18	11	61.1111	0	0	0	0	0	0	0	0	0	0	0	0	0	0	0	0	0	0	0	0	0	0	0	0	0	0	0	0	0	0	0	0	0	0	0	0	0	0	0	0	0	0	0	0	0	0
mmu-miR-6896-5p	7	4	57.1429	0	0	0	0	0	0	0	0	0	0	0	0	0	0	0	0	0	0	0	0	0	0	0	0	0	0	0	0	0	0	0	0	0	0	0	0	0	0	0	0	2	28.5714	2	28.5714	0	0
mmu-miR-6899-3p	41	19	46.3415	0	0	0	0	0	0	0	0	0	0	0	0	0	0	0	0	0	0	0	0	0	0	0	0	0	0	0	0	0	0	0	0	0	0	0	0	0	0	0	0	0	0	0	0	0	0
mmu-miR-6899-5p	1	1	100	0	0	0	0	0	0	0	0	0	0	0	0	0	0	0	0	0	0	0	0	0	0	0	0	0	0	0	0	0	0	0	0	0	0	0	0	0	0	0	0	1	100	1	100	0	0
mmu-miR-690	3	3	100	0	0	0	0	0	0	0	0	0	0	0	0	0	0	0	0	0	0	0	0	0	0	0	0	0	0	0	0	0	0	0	0	0	0	0	0	0	0	0	0	0	0	0	0	0	0
mmu-miR-6900-3p	35	17	48.5714	0	0	0	0	0	0	0	0	0	0	0	0	0	0	0	0	0	0	0	0	0	0	0	0	0	0	0	0	0	0	0	0	0	0	0	0	0	0	0	0	0	0	0	0	0	0
mmu-miR-6901-3p	10	9	90	0	0	0	0	0	0	0	0	0	0	0	0	0	0	0	0	0	0	0	0	0	0	0	0	0	0	0	0	0	0	0	0	0	0	0	0	0	0	0	0	0	0	0	0	0	0
mmu-miR-6901-5p	121	94	77.686	0	0	0	0	0	0	0	0	0	0	0	0	0	0	0	0	0	0	0	0	0	0	0	0	0	0	0	0	0	0	0	0	0	0	0	0	0	0	0	0	12	9.91736	0	0	10	8.26446
mmu-miR-6902-3p	1	0	0	0	0	0	0	0	0	0	0	0	0	0	0	0	0	0	0	0	0	0	0	0	0	0	0	0	0	0	0	0	0	0	0	0	0	0	0	0	0	0	0	0	0	0	0	0	0
mmu-miR-6902-5p	1	0	0	0	0	0	0	0	0	0	0	0	0	0	0	0	0	0	0	0	0	0	0	0	0	0	0	0	0	0	0	0	0	0	0	0	0	0	0	0	0	0	0	0	0	0	0	0	0
mmu-miR-6903-3p	1	1	100	0	0	0	0	0	0	0	0	0	0	0	0	0	0	0	0	0	0	0	0	0	0	0	0	0	0	0	0	0	0	0	0	0	0	0	0	0	0	0	0	0	0	0	0	0	0
mmu-miR-6904-3p	2	2	100	0	0	0	0	0	0	0	0	0	0	0	0	0	0	0	0	0	0	0	0	0	0	0	0	0	0	0	0	0	0	0	0	0	0	0	0	0	0	0	0	0	0	0	0	0	0
mmu-miR-6904-5p	2	0	0	0	0	0	0	0	0	0	0	0	0	0	0	0	0	0	0	0	0	0	0	0	0	0	0	0	0	0	0	0	0	0	0	0	0	0	0	0	0	0	0	0	0	0	0	0	0
mmu-miR-6905-5p	7	2	28.5714	0	0	0	0	0	0	0	0	0	0	0	0	0	0	0	0	0	0	0	0	0	0	0	0	0	0	0	0	0	0	0	0	0	0	0	0	0	0	0	0	0	0	0	0	0	0
mmu-miR-6909-5p	9	9	100	0	0	0	0	0	0	0	0	0	0	0	0	0	0	0	0	0	0	0	0	0	0	0	0	0	0	0	0	0	0	0	0	0	0	0	0	0	0	0	0	0	0	0	0	0	0
mmu-miR-6911-3p	4	3	75	0	0	0	0	0	0	0	0	0	0	0	0	0	0	0	0	0	0	0	0	0	0	0	0	0	0	0	0	0	0	0	0	0	0	0	0	0	0	0	0	0	0	0	0	0	0
mmu-miR-6911-5p	7	6	85.7143	0	0	0	0	0	0	0	0	0	0	0	0	0	0	0	0	0	0	0	0	0	0	0	0	0	0	0	0	0	0	0	0	0	0	0	0	0	0	0	0	0	0	0	0	0	0
mmu-miR-6912-5p	2	0	0	0	0	0	0	0	0	0	0	0	0	0	0	0	0	0	0	0	0	0	0	0	0	0	0	0	0	0	0	0	0	0	0	0	0	0	0	0	0	0	0	0	0	0	0	0	0
mmu-miR-6913-5p	6	2	33.3333	0	0	0	0	0	0	0	0	0	0	0	0	0	0	0	0	0	0	0	0	0	0	0	0	0	0	0	0	0	0	0	0	0	0	0	0	0	0	0	0	1	16.6667	1	16.6667	0	0
mmu-miR-6914-3p	17	17	100	0	0	0	0	0	0	0	0	0	0	0	0	0	0	0	0	0	0	0	0	0	0	0	0	0	0	0	0	0	0	0	0	0	0	0	0	0	0	0	0	0	0	0	0	0	0
mmu-miR-6916-5p	3	1	33.3333	0	0	0	0	0	0	0	0	0	0	0	0	0	0	0	0	0	0	0	0	0	0	0	0	0	0	0	0	0	0	0	0	0	0	0	0	0	0	0	0	0	0	0	0	0	0
mmu-miR-6920-5p	1	1	100	0	0	0	0	0	0	0	0	0	0	0	0	0	0	0	0	0	0	0	0	0	0	0	0	0	0	0	0	0	0	0	0	0	0	0	0	0	0	0	0	1	100	0	0	1	100
mmu-miR-6922-3p	1	0	0	0	0	0	0	0	0	0	0	0	0	0	0	0	0	0	0	0	0	0	0	0	0	0	0	0	0	0	0	0	0	0	0	0	0	0	0	0	0	0	0	0	0	0	0	0	0
mmu-miR-6922-5p	4	4	100	0	0	0	0	0	0	0	0	0	0	0	0	0	0	0	0	0	0	0	0	0	0	0	0	0	0	0	0	0	0	0	0	0	0	0	0	0	0	0	0	0	0	0	0	0	0
mmu-miR-6924-5p	1	0	0	0	0	0	0	0	0	0	0	0	0	0	0	0	0	0	0	0	0	0	0	0	0	0	0	0	0	0	0	0	0	0	0	0	0	0	0	0	0	0	0	0	0	0	0	0	0
mmu-miR-6925-5p	3	3	100	0	0	0	0	0	0	0	0	0	0	0	0	0	0	0	0	0	0	0	0	0	0	0	0	0	0	0	0	0	0	0	0	0	0	0	0	0	0	0	0	2	66.6667	0	0	2	66.6667
mmu-miR-6927-3p	2	1	50	0	0	0	0	0	0	0	0	0	0	0	0	0	0	0	0	0	0	0	0	0	0	0	0	0	0	0	0	0	0	0	0	0	0	0	0	0	0	0	0	0	0	0	0	0	0
mmu-miR-6928-3p	5	4	80	0	0	0	0	0	0	0	0	0	0	0	0	0	0	0	0	0	0	0	0	0	0	0	0	0	0	0	0	0	0	0	0	0	0	0	0	0	0	0	0	0	0	0	0	0	0
mmu-miR-6929-3p	4	1	25	0	0	0	0	0	0	0	0	0	0	0	0	0	0	0	0	0	0	0	0	0	0	0	0	0	0	0	0	0	0	0	0	0	0	0	0	0	0	0	0	0	0	0	0	0	0
mmu-miR-6929-5p	1	1	100	0	0	0	0	0	0	0	0	0	0	0	0	0	0	0	0	0	0	0	0	0	0	0	0	0	0	0	0	0	0	0	0	0	0	0	0	0	0	0	0	0	0	0	0	0	0
mmu-miR-6930-5p	5	4	80	0	0	0	0	0	0	0	0	0	0	0	0	0	0	0	0	0	0	0	0	0	0	0	0	0	0	0	0	0	0	0	0	0	0	0	0	0	0	0	0	1	20	0	0	1	20
mmu-miR-6932-3p	4	4	100	0	0	0	0	0	0	0	0	0	0	0	0	0	0	0	0	0	0	0	0	0	0	0	0	0	0	0	0	0	0	0	0	0	0	0	0	0	0	0	0	0	0	0	0	0	0
mmu-miR-6932-5p	6	4	66.6667	0	0	0	0	0	0	0	0	0	0	0	0	0	0	0	0	0	0	0	0	0	0	0	0	0	0	0	0	0	0	0	0	0	0	0	0	0	0	0	0	1	16.6667	1	16.6667	0	0
mmu-miR-6933-5p	3	1	33.3333	0	0	0	0	0	0	0	0	0	0	0	0	0	0	0	0	0	0	0	0	0	0	0	0	0	0	0	0	0	0	0	0	0	0	0	0	0	0	0	0	0	0	0	0	0	0
mmu-miR-6935-3p	2	1	50	0	0	0	0	0	0	0	0	0	0	0	0	0	0	0	0	0	0	0	0	0	0	0	0	0	0	0	0	0	0	0	0	0	0	0	0	0	0	0	0	0	0	0	0	0	0
mmu-miR-6937-5p	1	0	0	0	0	0	0	0	0	0	0	0	0	0	0	0	0	0	0	0	0	0	0	0	0	0	0	0	0	0	0	0	0	0	0	0	0	0	0	0	0	0	0	0	0	0	0	0	0
mmu-miR-6938-3p	1	0	0	0	0	0	0	0	0	0	0	0	0	0	0	0	0	0	0	0	0	0	0	0	0	0	0	0	0	0	0	0	0	0	0	0	0	0	0	0	0	0	0	0	0	0	0	0	0
mmu-miR-6939-3p	5	3	60	0	0	0	0	0	0	0	0	0	0	0	0	0	0	0	0	0	0	0	0	0	0	0	0	0	0	0	0	0	0	0	0	0	0	0	0	0	0	0	0	0	0	0	0	0	0
mmu-miR-694	5	5	100	0	0	0	0	0	0	0	0	0	0	0	0	0	0	0	0	0	0	0	0	0	0	0	0	0	0	0	0	0	0	0	0	0	0	0	0	0	0	0	0	4	80	2	40	0	0
mmu-miR-6940-3p	1	0	0	0	0	0	0	0	0	0	0	0	0	0	0	0	0	0	0	0	0	0	0	0	0	0	0	0	0	0	0	0	0	0	0	0	0	0	0	0	0	0	0	0	0	0	0	0	0
mmu-miR-6942-5p	33	21	63.6364	0	0	0	0	0	0	0	0	0	0	0	0	0	0	0	0	0	0	0	0	0	0	0	0	0	0	0	0	0	0	0	0	0	0	0	0	0	0	0	0	1	3.0303	1	3.0303	0	0
mmu-miR-6943-3p	1	1	100	0	0	0	0	0	0	0	0	0	0	0	0	0	0	0	0	0	0	0	0	0	0	0	0	0	0	0	0	0	0	0	0	0	0	0	0	0	0	0	0	0	0	0	0	0	0
mmu-miR-6943-5p	4	4	100	0	0	0	0	0	0	0	0	0	0	0	0	0	0	0	0	0	0	0	0	0	0	0	0	0	0	0	0	0	0	0	0	0	0	0	0	0	0	0	0	2	50	0	0	2	50
mmu-miR-6944-3p	42	36	85.7143	0	0	0	0	0	0	0	0	0	0	0	0	0	0	0	0	0	0	0	0	0	0	0	0	0	0	0	0	0	0	0	0	0	0	0	0	0	0	0	0	0	0	0	0	0	0
mmu-miR-6944-5p	2	2	100	0	0	0	0	0	0	0	0	0	0	0	0	0	0	0	0	0	0	0	0	0	0	0	0	0	0	0	0	0	0	0	0	0	0	0	0	0	0	0	0	1	50	0	0	0	0
mmu-miR-6945-3p	18	15	83.3333	0	0	0	0	0	0	0	0	0	0	0	0	0	0	0	0	0	0	0	0	0	0	0	0	0	0	0	0	0	0	0	0	0	0	0	0	0	0	0	0	10	55.5556	4	22.2222	6	33.3333
mmu-miR-6946-3p	1	1	100	0	0	0	0	0	0	0	0	0	0	0	0	0	0	0	0	0	0	0	0	0	0	0	0	0	0	0	0	0	0	0	0	0	0	0	0	0	0	0	0	0	0	0	0	0	0
mmu-miR-6946-5p	4	2	50	0	0	0	0	0	0	0	0	0	0	0	0	0	0	0	0	0	0	0	0	0	0	0	0	0	0	0	0	0	0	0	0	0	0	0	0	0	0	0	0	0	0	0	0	0	0
mmu-miR-6947-5p	3	3	100	0	0	0	0	0	0	0	0	0	0	0	0	0	0	0	0	0	0	0	0	0	0	0	0	0	0	0	0	0	0	0	0	0	0	0	0	0	0	0	0	0	0	0	0	0	0
mmu-miR-6948-3p	1	1	100	0	0	0	0	0	0	0	0	0	0	0	0	0	0	0	0	0	0	0	0	0	0	0	0	0	0	0	0	0	0	0	0	0	0	0	0	0	0	0	0	0	0	0	0	0	0
mmu-miR-6948-5p	7	4	57.1429	0	0	0	0	0	0	0	0	0	0	0	0	0	0	0	0	0	0	0	0	0	0	0	0	0	0	0	0	0	0	0	0	0	0	0	0	0	0	0	0	2	28.5714	2	28.5714	0	0
mmu-miR-6950-3p	11	11	100	0	0	0	0	0	0	0	0	0	0	0	0	0	0	0	0	0	0	0	0	0	0	0	0	0	0	0	0	0	0	0	0	0	0	0	0	0	0	0	0	0	0	0	0	0	0
mmu-miR-6950-5p	14	7	50	0	0	0	0	0	0	0	0	0	0	0	0	0	0	0	0	0	0	0	0	0	0	0	0	0	0	0	0	0	0	0	0	0	0	0	0	0	0	0	0	0	0	0	0	0	0
mmu-miR-6951-5p	1	0	0	0	0	0	0	0	0	0	0	0	0	0	0	0	0	0	0	0	0	0	0	0	0	0	0	0	0	0	0	0	0	0	0	0	0	0	0	0	0	0	0	0	0	0	0	0	0
mmu-miR-6952-3p	3	3	100	0	0	0	0	0	0	0	0	0	0	0	0	0	0	0	0	0	0	0	0	0	0	0	0	0	0	0	0	0	0	0	0	0	0	0	0	0	0	0	0	0	0	0	0	0	0
mmu-miR-6952-5p	14	10	71.4286	0	0	0	0	0	0	0	0	0	0	0	0	0	0	0	0	0	0	0	0	0	0	0	0	0	0	0	0	0	0	0	0	0	0	0	0	0	0	0	0	1	7.14286	1	7.14286	0	0
mmu-miR-6955-5p	4	3	75	0	0	0	0	0	0	0	0	0	0	0	0	0	0	0	0	0	0	0	0	0	0	0	0	0	0	0	0	0	0	0	0	0	0	0	0	0	0	0	0	0	0	0	0	0	0
mmu-miR-6956-3p	37	34	91.8919	0	0	0	0	0	0	0	0	0	0	0	0	0	0	0	0	0	0	0	0	0	0	0	0	0	0	0	0	0	0	0	0	0	0	0	0	0	0	0	0	0	0	0	0	0	0
mmu-miR-6958-3p	2	1	50	0	0	0	0	0	0	0	0	0	0	0	0	0	0	0	0	0	0	0	0	0	0	0	0	0	0	0	0	0	0	0	0	0	0	0	0	0	0	0	0	0	0	0	0	0	0
mmu-miR-6958-5p	2	1	50	0	0	0	0	0	0	0	0	0	0	0	0	0	0	0	0	0	0	0	0	0	0	0	0	0	0	0	0	0	0	0	0	0	0	0	0	0	0	0	0	0	0	0	0	0	0
mmu-miR-6959-3p	3	3	100	0	0	0	0	0	0	0	0	0	0	0	0	0	0	0	0	0	0	0	0	0	0	0	0	0	0	0	0	0	0	0	0	0	0	0	0	0	0	0	0	0	0	0	0	0	0
mmu-miR-6959-5p	13	10	76.9231	0	0	0	0	0	0	0	0	0	0	0	0	0	0	0	0	0	0	0	0	0	0	0	0	0	0	0	0	0	0	0	0	0	0	0	0	0	0	0	0	1	7.69231	1	7.69231	0	0
mmu-miR-6960-5p	21	21	100	0	0	0	0	0	0	0	0	0	0	0	0	0	0	0	0	0	0	0	0	0	0	0	0	0	0	0	0	0	0	0	0	0	0	0	0	0	0	0	0	12	57.1429	11	52.381	1	4.7619
mmu-miR-6962-5p	6	6	100	0	0	0	0	0	0	0	0	0	0	0	0	0	0	0	0	0	0	0	0	0	0	0	0	0	0	0	0	0	0	0	0	0	0	0	0	0	0	0	0	3	50	2	33.3333	1	16.6667
mmu-miR-6963-5p	8	5	62.5	0	0	0	0	0	0	0	0	0	0	0	0	0	0	0	0	0	0	0	0	0	0	0	0	0	0	0	0	0	0	0	0	0	0	0	0	0	0	0	0	0	0	0	0	0	0
mmu-miR-6964-3p	8	7	87.5	0	0	0	0	0	0	0	0	0	0	0	0	0	0	0	0	0	0	0	0	0	0	0	0	0	0	0	0	0	0	0	0	0	0	0	0	0	0	0	0	0	0	0	0	0	0
mmu-miR-6964-5p	7	7	100	0	0	0	0	0	0	0	0	0	0	0	0	0	0	0	0	0	0	0	0	0	0	0	0	0	0	0	0	0	0	0	0	0	0	0	0	0	0	0	0	1	14.2857	1	14.2857	0	0
mmu-miR-6965-3p	1	1	100	0	0	0	0	0	0	0	0	0	0	0	0	0	0	0	0	0	0	0	0	0	0	0	0	0	0	0	0	0	0	0	0	0	0	0	0	0	0	0	0	0	0	0	0	0	0
mmu-miR-6966-3p	2	1	50	0	0	0	0	0	0	0	0	0	0	0	0	0	0	0	0	0	0	0	0	0	0	0	0	0	0	0	0	0	0	0	0	0	0	0	0	0	0	0	0	0	0	0	0	0	0
mmu-miR-6967-3p	2	2	100	0	0	0	0	0	0	0	0	0	0	0	0	0	0	0	0	0	0	0	0	0	0	0	0	0	0	0	0	0	0	0	0	0	0	0	0	0	0	0	0	0	0	0	0	0	0
mmu-miR-6967-5p	2	2	100	0	0	0	0	0	0	0	0	0	0	0	0	0	0	0	0	0	0	0	0	0	0	0	0	0	0	0	0	0	0	0	0	0	0	0	0	0	0	0	0	0	0	0	0	0	0
mmu-miR-6968-3p	1	1	100	0	0	0	0	0	0	0	0	0	0	0	0	0	0	0	0	0	0	0	0	0	0	0	0	0	0	0	0	0	0	0	0	0	0	0	0	0	0	0	0	0	0	0	0	0	0
mmu-miR-6970-5p	13	10	76.9231	0	0	0	0	0	0	0	0	0	0	0	0	0	0	0	0	0	0	0	0	0	0	0	0	0	0	0	0	0	0	0	0	0	0	0	0	0	0	0	0	0	0	0	0	0	0
mmu-miR-6971-3p	3	2	66.6667	0	0	0	0	0	0	0	0	0	0	0	0	0	0	0	0	0	0	0	0	0	0	0	0	0	0	0	0	0	0	0	0	0	0	0	0	0	0	0	0	0	0	0	0	0	0
mmu-miR-6972-3p	28	27	96.4286	0	0	0	0	0	0	0	0	0	0	0	0	0	0	0	0	0	0	0	0	0	0	0	0	0	0	0	0	0	0	0	0	0	0	0	0	0	0	0	0	0	0	0	0	0	0
mmu-miR-6975-3p	2	2	100	0	0	0	0	0	0	0	0	0	0	0	0	0	0	0	0	0	0	0	0	0	0	0	0	0	0	0	0	0	0	0	0	0	0	0	0	0	0	0	0	0	0	0	0	0	0
mmu-miR-6976-5p	8	1	12.5	0	0	0	0	0	0	0	0	0	0	0	0	0	0	0	0	0	0	0	0	0	0	0	0	0	0	0	0	0	0	0	0	0	0	0	0	0	0	0	0	1	12.5	1	12.5	0	0
mmu-miR-6977-5p	1	1	100	0	0	0	0	0	0	0	0	0	0	0	0	0	0	0	0	0	0	0	0	0	0	0	0	0	0	0	0	0	0	0	0	0	0	0	0	0	0	0	0	0	0	0	0	0	0
mmu-miR-6978-3p	34	30	88.2353	0	0	0	0	0	0	0	0	0	0	0	0	0	0	0	0	0	0	0	0	0	0	0	0	0	0	0	0	0	0	0	0	0	0	0	0	0	0	0	0	0	0	0	0	0	0
mmu-miR-698-5p	3	3	100	0	0	0	0	0	0	0	0	0	0	0	0	0	0	0	0	0	0	0	0	0	0	0	0	0	0	0	0	0	0	0	0	0	0	0	0	0	0	0	0	0	0	0	0	0	0
mmu-miR-6983-5p	1	0	0	0	0	0	0	0	0	0	0	0	0	0	0	0	0	0	0	0	0	0	0	0	0	0	0	0	0	0	0	0	0	0	0	0	0	0	0	0	0	0	0	0	0	0	0	0	0
mmu-miR-6984-5p	1	1	100	0	0	0	0	0	0	0	0	0	0	0	0	0	0	0	0	0	0	0	0	0	0	0	0	0	0	0	0	0	0	0	0	0	0	0	0	0	0	0	0	0	0	0	0	0	0
mmu-miR-6985-5p	1	0	0	0	0	0	0	0	0	0	0	0	0	0	0	0	0	0	0	0	0	0	0	0	0	0	0	0	0	0	0	0	0	0	0	0	0	0	0	0	0	0	0	0	0	0	0	0	0
mmu-miR-6986-5p	9	3	33.3333	0	0	0	0	0	0	0	0	0	0	0	0	0	0	0	0	0	0	0	0	0	0	0	0	0	0	0	0	0	0	0	0	0	0	0	0	0	0	0	0	0	0	0	0	0	0
mmu-miR-6987-5p	7	3	42.8571	0	0	0	0	0	0	0	0	0	0	0	0	0	0	0	0	0	0	0	0	0	0	0	0	0	0	0	0	0	0	0	0	0	0	0	0	0	0	0	0	1	14.2857	1	14.2857	0	0
mmu-miR-6988-3p	41	37	90.2439	0	0	0	0	0	0	0	0	0	0	0	0	0	0	0	0	0	0	0	0	0	0	0	0	0	0	0	0	0	0	0	0	0	0	0	0	0	0	0	0	0	0	0	0	0	0
mmu-miR-6989-5p	1	0	0	0	0	0	0	0	0	0	0	0	0	0	0	0	0	0	0	0	0	0	0	0	0	0	0	0	0	0	0	0	0	0	0	0	0	0	0	0	0	0	0	0	0	0	0	0	0
mmu-miR-6990-5p	1	1	100	0	0	0	0	0	0	0	0	0	0	0	0	0	0	0	0	0	0	0	0	0	0	0	0	0	0	0	0	0	0	0	0	0	0	0	0	0	0	0	0	0	0	0	0	0	0
mmu-miR-6991-5p	4	4	100	0	0	0	0	0	0	0	0	0	0	0	0	0	0	0	0	0	0	0	0	0	0	0	0	0	0	0	0	0	0	0	0	0	0	0	0	0	0	0	0	0	0	0	0	0	0
mmu-miR-6992-5p	3	2	66.6667	0	0	0	0	0	0	0	0	0	0	0	0	0	0	0	0	0	0	0	0	0	0	0	0	0	0	0	0	0	0	0	0	0	0	0	0	0	0	0	0	2	66.6667	0	0	0	0
mmu-miR-6993-3p	1	1	100	0	0	0	0	0	0	0	0	0	0	0	0	0	0	0	0	0	0	0	0	0	0	0	0	0	0	0	0	0	0	0	0	0	0	0	0	0	0	0	0	0	0	0	0	0	0
mmu-miR-6993-5p	1	0	0	0	0	0	0	0	0	0	0	0	0	0	0	0	0	0	0	0	0	0	0	0	0	0	0	0	0	0	0	0	0	0	0	0	0	0	0	0	0	0	0	0	0	0	0	0	0
mmu-miR-6994-3p	2	2	100	0	0	0	0	0	0	0	0	0	0	0	0	0	0	0	0	0	0	0	0	0	0	0	0	0	0	0	0	0	0	0	0	0	0	0	0	0	0	0	0	1	50	0	0	1	50
mmu-miR-6995-3p	2	2	100	0	0	0	0	0	0	0	0	0	0	0	0	0	0	0	0	0	0	0	0	0	0	0	0	0	0	0	0	0	0	0	0	0	0	0	0	0	0	0	0	0	0	0	0	0	0
mmu-miR-6995-5p	6	5	83.3333	0	0	0	0	0	0	0	0	0	0	0	0	0	0	0	0	0	0	0	0	0	0	0	0	0	0	0	0	0	0	0	0	0	0	0	0	0	0	0	0	0	0	0	0	0	0
mmu-miR-6996-5p	2	2	100	0	0	0	0	0	0	0	0	0	0	0	0	0	0	0	0	0	0	0	0	0	0	0	0	0	0	0	0	0	0	0	0	0	0	0	0	0	0	0	0	0	0	0	0	0	0
mmu-miR-6997-5p	10	5	50	0	0	0	0	0	0	0	0	0	0	0	0	0	0	0	0	0	0	0	0	0	0	0	0	0	0	0	0	0	0	0	0	0	0	0	0	0	0	0	0	1	10	1	10	0	0
mmu-miR-700-3p	257	208	80.9339	0	0	0	0	0	0	0	0	0	0	0	0	0	0	0	0	0	0	0	0	0	0	0	0	0	0	0	0	0	0	0	0	0	0	0	0	0	0	0	0	0	0	0	0	0	0
mmu-miR-700-5p	22	10	45.4545	0	0	0	0	0	0	0	0	0	0	0	0	0	0	0	0	0	0	0	0	0	0	0	0	0	0	0	0	0	0	0	0	0	0	0	0	0	0	0	0	4	18.1818	1	4.54545	3	13.6364
mmu-miR-7002-5p	1	0	0	0	0	0	0	0	0	0	0	0	0	0	0	0	0	0	0	0	0	0	0	0	0	0	0	0	0	0	0	0	0	0	0	0	0	0	0	0	0	0	0	0	0	0	0	0	0
mmu-miR-7008-5p	2	0	0	0	0	0	0	0	0	0	0	0	0	0	0	0	0	0	0	0	0	0	0	0	0	0	0	0	0	0	0	0	0	0	0	0	0	0	0	0	0	0	0	0	0	0	0	0	0
mmu-miR-7009-5p	2	1	50	0	0	0	0	0	0	0	0	0	0	0	0	0	0	0	0	0	0	0	0	0	0	0	0	0	0	0	0	0	0	0	0	0	0	0	0	0	0	0	0	0	0	0	0	0	0
mmu-miR-701-3p	5	5	100	0	0	0	0	0	0	0	0	0	0	0	0	0	0	0	0	0	0	0	0	0	0	0	0	0	0	0	0	0	0	0	0	0	0	0	0	0	0	0	0	0	0	0	0	0	0
mmu-miR-701-5p	14	0	0	0	0	0	0	0	0	0	0	0	0	0	0	0	0	0	0	0	0	0	0	0	0	0	0	0	0	0	0	0	0	0	0	0	0	0	0	0	0	0	0	0	0	0	0	0	0
mmu-miR-7012-5p	3	3	100	0	0	0	0	0	0	0	0	0	0	0	0	0	0	0	0	0	0	0	0	0	0	0	0	0	0	0	0	0	0	0	0	0	0	0	0	0	0	0	0	0	0	0	0	0	0
mmu-miR-7013-5p	4	0	0	0	0	0	0	0	0	0	0	0	0	0	0	0	0	0	0	0	0	0	0	0	0	0	0	0	0	0	0	0	0	0	0	0	0	0	0	0	0	0	0	0	0	0	0	0	0
mmu-miR-7014-5p	13	9	69.2308	0	0	0	0	0	0	0	0	0	0	0	0	0	0	0	0	0	0	0	0	0	0	0	0	0	0	0	0	0	0	0	0	0	0	0	0	0	0	0	0	3	23.0769	3	23.0769	0	0
mmu-miR-7015-3p	11	9	81.8182	0	0	0	0	0	0	0	0	0	0	0	0	0	0	0	0	0	0	0	0	0	0	0	0	0	0	0	0	0	0	0	0	0	0	0	0	0	0	0	0	0	0	0	0	0	0
mmu-miR-7015-5p	1	1	100	0	0	0	0	0	0	0	0	0	0	0	0	0	0	0	0	0	0	0	0	0	0	0	0	0	0	0	0	0	0	0	0	0	0	0	0	0	0	0	0	0	0	0	0	0	0
mmu-miR-7016-5p	1	1	100	0	0	0	0	0	0	0	0	0	0	0	0	0	0	0	0	0	0	0	0	0	0	0	0	0	0	0	0	0	0	0	0	0	0	0	0	0	0	0	0	0	0	0	0	0	0
mmu-miR-7017-5p	2	1	50	0	0	0	0	0	0	0	0	0	0	0	0	0	0	0	0	0	0	0	0	0	0	0	0	0	0	0	0	0	0	0	0	0	0	0	0	0	0	0	0	0	0	0	0	0	0
mmu-miR-7018-3p	4	3	75	0	0	0	0	0	0	0	0	0	0	0	0	0	0	0	0	0	0	0	0	0	0	0	0	0	0	0	0	0	0	0	0	0	0	0	0	0	0	0	0	0	0	0	0	0	0
mmu-miR-702-3p	7	7	100	0	0	0	0	0	0	0	0	0	0	0	0	0	0	0	0	0	0	0	0	0	0	0	0	0	0	0	0	0	0	0	0	0	0	0	0	0	0	0	0	0	0	0	0	0	0
mmu-miR-702-5p	31	22	70.9677	0	0	0	0	0	0	0	0	0	0	0	0	0	0	0	0	0	0	0	0	0	0	0	0	0	0	0	0	0	0	0	0	0	0	0	0	0	0	0	0	1	3.22581	1	3.22581	0	0
mmu-miR-7020-5p	3	0	0	0	0	0	0	0	0	0	0	0	0	0	0	0	0	0	0	0	0	0	0	0	0	0	0	0	0	0	0	0	0	0	0	0	0	0	0	0	0	0	0	0	0	0	0	0	0
mmu-miR-7021-5p	5	2	40	0	0	0	0	0	0	0	0	0	0	0	0	0	0	0	0	0	0	0	0	0	0	0	0	0	0	0	0	0	0	0	0	0	0	0	0	0	0	0	0	0	0	0	0	0	0
mmu-miR-7022-5p	7	5	71.4286	0	0	0	0	0	0	0	0	0	0	0	0	0	0	0	0	0	0	0	0	0	0	0	0	0	0	0	0	0	0	0	0	0	0	0	0	0	0	0	0	0	0	0	0	0	0
mmu-miR-7024-5p	12	9	75	0	0	0	0	0	0	0	0	0	0	0	0	0	0	0	0	0	0	0	0	0	0	0	0	0	0	0	0	0	0	0	0	0	0	0	0	0	0	0	0	0	0	0	0	0	0
mmu-miR-7025-3p	5	2	40	0	0	0	0	0	0	0	0	0	0	0	0	0	0	0	0	0	0	0	0	0	0	0	0	0	0	0	0	0	0	0	0	0	0	0	0	0	0	0	0	0	0	0	0	0	0
mmu-miR-7026-3p	1	0	0	0	0	0	0	0	0	0	0	0	0	0	0	0	0	0	0	0	0	0	0	0	0	0	0	0	0	0	0	0	0	0	0	0	0	0	0	0	0	0	0	0	0	0	0	0	0
mmu-miR-7027-3p	2	2	100	0	0	0	0	0	0	0	0	0	0	0	0	0	0	0	0	0	0	0	0	0	0	0	0	0	0	0	0	0	0	0	0	0	0	0	0	0	0	0	0	0	0	0	0	0	0
mmu-miR-7028-5p	2	2	100	0	0	0	0	0	0	0	0	0	0	0	0	0	0	0	0	0	0	0	0	0	0	0	0	0	0	0	0	0	0	0	0	0	0	0	0	0	0	0	0	1	50	0	0	1	50
mmu-miR-7029-3p	1	1	100	0	0	0	0	0	0	0	0	0	0	0	0	0	0	0	0	0	0	0	0	0	0	0	0	0	0	0	0	0	0	0	0	0	0	0	0	0	0	0	0	0	0	0	0	0	0
mmu-miR-7030-3p	3	3	100	0	0	0	0	0	0	0	0	0	0	0	0	0	0	0	0	0	0	0	0	0	0	0	0	0	0	0	0	0	0	0	0	0	0	0	0	0	0	0	0	0	0	0	0	0	0
mmu-miR-7031-5p	1	1	100	0	0	0	0	0	0	0	0	0	0	0	0	0	0	0	0	0	0	0	0	0	0	0	0	0	0	0	0	0	0	0	0	0	0	0	0	0	0	0	0	0	0	0	0	0	0
mmu-miR-7032-3p	1	1	100	0	0	0	0	0	0	0	0	0	0	0	0	0	0	0	0	0	0	0	0	0	0	0	0	0	0	0	0	0	0	0	0	0	0	0	0	0	0	0	0	1	100	1	100	0	0
mmu-miR-7033-3p	3	3	100	0	0	0	0	0	0	0	0	0	0	0	0	0	0	0	0	0	0	0	0	0	0	0	0	0	0	0	0	0	0	0	0	0	0	0	0	0	0	0	0	0	0	0	0	0	0
mmu-miR-7033-5p	12	8	66.6667	0	0	0	0	0	0	0	0	0	0	0	0	0	0	0	0	0	0	0	0	0	0	0	0	0	0	0	0	0	0	0	0	0	0	0	0	0	0	0	0	0	0	0	0	0	0
mmu-miR-7034-5p	5	5	100	0	0	0	0	0	0	0	0	0	0	0	0	0	0	0	0	0	0	0	0	0	0	0	0	0	0	0	0	0	0	0	0	0	0	0	0	0	0	0	0	3	60	1	20	1	20
mmu-miR-7035-3p	54	48	88.8889	1	1.85185	1	1.85185	0	0	0	0	0	0	0	0	0	0	0	0	0	0	0	0	0	0	0	0	0	0	0	0	0	0	0	0	0	0	0	0	0	0	0	0	0	0	0	0	0	0
mmu-miR-7036b-5p	4	1	25	0	0	0	0	0	0	0	0	0	0	0	0	0	0	0	0	0	0	0	0	0	0	0	0	0	0	0	0	0	0	0	0	0	0	0	0	0	0	0	0	0	0	0	0	0	0
mmu-miR-7038-5p	11	10	90.9091	0	0	0	0	0	0	0	0	0	0	0	0	0	0	0	0	0	0	0	0	0	0	0	0	0	0	0	0	0	0	0	0	0	0	0	0	0	0	0	0	0	0	0	0	0	0
mmu-miR-704	5	5	100	0	0	0	0	0	0	0	0	0	0	0	0	0	0	0	0	0	0	0	0	0	0	0	0	0	0	0	0	0	0	0	0	0	0	0	0	0	0	0	0	0	0	0	0	0	0
mmu-miR-7040-3p	1	0	0	0	0	0	0	0	0	0	0	0	0	0	0	0	0	0	0	0	0	0	0	0	0	0	0	0	0	0	0	0	0	0	0	0	0	0	0	0	0	0	0	0	0	0	0	0	0
mmu-miR-7040-5p	31	25	80.6452	0	0	0	0	0	0	0	0	0	0	0	0	0	0	0	0	0	0	0	0	0	0	0	0	0	0	0	0	0	0	0	0	0	0	0	0	0	0	0	0	0	0	0	0	0	0
mmu-miR-7041-5p	1	0	0	0	0	0	0	0	0	0	0	0	0	0	0	0	0	0	0	0	0	0	0	0	0	0	0	0	0	0	0	0	0	0	0	0	0	0	0	0	0	0	0	0	0	0	0	0	0
mmu-miR-7042-3p	2	1	50	0	0	0	0	0	0	0	0	0	0	0	0	0	0	0	0	0	0	0	0	0	0	0	0	0	0	0	0	0	0	0	0	0	0	0	0	0	0	0	0	0	0	0	0	0	0
mmu-miR-7042-5p	2	2	100	0	0	0	0	0	0	0	0	0	0	0	0	0	0	0	0	0	0	0	0	0	0	0	0	0	0	0	0	0	0	0	0	0	0	0	0	0	0	0	0	0	0	0	0	0	0
mmu-miR-7043-3p	4	4	100	0	0	0	0	0	0	0	0	0	0	0	0	0	0	0	0	0	0	0	0	0	0	0	0	0	0	0	0	0	0	0	0	0	0	0	0	0	0	0	0	0	0	0	0	0	0
mmu-miR-7046-3p	11	11	100	0	0	0	0	0	0	0	0	0	0	0	0	0	0	0	0	0	0	0	0	0	0	0	0	0	0	0	0	0	0	0	0	0	0	0	0	0	0	0	0	0	0	0	0	0	0
mmu-miR-7049-5p	9	8	88.8889	0	0	0	0	0	0	0	0	0	0	0	0	0	0	0	0	0	0	0	0	0	0	0	0	0	0	0	0	0	0	0	0	0	0	0	0	0	0	0	0	1	11.1111	0	0	1	11.1111
mmu-miR-7051-5p	3	3	100	0	0	0	0	0	0	0	0	0	0	0	0	0	0	0	0	0	0	0	0	0	0	0	0	0	0	0	0	0	0	0	0	0	0	0	0	0	0	0	0	2	66.6667	2	66.6667	0	0
mmu-miR-7052-3p	4	4	100	0	0	0	0	0	0	0	0	0	0	0	0	0	0	0	0	0	0	0	0	0	0	0	0	0	0	0	0	0	0	0	0	0	0	0	0	0	0	0	0	0	0	0	0	0	0
mmu-miR-7053-5p	1	1	100	0	0	0	0	0	0	0	0	0	0	0	0	0	0	0	0	0	0	0	0	0	0	0	0	0	0	0	0	0	0	0	0	0	0	0	0	0	0	0	0	1	100	1	100	0	0
mmu-miR-7054-5p	13	7	53.8462	0	0	0	0	0	0	0	0	0	0	0	0	0	0	0	0	0	0	0	0	0	0	0	0	0	0	0	0	0	0	0	0	0	0	0	0	0	0	0	0	0	0	0	0	0	0
mmu-miR-7057-3p	3	2	66.6667	0	0	0	0	0	0	0	0	0	0	0	0	0	0	0	0	0	0	0	0	0	0	0	0	0	0	0	0	0	0	0	0	0	0	0	0	0	0	0	0	2	66.6667	2	66.6667	0	0
mmu-miR-7057-5p	2	2	100	0	0	0	0	0	0	0	0	0	0	0	0	0	0	0	0	0	0	0	0	0	0	0	0	0	0	0	0	0	0	0	0	0	0	0	0	0	0	0	0	2	100	0	0	1	50
mmu-miR-7059-5p	2	1	50	0	0	0	0	0	0	0	0	0	0	0	0	0	0	0	0	0	0	0	0	0	0	0	0	0	0	0	0	0	0	0	0	0	0	0	0	0	0	0	0	0	0	0	0	0	0
mmu-miR-7060-5p	8	5	62.5	0	0	0	0	0	0	0	0	0	0	0	0	0	0	0	0	0	0	0	0	0	0	0	0	0	0	0	0	0	0	0	0	0	0	0	0	0	0	0	0	4	50	2	25	2	25
mmu-miR-7061-5p	4	3	75	0	0	0	0	0	0	0	0	0	0	0	0	0	0	0	0	0	0	0	0	0	0	0	0	0	0	0	0	0	0	0	0	0	0	0	0	0	0	0	0	2	50	2	50	0	0
mmu-miR-7063-3p	1	1	100	0	0	0	0	0	0	0	0	0	0	0	0	0	0	0	0	0	0	0	0	0	0	0	0	0	0	0	0	0	0	0	0	0	0	0	0	0	0	0	0	0	0	0	0	0	0
mmu-miR-7063-5p	1	1	100	0	0	0	0	0	0	0	0	0	0	0	0	0	0	0	0	0	0	0	0	0	0	0	0	0	0	0	0	0	0	0	0	0	0	0	0	0	0	0	0	0	0	0	0	0	0
mmu-miR-7065-3p	23	22	95.6522	0	0	0	0	0	0	0	0	0	0	0	0	0	0	0	0	0	0	0	0	0	0	0	0	0	0	0	0	0	0	0	0	0	0	0	0	0	0	0	0	0	0	0	0	0	0
mmu-miR-7067-3p	2	2	100	0	0	0	0	0	0	0	0	0	0	0	0	0	0	0	0	0	0	0	0	0	0	0	0	0	0	0	0	0	0	0	0	0	0	0	0	0	0	0	0	0	0	0	0	0	0
mmu-miR-7068-3p	5	4	80	0	0	0	0	0	0	0	0	0	0	0	0	0	0	0	0	0	0	0	0	0	0	0	0	0	0	0	0	0	0	0	0	0	0	0	0	0	0	0	0	0	0	0	0	0	0
mmu-miR-7068-5p	4	4	100	0	0	0	0	0	0	0	0	0	0	0	0	0	0	0	0	0	0	0	0	0	0	0	0	0	0	0	0	0	0	0	0	0	0	0	0	0	0	0	0	2	50	2	50	0	0
mmu-miR-7070-5p	6	6	100	0	0	0	0	0	0	0	0	0	0	0	0	0	0	0	0	0	0	0	0	0	0	0	0	0	0	0	0	0	0	0	0	0	0	0	0	0	0	0	0	0	0	0	0	0	0
mmu-miR-7071-3p	3	3	100	0	0	0	0	0	0	0	0	0	0	0	0	0	0	0	0	0	0	0	0	0	0	0	0	0	0	0	0	0	0	0	0	0	0	0	0	0	0	0	0	0	0	0	0	0	0
mmu-miR-7071-5p	2	2	100	0	0	0	0	0	0	0	0	0	0	0	0	0	0	0	0	0	0	0	0	0	0	0	0	0	0	0	0	0	0	0	0	0	0	0	0	0	0	0	0	0	0	0	0	0	0
mmu-miR-7073-5p	4	1	25	0	0	0	0	0	0	0	0	0	0	0	0	0	0	0	0	0	0	0	0	0	0	0	0	0	0	0	0	0	0	0	0	0	0	0	0	0	0	0	0	0	0	0	0	0	0
mmu-miR-7074-3p	4	1	25	0	0	0	0	0	0	0	0	0	0	0	0	0	0	0	0	0	0	0	0	0	0	0	0	0	0	0	0	0	0	0	0	0	0	0	0	0	0	0	0	0	0	0	0	0	0
mmu-miR-7075-3p	2	2	100	0	0	0	0	0	0	0	0	0	0	0	0	0	0	0	0	0	0	0	0	0	0	0	0	0	0	0	0	0	0	0	0	0	0	0	0	0	0	0	0	0	0	0	0	0	0
mmu-miR-7075-5p	1	1	100	0	0	0	0	0	0	0	0	0	0	0	0	0	0	0	0	0	0	0	0	0	0	0	0	0	0	0	0	0	0	0	0	0	0	0	0	0	0	0	0	1	100	0	0	1	100
mmu-miR-7079-3p	3	2	66.6667	0	0	0	0	0	0	0	0	0	0	0	0	0	0	0	0	0	0	0	0	0	0	0	0	0	0	0	0	0	0	0	0	0	0	0	0	0	0	0	0	0	0	0	0	0	0
mmu-miR-708-3p	45	31	68.8889	1	2.22222	1	2.22222	0	0	0	0	0	0	0	0	0	0	0	0	0	0	0	0	0	0	0	0	0	0	0	0	0	0	0	0	0	0	0	0	0	0	0	0	14	31.1111	14	31.1111	0	0
mmu-miR-708-5p	406	239	58.867	0	0	0	0	0	0	0	0	0	0	0	0	0	0	0	0	0	0	0	0	0	0	0	0	0	0	0	0	0	0	0	0	0	0	0	0	0	0	0	0	0	0	0	0	0	0
mmu-miR-7080-5p	4	3	75	0	0	0	0	0	0	0	0	0	0	0	0	0	0	0	0	0	0	0	0	0	0	0	0	0	0	0	0	0	0	0	0	0	0	0	0	0	0	0	0	0	0	0	0	0	0
mmu-miR-7082-5p	1	0	0	0	0	0	0	0	0	0	0	0	0	0	0	0	0	0	0	0	0	0	0	0	0	0	0	0	0	0	0	0	0	0	0	0	0	0	0	0	0	0	0	0	0	0	0	0	0
mmu-miR-7083-3p	2	2	100	0	0	0	0	0	0	0	0	0	0	0	0	0	0	0	0	0	0	0	0	0	0	0	0	0	0	0	0	0	0	0	0	0	0	0	0	0	0	0	0	0	0	0	0	0	0
mmu-miR-7083-5p	14	3	21.4286	0	0	0	0	0	0	0	0	0	0	0	0	0	0	0	0	0	0	0	0	0	0	0	0	0	0	0	0	0	0	0	0	0	0	0	0	0	0	0	0	1	7.14286	0	0	1	7.14286
mmu-miR-7084-5p	27	20	74.0741	0	0	0	0	0	0	0	0	0	0	0	0	0	0	0	0	0	0	0	0	0	0	0	0	0	0	0	0	0	0	0	0	0	0	0	0	0	0	0	0	11	40.7407	4	14.8148	7	25.9259
mmu-miR-7085-3p	1	1	100	0	0	0	0	0	0	0	0	0	0	0	0	0	0	0	0	0	0	0	0	0	0	0	0	0	0	0	0	0	0	0	0	0	0	0	0	0	0	0	0	0	0	0	0	0	0
mmu-miR-7087-5p	1	1	100	0	0	0	0	0	0	0	0	0	0	0	0	0	0	0	0	0	0	0	0	0	0	0	0	0	0	0	0	0	0	0	0	0	0	0	0	0	0	0	0	1	100	0	0	1	100
mmu-miR-709	3	2	66.6667	0	0	0	0	0	0	0	0	0	0	0	0	0	0	0	0	0	0	0	0	0	0	0	0	0	0	0	0	0	0	0	0	0	0	0	0	0	0	0	0	0	0	0	0	0	0
mmu-miR-7090-3p	1	1	100	0	0	0	0	0	0	0	0	0	0	0	0	0	0	0	0	0	0	0	0	0	0	0	0	0	0	0	0	0	0	0	0	0	0	0	0	0	0	0	0	0	0	0	0	0	0
mmu-miR-7091-5p	6	5	83.3333	0	0	0	0	0	0	0	0	0	0	0	0	0	0	0	0	0	0	0	0	0	0	0	0	0	0	0	0	0	0	0	0	0	0	0	0	0	0	0	0	0	0	0	0	0	0
mmu-miR-7092-3p	5	0	0	0	0	0	0	0	0	0	0	0	0	0	0	0	0	0	0	0	0	0	0	0	0	0	0	0	0	0	0	0	0	0	0	0	0	0	0	0	0	0	0	0	0	0	0	0	0
mmu-miR-7093-3p	35	15	42.8571	0	0	0	0	0	0	0	0	0	0	0	0	0	0	0	0	0	0	0	0	0	0	0	0	0	0	0	0	0	0	0	0	0	0	0	0	0	0	0	0	0	0	0	0	0	0
mmu-miR-7117-5p	2	2	100	0	0	0	0	0	0	0	0	0	0	0	0	0	0	0	0	0	0	0	0	0	0	0	0	0	0	0	0	0	0	0	0	0	0	0	0	0	0	0	0	0	0	0	0	0	0
mmu-miR-7118-3p	1	1	100	0	0	0	0	0	0	0	0	0	0	0	0	0	0	0	0	0	0	0	0	0	0	0	0	0	0	0	0	0	0	0	0	0	0	0	0	0	0	0	0	1	100	1	100	0	0
mmu-miR-7118-5p	6	2	33.3333	0	0	0	0	0	0	0	0	0	0	0	0	0	0	0	0	0	0	0	0	0	0	0	0	0	0	0	0	0	0	0	0	0	0	0	0	0	0	0	0	0	0	0	0	0	0
mmu-miR-7211-3p	1	1	100	0	0	0	0	0	0	0	0	0	0	0	0	0	0	0	0	0	0	0	0	0	0	0	0	0	0	0	0	0	0	0	0	0	0	0	0	0	0	0	0	0	0	0	0	0	0
mmu-miR-7212-5p	1	1	100	0	0	0	0	0	0	0	0	0	0	0	0	0	0	0	0	0	0	0	0	0	0	0	0	0	0	0	0	0	0	0	0	0	0	0	0	0	0	0	0	0	0	0	0	0	0
mmu-miR-7219-3p	6	5	83.3333	0	0	0	0	0	0	0	0	0	0	0	0	0	0	0	0	0	0	0	0	0	0	0	0	0	0	0	0	0	0	0	0	0	0	0	0	0	0	0	0	0	0	0	0	0	0
mmu-miR-7220-5p	10	1	10	0	0	0	0	0	0	0	0	0	0	0	0	0	0	0	0	0	0	0	0	0	0	0	0	0	0	0	0	0	0	0	0	0	0	0	0	0	0	0	0	0	0	0	0	0	0
mmu-miR-7224-3p	11	9	81.8182	0	0	0	0	0	0	0	0	0	0	0	0	0	0	0	0	0	0	0	0	0	0	0	0	0	0	0	0	0	0	0	0	0	0	0	0	0	0	0	0	0	0	0	0	0	0
mmu-miR-7226-3p	42	38	90.4762	0	0	0	0	0	0	0	0	0	0	0	0	0	0	0	0	0	0	0	0	0	0	0	0	0	0	0	0	0	0	0	0	0	0	0	0	0	0	0	0	0	0	0	0	0	0
mmu-miR-7227-3p	9	8	88.8889	0	0	0	0	0	0	0	0	0	0	0	0	0	0	0	0	0	0	0	0	0	0	0	0	0	0	0	0	0	0	0	0	0	0	0	0	0	0	0	0	0	0	0	0	0	0
mmu-miR-7228-5p	1	0	0	0	0	0	0	0	0	0	0	0	0	0	0	0	0	0	0	0	0	0	0	0	0	0	0	0	0	0	0	0	0	0	0	0	0	0	0	0	0	0	0	0	0	0	0	0	0
mmu-miR-7231-5p	6	6	100	0	0	0	0	0	0	0	0	0	0	0	0	0	0	0	0	0	0	0	0	0	0	0	0	0	0	0	0	0	0	0	0	0	0	0	0	0	0	0	0	0	0	0	0	0	0
mmu-miR-7235-3p	5	5	100	0	0	0	0	0	0	0	0	0	0	0	0	0	0	0	0	0	0	0	0	0	0	0	0	0	0	0	0	0	0	0	0	0	0	0	0	0	0	0	0	0	0	0	0	0	0
mmu-miR-7236-3p	5	3	60	0	0	0	0	0	0	0	0	0	0	0	0	0	0	0	0	0	0	0	0	0	0	0	0	0	0	0	0	0	0	0	0	0	0	0	0	0	0	0	0	0	0	0	0	0	0
mmu-miR-7237-3p	5	0	0	0	0	0	0	0	0	0	0	0	0	0	0	0	0	0	0	0	0	0	0	0	0	0	0	0	0	0	0	0	0	0	0	0	0	0	0	0	0	0	0	0	0	0	0	0	0
mmu-miR-7237-5p	3	2	66.6667	0	0	0	0	0	0	0	0	0	0	0	0	0	0	0	0	0	0	0	0	0	0	0	0	0	0	0	0	0	0	0	0	0	0	0	0	0	0	0	0	0	0	0	0	0	0
mmu-miR-7240-5p	3	3	100	0	0	0	0	0	0	0	0	0	0	0	0	0	0	0	0	0	0	0	0	0	0	0	0	0	0	0	0	0	0	0	0	0	0	0	0	0	0	0	0	1	33.3333	1	33.3333	0	0
mmu-miR-741-3p	4	3	75	0	0	0	0	0	0	0	0	0	0	0	0	0	0	0	0	0	0	0	0	0	0	0	0	0	0	0	0	0	0	0	0	0	0	0	0	0	0	0	0	0	0	0	0	0	0
mmu-miR-743b-3p	2	0	0	0	0	0	0	0	0	0	0	0	0	0	0	0	0	0	0	0	0	0	0	0	0	0	0	0	0	0	0	0	0	0	0	0	0	0	0	0	0	0	0	0	0	0	0	0	0
mmu-miR-744-3p	149	148	99.3289	0	0	0	0	0	0	0	0	0	0	0	0	0	0	0	0	0	0	0	0	0	0	0	0	0	0	0	0	0	0	0	0	0	0	0	0	0	0	0	0	0	0	0	0	0	0
mmu-miR-744-5p	26602	20610	77.4754	62	0.233065	62	0.233065	0	0	1	0.00375912	1	0.00375912	0	0	0	0	0	0	0	0	0	0	0	0	0	0	0	0	0	0	0	0	0	0	0	0	0	0	0	0	0	0	321	1.20668	269	1.0112	52	0.195474
mmu-miR-758-3p	6	6	100	0	0	0	0	0	0	0	0	0	0	0	0	0	0	0	0	0	0	0	0	0	0	0	0	0	0	0	0	0	0	0	0	0	0	0	0	0	0	0	0	6	100	0	0	0	0
mmu-miR-760-3p	58	56	96.5517	0	0	0	0	0	0	0	0	0	0	0	0	0	0	0	0	0	0	0	0	0	0	0	0	0	0	0	0	0	0	0	0	0	0	0	0	0	0	0	0	7	12.069	6	10.3448	1	1.72414
mmu-miR-760-5p	1	0	0	0	0	0	0	0	0	0	0	0	0	0	0	0	0	0	0	0	0	0	0	0	0	0	0	0	0	0	0	0	0	0	0	0	0	0	0	0	0	0	0	0	0	0	0	0	0
mmu-miR-7647-3p	1	1	100	0	0	0	0	0	0	0	0	0	0	0	0	0	0	0	0	0	0	0	0	0	0	0	0	0	0	0	0	0	0	0	0	0	0	0	0	0	0	0	0	0	0	0	0	0	0
mmu-miR-7648-3p	2	2	100	0	0	0	0	0	0	0	0	0	0	0	0	0	0	0	0	0	0	0	0	0	0	0	0	0	0	0	0	0	0	0	0	0	0	0	0	0	0	0	0	0	0	0	0	0	0
mmu-miR-7649-3p	1	1	100	0	0	0	0	0	0	0	0	0	0	0	0	0	0	0	0	0	0	0	0	0	0	0	0	0	0	0	0	0	0	0	0	0	0	0	0	0	0	0	0	0	0	0	0	0	0
mmu-miR-7652-3p	1	1	100	0	0	0	0	0	0	0	0	0	0	0	0	0	0	0	0	0	0	0	0	0	0	0	0	0	0	0	0	0	0	0	0	0	0	0	0	0	0	0	0	0	0	0	0	0	0
mmu-miR-7652-5p	5	5	100	0	0	0	0	0	0	0	0	0	0	0	0	0	0	0	0	0	0	0	0	0	0	0	0	0	0	0	0	0	0	0	0	0	0	0	0	0	0	0	0	1	20	0	0	1	20
mmu-miR-7653-5p	4	4	100	0	0	0	0	0	0	0	0	0	0	0	0	0	0	0	0	0	0	0	0	0	0	0	0	0	0	0	0	0	0	0	0	0	0	0	0	0	0	0	0	1	25	0	0	1	25
mmu-miR-7654-5p	11	8	72.7273	0	0	0	0	0	0	0	0	0	0	0	0	0	0	0	0	0	0	0	0	0	0	0	0	0	0	0	0	0	0	0	0	0	0	0	0	0	0	0	0	0	0	0	0	0	0
mmu-miR-7655-5p	6	3	50	0	0	0	0	0	0	0	0	0	0	0	0	0	0	0	0	0	0	0	0	0	0	0	0	0	0	0	0	0	0	0	0	0	0	0	0	0	0	0	0	2	33.3333	2	33.3333	0	0
mmu-miR-7656-3p	1	1	100	0	0	0	0	0	0	0	0	0	0	0	0	0	0	0	0	0	0	0	0	0	0	0	0	0	0	0	0	0	0	0	0	0	0	0	0	0	0	0	0	0	0	0	0	0	0
mmu-miR-7658-5p	44	41	93.1818	0	0	0	0	0	0	0	0	0	0	0	0	0	0	0	0	0	0	0	0	0	0	0	0	0	0	0	0	0	0	0	0	0	0	0	0	0	0	0	0	5	11.3636	5	11.3636	0	0
mmu-miR-7659-5p	2	2	100	0	0	0	0	0	0	0	0	0	0	0	0	0	0	0	0	0	0	0	0	0	0	0	0	0	0	0	0	0	0	0	0	0	0	0	0	0	0	0	0	1	50	1	50	0	0
mmu-miR-7660-3p	1	1	100	0	0	0	0	0	0	0	0	0	0	0	0	0	0	0	0	0	0	0	0	0	0	0	0	0	0	0	0	0	0	0	0	0	0	0	0	0	0	0	0	0	0	0	0	0	0
mmu-miR-7661-3p	6	0	0	0	0	0	0	0	0	0	0	0	0	0	0	0	0	0	0	0	0	0	0	0	0	0	0	0	0	0	0	0	0	0	0	0	0	0	0	0	0	0	0	0	0	0	0	0	0
mmu-miR-7662-5p	1	0	0	0	0	0	0	0	0	0	0	0	0	0	0	0	0	0	0	0	0	0	0	0	0	0	0	0	0	0	0	0	0	0	0	0	0	0	0	0	0	0	0	0	0	0	0	0	0
mmu-miR-7663-3p	1	1	100	0	0	0	0	0	0	0	0	0	0	0	0	0	0	0	0	0	0	0	0	0	0	0	0	0	0	0	0	0	0	0	0	0	0	0	0	0	0	0	0	0	0	0	0	0	0
mmu-miR-7664-3p	1	0	0	0	0	0	0	0	0	0	0	0	0	0	0	0	0	0	0	0	0	0	0	0	0	0	0	0	0	0	0	0	0	0	0	0	0	0	0	0	0	0	0	0	0	0	0	0	0
mmu-miR-7667-3p	5	4	80	0	0	0	0	0	0	0	0	0	0	0	0	0	0	0	0	0	0	0	0	0	0	0	0	0	0	0	0	0	0	0	0	0	0	0	0	0	0	0	0	0	0	0	0	0	0
mmu-miR-7668-3p	3	2	66.6667	0	0	0	0	0	0	0	0	0	0	0	0	0	0	0	0	0	0	0	0	0	0	0	0	0	0	0	0	0	0	0	0	0	0	0	0	0	0	0	0	0	0	0	0	0	0
mmu-miR-7670-5p	1	1	100	0	0	0	0	0	0	0	0	0	0	0	0	0	0	0	0	0	0	0	0	0	0	0	0	0	0	0	0	0	0	0	0	0	0	0	0	0	0	0	0	0	0	0	0	0	0
mmu-miR-7671-3p	1	1	100	0	0	0	0	0	0	0	0	0	0	0	0	0	0	0	0	0	0	0	0	0	0	0	0	0	0	0	0	0	0	0	0	0	0	0	0	0	0	0	0	0	0	0	0	0	0
mmu-miR-7672-5p	1	0	0	0	0	0	0	0	0	0	0	0	0	0	0	0	0	0	0	0	0	0	0	0	0	0	0	0	0	0	0	0	0	0	0	0	0	0	0	0	0	0	0	0	0	0	0	0	0
mmu-miR-7673-5p	2	0	0	0	0	0	0	0	0	0	0	0	0	0	0	0	0	0	0	0	0	0	0	0	0	0	0	0	0	0	0	0	0	0	0	0	0	0	0	0	0	0	0	0	0	0	0	0	0
mmu-miR-7674-5p	1	0	0	0	0	0	0	0	0	0	0	0	0	0	0	0	0	0	0	0	0	0	0	0	0	0	0	0	0	0	0	0	0	0	0	0	0	0	0	0	0	0	0	0	0	0	0	0	0
mmu-miR-7675-3p	1	1	100	0	0	0	0	0	0	0	0	0	0	0	0	0	0	0	0	0	0	0	0	0	0	0	0	0	0	0	0	0	0	0	0	0	0	0	0	0	0	0	0	0	0	0	0	0	0
mmu-miR-7675-5p	1	1	100	0	0	0	0	0	0	0	0	0	0	0	0	0	0	0	0	0	0	0	0	0	0	0	0	0	0	0	0	0	0	0	0	0	0	0	0	0	0	0	0	1	100	1	100	0	0
mmu-miR-7677-3p	2	2	100	0	0	0	0	0	0	0	0	0	0	0	0	0	0	0	0	0	0	0	0	0	0	0	0	0	0	0	0	0	0	0	0	0	0	0	0	0	0	0	0	0	0	0	0	0	0
mmu-miR-7678-3p	1	1	100	0	0	0	0	0	0	0	0	0	0	0	0	0	0	0	0	0	0	0	0	0	0	0	0	0	0	0	0	0	0	0	0	0	0	0	0	0	0	0	0	0	0	0	0	0	0
mmu-miR-7679-3p	2	2	100	0	0	0	0	0	0	0	0	0	0	0	0	0	0	0	0	0	0	0	0	0	0	0	0	0	0	0	0	0	0	0	0	0	0	0	0	0	0	0	0	0	0	0	0	0	0
mmu-miR-7679-5p	34	34	100	0	0	0	0	0	0	0	0	0	0	0	0	0	0	0	0	0	0	0	0	0	0	0	0	0	0	0	0	0	0	0	0	0	0	0	0	0	0	0	0	22	64.7059	2	5.88235	10	29.4118
mmu-miR-7680-3p	5	2	40	0	0	0	0	0	0	0	0	0	0	0	0	0	0	0	0	0	0	0	0	0	0	0	0	0	0	0	0	0	0	0	0	0	0	0	0	0	0	0	0	0	0	0	0	0	0
mmu-miR-7682-3p	1	1	100	0	0	0	0	0	0	0	0	0	0	0	0	0	0	0	0	0	0	0	0	0	0	0	0	0	0	0	0	0	0	0	0	0	0	0	0	0	0	0	0	0	0	0	0	0	0
mmu-miR-7682-5p	1	0	0	0	0	0	0	0	0	0	0	0	0	0	0	0	0	0	0	0	0	0	0	0	0	0	0	0	0	0	0	0	0	0	0	0	0	0	0	0	0	0	0	0	0	0	0	0	0
mmu-miR-7685-3p	1	0	0	0	0	0	0	0	0	0	0	0	0	0	0	0	0	0	0	0	0	0	0	0	0	0	0	0	0	0	0	0	0	0	0	0	0	0	0	0	0	0	0	0	0	0	0	0	0
mmu-miR-7687-3p	2	2	100	0	0	0	0	0	0	0	0	0	0	0	0	0	0	0	0	0	0	0	0	0	0	0	0	0	0	0	0	0	0	0	0	0	0	0	0	0	0	0	0	0	0	0	0	0	0
mmu-miR-7687-5p	51	42	82.3529	0	0	0	0	0	0	0	0	0	0	0	0	0	0	0	0	0	0	0	0	0	0	0	0	0	0	0	0	0	0	0	0	0	0	0	0	0	0	0	0	17	33.3333	3	5.88235	14	27.451
mmu-miR-7688-5p	344	97	28.1977	2	0.581395	2	0.581395	0	0	0	0	0	0	0	0	0	0	0	0	0	0	0	0	0	0	0	0	0	0	0	0	0	0	0	0	0	0	0	0	0	0	0	0	42	12.2093	42	12.2093	0	0
mmu-miR-7689-3p	1	1	100	0	0	0	0	0	0	0	0	0	0	0	0	0	0	0	0	0	0	0	0	0	0	0	0	0	0	0	0	0	0	0	0	0	0	0	0	0	0	0	0	0	0	0	0	0	0
mmu-miR-770-3p	42	25	59.5238	0	0	0	0	0	0	0	0	0	0	0	0	0	0	0	0	0	0	0	0	0	0	0	0	0	0	0	0	0	0	0	0	0	0	0	0	0	0	0	0	0	0	0	0	0	0
mmu-miR-770-5p	4	4	100	0	0	0	0	0	0	0	0	0	0	0	0	0	0	0	0	0	0	0	0	0	0	0	0	0	0	0	0	0	0	0	0	0	0	0	0	0	0	0	0	2	50	2	50	0	0
mmu-miR-7a-1-3p	17	8	47.0588	0	0	0	0	0	0	0	0	0	0	0	0	0	0	0	0	0	0	0	0	0	0	0	0	0	0	0	0	0	0	0	0	0	0	0	0	0	0	0	0	0	0	0	0	0	0
mmu-miR-7a-5p	7089	5989	84.483	9	0.126957	9	0.126957	0	0	1	0.0141064	1	0.0141064	0	0	0	0	0	0	0	0	1	0.0141064	1	0.0141064	0	0	0	0	0	0	0	0	0	0	0	0	0	0	0	0	0	0	4836	68.2184	4760	67.1463	75	1.05798
mmu-miR-7b-5p	2	2	100	1	50	1	50	0	0	0	0	0	0	0	0	0	0	0	0	0	0	0	0	0	0	0	0	0	0	0	0	0	0	0	0	0	0	0	0	0	0	0	0	0	0	0	0	0	0
mmu-miR-802-3p	1	0	0	0	0	0	0	0	0	0	0	0	0	0	0	0	0	0	0	0	0	0	0	0	0	0	0	0	0	0	0	0	0	0	0	0	0	0	0	0	0	0	0	0	0	0	0	0	0
mmu-miR-802-5p	3	2	66.6667	0	0	0	0	0	0	0	0	0	0	0	0	0	0	0	0	0	0	0	0	0	0	0	0	0	0	0	0	0	0	0	0	0	0	0	0	0	0	0	0	0	0	0	0	0	0
mmu-miR-8090	1	1	100	0	0	0	0	0	0	0	0	0	0	0	0	0	0	0	0	0	0	0	0	0	0	0	0	0	0	0	0	0	0	0	0	0	0	0	0	0	0	0	0	0	0	0	0	0	0
mmu-miR-8092	1	1	100	0	0	0	0	0	0	0	0	0	0	0	0	0	0	0	0	0	0	0	0	0	0	0	0	0	0	0	0	0	0	0	0	0	0	0	0	0	0	0	0	0	0	0	0	0	0
mmu-miR-8093	3	3	100	0	0	0	0	0	0	0	0	0	0	0	0	0	0	0	0	0	0	0	0	0	0	0	0	0	0	0	0	0	0	0	0	0	0	0	0	0	0	0	0	2	66.6667	2	66.6667	0	0
mmu-miR-8100	3	3	100	0	0	0	0	0	0	0	0	0	0	0	0	0	0	0	0	0	0	0	0	0	0	0	0	0	0	0	0	0	0	0	0	0	0	0	0	0	0	0	0	0	0	0	0	0	0
mmu-miR-8102	2	1	50	0	0	0	0	0	0	0	0	0	0	0	0	0	0	0	0	0	0	0	0	0	0	0	0	0	0	0	0	0	0	0	0	0	0	0	0	0	0	0	0	0	0	0	0	0	0
mmu-miR-8103	3	3	100	0	0	0	0	0	0	0	0	0	0	0	0	0	0	0	0	0	0	0	0	0	0	0	0	0	0	0	0	0	0	0	0	0	0	0	0	0	0	0	0	0	0	0	0	0	0
mmu-miR-8105	4	4	100	0	0	0	0	0	0	0	0	0	0	0	0	0	0	0	0	0	0	0	0	0	0	0	0	0	0	0	0	0	0	0	0	0	0	0	0	0	0	0	0	0	0	0	0	0	0
mmu-miR-8108	2	2	100	0	0	0	0	0	0	0	0	0	0	0	0	0	0	0	0	0	0	0	0	0	0	0	0	0	0	0	0	0	0	0	0	0	0	0	0	0	0	0	0	1	50	1	50	0	0
mmu-miR-8111	1	1	100	0	0	0	0	0	0	0	0	0	0	0	0	0	0	0	0	0	0	0	0	0	0	0	0	0	0	0	0	0	0	0	0	0	0	0	0	0	0	0	0	0	0	0	0	0	0
mmu-miR-8112	5	5	100	0	0	0	0	0	0	0	0	0	0	0	0	0	0	0	0	0	0	0	0	0	0	0	0	0	0	0	0	0	0	0	0	0	0	0	0	0	0	0	0	4	80	4	80	0	0
mmu-miR-8114	3	3	100	0	0	0	0	0	0	0	0	0	0	0	0	0	0	0	0	0	0	0	0	0	0	0	0	0	0	0	0	0	0	0	0	0	0	0	0	0	0	0	0	3	100	0	0	2	66.6667
mmu-miR-8116	2	2	100	0	0	0	0	0	0	0	0	0	0	0	0	0	0	0	0	0	0	0	0	0	0	0	0	0	0	0	0	0	0	0	0	0	0	0	0	0	0	0	0	2	100	0	0	2	100
mmu-miR-8120	6	3	50	0	0	0	0	0	0	0	0	0	0	0	0	0	0	0	0	0	0	0	0	0	0	0	0	0	0	0	0	0	0	0	0	0	0	0	0	0	0	0	0	2	33.3333	1	16.6667	1	16.6667
mmu-miR-871-3p	8	0	0	0	0	0	0	0	0	0	0	0	0	0	0	0	0	0	0	0	0	0	0	0	0	0	0	0	0	0	0	0	0	0	0	0	0	0	0	0	0	0	0	0	0	0	0	0	0
mmu-miR-872-3p	3724	2190	58.8077	23	0.617615	11	0.295381	12	0.322234	1	0.0268528	1	0.0268528	0	0	0	0	0	0	0	0	1	0.0268528	0	0	1	0.0268528	0	0	0	0	0	0	0	0	0	0	0	0	0	0	0	0	55	1.47691	45	1.20838	6	0.161117
mmu-miR-872-5p	26432	4382	16.5784	84	0.317797	83	0.314013	1	0.00378329	1	0.00378329	1	0.00378329	0	0	1	0.00378329	1	0.00378329	0	0	8	0.0302663	6	0.0226998	2	0.00756659	0	0	0	0	0	0	0	0	0	0	0	0	0	0	0	0	831	3.14392	830	3.14013	1	0.00378329
mmu-miR-873a-5p	1	1	100	0	0	0	0	0	0	0	0	0	0	0	0	0	0	0	0	0	0	0	0	0	0	0	0	0	0	0	0	0	0	0	0	0	0	0	0	0	0	0	0	0	0	0	0	0	0
mmu-miR-874-3p	1	1	100	0	0	0	0	0	0	0	0	0	0	0	0	0	0	0	0	0	0	0	0	0	0	0	0	0	0	0	0	0	0	0	0	0	0	0	0	0	0	0	0	0	0	0	0	0	0
mmu-miR-874-5p	1	0	0	0	0	0	0	0	0	0	0	0	0	0	0	0	0	0	0	0	0	0	0	0	0	0	0	0	0	0	0	0	0	0	0	0	0	0	0	0	0	0	0	0	0	0	0	0	0
mmu-miR-877-3p	4	4	100	0	0	0	0	0	0	0	0	0	0	0	0	0	0	0	0	0	0	0	0	0	0	0	0	0	0	0	0	0	0	0	0	0	0	0	0	0	0	0	0	1	25	1	25	0	0
mmu-miR-877-5p	883	764	86.5232	1	0.11325	1	0.11325	0	0	0	0	0	0	0	0	0	0	0	0	0	0	0	0	0	0	0	0	0	0	0	0	0	0	0	0	0	0	0	0	0	0	0	0	179	20.2718	52	5.88901	75	8.49377
mmu-miR-878-5p	1	1	100	0	0	0	0	0	0	0	0	0	0	0	0	0	0	0	0	0	0	0	0	0	0	0	0	0	0	0	0	0	0	0	0	0	0	0	0	0	0	0	0	1	100	1	100	0	0
mmu-miR-879-3p	1	1	100	0	0	0	0	0	0	0	0	0	0	0	0	0	0	0	0	0	0	0	0	0	0	0	0	0	0	0	0	0	0	0	0	0	0	0	0	0	0	0	0	1	100	1	100	0	0
mmu-miR-879-5p	8	7	87.5	0	0	0	0	0	0	0	0	0	0	0	0	0	0	0	0	0	0	0	0	0	0	0	0	0	0	0	0	0	0	0	0	0	0	0	0	0	0	0	0	0	0	0	0	0	0
mmu-miR-880-3p	2	0	0	0	0	0	0	0	0	0	0	0	0	0	0	0	0	0	0	0	0	0	0	0	0	0	0	0	0	0	0	0	0	0	0	0	0	0	0	0	0	0	0	0	0	0	0	0	0
mmu-miR-9-3p	26	5	19.2308	0	0	0	0	0	0	0	0	0	0	0	0	0	0	0	0	0	0	0	0	0	0	0	0	0	0	0	0	0	0	0	0	0	0	0	0	0	0	0	0	1	3.84615	0	0	1	3.84615
mmu-miR-9-5p	825	516	62.5455	3	0.363636	3	0.363636	0	0	0	0	0	0	0	0	0	0	0	0	0	0	0	0	0	0	0	0	0	0	0	0	0	0	0	0	0	0	0	0	0	0	0	0	5	0.606061	1	0.121212	4	0.484848
mmu-miR-92a-1-5p	111	31	27.9279	0	0	0	0	0	0	0	0	0	0	0	0	0	0	0	0	0	0	0	0	0	0	0	0	0	0	0	0	0	0	0	0	0	0	0	0	0	0	0	0	0	0	0	0	0	0
mmu-miR-92a-3p	14135	14051	99.4057	1	0.00707464	1	0.00707464	0	0	0	0	0	0	0	0	0	0	0	0	0	0	0	0	0	0	0	0	0	0	0	0	0	0	0	0	0	0	0	0	0	0	0	0	6385	45.1716	6094	43.1128	282	1.99505
mmu-miR-92b-3p	666	469	70.4204	2	0.3003	2	0.3003	0	0	0	0	0	0	0	0	0	0	0	0	0	0	0	0	0	0	0	0	0	0	0	0	0	0	0	0	0	0	0	0	0	0	0	0	0	0	0	0	0	0
mmu-miR-92b-5p	368	221	60.0543	4	1.08696	4	1.08696	0	0	0	0	0	0	0	0	0	0	0	0	0	0	0	0	0	0	0	0	0	0	0	0	0	0	0	0	0	0	0	0	0	0	0	0	19	5.16304	4	1.08696	15	4.07609
mmu-miR-93-3p	30	29	96.6667	0	0	0	0	0	0	0	0	0	0	0	0	0	0	0	0	0	0	0	0	0	0	0	0	0	0	0	0	0	0	0	0	0	0	0	0	0	0	0	0	19	63.3333	19	63.3333	0	0
mmu-miR-93-5p	59781	10827	18.1111	258	0.431575	258	0.431575	0	0	11	0.0184005	11	0.0184005	0	0	1	0.00167277	1	0.00167277	0	0	42	0.0702564	32	0.0535287	10	0.0167277	0	0	0	0	0	0	0	0	0	0	0	0	0	0	0	0	1250	2.09097	1249	2.08929	1	0.00167277
mmu-miR-96-5p	87	54	62.069	0	0	0	0	0	0	0	0	0	0	0	0	0	0	0	0	0	0	0	0	0	0	0	0	0	0	0	0	0	0	0	0	0	0	0	0	0	0	0	0	0	0	0	0	0	0
mmu-miR-9769-3p	6	6	100	0	0	0	0	0	0	0	0	0	0	0	0	0	0	0	0	0	0	0	0	0	0	0	0	0	0	0	0	0	0	0	0	0	0	0	0	0	0	0	0	0	0	0	0	0	0
mmu-miR-98-3p	7	3	42.8571	0	0	0	0	0	0	0	0	0	0	0	0	0	0	0	0	0	0	0	0	0	0	0	0	0	0	0	0	0	0	0	0	0	0	0	0	0	0	0	0	1	14.2857	1	14.2857	0	0
mmu-miR-98-5p	6564	6068	92.4436	698	10.6338	692	10.5424	6	0.0914077	684	10.4205	684	10.4205	0	0	0	0	0	0	0	0	0	0	0	0	0	0	0	0	0	0	0	0	0	0	0	0	0	0	0	0	0	0	313	4.76843	294	4.47898	18	0.274223
mmu-miR-99a-3p	566	566	100	0	0	0	0	0	0	0	0	0	0	0	0	0	0	0	0	0	0	0	0	0	0	0	0	0	0	0	0	0	0	0	0	0	0	0	0	0	0	0	0	409	72.2615	388	68.5512	21	3.71025
mmu-miR-99a-5p	38151	36372	95.337	28	0.0733926	28	0.0733926	0	0	1	0.00262116	1	0.00262116	0	0	0	0	0	0	0	0	1	0.00262116	0	0	1	0.00262116	0	0	0	0	0	0	0	0	0	0	0	0	0	0	0	0	3	0.00786349	1	0.00262116	2	0.00524233
mmu-miR-99b-3p	1600	838	52.375	10	0.625	10	0.625	0	0	0	0	0	0	0	0	0	0	0	0	0	0	2	0.125	1	0.0625	1	0.0625	0	0	0	0	0	0	0	0	0	0	0	0	0	0	0	0	24	1.5	24	1.5	0	0
mmu-miR-99b-5p	385650	138688	35.9621	1160	0.300791	1153	0.298976	7	0.00181512	96	0.024893	96	0.024893	0	0	0	0	0	0	0	0	60	0.0155581	58	0.0150395	2	0.000518605	0	0	0	0	0	0	0	0	0	0	0	0	0	0	0	0	231	0.0598989	229	0.0593803	0	0
[truncated: 46 more columns]

## Sheet: mouse SRR333599
The detailed statistics of detected isomiRs for each known mature miRNA in mouse dataset using mirPRo
id	total mature miRNA reads: final clean reads counted as mature miRNAs	mature miRNA reads different from their canonical mature miRNA sequences annotated by miRBase	% of mature miRNA reads different from their canonical mature miRNA sequences annotated by miRBase among total mature miRNA reads	mature miRNA reads with mismatches in mapping	% of mature miRNA reads with mismatches in mapping among total mature miRNA reads	mature miRNA reads with 1 mismatch in mapping	% of mature miRNA reads with 1 mismatch in mapping among total mature miRNA reads	mature miRNA reads with 2 mismatches in mapping	% of mature miRNA reads with 2 mismatches in mapping among total mature miRNA reads	mature miRNA reads with A->G mismatches in mapping	% of mature miRNA reads with A->G mismatches in mapping among total mature miRNA reads	mature miRNA reads with 1 A->G mismatch in mapping	% of mature miRNA reads with 1 A->G mismatch in mapping among total mature miRNA reads	mature miRNA reads with 2 A->G mismatches in mapping	% of mature miRNA reads with 2 A->G mismatches in mapping among total mature miRNA reads	mature miRNA reads with insertions in mapping	% of mature miRNA reads with insertions in mapping among total mature miRNA reads	mature miRNA reads with 1 insertion in mapping	% of mature miRNA reads with 1 insertion in mapping among total mature miRNA reads	mature miRNA reads with 2 insertions in mapping	% of mature miRNA reads with 2 insertions in mapping among total mature miRNA reads	mature miRNA reads with deletions in mapping	% of mature miRNA reads with deletions in mapping among total mature miRNA reads	mature miRNA reads with 1 deletion in mapping	% of mature miRNA reads with 1 deletion in mapping among total mature miRNA reads	mature miRNA reads with 2 deletions in mapping	% of mature miRNA reads with 2 deletions in mapping among total mature miRNA reads	5' super mature miRNA variants	% of 5' super mature miRNA variants among total mature miRNA reads	5' super (+1) mature miRNA variants	% of 5' super (+1) mature miRNA variants among total mature miRNA reads	5' super (+2) mature miRNA variants	% of 5' super (+2) mature miRNA variants among total mature miRNA reads	5' super (+3) mature miRNA variants	% of 5' super (+3) mature miRNA variants among total mature miRNA reads	5' sub mature miRNA variants	% of 5' sub mature miRNA variants among total mature miRNA reads	5' sub (-1) mature miRNA variants	% of 5' sub (-1) mature miRNA variants among total mature miRNA reads	5' sub (-2) mature miRNA variants	% of 5' sub (-2) mature miRNA variants among total mature miRNA reads	5' sub (-3) mature miRNA variants	% of 5' sub (-3) mature miRNA variants among total mature miRNA reads	3' super mature miRNA variants	% of 3' super mature miRNA variants among total mature miRNA reads	3' super (+1) mature miRNA variants	% of 3' super (+1) mature miRNA variants among total mature miRNA reads	3' super (+2) mature miRNA variants	% of 3' super (+2) mature miRNA variants among total mature miRNA reads
mmu-let-7a-1-3p	176	126	71.5909	1	0.568182	1	0.568182	0	0	0	0	0	0	0	0	0	0	0	0	0	0	0	0	0	0	0	0	0	0	0	0	0	0	0	0	0	0	0	0	0	0	0	0	2	1.13636	2	1.13636	0	0
mmu-let-7a-2-3p	20	20	100	1	5	1	5	0	0	0	0	0	0	0	0	0	0	0	0	0	0	0	0	0	0	0	0	0	0	0	0	0	0	0	0	0	0	0	0	0	0	0	0	17	85	15	75	2	10
mmu-let-7a-5p	1094370	371133	33.913	3380	0.308854	3371	0.308031	9	0.000822392	752	0.0687154	752	0.0687154	0	0	2	0.000182754	2	0.000182754	0	0	126	0.0115135	82	0.0074929	45	0.00411196	0	0	0	0	0	0	0	0	0	0	0	0	0	0	0	0	66665	6.09164	62233	5.68666	4232	0.386707
mmu-let-7b-3p	125	125	100	0	0	0	0	0	0	0	0	0	0	0	0	0	0	0	0	0	0	0	0	0	0	0	0	0	0	0	0	0	0	0	0	0	0	0	0	0	0	0	0	0	0	0	0	0	0
mmu-let-7b-5p	2046990	1195420	58.399	5612	0.274159	5588	0.272986	25	0.0012213	525	0.0256474	525	0.0256474	0	0	18	0.000879339	17	0.000830487	1	4.88522e-05	970	0.0473866	524	0.0255985	446	0.0217881	0	0	0	0	0	0	0	0	0	0	0	0	0	0	0	0	244898	11.9638	244106	11.9251	765	0.0373719
mmu-let-7c-1-3p	123	28	22.7642	0	0	0	0	0	0	0	0	0	0	0	0	0	0	0	0	0	0	0	0	0	0	0	0	0	0	0	0	0	0	0	0	0	0	0	0	0	0	0	0	13	10.5691	9	7.31707	4	3.25203
mmu-let-7c-2-3p	179	129	72.067	1	0.558659	1	0.558659	0	0	0	0	0	0	0	0	0	0	0	0	0	0	0	0	0	0	0	0	0	0	0	0	0	0	0	0	0	0	0	0	0	0	0	0	2	1.11732	2	1.11732	0	0
mmu-let-7c-5p	3335880	1202000	36.0325	10488	0.3144	10442	0.313021	45	0.00134897	821	0.0246112	821	0.0246112	0	0	28	0.000839359	28	0.000839359	0	0	929	0.0278487	697	0.020894	232	0.00695469	0	0	0	0	0	0	0	0	0	0	0	0	0	0	0	0	316330	9.48266	293414	8.7957	22019	0.660066
mmu-let-7d-3p	3702	1725	46.5964	13	0.351162	13	0.351162	0	0	0	0	0	0	0	0	0	0	0	0	0	0	1	0.0270124	1	0.0270124	0	0	0	0	0	0	0	0	0	0	0	0	0	0	0	0	0	0	18	0.486224	18	0.486224	0	0
mmu-let-7d-5p	59147	27441	46.3946	307	0.519046	303	0.512283	4	0.00676281	14	0.0236698	14	0.0236698	0	0	0	0	0	0	0	0	30	0.0507211	16	0.0270512	14	0.0236698	0	0	0	0	0	0	0	0	0	0	0	0	0	0	0	0	5540	9.36649	5250	8.87619	278	0.470015
mmu-let-7e-3p	106	58	54.717	0	0	0	0	0	0	0	0	0	0	0	0	0	0	0	0	0	0	0	0	0	0	0	0	0	0	0	0	0	0	0	0	0	0	0	0	0	0	0	0	0	0	0	0	0	0
mmu-let-7e-5p	184278	114288	62.0193	808	0.438468	803	0.435755	5	0.00271329	57	0.0309315	57	0.0309315	0	0	0	0	0	0	0	0	162	0.0879107	149	0.0808561	13	0.00705456	0	0	0	0	0	0	0	0	0	0	0	0	0	0	0	0	41731	22.6457	34659	18.808	7057	3.82954
mmu-let-7f-1-3p	43	43	100	0	0	0	0	0	0	0	0	0	0	0	0	0	0	0	0	0	0	0	0	0	0	0	0	0	0	0	0	0	0	0	0	0	0	0	0	0	0	0	0	0	0	0	0	0	0
mmu-let-7f-2-3p	11	7	63.6364	0	0	0	0	0	0	0	0	0	0	0	0	0	0	0	0	0	0	0	0	0	0	0	0	0	0	0	0	0	0	0	0	0	0	0	0	0	0	0	0	0	0	0	0	0	0
mmu-let-7f-5p	760644	253564	33.3354	2300	0.302375	2290	0.301061	10	0.00131468	325	0.042727	325	0.042727	0	0	5	0.000657338	5	0.000657338	0	0	124	0.016302	84	0.0110433	40	0.0052587	0	0	0	0	0	0	0	0	0	0	0	0	0	0	0	0	40863	5.37216	39593	5.20519	1227	0.161311
mmu-let-7g-3p	3	0	0	0	0	0	0	0	0	0	0	0	0	0	0	0	0	0	0	0	0	0	0	0	0	0	0	0	0	0	0	0	0	0	0	0	0	0	0	0	0	0	0	0	0	0	0	0	0
mmu-let-7g-5p	94354	40128	42.5292	449	0.475867	446	0.472688	4	0.00423935	34	0.0360345	34	0.0360345	0	0	0	0	0	0	0	0	25	0.026496	16	0.0169574	9	0.00953855	0	0	0	0	0	0	0	0	0	0	0	0	0	0	0	0	12582	13.3349	12557	13.3084	23	0.0243763
mmu-let-7i-3p	357	286	80.112	0	0	0	0	0	0	0	0	0	0	0	0	0	0	0	0	0	0	0	0	0	0	0	0	0	0	0	0	0	0	0	0	0	0	0	0	0	0	0	0	1	0.280112	0	0	1	0.280112
mmu-let-7i-5p	251785	240931	95.6892	132	0.0524257	121	0.0480569	11	0.00436881	8	0.00317731	8	0.00317731	0	0	0	0	0	0	0	0	22	0.00873761	8	0.00317731	14	0.0055603	0	0	0	0	0	0	0	0	0	0	0	0	0	0	0	0	9173	3.64319	9058	3.59751	73	0.028993
mmu-let-7j	118	117	99.1525	0	0	0	0	0	0	0	0	0	0	0	0	0	0	0	0	0	0	1	0.847458	1	0.847458	0	0	0	0	0	0	0	0	0	0	0	0	0	0	0	0	0	0	0	0	0	0	0	0
mmu-let-7k	136	135	99.2647	2	1.47059	2	1.47059	0	0	0	0	0	0	0	0	0	0	0	0	0	0	0	0	0	0	0	0	0	0	0	0	0	0	0	0	0	0	0	0	0	0	0	0	0	0	0	0	0	0
mmu-miR-100-3p	14	10	71.4286	0	0	0	0	0	0	0	0	0	0	0	0	0	0	0	0	0	0	0	0	0	0	0	0	0	0	0	0	0	0	0	0	0	0	0	0	0	0	0	0	8	57.1429	5	35.7143	3	21.4286
mmu-miR-100-5p	169927	151615	89.2236	123	0.072384	121	0.071207	2	0.00117698	13	0.00765034	13	0.00765034	0	0	0	0	0	0	0	0	12	0.00706186	9	0.00529639	3	0.00176546	0	0	0	0	0	0	0	0	0	0	0	0	0	0	0	0	1520	0.894502	1508	0.88744	12	0.00706186
mmu-miR-101a-3p	21902	20148	91.9916	5	0.022829	5	0.022829	0	0	0	0	0	0	0	0	0	0	0	0	0	0	0	0	0	0	0	0	0	0	0	0	0	0	0	0	0	0	0	0	0	0	0	0	10374	47.3655	10369	47.3427	3	0.0136974
mmu-miR-101a-5p	30	20	66.6667	0	0	0	0	0	0	0	0	0	0	0	0	0	0	0	0	0	0	0	0	0	0	0	0	0	0	0	0	0	0	0	0	0	0	0	0	0	0	0	0	9	30	9	30	0	0
mmu-miR-101b-3p	16805	16520	98.3041	4	0.0238024	4	0.0238024	0	0	0	0	0	0	0	0	0	0	0	0	0	0	0	0	0	0	0	0	0	0	0	0	0	0	0	0	0	0	0	0	0	0	0	0	12529	74.5552	1486	8.84261	8765	52.1571
mmu-miR-101b-5p	5	5	100	0	0	0	0	0	0	0	0	0	0	0	0	0	0	0	0	0	0	0	0	0	0	0	0	0	0	0	0	0	0	0	0	0	0	0	0	0	0	0	0	0	0	0	0	0	0
mmu-miR-101c	27	20	74.0741	0	0	0	0	0	0	0	0	0	0	0	0	0	0	0	0	0	0	0	0	0	0	0	0	0	0	0	0	0	0	0	0	0	0	0	0	0	0	0	0	0	0	0	0	0	0
mmu-miR-103-2-5p	2	2	100	0	0	0	0	0	0	0	0	0	0	0	0	0	0	0	0	0	0	0	0	0	0	0	0	0	0	0	0	0	0	0	0	0	0	0	0	0	0	0	0	0	0	0	0	0	0
mmu-miR-103-3p	156353	30284	19.369	736	0.47073	727	0.464973	9	0.00575621	59	0.0377351	59	0.0377351	0	0	0	0	0	0	0	0	94	0.0601204	78	0.0498871	12	0.00767494	0	0	0	0	0	0	0	0	0	0	0	0	0	0	0	0	3318	2.12212	2506	1.60278	793	0.507186
mmu-miR-106a-5p	1	1	100	0	0	0	0	0	0	0	0	0	0	0	0	0	0	0	0	0	0	0	0	0	0	0	0	0	0	0	0	0	0	0	0	0	0	0	0	0	0	0	0	0	0	0	0	0	0
mmu-miR-106b-3p	1086	1055	97.1455	0	0	0	0	0	0	0	0	0	0	0	0	0	0	0	0	0	0	3	0.276243	0	0	3	0.276243	0	0	0	0	0	0	0	0	0	0	0	0	0	0	0	0	12	1.10497	12	1.10497	0	0
mmu-miR-106b-5p	10038	8604	85.7143	3	0.0298864	3	0.0298864	0	0	0	0	0	0	0	0	0	0	0	0	0	0	0	0	0	0	0	0	0	0	0	0	0	0	0	0	0	0	0	0	0	0	0	0	5646	56.2463	5305	52.8492	199	1.98247
mmu-miR-107-3p	467	413	88.4368	1	0.214133	1	0.214133	0	0	0	0	0	0	0	0	0	0	0	0	0	0	0	0	0	0	0	0	0	0	0	0	0	0	0	0	0	0	0	0	0	0	0	0	11	2.35546	7	1.49893	3	0.642398
mmu-miR-10a-5p	2414	1901	78.749	4	0.1657	4	0.1657	0	0	1	0.041425	1	0.041425	0	0	0	0	0	0	0	0	0	0	0	0	0	0	0	0	0	0	0	0	0	0	0	0	0	0	0	0	0	0	106	4.39105	106	4.39105	0	0
mmu-miR-10b-3p	2	2	100	0	0	0	0	0	0	0	0	0	0	0	0	0	0	0	0	0	0	0	0	0	0	0	0	0	0	0	0	0	0	0	0	0	0	0	0	0	0	0	0	0	0	0	0	0	0
mmu-miR-10b-5p	19027	17649	92.7577	7	0.0367898	7	0.0367898	0	0	1	0.00525569	1	0.00525569	0	0	0	0	0	0	0	0	0	0	0	0	0	0	0	0	0	0	0	0	0	0	0	0	0	0	0	0	0	0	314	1.65029	314	1.65029	0	0
mmu-miR-1188-5p	134	96	71.6418	0	0	0	0	0	0	0	0	0	0	0	0	0	0	0	0	0	0	0	0	0	0	0	0	0	0	0	0	0	0	0	0	0	0	0	0	0	0	0	0	9	6.71642	5	3.73134	0	0
mmu-miR-1191a	52	50	96.1538	0	0	0	0	0	0	0	0	0	0	0	0	0	0	0	0	0	0	0	0	0	0	0	0	0	0	0	0	0	0	0	0	0	0	0	0	0	0	0	0	1	1.92308	1	1.92308	0	0
mmu-miR-1191b-5p	54	41	75.9259	0	0	0	0	0	0	0	0	0	0	0	0	0	0	0	0	0	0	0	0	0	0	0	0	0	0	0	0	0	0	0	0	0	0	0	0	0	0	0	0	30	55.5556	17	31.4815	13	24.0741
mmu-miR-1193-3p	27	14	51.8519	0	0	0	0	0	0	0	0	0	0	0	0	0	0	0	0	0	0	0	0	0	0	0	0	0	0	0	0	0	0	0	0	0	0	0	0	0	0	0	0	7	25.9259	7	25.9259	0	0
mmu-miR-1193-5p	3	2	66.6667	0	0	0	0	0	0	0	0	0	0	0	0	0	0	0	0	0	0	0	0	0	0	0	0	0	0	0	0	0	0	0	0	0	0	0	0	0	0	0	0	0	0	0	0	0	0
mmu-miR-1197-3p	3	2	66.6667	0	0	0	0	0	0	0	0	0	0	0	0	0	0	0	0	0	0	0	0	0	0	0	0	0	0	0	0	0	0	0	0	0	0	0	0	0	0	0	0	0	0	0	0	0	0
mmu-miR-1198-3p	31	5	16.129	0	0	0	0	0	0	0	0	0	0	0	0	0	0	0	0	0	0	0	0	0	0	0	0	0	0	0	0	0	0	0	0	0	0	0	0	0	0	0	0	1	3.22581	1	3.22581	0	0
mmu-miR-1198-5p	4617	1743	37.7518	12	0.259909	12	0.259909	0	0	0	0	0	0	0	0	0	0	0	0	0	0	2	0.0433182	2	0.0433182	0	0	0	0	0	0	0	0	0	0	0	0	0	0	0	0	0	0	320	6.93091	304	6.58436	14	0.303227
mmu-miR-122-5p	286	162	56.6434	1	0.34965	1	0.34965	0	0	0	0	0	0	0	0	0	0	0	0	0	0	0	0	0	0	0	0	0	0	0	0	0	0	0	0	0	0	0	0	0	0	0	0	67	23.4266	66	23.0769	0	0
mmu-miR-1224-5p	9	8	88.8889	0	0	0	0	0	0	0	0	0	0	0	0	0	0	0	0	0	0	0	0	0	0	0	0	0	0	0	0	0	0	0	0	0	0	0	0	0	0	0	0	1	11.1111	0	0	1	11.1111
mmu-miR-1231-3p	5	4	80	0	0	0	0	0	0	0	0	0	0	0	0	0	0	0	0	0	0	0	0	0	0	0	0	0	0	0	0	0	0	0	0	0	0	0	0	0	0	0	0	0	0	0	0	0	0
mmu-miR-1231-5p	7	4	57.1429	0	0	0	0	0	0	0	0	0	0	0	0	0	0	0	0	0	0	0	0	0	0	0	0	0	0	0	0	0	0	0	0	0	0	0	0	0	0	0	0	1	14.2857	1	14.2857	0	0
mmu-miR-124-3p	2	2	100	0	0	0	0	0	0	0	0	0	0	0	0	0	0	0	0	0	0	0	0	0	0	0	0	0	0	0	0	0	0	0	0	0	0	0	0	0	0	0	0	0	0	0	0	0	0
mmu-miR-1247-3p	1471	581	39.4969	5	0.339905	5	0.339905	0	0	1	0.067981	1	0.067981	0	0	0	0	0	0	0	0	0	0	0	0	0	0	0	0	0	0	0	0	0	0	0	0	0	0	0	0	0	0	22	1.49558	18	1.22366	4	0.271924
mmu-miR-1247-5p	1802	1254	69.5893	2	0.110988	2	0.110988	0	0	0	0	0	0	0	0	0	0	0	0	0	0	0	0	0	0	0	0	0	0	0	0	0	0	0	0	0	0	0	0	0	0	0	0	24	1.33185	24	1.33185	0	0
mmu-miR-1249-3p	8	5	62.5	0	0	0	0	0	0	0	0	0	0	0	0	0	0	0	0	0	0	0	0	0	0	0	0	0	0	0	0	0	0	0	0	0	0	0	0	0	0	0	0	0	0	0	0	0	0
mmu-miR-1258-3p	2	2	100	0	0	0	0	0	0	0	0	0	0	0	0	0	0	0	0	0	0	0	0	0	0	0	0	0	0	0	0	0	0	0	0	0	0	0	0	0	0	0	0	0	0	0	0	0	0
mmu-miR-1258-5p	1	1	100	0	0	0	0	0	0	0	0	0	0	0	0	0	0	0	0	0	0	0	0	0	0	0	0	0	0	0	0	0	0	0	0	0	0	0	0	0	0	0	0	0	0	0	0	0	0
mmu-miR-125a-3p	718	597	83.1476	0	0	0	0	0	0	0	0	0	0	0	0	0	0	0	0	0	0	1	0.139276	1	0.139276	0	0	0	0	0	0	0	0	0	0	0	0	0	0	0	0	0	0	0	0	0	0	0	0
mmu-miR-125a-5p	282780	207393	73.3408	339	0.119881	339	0.119881	0	0	29	0.0102553	29	0.0102553	0	0	8	0.00282905	8	0.00282905	0	0	27	0.00954806	27	0.00954806	0	0	0	0	0	0	0	0	0	0	0	0	0	0	0	0	0	0	241	0.0852253	241	0.0852253	0	0
mmu-miR-125b-1-3p	15521	15360	98.9627	1	0.00644288	1	0.00644288	0	0	0	0	0	0	0	0	0	0	0	0	0	0	0	0	0	0	0	0	0	0	0	0	0	0	0	0	0	0	0	0	0	0	0	0	1	0.00644288	1	0.00644288	0	0
mmu-miR-125b-2-3p	1480	1288	87.027	3	0.202703	3	0.202703	0	0	0	0	0	0	0	0	0	0	0	0	0	0	0	0	0	0	0	0	0	0	0	0	0	0	0	0	0	0	0	0	0	0	0	0	19	1.28378	16	1.08108	2	0.135135
mmu-miR-125b-5p	1097400	176063	16.0436	3268	0.297794	3265	0.297521	3	0.000273373	394	0.0359029	394	0.0359029	0	0	4	0.000364497	4	0.000364497	0	0	139	0.0126663	132	0.0120284	7	0.00063787	0	0	0	0	0	0	0	0	0	0	0	0	0	0	0	0	1738	0.158374	1725	0.157189	8	0.000728994
mmu-miR-1264-3p	2	2	100	0	0	0	0	0	0	0	0	0	0	0	0	0	0	0	0	0	0	0	0	0	0	0	0	0	0	0	0	0	0	0	0	0	0	0	0	0	0	0	0	0	0	0	0	0	0
mmu-miR-126a-3p	1299	343	26.4049	5	0.384911	5	0.384911	0	0	0	0	0	0	0	0	0	0	0	0	0	0	2	0.153965	2	0.153965	0	0	0	0	0	0	0	0	0	0	0	0	0	0	0	0	0	0	3	0.230947	3	0.230947	0	0
mmu-miR-126a-5p	196	47	23.9796	1	0.510204	1	0.510204	0	0	0	0	0	0	0	0	0	0	0	0	0	0	0	0	0	0	0	0	0	0	0	0	0	0	0	0	0	0	0	0	0	0	0	0	4	2.04082	4	2.04082	0	0
mmu-miR-126b-3p	3	3	100	0	0	0	0	0	0	0	0	0	0	0	0	0	0	0	0	0	0	0	0	0	0	0	0	0	0	0	0	0	0	0	0	0	0	0	0	0	0	0	0	0	0	0	0	0	0
mmu-miR-126b-5p	4	1	25	0	0	0	0	0	0	0	0	0	0	0	0	0	0	0	0	0	0	0	0	0	0	0	0	0	0	0	0	0	0	0	0	0	0	0	0	0	0	0	0	0	0	0	0	0	0
mmu-miR-127-3p	27562	22139	80.3244	46	0.166896	46	0.166896	0	0	1	0.00362818	1	0.00362818	0	0	0	0	0	0	0	0	12	0.0435382	11	0.03991	1	0.00362818	0	0	0	0	0	0	0	0	0	0	0	0	0	0	0	0	177	0.642189	177	0.642189	0	0
mmu-miR-127-5p	1306	592	45.3292	1	0.0765697	0	0	1	0.0765697	0	0	0	0	0	0	0	0	0	0	0	0	0	0	0	0	0	0	0	0	0	0	0	0	0	0	0	0	0	0	0	0	0	0	117	8.95865	116	8.88208	1	0.0765697
mmu-miR-128-1-5p	4	4	100	0	0	0	0	0	0	0	0	0	0	0	0	0	0	0	0	0	0	0	0	0	0	0	0	0	0	0	0	0	0	0	0	0	0	0	0	0	0	0	0	3	75	2	50	1	25
mmu-miR-128-3p	1070	780	72.8972	2	0.186916	2	0.186916	0	0	0	0	0	0	0	0	0	0	0	0	0	0	0	0	0	0	0	0	0	0	0	0	0	0	0	0	0	0	0	0	0	0	0	0	44	4.11215	39	3.64486	5	0.46729
mmu-miR-129-1-3p	5	5	100	0	0	0	0	0	0	0	0	0	0	0	0	0	0	0	0	0	0	0	0	0	0	0	0	0	0	0	0	0	0	0	0	0	0	0	0	0	0	0	0	0	0	0	0	0	0
mmu-miR-129-2-3p	281	155	55.1601	1	0.355872	1	0.355872	0	0	0	0	0	0	0	0	0	0	0	0	0	0	0	0	0	0	0	0	0	0	0	0	0	0	0	0	0	0	0	0	0	0	0	0	3	1.06762	3	1.06762	0	0
mmu-miR-129-5p	10276	2477	24.1047	56	0.544959	56	0.544959	0	0	0	0	0	0	0	0	0	0	0	0	0	0	4	0.0389257	3	0.0291942	1	0.00973141	0	0	0	0	0	0	0	0	0	0	0	0	0	0	0	0	70	0.681199	63	0.613079	5	0.0486571
mmu-miR-1291	9	6	66.6667	0	0	0	0	0	0	0	0	0	0	0	0	0	0	0	0	0	0	0	0	0	0	0	0	0	0	0	0	0	0	0	0	0	0	0	0	0	0	0	0	3	33.3333	3	33.3333	0	0
mmu-miR-1298-3p	4	0	0	0	0	0	0	0	0	0	0	0	0	0	0	0	0	0	0	0	0	0	0	0	0	0	0	0	0	0	0	0	0	0	0	0	0	0	0	0	0	0	0	0	0	0	0	0	0
mmu-miR-1298-5p	24	14	58.3333	0	0	0	0	0	0	0	0	0	0	0	0	0	0	0	0	0	0	0	0	0	0	0	0	0	0	0	0	0	0	0	0	0	0	0	0	0	0	0	0	0	0	0	0	0	0
mmu-miR-1306-3p	24	24	100	0	0	0	0	0	0	0	0	0	0	0	0	0	0	0	0	0	0	0	0	0	0	0	0	0	0	0	0	0	0	0	0	0	0	0	0	0	0	0	0	0	0	0	0	0	0
mmu-miR-130a-3p	10511	4093	38.9402	45	0.428123	45	0.428123	0	0	14	0.133194	14	0.133194	0	0	0	0	0	0	0	0	1	0.00951384	1	0.00951384	0	0	0	0	0	0	0	0	0	0	0	0	0	0	0	0	0	0	14	0.133194	14	0.133194	0	0
mmu-miR-130a-5p	1	0	0	0	0	0	0	0	0	0	0	0	0	0	0	0	0	0	0	0	0	0	0	0	0	0	0	0	0	0	0	0	0	0	0	0	0	0	0	0	0	0	0	0	0	0	0	0	0
mmu-miR-130b-3p	340	156	45.8824	5	1.47059	5	1.47059	0	0	0	0	0	0	0	0	0	0	0	0	0	0	0	0	0	0	0	0	0	0	0	0	0	0	0	0	0	0	0	0	0	0	0	0	3	0.882353	3	0.882353	0	0
mmu-miR-130b-5p	61	19	31.1475	0	0	0	0	0	0	0	0	0	0	0	0	0	0	0	0	0	0	0	0	0	0	0	0	0	0	0	0	0	0	0	0	0	0	0	0	0	0	0	0	0	0	0	0	0	0
mmu-miR-132-3p	20185	5565	27.57	76	0.376517	75	0.371563	1	0.00495417	6	0.029725	6	0.029725	0	0	0	0	0	0	0	0	3	0.0148625	1	0.00495417	2	0.00990835	0	0	0	0	0	0	0	0	0	0	0	0	0	0	0	0	9	0.0445876	9	0.0445876	0	0
mmu-miR-132-5p	21	15	71.4286	0	0	0	0	0	0	0	0	0	0	0	0	0	0	0	0	0	0	0	0	0	0	0	0	0	0	0	0	0	0	0	0	0	0	0	0	0	0	0	0	4	19.0476	4	19.0476	0	0
mmu-miR-133a-3p	20	16	80	0	0	0	0	0	0	0	0	0	0	0	0	0	0	0	0	0	0	0	0	0	0	0	0	0	0	0	0	0	0	0	0	0	0	0	0	0	0	0	0	7	35	5	25	0	0
mmu-miR-133a-5p	2	2	100	0	0	0	0	0	0	0	0	0	0	0	0	0	0	0	0	0	0	0	0	0	0	0	0	0	0	0	0	0	0	0	0	0	0	0	0	0	0	0	0	1	50	1	50	0	0
mmu-miR-133b-3p	5	4	80	0	0	0	0	0	0	0	0	0	0	0	0	0	0	0	0	0	0	0	0	0	0	0	0	0	0	0	0	0	0	0	0	0	0	0	0	0	0	0	0	0	0	0	0	0	0
mmu-miR-133b-5p	1	0	0	0	0	0	0	0	0	0	0	0	0	0	0	0	0	0	0	0	0	0	0	0	0	0	0	0	0	0	0	0	0	0	0	0	0	0	0	0	0	0	0	0	0	0	0	0	0
mmu-miR-134-3p	3	2	66.6667	0	0	0	0	0	0	0	0	0	0	0	0	0	0	0	0	0	0	0	0	0	0	0	0	0	0	0	0	0	0	0	0	0	0	0	0	0	0	0	0	2	66.6667	2	66.6667	0	0
mmu-miR-134-5p	12609	5179	41.0738	38	0.301372	38	0.301372	0	0	6	0.0475851	6	0.0475851	0	0	0	0	0	0	0	0	1	0.00793084	1	0.00793084	0	0	0	0	0	0	0	0	0	0	0	0	0	0	0	0	0	0	30	0.237925	5	0.0396542	14	0.111032
mmu-miR-135a-2-3p	1	1	100	0	0	0	0	0	0	0	0	0	0	0	0	0	0	0	0	0	0	0	0	0	0	0	0	0	0	0	0	0	0	0	0	0	0	0	0	0	0	0	0	0	0	0	0	0	0
mmu-miR-135a-5p	3	0	0	0	0	0	0	0	0	0	0	0	0	0	0	0	0	0	0	0	0	0	0	0	0	0	0	0	0	0	0	0	0	0	0	0	0	0	0	0	0	0	0	0	0	0	0	0	0
mmu-miR-135b-3p	3	1	33.3333	0	0	0	0	0	0	0	0	0	0	0	0	0	0	0	0	0	0	0	0	0	0	0	0	0	0	0	0	0	0	0	0	0	0	0	0	0	0	0	0	0	0	0	0	0	0
mmu-miR-135b-5p	1	0	0	0	0	0	0	0	0	0	0	0	0	0	0	0	0	0	0	0	0	0	0	0	0	0	0	0	0	0	0	0	0	0	0	0	0	0	0	0	0	0	0	0	0	0	0	0	0
mmu-miR-136-3p	103	103	100	0	0	0	0	0	0	0	0	0	0	0	0	0	0	0	0	0	0	0	0	0	0	0	0	0	0	0	0	0	0	0	0	0	0	0	0	0	0	0	0	0	0	0	0	0	0
mmu-miR-136-5p	751	219	29.1611	3	0.399467	3	0.399467	0	0	1	0.133156	1	0.133156	0	0	0	0	0	0	0	0	0	0	0	0	0	0	0	0	0	0	0	0	0	0	0	0	0	0	0	0	0	0	63	8.38881	63	8.38881	0	0
mmu-miR-137-3p	54	1	1.85185	0	0	0	0	0	0	0	0	0	0	0	0	0	0	0	0	0	0	0	0	0	0	0	0	0	0	0	0	0	0	0	0	0	0	0	0	0	0	0	0	0	0	0	0	0	0
mmu-miR-138-2-3p	4	4	100	0	0	0	0	0	0	0	0	0	0	0	0	0	0	0	0	0	0	0	0	0	0	0	0	0	0	0	0	0	0	0	0	0	0	0	0	0	0	0	0	1	25	1	25	0	0
mmu-miR-138-5p	313	280	89.4569	0	0	0	0	0	0	0	0	0	0	0	0	0	0	0	0	0	0	0	0	0	0	0	0	0	0	0	0	0	0	0	0	0	0	0	0	0	0	0	0	17	5.43131	16	5.11182	1	0.319489
mmu-miR-139-3p	207	164	79.2271	0	0	0	0	0	0	0	0	0	0	0	0	0	0	0	0	0	0	0	0	0	0	0	0	0	0	0	0	0	0	0	0	0	0	0	0	0	0	0	0	84	40.5797	78	37.6812	4	1.93237
mmu-miR-139-5p	920	511	55.5435	1	0.108696	1	0.108696	0	0	0	0	0	0	0	0	0	0	0	0	0	0	0	0	0	0	0	0	0	0	0	0	0	0	0	0	0	0	0	0	0	0	0	0	146	15.8696	145	15.7609	1	0.108696
mmu-miR-140-3p	268118	223445	83.3383	172	0.0641509	172	0.0641509	0	0	23	0.00857831	23	0.00857831	0	0	1	0.00037297	1	0.00037297	0	0	30	0.0111891	29	0.0108161	1	0.00037297	0	0	0	0	0	0	0	0	0	0	0	0	0	0	0	0	192987	71.9784	142254	53.0565	48277	18.0059
mmu-miR-140-5p	21420	2174	10.1494	92	0.429505	92	0.429505	0	0	7	0.0326797	7	0.0326797	0	0	1	0.00466853	1	0.00466853	0	0	27	0.12605	19	0.0887021	8	0.0373483	0	0	0	0	0	0	0	0	0	0	0	0	0	0	0	0	110	0.513539	110	0.513539	0	0
mmu-miR-141-3p	13	11	84.6154	0	0	0	0	0	0	0	0	0	0	0	0	0	0	0	0	0	0	0	0	0	0	0	0	0	0	0	0	0	0	0	0	0	0	0	0	0	0	0	0	4	30.7692	4	30.7692	0	0
mmu-miR-142a-3p	266	213	80.0752	0	0	0	0	0	0	0	0	0	0	0	0	0	0	0	0	0	0	0	0	0	0	0	0	0	0	0	0	0	0	0	0	0	0	0	0	0	0	0	0	0	0	0	0	0	0
mmu-miR-142a-5p	32	19	59.375	0	0	0	0	0	0	0	0	0	0	0	0	0	0	0	0	0	0	0	0	0	0	0	0	0	0	0	0	0	0	0	0	0	0	0	0	0	0	0	0	0	0	0	0	0	0
mmu-miR-143-3p	2606600	2577500	98.8836	177	0.00679045	174	0.00667536	3	0.000115092	15	0.000575462	15	0.000575462	0	0	1	3.83642e-05	1	3.83642e-05	0	0	23	0.000882376	22	0.000844011	1	3.83642e-05	0	0	0	0	0	0	0	0	0	0	0	0	0	0	0	0	156961	6.02168	154749	5.93681	2187	0.0839024
mmu-miR-143-5p	3637	527	14.49	16	0.439923	14	0.384933	2	0.0549904	3	0.0824856	3	0.0824856	0	0	0	0	0	0	0	0	1	0.0274952	1	0.0274952	0	0	0	0	0	0	0	0	0	0	0	0	0	0	0	0	0	0	199	5.47154	181	4.97663	18	0.494913
mmu-miR-144-5p	3	3	100	0	0	0	0	0	0	0	0	0	0	0	0	0	0	0	0	0	0	0	0	0	0	0	0	0	0	0	0	0	0	0	0	0	0	0	0	0	0	0	0	0	0	0	0	0	0
mmu-miR-145a-3p	4974	4941	99.3366	1	0.0201045	1	0.0201045	0	0	0	0	0	0	0	0	0	0	0	0	0	0	0	0	0	0	0	0	0	0	0	0	0	0	0	0	0	0	0	0	0	0	0	0	10	0.201045	10	0.201045	0	0
mmu-miR-145a-5p	2161	1485	68.7182	8	0.370199	8	0.370199	0	0	1	0.0462749	1	0.0462749	0	0	1	0.0462749	1	0.0462749	0	0	0	0	0	0	0	0	0	0	0	0	0	0	0	0	0	0	0	0	0	0	0	0	71	3.28552	69	3.19297	2	0.0925497
mmu-miR-145b	1	1	100	0	0	0	0	0	0	0	0	0	0	0	0	0	0	0	0	0	0	0	0	0	0	0	0	0	0	0	0	0	0	0	0	0	0	0	0	0	0	0	0	0	0	0	0	0	0
mmu-miR-146a-3p	4	2	50	0	0	0	0	0	0	0	0	0	0	0	0	0	0	0	0	0	0	0	0	0	0	0	0	0	0	0	0	0	0	0	0	0	0	0	0	0	0	0	0	0	0	0	0	0	0
mmu-miR-146a-5p	174252	84710	48.6135	479	0.274889	478	0.274315	1	0.000573882	61	0.0350068	61	0.0350068	0	0	6	0.00344329	6	0.00344329	0	0	9	0.00516493	9	0.00516493	0	0	0	0	0	0	0	0	0	0	0	0	0	0	0	0	0	0	15755	9.0415	12951	7.43234	2798	1.60572
mmu-miR-146b-3p	37	7	18.9189	0	0	0	0	0	0	0	0	0	0	0	0	0	0	0	0	0	0	0	0	0	0	0	0	0	0	0	0	0	0	0	0	0	0	0	0	0	0	0	0	0	0	0	0	0	0
mmu-miR-146b-5p	154643	142218	91.9654	110	0.0711316	110	0.0711316	0	0	48	0.0310392	48	0.0310392	0	0	0	0	0	0	0	0	3	0.00193995	3	0.00193995	0	0	0	0	0	0	0	0	0	0	0	0	0	0	0	0	0	0	119120	77.029	22367	14.4636	96710	62.5376
mmu-miR-147-3p	9	7	77.7778	0	0	0	0	0	0	0	0	0	0	0	0	0	0	0	0	0	0	0	0	0	0	0	0	0	0	0	0	0	0	0	0	0	0	0	0	0	0	0	0	0	0	0	0	0	0
mmu-miR-147-5p	20	8	40	0	0	0	0	0	0	0	0	0	0	0	0	0	0	0	0	0	0	0	0	0	0	0	0	0	0	0	0	0	0	0	0	0	0	0	0	0	0	0	0	0	0	0	0	0	0
mmu-miR-148a-3p	248497	46335	18.6461	858	0.345276	853	0.343264	5	0.0020121	130	0.0523145	130	0.0523145	0	0	7	0.00281694	7	0.00281694	0	0	39	0.0156944	14	0.00563387	25	0.0100605	0	0	0	0	0	0	0	0	0	0	0	0	0	0	0	0	27571	11.0951	20606	8.29225	6964	2.80245
mmu-miR-148a-5p	549	158	28.7796	0	0	0	0	0	0	0	0	0	0	0	0	0	0	0	0	0	0	0	0	0	0	0	0	0	0	0	0	0	0	0	0	0	0	0	0	0	0	0	0	1	0.182149	1	0.182149	0	0
mmu-miR-148b-3p	48071	25260	52.5473	185	0.384847	181	0.376526	4	0.00832103	14	0.0291236	14	0.0291236	0	0	1	0.00208026	1	0.00208026	0	0	5	0.0104013	3	0.00624077	2	0.00416051	0	0	0	0	0	0	0	0	0	0	0	0	0	0	0	0	314	0.6532	220	0.457656	94	0.195544
mmu-miR-148b-5p	686	407	59.3294	0	0	0	0	0	0	0	0	0	0	0	0	0	0	0	0	0	0	0	0	0	0	0	0	0	0	0	0	0	0	0	0	0	0	0	0	0	0	0	0	0	0	0	0	0	0
mmu-miR-149-3p	48	9	18.75	0	0	0	0	0	0	0	0	0	0	0	0	0	0	0	0	0	0	1	2.08333	1	2.08333	0	0	0	0	0	0	0	0	0	0	0	0	0	0	0	0	0	0	1	2.08333	1	2.08333	0	0
mmu-miR-149-5p	3712	2283	61.5032	11	0.296336	11	0.296336	0	0	0	0	0	0	0	0	0	0	0	0	0	0	2	0.0538793	2	0.0538793	0	0	0	0	0	0	0	0	0	0	0	0	0	0	0	0	0	0	19	0.511853	18	0.484914	1	0.0269397
mmu-miR-150-5p	5	0	0	0	0	0	0	0	0	0	0	0	0	0	0	0	0	0	0	0	0	0	0	0	0	0	0	0	0	0	0	0	0	0	0	0	0	0	0	0	0	0	0	0	0	0	0	0	0
mmu-miR-151-3p	42684	28813	67.503	59	0.138225	59	0.138225	0	0	6	0.0140568	6	0.0140568	0	0	0	0	0	0	0	0	7	0.0163996	7	0.0163996	0	0	0	0	0	0	0	0	0	0	0	0	0	0	0	0	0	0	8615	20.1832	8260	19.3515	235	0.550558
mmu-miR-151-5p	9637	4277	44.381	33	0.34243	33	0.34243	0	0	3	0.03113	3	0.03113	0	0	0	0	0	0	0	0	4	0.0415067	4	0.0415067	0	0	0	0	0	0	0	0	0	0	0	0	0	0	0	0	0	0	1952	20.2553	1666	17.2875	280	2.90547
mmu-miR-152-3p	249065	65695	26.3766	744	0.298717	743	0.298316	1	0.000401502	124	0.0497862	124	0.0497862	0	0	0	0	0	0	0	0	25	0.0100375	19	0.00762853	6	0.00240901	0	0	0	0	0	0	0	0	0	0	0	0	0	0	0	0	6977	2.80128	6969	2.79806	8	0.00321201
mmu-miR-152-5p	292	53	18.1507	1	0.342466	1	0.342466	0	0	0	0	0	0	0	0	0	0	0	0	0	0	0	0	0	0	0	0	0	0	0	0	0	0	0	0	0	0	0	0	0	0	0	0	0	0	0	0	0	0
mmu-miR-153-3p	3	0	0	0	0	0	0	0	0	0	0	0	0	0	0	0	0	0	0	0	0	0	0	0	0	0	0	0	0	0	0	0	0	0	0	0	0	0	0	0	0	0	0	0	0	0	0	0	0
mmu-miR-154-3p	43	6	13.9535	0	0	0	0	0	0	0	0	0	0	0	0	0	0	0	0	0	0	0	0	0	0	0	0	0	0	0	0	0	0	0	0	0	0	0	0	0	0	0	0	0	0	0	0	0	0
mmu-miR-154-5p	41	10	24.3902	0	0	0	0	0	0	0	0	0	0	0	0	0	0	0	0	0	0	0	0	0	0	0	0	0	0	0	0	0	0	0	0	0	0	0	0	0	0	0	0	0	0	0	0	0	0
mmu-miR-155-3p	18	12	66.6667	0	0	0	0	0	0	0	0	0	0	0	0	0	0	0	0	0	0	0	0	0	0	0	0	0	0	0	0	0	0	0	0	0	0	0	0	0	0	0	0	11	61.1111	11	61.1111	0	0
mmu-miR-155-5p	9344	8457	90.5073	3	0.0321062	3	0.0321062	0	0	1	0.0107021	1	0.0107021	0	0	0	0	0	0	0	0	0	0	0	0	0	0	0	0	0	0	0	0	0	0	0	0	0	0	0	0	0	0	584	6.25	518	5.54366	58	0.620719
mmu-miR-15a-3p	2	2	100	0	0	0	0	0	0	0	0	0	0	0	0	0	0	0	0	0	0	0	0	0	0	0	0	0	0	0	0	0	0	0	0	0	0	0	0	0	0	0	0	1	50	1	50	0	0
mmu-miR-15a-5p	4569	4252	93.0619	5	0.109433	5	0.109433	0	0	1	0.0218866	1	0.0218866	0	0	0	0	0	0	0	0	0	0	0	0	0	0	0	0	0	0	0	0	0	0	0	0	0	0	0	0	0	0	3935	86.1239	1675	36.6601	2258	49.42
mmu-miR-15b-3p	47	36	76.5957	0	0	0	0	0	0	0	0	0	0	0	0	0	0	0	0	0	0	0	0	0	0	0	0	0	0	0	0	0	0	0	0	0	0	0	0	0	0	0	0	1	2.12766	1	2.12766	0	0
mmu-miR-15b-5p	706	313	44.3343	4	0.566572	4	0.566572	0	0	0	0	0	0	0	0	0	0	0	0	0	0	2	0.283286	2	0.283286	0	0	0	0	0	0	0	0	0	0	0	0	0	0	0	0	0	0	3	0.424929	3	0.424929	0	0
mmu-miR-16-1-3p	247	106	42.915	0	0	0	0	0	0	0	0	0	0	0	0	0	0	0	0	0	0	0	0	0	0	0	0	0	0	0	0	0	0	0	0	0	0	0	0	0	0	0	0	88	35.6275	88	35.6275	0	0
mmu-miR-16-2-3p	20	9	45	0	0	0	0	0	0	0	0	0	0	0	0	0	0	0	0	0	0	0	0	0	0	0	0	0	0	0	0	0	0	0	0	0	0	0	0	0	0	0	0	2	10	1	5	1	5
mmu-miR-16-5p	7565	3933	51.9894	25	0.330469	24	0.31725	1	0.0132188	2	0.0264375	2	0.0264375	0	0	0	0	0	0	0	0	4	0.0528751	4	0.0528751	0	0	0	0	0	0	0	0	0	0	0	0	0	0	0	0	0	0	794	10.4957	646	8.53933	35	0.462657
mmu-miR-1668	12	9	75	0	0	0	0	0	0	0	0	0	0	0	0	0	0	0	0	0	0	0	0	0	0	0	0	0	0	0	0	0	0	0	0	0	0	0	0	0	0	0	0	0	0	0	0	0	0
mmu-miR-17-3p	963	497	51.6096	1	0.103842	1	0.103842	0	0	1	0.103842	1	0.103842	0	0	0	0	0	0	0	0	1	0.103842	1	0.103842	0	0	0	0	0	0	0	0	0	0	0	0	0	0	0	0	0	0	47	4.88058	47	4.88058	0	0
mmu-miR-17-5p	10603	1821	17.1744	47	0.443271	47	0.443271	0	0	8	0.0754503	8	0.0754503	0	0	0	0	0	0	0	0	2	0.0188626	1	0.00943129	1	0.00943129	0	0	0	0	0	0	0	0	0	0	0	0	0	0	0	0	56	0.528152	56	0.528152	0	0
mmu-miR-181a-1-3p	808	352	43.5644	1	0.123762	1	0.123762	0	0	0	0	0	0	0	0	0	0	0	0	0	0	1	0.123762	1	0.123762	0	0	0	0	0	0	0	0	0	0	0	0	0	0	0	0	0	0	0	0	0	0	0	0
mmu-miR-181a-5p	81866	32016	39.1078	376	0.459287	373	0.455623	3	0.00366452	9	0.0109936	9	0.0109936	0	0	0	0	0	0	0	0	6	0.00732905	4	0.00488603	2	0.00244302	0	0	0	0	0	0	0	0	0	0	0	0	0	0	0	0	2319	2.83268	1429	1.74554	887	1.08348
mmu-miR-181b-1-3p	31	20	64.5161	0	0	0	0	0	0	0	0	0	0	0	0	0	0	0	0	0	0	0	0	0	0	0	0	0	0	0	0	0	0	0	0	0	0	0	0	0	0	0	0	4	12.9032	3	9.67742	1	3.22581
mmu-miR-181b-2-3p	5	4	80	0	0	0	0	0	0	0	0	0	0	0	0	0	0	0	0	0	0	0	0	0	0	0	0	0	0	0	0	0	0	0	0	0	0	0	0	0	0	0	0	0	0	0	0	0	0
mmu-miR-181b-5p	31410	24623	78.3922	58	0.184655	58	0.184655	0	0	0	0	0	0	0	0	0	0	0	0	0	0	8	0.0254696	4	0.0127348	4	0.0127348	0	0	0	0	0	0	0	0	0	0	0	0	0	0	0	0	3895	12.4005	3682	11.7224	205	0.652658
mmu-miR-181c-3p	225	135	60	0	0	0	0	0	0	0	0	0	0	0	0	0	0	0	0	0	0	0	0	0	0	0	0	0	0	0	0	0	0	0	0	0	0	0	0	0	0	0	0	0	0	0	0	0	0
mmu-miR-181c-5p	1033	398	38.5286	8	0.774443	5	0.484027	3	0.290416	0	0	0	0	0	0	0	0	0	0	0	0	0	0	0	0	0	0	0	0	0	0	0	0	0	0	0	0	0	0	0	0	0	0	232	22.4589	141	13.6496	71	6.87318
mmu-miR-181d-3p	1	0	0	0	0	0	0	0	0	0	0	0	0	0	0	0	0	0	0	0	0	0	0	0	0	0	0	0	0	0	0	0	0	0	0	0	0	0	0	0	0	0	0	0	0	0	0	0	0
mmu-miR-181d-5p	2906	1857	63.9023	4	0.137646	4	0.137646	0	0	0	0	0	0	0	0	0	0	0	0	0	0	0	0	0	0	0	0	0	0	0	0	0	0	0	0	0	0	0	0	0	0	0	0	335	11.5279	332	11.4246	1	0.0344116
mmu-miR-182-5p	3530	2760	78.187	4	0.113314	4	0.113314	0	0	1	0.0283286	1	0.0283286	0	0	0	0	0	0	0	0	1	0.0283286	1	0.0283286	0	0	0	0	0	0	0	0	0	0	0	0	0	0	0	0	0	0	50	1.41643	43	1.21813	7	0.1983
mmu-miR-183-3p	2	2	100	0	0	0	0	0	0	0	0	0	0	0	0	0	0	0	0	0	0	0	0	0	0	0	0	0	0	0	0	0	0	0	0	0	0	0	0	0	0	0	0	0	0	0	0	0	0
mmu-miR-183-5p	1318	1050	79.6662	6	0.455235	6	0.455235	0	0	0	0	0	0	0	0	0	0	0	0	0	0	0	0	0	0	0	0	0	0	0	0	0	0	0	0	0	0	0	0	0	0	0	0	598	45.3718	414	31.4112	184	13.9605
mmu-miR-1839-3p	43	41	95.3488	0	0	0	0	0	0	0	0	0	0	0	0	0	0	0	0	0	0	0	0	0	0	0	0	0	0	0	0	0	0	0	0	0	0	0	0	0	0	0	0	0	0	0	0	0	0
mmu-miR-1839-5p	22807	10803	47.367	134	0.587539	134	0.587539	0	0	14	0.0613847	14	0.0613847	0	0	0	0	0	0	0	0	7	0.0306923	7	0.0306923	0	0	0	0	0	0	0	0	0	0	0	0	0	0	0	0	0	0	6077	26.6453	5942	26.0534	132	0.57877
mmu-miR-184-3p	195	110	56.4103	0	0	0	0	0	0	0	0	0	0	0	0	0	0	0	0	0	0	0	0	0	0	0	0	0	0	0	0	0	0	0	0	0	0	0	0	0	0	0	0	10	5.12821	7	3.58974	3	1.53846
mmu-miR-1843a-3p	611	257	42.0622	1	0.163666	1	0.163666	0	0	0	0	0	0	0	0	0	0	0	0	0	0	0	0	0	0	0	0	0	0	0	0	0	0	0	0	0	0	0	0	0	0	0	0	6	0.981997	6	0.981997	0	0
mmu-miR-1843a-5p	1774	963	54.2841	4	0.225479	4	0.225479	0	0	0	0	0	0	0	0	0	0	0	0	0	0	0	0	0	0	0	0	0	0	0	0	0	0	0	0	0	0	0	0	0	0	0	0	433	24.4081	415	23.3935	18	1.01466
mmu-miR-1843b-3p	2	1	50	0	0	0	0	0	0	0	0	0	0	0	0	0	0	0	0	0	0	0	0	0	0	0	0	0	0	0	0	0	0	0	0	0	0	0	0	0	0	0	0	1	50	1	50	0	0
mmu-miR-1843b-5p	1298	840	64.7149	6	0.46225	6	0.46225	0	0	0	0	0	0	0	0	0	0	0	0	0	0	0	0	0	0	0	0	0	0	0	0	0	0	0	0	0	0	0	0	0	0	0	0	47	3.62096	47	3.62096	0	0
mmu-miR-185-3p	145	80	55.1724	0	0	0	0	0	0	0	0	0	0	0	0	0	0	0	0	0	0	0	0	0	0	0	0	0	0	0	0	0	0	0	0	0	0	0	0	0	0	0	0	0	0	0	0	0	0
mmu-miR-185-5p	10797	3457	32.0182	48	0.444568	47	0.435306	1	0.00926183	6	0.055571	6	0.055571	0	0	0	0	0	0	0	0	6	0.055571	4	0.0370473	2	0.0185237	0	0	0	0	0	0	0	0	0	0	0	0	0	0	0	0	132	1.22256	132	1.22256	0	0
mmu-miR-186-3p	139	80	57.554	0	0	0	0	0	0	0	0	0	0	0	0	1	0.719424	1	0.719424	0	0	0	0	0	0	0	0	0	0	0	0	0	0	0	0	0	0	0	0	0	0	0	0	8	5.7554	8	5.7554	0	0
mmu-miR-186-5p	12946	7984	61.6716	28	0.216283	28	0.216283	0	0	0	0	0	0	0	0	0	0	0	0	0	0	1	0.00772439	1	0.00772439	0	0	0	0	0	0	0	0	0	0	0	0	0	0	0	0	0	0	5113	39.4948	4606	35.5786	507	3.91627
mmu-miR-187-3p	193	100	51.8135	0	0	0	0	0	0	0	0	0	0	0	0	0	0	0	0	0	0	0	0	0	0	0	0	0	0	0	0	0	0	0	0	0	0	0	0	0	0	0	0	0	0	0	0	0	0
mmu-miR-187-5p	16	10	62.5	0	0	0	0	0	0	0	0	0	0	0	0	0	0	0	0	0	0	0	0	0	0	0	0	0	0	0	0	0	0	0	0	0	0	0	0	0	0	0	0	0	0	0	0	0	0
mmu-miR-188-3p	18	18	100	0	0	0	0	0	0	0	0	0	0	0	0	0	0	0	0	0	0	0	0	0	0	0	0	0	0	0	0	0	0	0	0	0	0	0	0	0	0	0	0	0	0	0	0	0	0
mmu-miR-188-5p	157	143	91.0828	1	0.636943	1	0.636943	0	0	1	0.636943	1	0.636943	0	0	0	0	0	0	0	0	0	0	0	0	0	0	0	0	0	0	0	0	0	0	0	0	0	0	0	0	0	0	2	1.27389	2	1.27389	0	0
mmu-miR-18a-3p	64	62	96.875	0	0	0	0	0	0	0	0	0	0	0	0	0	0	0	0	0	0	0	0	0	0	0	0	0	0	0	0	0	0	0	0	0	0	0	0	0	0	0	0	51	79.6875	51	79.6875	0	0
mmu-miR-18a-5p	1199	128	10.6756	5	0.417014	5	0.417014	0	0	1	0.0834028	1	0.0834028	0	0	0	0	0	0	0	0	0	0	0	0	0	0	0	0	0	0	0	0	0	0	0	0	0	0	0	0	0	0	4	0.333611	4	0.333611	0	0
mmu-miR-190a-3p	3	3	100	0	0	0	0	0	0	0	0	0	0	0	0	0	0	0	0	0	0	0	0	0	0	0	0	0	0	0	0	0	0	0	0	0	0	0	0	0	0	0	0	0	0	0	0	0	0
mmu-miR-190a-5p	3642	3443	94.536	1	0.0274574	1	0.0274574	0	0	0	0	0	0	0	0	0	0	0	0	0	0	1	0.0274574	1	0.0274574	0	0	0	0	0	0	0	0	0	0	0	0	0	0	0	0	0	0	1825	50.1098	1340	36.793	256	7.0291
mmu-miR-190b-3p	4	2	50	0	0	0	0	0	0	0	0	0	0	0	0	0	0	0	0	0	0	0	0	0	0	0	0	0	0	0	0	0	0	0	0	0	0	0	0	0	0	0	0	0	0	0	0	0	0
mmu-miR-190b-5p	90	89	98.8889	0	0	0	0	0	0	0	0	0	0	0	0	0	0	0	0	0	0	0	0	0	0	0	0	0	0	0	0	0	0	0	0	0	0	0	0	0	0	0	0	68	75.5556	36	40	31	34.4444
mmu-miR-191-3p	170	145	85.2941	1	0.588235	1	0.588235	0	0	0	0	0	0	0	0	0	0	0	0	0	0	0	0	0	0	0	0	0	0	0	0	0	0	0	0	0	0	0	0	0	0	0	0	0	0	0	0	0	0
mmu-miR-191-5p	184831	68396	37.0046	652	0.352755	651	0.352214	1	0.000541035	86	0.046529	86	0.046529	0	0	1	0.000541035	1	0.000541035	0	0	62	0.0335442	52	0.0281338	8	0.00432828	0	0	0	0	0	0	0	0	0	0	0	0	0	0	0	0	8858	4.79249	8833	4.77896	21	0.0113617
mmu-miR-1912-5p	1	1	100	0	0	0	0	0	0	0	0	0	0	0	0	0	0	0	0	0	0	0	0	0	0	0	0	0	0	0	0	0	0	0	0	0	0	0	0	0	0	0	0	1	100	0	0	1	100
mmu-miR-192-3p	3	0	0	0	0	0	0	0	0	0	0	0	0	0	0	0	0	0	0	0	0	0	0	0	0	0	0	0	0	0	0	0	0	0	0	0	0	0	0	0	0	0	0	0	0	0	0	0	0
mmu-miR-192-5p	6295	3684	58.5226	6	0.0953137	6	0.0953137	0	0	3	0.0476569	3	0.0476569	0	0	0	0	0	0	0	0	1	0.0158856	1	0.0158856	0	0	0	0	0	0	0	0	0	0	0	0	0	0	0	0	0	0	1126	17.8872	1075	17.077	35	0.555997
mmu-miR-1927	1	1	100	0	0	0	0	0	0	0	0	0	0	0	0	0	0	0	0	0	0	0	0	0	0	0	0	0	0	0	0	0	0	0	0	0	0	0	0	0	0	0	0	0	0	0	0	0	0
mmu-miR-1929-5p	14	5	35.7143	0	0	0	0	0	0	0	0	0	0	0	0	0	0	0	0	0	0	0	0	0	0	0	0	0	0	0	0	0	0	0	0	0	0	0	0	0	0	0	0	0	0	0	0	0	0
mmu-miR-1930-3p	1	1	100	0	0	0	0	0	0	0	0	0	0	0	0	0	0	0	0	0	0	0	0	0	0	0	0	0	0	0	0	0	0	0	0	0	0	0	0	0	0	0	0	0	0	0	0	0	0
mmu-miR-1930-5p	2	2	100	0	0	0	0	0	0	0	0	0	0	0	0	0	0	0	0	0	0	0	0	0	0	0	0	0	0	0	0	0	0	0	0	0	0	0	0	0	0	0	0	0	0	0	0	0	0
mmu-miR-1932	9	7	77.7778	0	0	0	0	0	0	0	0	0	0	0	0	0	0	0	0	0	0	0	0	0	0	0	0	0	0	0	0	0	0	0	0	0	0	0	0	0	0	0	0	0	0	0	0	0	0
mmu-miR-1933-3p	5	2	40	0	0	0	0	0	0	0	0	0	0	0	0	0	0	0	0	0	0	0	0	0	0	0	0	0	0	0	0	0	0	0	0	0	0	0	0	0	0	0	0	0	0	0	0	0	0
mmu-miR-1933-5p	3	3	100	0	0	0	0	0	0	0	0	0	0	0	0	0	0	0	0	0	0	0	0	0	0	0	0	0	0	0	0	0	0	0	0	0	0	0	0	0	0	0	0	0	0	0	0	0	0
mmu-miR-1934-3p	64	34	53.125	0	0	0	0	0	0	0	0	0	0	0	0	0	0	0	0	0	0	0	0	0	0	0	0	0	0	0	0	0	0	0	0	0	0	0	0	0	0	0	0	4	6.25	3	4.6875	1	1.5625
mmu-miR-1934-5p	7	5	71.4286	1	14.2857	1	14.2857	0	0	0	0	0	0	0	0	0	0	0	0	0	0	0	0	0	0	0	0	0	0	0	0	0	0	0	0	0	0	0	0	0	0	0	0	0	0	0	0	0	0
mmu-miR-1936	1	1	100	0	0	0	0	0	0	0	0	0	0	0	0	0	0	0	0	0	0	0	0	0	0	0	0	0	0	0	0	0	0	0	0	0	0	0	0	0	0	0	0	0	0	0	0	0	0
mmu-miR-1938	9	7	77.7778	0	0	0	0	0	0	0	0	0	0	0	0	0	0	0	0	0	0	0	0	0	0	0	0	0	0	0	0	0	0	0	0	0	0	0	0	0	0	0	0	4	44.4444	4	44.4444	0	0
mmu-miR-193a-3p	131	77	58.7786	2	1.52672	2	1.52672	0	0	0	0	0	0	0	0	0	0	0	0	0	0	0	0	0	0	0	0	0	0	0	0	0	0	0	0	0	0	0	0	0	0	0	0	0	0	0	0	0	0
mmu-miR-193a-5p	1356	428	31.5634	5	0.368732	5	0.368732	0	0	0	0	0	0	0	0	0	0	0	0	0	0	1	0.0737463	1	0.0737463	0	0	0	0	0	0	0	0	0	0	0	0	0	0	0	0	0	0	8	0.589971	5	0.368732	3	0.221239
mmu-miR-193b-3p	119	56	47.0588	1	0.840336	1	0.840336	0	0	0	0	0	0	0	0	0	0	0	0	0	0	0	0	0	0	0	0	0	0	0	0	0	0	0	0	0	0	0	0	0	0	0	0	6	5.04202	3	2.52101	3	2.52101
mmu-miR-193b-5p	684	192	28.0702	2	0.292398	2	0.292398	0	0	0	0	0	0	0	0	0	0	0	0	0	0	0	0	0	0	0	0	0	0	0	0	0	0	0	0	0	0	0	0	0	0	0	0	5	0.730994	2	0.292398	3	0.438596
mmu-miR-194-2-3p	113	62	54.8673	0	0	0	0	0	0	0	0	0	0	0	0	0	0	0	0	0	0	0	0	0	0	0	0	0	0	0	0	0	0	0	0	0	0	0	0	0	0	0	0	2	1.76991	2	1.76991	0	0
mmu-miR-194-5p	3472	1186	34.159	13	0.374424	13	0.374424	0	0	1	0.0288018	1	0.0288018	0	0	0	0	0	0	0	0	0	0	0	0	0	0	0	0	0	0	0	0	0	0	0	0	0	0	0	0	0	0	266	7.66129	216	6.2212	50	1.44009
mmu-miR-1941-3p	3	3	100	0	0	0	0	0	0	0	0	0	0	0	0	0	0	0	0	0	0	0	0	0	0	0	0	0	0	0	0	0	0	0	0	0	0	0	0	0	0	0	0	2	66.6667	0	0	2	66.6667
mmu-miR-1941-5p	3	3	100	0	0	0	0	0	0	0	0	0	0	0	0	0	0	0	0	0	0	0	0	0	0	0	0	0	0	0	0	0	0	0	0	0	0	0	0	0	0	0	0	0	0	0	0	0	0
mmu-miR-1943-5p	153	16	10.4575	1	0.653595	1	0.653595	0	0	0	0	0	0	0	0	0	0	0	0	0	0	0	0	0	0	0	0	0	0	0	0	0	0	0	0	0	0	0	0	0	0	0	0	0	0	0	0	0	0
mmu-miR-1945	85	74	87.0588	0	0	0	0	0	0	0	0	0	0	0	0	0	0	0	0	0	0	0	0	0	0	0	0	0	0	0	0	0	0	0	0	0	0	0	0	0	0	0	0	9	10.5882	9	10.5882	0	0
mmu-miR-1947-5p	12	5	41.6667	0	0	0	0	0	0	0	0	0	0	0	0	0	0	0	0	0	0	0	0	0	0	0	0	0	0	0	0	0	0	0	0	0	0	0	0	0	0	0	0	0	0	0	0	0	0
mmu-miR-1948-3p	41	22	53.6585	0	0	0	0	0	0	0	0	0	0	0	0	0	0	0	0	0	0	0	0	0	0	0	0	0	0	0	0	0	0	0	0	0	0	0	0	0	0	0	0	2	4.87805	2	4.87805	0	0
mmu-miR-1948-5p	5	4	80	0	0	0	0	0	0	0	0	0	0	0	0	0	0	0	0	0	0	0	0	0	0	0	0	0	0	0	0	0	0	0	0	0	0	0	0	0	0	0	0	4	80	1	20	3	60
mmu-miR-1950	7	6	85.7143	0	0	0	0	0	0	0	0	0	0	0	0	0	0	0	0	0	0	0	0	0	0	0	0	0	0	0	0	0	0	0	0	0	0	0	0	0	0	0	0	0	0	0	0	0	0
mmu-miR-1951	1	1	100	0	0	0	0	0	0	0	0	0	0	0	0	0	0	0	0	0	0	0	0	0	0	0	0	0	0	0	0	0	0	0	0	0	0	0	0	0	0	0	0	0	0	0	0	0	0
mmu-miR-1953	15	15	100	0	0	0	0	0	0	0	0	0	0	0	0	0	0	0	0	0	0	0	0	0	0	0	0	0	0	0	0	0	0	0	0	0	0	0	0	0	0	0	0	8	53.3333	8	53.3333	0	0
mmu-miR-1954	2	2	100	0	0	0	0	0	0	0	0	0	0	0	0	0	0	0	0	0	0	0	0	0	0	0	0	0	0	0	0	0	0	0	0	0	0	0	0	0	0	0	0	0	0	0	0	0	0
mmu-miR-1955-3p	12	12	100	0	0	0	0	0	0	0	0	0	0	0	0	0	0	0	0	0	0	0	0	0	0	0	0	0	0	0	0	0	0	0	0	0	0	0	0	0	0	0	0	6	50	3	25	3	25
mmu-miR-1955-5p	1	1	100	0	0	0	0	0	0	0	0	0	0	0	0	0	0	0	0	0	0	0	0	0	0	0	0	0	0	0	0	0	0	0	0	0	0	0	0	0	0	0	0	0	0	0	0	0	0
mmu-miR-1956	5	4	80	1	20	1	20	0	0	1	20	1	20	0	0	0	0	0	0	0	0	0	0	0	0	0	0	0	0	0	0	0	0	0	0	0	0	0	0	0	0	0	0	0	0	0	0	0	0
mmu-miR-1957a	26	26	100	2	7.69231	2	7.69231	0	0	0	0	0	0	0	0	0	0	0	0	0	0	0	0	0	0	0	0	0	0	0	0	0	0	0	0	0	0	0	0	0	0	0	0	0	0	0	0	0	0
mmu-miR-1958	7	1	14.2857	0	0	0	0	0	0	0	0	0	0	0	0	0	0	0	0	0	0	0	0	0	0	0	0	0	0	0	0	0	0	0	0	0	0	0	0	0	0	0	0	0	0	0	0	0	0
mmu-miR-195a-3p	189	145	76.7196	0	0	0	0	0	0	0	0	0	0	0	0	0	0	0	0	0	0	0	0	0	0	0	0	0	0	0	0	0	0	0	0	0	0	0	0	0	0	0	0	53	28.0423	53	28.0423	0	0
mmu-miR-195a-5p	1358	1211	89.1753	1	0.0736377	1	0.0736377	0	0	0	0	0	0	0	0	0	0	0	0	0	0	0	0	0	0	0	0	0	0	0	0	0	0	0	0	0	0	0	0	0	0	0	0	438	32.2533	389	28.6451	49	3.60825
mmu-miR-1960	12	8	66.6667	0	0	0	0	0	0	0	0	0	0	0	0	0	0	0	0	0	0	0	0	0	0	0	0	0	0	0	0	0	0	0	0	0	0	0	0	0	0	0	0	0	0	0	0	0	0
mmu-miR-1961	1	1	100	0	0	0	0	0	0	0	0	0	0	0	0	0	0	0	0	0	0	0	0	0	0	0	0	0	0	0	0	0	0	0	0	0	0	0	0	0	0	0	0	0	0	0	0	0	0
mmu-miR-1962	2	2	100	0	0	0	0	0	0	0	0	0	0	0	0	0	0	0	0	0	0	0	0	0	0	0	0	0	0	0	0	0	0	0	0	0	0	0	0	0	0	0	0	0	0	0	0	0	0
mmu-miR-1964-3p	138	93	67.3913	0	0	0	0	0	0	0	0	0	0	0	0	0	0	0	0	0	0	0	0	0	0	0	0	0	0	0	0	0	0	0	0	0	0	0	0	0	0	0	0	0	0	0	0	0	0
mmu-miR-1964-5p	3	2	66.6667	0	0	0	0	0	0	0	0	0	0	0	0	0	0	0	0	0	0	0	0	0	0	0	0	0	0	0	0	0	0	0	0	0	0	0	0	0	0	0	0	0	0	0	0	0	0
mmu-miR-1966-3p	1	1	100	0	0	0	0	0	0	0	0	0	0	0	0	0	0	0	0	0	0	0	0	0	0	0	0	0	0	0	0	0	0	0	0	0	0	0	0	0	0	0	0	0	0	0	0	0	0
mmu-miR-1966-5p	8	8	100	0	0	0	0	0	0	0	0	0	0	0	0	0	0	0	0	0	0	0	0	0	0	0	0	0	0	0	0	0	0	0	0	0	0	0	0	0	0	0	0	0	0	0	0	0	0
mmu-miR-1967	2	2	100	0	0	0	0	0	0	0	0	0	0	0	0	0	0	0	0	0	0	0	0	0	0	0	0	0	0	0	0	0	0	0	0	0	0	0	0	0	0	0	0	0	0	0	0	0	0
mmu-miR-1968-5p	12	10	83.3333	0	0	0	0	0	0	0	0	0	0	0	0	0	0	0	0	0	0	0	0	0	0	0	0	0	0	0	0	0	0	0	0	0	0	0	0	0	0	0	0	0	0	0	0	0	0
mmu-miR-1969	1	1	100	0	0	0	0	0	0	0	0	0	0	0	0	0	0	0	0	0	0	0	0	0	0	0	0	0	0	0	0	0	0	0	0	0	0	0	0	0	0	0	0	0	0	0	0	0	0
mmu-miR-196a-1-3p	12	12	100	0	0	0	0	0	0	0	0	0	0	0	0	0	0	0	0	0	0	0	0	0	0	0	0	0	0	0	0	0	0	0	0	0	0	0	0	0	0	0	0	0	0	0	0	0	0
mmu-miR-196a-2-3p	72	42	58.3333	0	0	0	0	0	0	0	0	0	0	0	0	0	0	0	0	0	0	0	0	0	0	0	0	0	0	0	0	0	0	0	0	0	0	0	0	0	0	0	0	34	47.2222	33	45.8333	1	1.38889
mmu-miR-196a-5p	39246	17165	43.7369	91	0.231871	89	0.226775	1	0.00254803	7	0.0178362	7	0.0178362	0	0	1	0.00254803	1	0.00254803	0	0	18	0.0458645	17	0.0433165	1	0.00254803	0	0	0	0	0	0	0	0	0	0	0	0	0	0	0	0	2592	6.60449	2490	6.3446	102	0.259899
mmu-miR-196b-3p	1	1	100	0	0	0	0	0	0	0	0	0	0	0	0	0	0	0	0	0	0	0	0	0	0	0	0	0	0	0	0	0	0	0	0	0	0	0	0	0	0	0	0	0	0	0	0	0	0
mmu-miR-196b-5p	59157	29250	49.4447	95	0.16059	95	0.16059	1	0.00169042	0	0	0	0	0	0	4	0.00676167	4	0.00676167	0	0	42	0.0709975	27	0.0456413	15	0.0253563	0	0	0	0	0	0	0	0	0	0	0	0	0	0	0	0	1683	2.84497	1388	2.3463	294	0.496983
mmu-miR-1970	8	7	87.5	1	12.5	0	0	1	12.5	0	0	0	0	0	0	0	0	0	0	0	0	0	0	0	0	0	0	0	0	0	0	0	0	0	0	0	0	0	0	0	0	0	0	1	12.5	1	12.5	0	0
mmu-miR-1981-3p	193	190	98.4456	0	0	0	0	0	0	0	0	0	0	0	0	0	0	0	0	0	0	0	0	0	0	0	0	0	0	0	0	0	0	0	0	0	0	0	0	0	0	0	0	144	74.6114	101	52.3316	43	22.2798
mmu-miR-1981-5p	8451	6874	81.3395	4	0.0473317	4	0.0473317	0	0	0	0	0	0	0	0	0	0	0	0	0	0	0	0	0	0	0	0	0	0	0	0	0	0	0	0	0	0	0	0	0	0	0	0	0	0	0	0	0	0
mmu-miR-1982-3p	12	8	66.6667	0	0	0	0	0	0	0	0	0	0	0	0	0	0	0	0	0	0	0	0	0	0	0	0	0	0	0	0	0	0	0	0	0	0	0	0	0	0	0	0	0	0	0	0	0	0
mmu-miR-1982-5p	2	2	100	0	0	0	0	0	0	0	0	0	0	0	0	0	0	0	0	0	0	0	0	0	0	0	0	0	0	0	0	0	0	0	0	0	0	0	0	0	0	0	0	0	0	0	0	0	0
mmu-miR-1983	68	43	63.2353	2	2.94118	2	2.94118	0	0	0	0	0	0	0	0	0	0	0	0	0	0	0	0	0	0	0	0	0	0	0	0	0	0	0	0	0	0	0	0	0	0	0	0	3	4.41176	3	4.41176	0	0
mmu-miR-199a-3p	61172	60005	98.0923	6	0.00980841	6	0.00980841	0	0	1	0.00163473	1	0.00163473	0	0	0	0	0	0	0	0	0	0	0	0	0	0	0	0	0	0	0	0	0	0	0	0	0	0	0	0	0	0	2620	4.28301	751	1.22769	1868	3.05368
mmu-miR-199a-5p	34145	5438	15.9262	131	0.383658	131	0.383658	0	0	21	0.0615024	21	0.0615024	0	0	0	0	0	0	0	0	3	0.00878606	3	0.00878606	0	0	0	0	0	0	0	0	0	0	0	0	0	0	0	0	0	0	252	0.738029	229	0.670669	20	0.0585737
mmu-miR-199b-3p	28607	28023	97.9585	3	0.0104869	3	0.0104869	0	0	0	0	0	0	0	0	0	0	0	0	0	0	0	0	0	0	0	0	0	0	0	0	0	0	0	0	0	0	0	0	0	0	0	0	379	1.32485	375	1.31087	4	0.0139826
mmu-miR-199b-5p	807	190	23.544	4	0.495663	4	0.495663	0	0	0	0	0	0	0	0	0	0	0	0	0	0	1	0.123916	1	0.123916	0	0	0	0	0	0	0	0	0	0	0	0	0	0	0	0	0	0	9	1.11524	5	0.619579	4	0.495663
mmu-miR-19a-3p	111	41	36.9369	0	0	0	0	0	0	0	0	0	0	0	0	0	0	0	0	0	0	0	0	0	0	0	0	0	0	0	0	0	0	0	0	0	0	0	0	0	0	0	0	0	0	0	0	0	0
mmu-miR-19a-5p	1	1	100	0	0	0	0	0	0	0	0	0	0	0	0	0	0	0	0	0	0	0	0	0	0	0	0	0	0	0	0	0	0	0	0	0	0	0	0	0	0	0	0	0	0	0	0	0	0
mmu-miR-19b-1-5p	4	4	100	0	0	0	0	0	0	0	0	0	0	0	0	0	0	0	0	0	0	0	0	0	0	0	0	0	0	0	0	0	0	0	0	0	0	0	0	0	0	0	0	2	50	0	0	2	50
mmu-miR-19b-3p	521	187	35.8925	3	0.575816	3	0.575816	0	0	1	0.191939	1	0.191939	0	0	0	0	0	0	0	0	0	0	0	0	0	0	0	0	0	0	0	0	0	0	0	0	0	0	0	0	0	0	1	0.191939	1	0.191939	0	0
mmu-miR-1a-3p	18058	2842	15.7382	60	0.332263	58	0.321187	2	0.0110754	15	0.0830657	15	0.0830657	0	0	0	0	0	0	0	0	5	0.0276886	4	0.0221508	1	0.00553771	0	0	0	0	0	0	0	0	0	0	0	0	0	0	0	0	165	0.913722	154	0.852808	10	0.0553771
mmu-miR-1b-3p	30	3	10	0	0	0	0	0	0	0	0	0	0	0	0	0	0	0	0	0	0	0	0	0	0	0	0	0	0	0	0	0	0	0	0	0	0	0	0	0	0	0	0	0	0	0	0	0	0
mmu-miR-200a-3p	6	6	100	0	0	0	0	0	0	0	0	0	0	0	0	0	0	0	0	0	0	0	0	0	0	0	0	0	0	0	0	0	0	0	0	0	0	0	0	0	0	0	0	5	83.3333	5	83.3333	0	0
mmu-miR-200b-3p	20	20	100	0	0	0	0	0	0	0	0	0	0	0	0	0	0	0	0	0	0	0	0	0	0	0	0	0	0	0	0	0	0	0	0	0	0	0	0	0	0	0	0	7	35	7	35	0	0
mmu-miR-200b-5p	1	0	0	0	0	0	0	0	0	0	0	0	0	0	0	0	0	0	0	0	0	0	0	0	0	0	0	0	0	0	0	0	0	0	0	0	0	0	0	0	0	0	0	0	0	0	0	0	0
mmu-miR-200c-3p	137	37	27.0073	0	0	0	0	0	0	0	0	0	0	0	0	0	0	0	0	0	0	0	0	0	0	0	0	0	0	0	0	0	0	0	0	0	0	0	0	0	0	0	0	1	0.729927	1	0.729927	0	0
mmu-miR-201-3p	2	0	0	0	0	0	0	0	0	0	0	0	0	0	0	0	0	0	0	0	0	0	0	0	0	0	0	0	0	0	0	0	0	0	0	0	0	0	0	0	0	0	0	0	0	0	0	0	0
mmu-miR-201-5p	1	1	100	0	0	0	0	0	0	0	0	0	0	0	0	0	0	0	0	0	0	0	0	0	0	0	0	0	0	0	0	0	0	0	0	0	0	0	0	0	0	0	0	0	0	0	0	0	0
mmu-miR-202-3p	1	0	0	0	0	0	0	0	0	0	0	0	0	0	0	0	0	0	0	0	0	0	0	0	0	0	0	0	0	0	0	0	0	0	0	0	0	0	0	0	0	0	0	0	0	0	0	0	0
mmu-miR-203-3p	286	92	32.1678	0	0	0	0	0	0	0	0	0	0	0	0	0	0	0	0	0	0	0	0	0	0	0	0	0	0	0	0	0	0	0	0	0	0	0	0	0	0	0	0	47	16.4336	47	16.4336	0	0
mmu-miR-204-3p	1	1	100	0	0	0	0	0	0	0	0	0	0	0	0	0	0	0	0	0	0	0	0	0	0	0	0	0	0	0	0	0	0	0	0	0	0	0	0	0	0	0	0	0	0	0	0	0	0
mmu-miR-204-5p	28	24	85.7143	0	0	0	0	0	0	0	0	0	0	0	0	0	0	0	0	0	0	0	0	0	0	0	0	0	0	0	0	0	0	0	0	0	0	0	0	0	0	0	0	19	67.8571	15	53.5714	4	14.2857
mmu-miR-205-5p	2	2	100	0	0	0	0	0	0	0	0	0	0	0	0	0	0	0	0	0	0	0	0	0	0	0	0	0	0	0	0	0	0	0	0	0	0	0	0	0	0	0	0	1	50	1	50	0	0
mmu-miR-206-3p	37178	6871	18.4814	295	0.79348	293	0.7881	2	0.00537953	26	0.0699338	26	0.0699338	0	0	0	0	0	0	0	0	59	0.158696	55	0.147937	4	0.0107591	0	0	0	0	0	0	0	0	0	0	0	0	0	0	0	0	1293	3.47786	1242	3.34069	50	0.134488
mmu-miR-20a-3p	27	18	66.6667	0	0	0	0	0	0	0	0	0	0	0	0	0	0	0	0	0	0	0	0	0	0	0	0	0	0	0	0	0	0	0	0	0	0	0	0	0	0	0	0	16	59.2593	16	59.2593	0	0
mmu-miR-20a-5p	14106	1930	13.6821	89	0.630937	89	0.630937	0	0	8	0.0567135	8	0.0567135	0	0	0	0	0	0	0	0	11	0.077981	10	0.0708918	1	0.00708918	0	0	0	0	0	0	0	0	0	0	0	0	0	0	0	0	135	0.95704	135	0.95704	0	0
mmu-miR-20b-5p	7	5	71.4286	4	57.1429	4	57.1429	0	0	0	0	0	0	0	0	0	0	0	0	0	0	0	0	0	0	0	0	0	0	0	0	0	0	0	0	0	0	0	0	0	0	0	0	0	0	0	0	0	0
mmu-miR-210-3p	35721	16447	46.0429	215	0.601887	213	0.596288	2	0.00559895	8	0.0223958	8	0.0223958	0	0	0	0	0	0	0	0	66	0.184765	54	0.151172	12	0.0335937	0	0	0	0	0	0	0	0	0	0	0	0	0	0	0	0	764	2.1388	760	2.1276	4	0.0111979
mmu-miR-210-5p	1726	169	9.79143	6	0.347625	6	0.347625	0	0	0	0	0	0	0	0	0	0	0	0	0	0	0	0	0	0	0	0	0	0	0	0	0	0	0	0	0	0	0	0	0	0	0	0	34	1.96987	34	1.96987	0	0
mmu-miR-212-3p	292	278	95.2055	0	0	0	0	0	0	0	0	0	0	0	0	0	0	0	0	0	0	0	0	0	0	0	0	0	0	0	0	0	0	0	0	0	0	0	0	0	0	0	0	9	3.08219	9	3.08219	0	0
mmu-miR-212-5p	658	167	25.3799	1	0.151976	1	0.151976	0	0	0	0	0	0	0	0	0	0	0	0	0	0	1	0.151976	1	0.151976	0	0	0	0	0	0	0	0	0	0	0	0	0	0	0	0	0	0	31	4.71125	30	4.55927	1	0.151976
mmu-miR-2137	27	27	100	1	3.7037	1	3.7037	0	0	1	3.7037	1	3.7037	0	0	0	0	0	0	0	0	0	0	0	0	0	0	0	0	0	0	0	0	0	0	0	0	0	0	0	0	0	0	0	0	0	0	0	0
mmu-miR-214-3p	2082	1622	77.9059	1	0.0480307	1	0.0480307	0	0	0	0	0	0	0	0	0	0	0	0	0	0	1	0.0480307	1	0.0480307	0	0	0	0	0	0	0	0	0	0	0	0	0	0	0	0	0	0	0	0	0	0	0	0
mmu-miR-214-5p	1348	185	13.724	8	0.593472	8	0.593472	0	0	1	0.074184	1	0.074184	0	0	0	0	0	0	0	0	0	0	0	0	0	0	0	0	0	0	0	0	0	0	0	0	0	0	0	0	0	0	4	0.296736	3	0.222552	0	0
mmu-miR-215-3p	1	0	0	0	0	0	0	0	0	0	0	0	0	0	0	0	0	0	0	0	0	0	0	0	0	0	0	0	0	0	0	0	0	0	0	0	0	0	0	0	0	0	0	0	0	0	0	0	0
mmu-miR-215-5p	500	367	73.4	1	0.2	1	0.2	0	0	0	0	0	0	0	0	0	0	0	0	0	0	0	0	0	0	0	0	0	0	0	0	0	0	0	0	0	0	0	0	0	0	0	0	340	68	340	68	0	0
mmu-miR-216a-3p	2	0	0	0	0	0	0	0	0	0	0	0	0	0	0	0	0	0	0	0	0	0	0	0	0	0	0	0	0	0	0	0	0	0	0	0	0	0	0	0	0	0	0	0	0	0	0	0	0
mmu-miR-216a-5p	14	1	7.14286	0	0	0	0	0	0	0	0	0	0	0	0	0	0	0	0	0	0	0	0	0	0	0	0	0	0	0	0	0	0	0	0	0	0	0	0	0	0	0	0	0	0	0	0	0	0
mmu-miR-216b-5p	16	3	18.75	0	0	0	0	0	0	0	0	0	0	0	0	0	0	0	0	0	0	0	0	0	0	0	0	0	0	0	0	0	0	0	0	0	0	0	0	0	0	0	0	0	0	0	0	0	0
mmu-miR-216c-3p	1	1	100	0	0	0	0	0	0	0	0	0	0	0	0	0	0	0	0	0	0	0	0	0	0	0	0	0	0	0	0	0	0	0	0	0	0	0	0	0	0	0	0	0	0	0	0	0	0
mmu-miR-216c-5p	1	0	0	0	0	0	0	0	0	0	0	0	0	0	0	0	0	0	0	0	0	0	0	0	0	0	0	0	0	0	0	0	0	0	0	0	0	0	0	0	0	0	0	0	0	0	0	0	0
mmu-miR-217-5p	12	10	83.3333	0	0	0	0	0	0	0	0	0	0	0	0	0	0	0	0	0	0	0	0	0	0	0	0	0	0	0	0	0	0	0	0	0	0	0	0	0	0	0	0	1	8.33333	1	8.33333	0	0
mmu-miR-218-1-3p	8	8	100	0	0	0	0	0	0	0	0	0	0	0	0	0	0	0	0	0	0	0	0	0	0	0	0	0	0	0	0	0	0	0	0	0	0	0	0	0	0	0	0	2	25	0	0	2	25
mmu-miR-218-2-3p	20	3	15	0	0	0	0	0	0	0	0	0	0	0	0	0	0	0	0	0	0	0	0	0	0	0	0	0	0	0	0	0	0	0	0	0	0	0	0	0	0	0	0	0	0	0	0	0	0
mmu-miR-218-5p	2772	2687	96.9336	0	0	0	0	0	0	0	0	0	0	0	0	0	0	0	0	0	0	0	0	0	0	0	0	0	0	0	0	0	0	0	0	0	0	0	0	0	0	0	0	627	22.619	475	17.1356	138	4.97835
mmu-miR-219a-1-3p	87	56	64.3678	0	0	0	0	0	0	0	0	0	0	0	0	0	0	0	0	0	0	0	0	0	0	0	0	0	0	0	0	0	0	0	0	0	0	0	0	0	0	0	0	12	13.7931	12	13.7931	0	0
mmu-miR-219a-2-3p	9	1	11.1111	0	0	0	0	0	0	0	0	0	0	0	0	0	0	0	0	0	0	0	0	0	0	0	0	0	0	0	0	0	0	0	0	0	0	0	0	0	0	0	0	0	0	0	0	0	0
mmu-miR-219a-5p	3	3	100	0	0	0	0	0	0	0	0	0	0	0	0	0	0	0	0	0	0	0	0	0	0	0	0	0	0	0	0	0	0	0	0	0	0	0	0	0	0	0	0	3	100	0	0	3	100
mmu-miR-219b-3p	1	0	0	0	0	0	0	0	0	0	0	0	0	0	0	0	0	0	0	0	0	0	0	0	0	0	0	0	0	0	0	0	0	0	0	0	0	0	0	0	0	0	0	0	0	0	0	0	0
mmu-miR-219c-3p	1	0	0	0	0	0	0	0	0	0	0	0	0	0	0	0	0	0	0	0	0	0	0	0	0	0	0	0	0	0	0	0	0	0	0	0	0	0	0	0	0	0	0	0	0	0	0	0	0
mmu-miR-219c-5p	40	4	10	1	2.5	1	2.5	0	0	0	0	0	0	0	0	0	0	0	0	0	0	0	0	0	0	0	0	0	0	0	0	0	0	0	0	0	0	0	0	0	0	0	0	0	0	0	0	0	0
mmu-miR-21a-3p	1876	601	32.0362	6	0.319829	6	0.319829	0	0	0	0	0	0	0	0	0	0	0	0	0	0	1	0.0533049	1	0.0533049	0	0	0	0	0	0	0	0	0	0	0	0	0	0	0	0	0	0	12	0.639659	12	0.639659	0	0
mmu-miR-21a-5p	4752180	3969940	83.5394	3947	0.0830567	3935	0.0828042	12	0.000252516	587	0.0123522	587	0.0123522	0	0	0	0	0	0	0	0	107	0.0022516	79	0.0016624	28	0.000589204	0	0	0	0	0	0	0	0	0	0	0	0	0	0	0	0	3311510	69.6842	3113860	65.5249	197533	4.15669
mmu-miR-22-3p	112584	23784	21.1256	1168	1.03745	1161	1.03123	7	0.00621758	103	0.0914872	103	0.0914872	0	0	0	0	0	0	0	0	184	0.163434	93	0.082605	91	0.0808285	0	0	0	0	0	0	0	0	0	0	0	0	0	0	0	0	1227	1.08985	1208	1.07298	19	0.0168763
mmu-miR-22-5p	890	711	79.8876	2	0.224719	2	0.224719	0	0	1	0.11236	1	0.11236	0	0	0	0	0	0	0	0	0	0	0	0	0	0	0	0	0	0	0	0	0	0	0	0	0	0	0	0	0	0	12	1.34831	12	1.34831	0	0
mmu-miR-221-3p	14526	10069	69.3171	32	0.220295	32	0.220295	0	0	0	0	0	0	0	0	0	0	0	0	0	0	4	0.0275368	4	0.0275368	0	0	0	0	0	0	0	0	0	0	0	0	0	0	0	0	0	0	670	4.61242	529	3.64175	141	0.970673
mmu-miR-221-5p	14195	5599	39.4435	53	0.373371	50	0.352237	3	0.0211342	11	0.0774921	11	0.0774921	0	0	0	0	0	0	0	0	3	0.0211342	3	0.0211342	0	0	0	0	0	0	0	0	0	0	0	0	0	0	0	0	0	0	3	0.0211342	3	0.0211342	0	0
mmu-miR-222-3p	10587	9822	92.7742	11	0.103901	9	0.0850099	2	0.0188911	1	0.00944555	1	0.00944555	0	0	0	0	0	0	0	0	2	0.0188911	1	0.00944555	1	0.00944555	0	0	0	0	0	0	0	0	0	0	0	0	0	0	0	0	3299	31.1609	80	0.755644	225	2.12525
mmu-miR-222-5p	1500	1417	94.4667	0	0	0	0	0	0	0	0	0	0	0	0	0	0	0	0	0	0	0	0	0	0	0	0	0	0	0	0	0	0	0	0	0	0	0	0	0	0	0	0	1077	71.8	971	64.7333	105	7
mmu-miR-223-3p	75	59	78.6667	0	0	0	0	0	0	0	0	0	0	0	0	0	0	0	0	0	0	0	0	0	0	0	0	0	0	0	0	0	0	0	0	0	0	0	0	0	0	0	0	7	9.33333	5	6.66667	0	0
mmu-miR-223-5p	11	5	45.4545	0	0	0	0	0	0	0	0	0	0	0	0	0	0	0	0	0	0	0	0	0	0	0	0	0	0	0	0	0	0	0	0	0	0	0	0	0	0	0	0	2	18.1818	2	18.1818	0	0
mmu-miR-224-3p	1	0	0	0	0	0	0	0	0	0	0	0	0	0	0	0	0	0	0	0	0	0	0	0	0	0	0	0	0	0	0	0	0	0	0	0	0	0	0	0	0	0	0	0	0	0	0	0	0
mmu-miR-224-5p	2896	2821	97.4102	1	0.0345304	1	0.0345304	0	0	0	0	0	0	0	0	0	0	0	0	0	0	0	0	0	0	0	0	0	0	0	0	0	0	0	0	0	0	0	0	0	0	0	0	2386	82.3895	374	12.9144	55	1.89917
mmu-miR-23a-3p	16239	10874	66.9623	52	0.320217	51	0.314059	1	0.00615801	1	0.00615801	1	0.00615801	0	0	0	0	0	0	0	0	6	0.0369481	6	0.0369481	0	0	0	0	0	0	0	0	0	0	0	0	0	0	0	0	0	0	2411	14.847	915	5.63458	1438	8.85523
mmu-miR-23a-5p	9	3	33.3333	0	0	0	0	0	0	0	0	0	0	0	0	0	0	0	0	0	0	0	0	0	0	0	0	0	0	0	0	0	0	0	0	0	0	0	0	0	0	0	0	0	0	0	0	0	0
mmu-miR-23b-3p	18923	14314	75.6434	52	0.274798	52	0.274798	0	0	3	0.0158537	3	0.0158537	0	0	0	0	0	0	0	0	4	0.0211383	4	0.0211383	0	0	0	0	0	0	0	0	0	0	0	0	0	0	0	0	0	0	4529	23.9338	670	3.54066	3780	19.9757
mmu-miR-23b-5p	103	45	43.6893	0	0	0	0	0	0	0	0	0	0	0	0	0	0	0	0	0	0	0	0	0	0	0	0	0	0	0	0	0	0	0	0	0	0	0	0	0	0	0	0	1	0.970874	1	0.970874	0	0
mmu-miR-24-1-5p	45	11	24.4444	0	0	0	0	0	0	0	0	0	0	0	0	0	0	0	0	0	0	0	0	0	0	0	0	0	0	0	0	0	0	0	0	0	0	0	0	0	0	0	0	0	0	0	0	0	0
mmu-miR-24-2-5p	3828	1705	44.5402	16	0.417973	16	0.417973	0	0	1	0.0261233	1	0.0261233	0	0	0	0	0	0	0	0	0	0	0	0	0	0	0	0	0	0	0	0	0	0	0	0	0	0	0	0	0	0	6	0.15674	6	0.15674	0	0
mmu-miR-24-3p	382613	232203	60.6887	651	0.170146	648	0.169362	3	0.000784082	74	0.0193407	74	0.0193407	0	0	5	0.0013068	5	0.0013068	0	0	30	0.00784082	28	0.0073181	2	0.000522721	0	0	0	0	0	0	0	0	0	0	0	0	0	0	0	0	640	0.167271	571	0.149237	69	0.0180339
mmu-miR-25-3p	4426	2883	65.1378	14	0.316313	14	0.316313	0	0	0	0	0	0	0	0	0	0	0	0	0	0	3	0.0677813	1	0.0225938	2	0.0451875	0	0	0	0	0	0	0	0	0	0	0	0	0	0	0	0	47	1.06191	28	0.632625	19	0.429282
mmu-miR-25-5p	98	75	76.5306	0	0	0	0	0	0	0	0	0	0	0	0	0	0	0	0	0	0	0	0	0	0	0	0	0	0	0	0	0	0	0	0	0	0	0	0	0	0	0	0	51	52.0408	51	52.0408	0	0
mmu-miR-26a-1-3p	12	0	0	0	0	0	0	0	0	0	0	0	0	0	0	0	0	0	0	0	0	0	0	0	0	0	0	0	0	0	0	0	0	0	0	0	0	0	0	0	0	0	0	0	0	0	0	0	0
mmu-miR-26a-2-3p	8	1	12.5	0	0	0	0	0	0	0	0	0	0	0	0	0	0	0	0	0	0	0	0	0	0	0	0	0	0	0	0	0	0	0	0	0	0	0	0	0	0	0	0	0	0	0	0	0	0
mmu-miR-26a-5p	36103	24926	69.0414	75	0.207739	75	0.207739	0	0	5	0.0138493	5	0.0138493	0	0	0	0	0	0	0	0	8	0.0221588	4	0.0110794	4	0.0110794	0	0	0	0	0	0	0	0	0	0	0	0	0	0	0	0	591	1.63698	343	0.95006	248	0.686924
mmu-miR-26b-3p	41	35	85.3659	0	0	0	0	0	0	0	0	0	0	0	0	0	0	0	0	0	0	0	0	0	0	0	0	0	0	0	0	0	0	0	0	0	0	0	0	0	0	0	0	0	0	0	0	0	0
mmu-miR-26b-5p	7128	6477	90.867	27	0.378788	27	0.378788	0	0	0	0	0	0	0	0	0	0	0	0	0	0	0	0	0	0	0	0	0	0	0	0	0	0	0	0	0	0	0	0	0	0	0	0	4531	63.5662	3595	50.4349	743	10.4237
mmu-miR-27a-3p	52058	15389	29.5613	179	0.343847	179	0.343847	0	0	8	0.0153675	8	0.0153675	0	0	2	0.00384187	2	0.00384187	0	0	5	0.00960467	5	0.00960467	0	0	0	0	0	0	0	0	0	0	0	0	0	0	0	0	0	0	16	0.0307349	16	0.0307349	0	0
mmu-miR-27a-5p	1502	170	11.3182	4	0.266312	4	0.266312	0	0	0	0	0	0	0	0	0	0	0	0	0	0	0	0	0	0	0	0	0	0	0	0	0	0	0	0	0	0	0	0	0	0	0	0	9	0.599201	9	0.599201	0	0
mmu-miR-27b-3p	279245	146754	52.5539	558	0.199825	557	0.199466	1	0.000358108	54	0.0193379	54	0.0193379	0	0	0	0	0	0	0	0	19	0.00680406	19	0.00680406	0	0	0	0	0	0	0	0	0	0	0	0	0	0	0	0	0	0	7460	2.67149	7248	2.59557	210	0.0752028
mmu-miR-27b-5p	4103	2333	56.8608	23	0.560565	23	0.560565	0	0	0	0	0	0	0	0	0	0	0	0	0	0	2	0.0487448	2	0.0487448	0	0	0	0	0	0	0	0	0	0	0	0	0	0	0	0	0	0	1867	45.5033	46	1.12113	1043	25.4204
mmu-miR-28a-3p	42653	17394	40.7802	123	0.288374	121	0.283685	2	0.004689	8	0.018756	8	0.018756	0	0	0	0	0	0	0	0	7	0.0164115	5	0.0117225	2	0.004689	0	0	0	0	0	0	0	0	0	0	0	0	0	0	0	0	2247	5.26809	2246	5.26575	1	0.0023445
mmu-miR-28a-5p	15363	13470	87.6782	17	0.110655	17	0.110655	0	0	1	0.00650915	1	0.00650915	0	0	0	0	0	0	0	0	0	0	0	0	0	0	0	0	0	0	0	0	0	0	0	0	0	0	0	0	0	0	75	0.488186	74	0.481677	1	0.00650915
mmu-miR-28b	3	3	100	2	66.6667	2	66.6667	0	0	2	66.6667	2	66.6667	0	0	0	0	0	0	0	0	0	0	0	0	0	0	0	0	0	0	0	0	0	0	0	0	0	0	0	0	0	0	0	0	0	0	0	0
mmu-miR-28c	294	69	23.4694	2	0.680272	2	0.680272	0	0	0	0	0	0	0	0	0	0	0	0	0	0	0	0	0	0	0	0	0	0	0	0	0	0	0	0	0	0	0	0	0	0	0	0	6	2.04082	5	1.70068	1	0.340136
mmu-miR-292a-3p	1	1	100	0	0	0	0	0	0	0	0	0	0	0	0	0	0	0	0	0	0	0	0	0	0	0	0	0	0	0	0	0	0	0	0	0	0	0	0	0	0	0	0	0	0	0	0	0	0
mmu-miR-292a-5p	1	1	100	0	0	0	0	0	0	0	0	0	0	0	0	0	0	0	0	0	0	0	0	0	0	0	0	0	0	0	0	0	0	0	0	0	0	0	0	0	0	0	0	0	0	0	0	0	0
mmu-miR-293-3p	1	0	0	0	0	0	0	0	0	0	0	0	0	0	0	0	0	0	0	0	0	0	0	0	0	0	0	0	0	0	0	0	0	0	0	0	0	0	0	0	0	0	0	0	0	0	0	0	0
mmu-miR-293-5p	1	1	100	0	0	0	0	0	0	0	0	0	0	0	0	0	0	0	0	0	0	0	0	0	0	0	0	0	0	0	0	0	0	0	0	0	0	0	0	0	0	0	0	0	0	0	0	0	0
mmu-miR-295-3p	1	0	0	0	0	0	0	0	0	0	0	0	0	0	0	0	0	0	0	0	0	0	0	0	0	0	0	0	0	0	0	0	0	0	0	0	0	0	0	0	0	0	0	0	0	0	0	0	0
mmu-miR-296-3p	2056	1999	97.2276	0	0	0	0	0	0	0	0	0	0	0	0	0	0	0	0	0	0	0	0	0	0	0	0	0	0	0	0	0	0	0	0	0	0	0	0	0	0	0	0	1	0.0486381	1	0.0486381	0	0
mmu-miR-296-5p	32	8	25	0	0	0	0	0	0	0	0	0	0	0	0	0	0	0	0	0	0	0	0	0	0	0	0	0	0	0	0	0	0	0	0	0	0	0	0	0	0	0	0	0	0	0	0	0	0
mmu-miR-297a-3p	3	2	66.6667	0	0	0	0	0	0	0	0	0	0	0	0	0	0	0	0	0	0	0	0	0	0	0	0	0	0	0	0	0	0	0	0	0	0	0	0	0	0	0	0	1	33.3333	1	33.3333	0	0
mmu-miR-297a-5p	250	229	91.6	0	0	0	0	0	0	0	0	0	0	0	0	0	0	0	0	0	0	0	0	0	0	0	0	0	0	0	0	0	0	0	0	0	0	0	0	0	0	0	0	2	0.8	2	0.8	0	0
mmu-miR-297b-3p	1	1	100	0	0	0	0	0	0	0	0	0	0	0	0	0	0	0	0	0	0	0	0	0	0	0	0	0	0	0	0	0	0	0	0	0	0	0	0	0	0	0	0	0	0	0	0	0	0
mmu-miR-297b-5p	75	66	88	0	0	0	0	0	0	0	0	0	0	0	0	0	0	0	0	0	0	0	0	0	0	0	0	0	0	0	0	0	0	0	0	0	0	0	0	0	0	0	0	39	52	24	32	15	20
mmu-miR-297c-3p	1	1	100	0	0	0	0	0	0	0	0	0	0	0	0	0	0	0	0	0	0	0	0	0	0	0	0	0	0	0	0	0	0	0	0	0	0	0	0	0	0	0	0	0	0	0	0	0	0
mmu-miR-297c-5p	41	11	26.8293	1	2.43902	1	2.43902	0	0	0	0	0	0	0	0	0	0	0	0	0	0	0	0	0	0	0	0	0	0	0	0	0	0	0	0	0	0	0	0	0	0	0	0	1	2.43902	0	0	1	2.43902
mmu-miR-298-5p	294	285	96.9388	0	0	0	0	0	0	0	0	0	0	0	0	0	0	0	0	0	0	0	0	0	0	0	0	0	0	0	0	0	0	0	0	0	0	0	0	0	0	0	0	1	0.340136	1	0.340136	0	0
mmu-miR-299a-3p	357	304	85.1541	1	0.280112	1	0.280112	0	0	0	0	0	0	0	0	0	0	0	0	0	0	0	0	0	0	0	0	0	0	0	0	0	0	0	0	0	0	0	0	0	0	0	0	0	0	0	0	0	0
mmu-miR-299a-5p	28	21	75	0	0	0	0	0	0	0	0	0	0	0	0	0	0	0	0	0	0	0	0	0	0	0	0	0	0	0	0	0	0	0	0	0	0	0	0	0	0	0	0	0	0	0	0	0	0
mmu-miR-299b-3p	16	6	37.5	0	0	0	0	0	0	0	0	0	0	0	0	0	0	0	0	0	0	0	0	0	0	0	0	0	0	0	0	0	0	0	0	0	0	0	0	0	0	0	0	0	0	0	0	0	0
mmu-miR-29a-3p	79540	72270	90.8599	35	0.044003	35	0.044003	0	0	1	0.00125723	1	0.00125723	0	0	0	0	0	0	0	0	1	0.00125723	1	0.00125723	0	0	0	0	0	0	0	0	0	0	0	0	0	0	0	0	0	0	1930	2.42645	1910	2.40131	20	0.0251446
mmu-miR-29a-5p	2808	2416	86.0399	2	0.0712251	2	0.0712251	0	0	0	0	0	0	0	0	0	0	0	0	0	0	0	0	0	0	0	0	0	0	0	0	0	0	0	0	0	0	0	0	0	0	0	0	2237	79.6652	1024	36.4672	799	28.4544
mmu-miR-29b-1-5p	2034	2033	99.9508	0	0	0	0	0	0	0	0	0	0	0	0	0	0	0	0	0	0	0	0	0	0	0	0	0	0	0	0	0	0	0	0	0	0	0	0	0	0	0	0	1921	94.4444	350	17.2075	1549	76.1554
mmu-miR-29b-2-5p	64	64	100	0	0	0	0	0	0	0	0	0	0	0	0	0	0	0	0	0	0	0	0	0	0	0	0	0	0	0	0	0	0	0	0	0	0	0	0	0	0	0	0	0	0	0	0	0	0
mmu-miR-29b-3p	6267	1787	28.5144	30	0.478698	30	0.478698	0	0	3	0.0478698	3	0.0478698	0	0	0	0	0	0	0	0	3	0.0478698	2	0.0319132	1	0.0159566	0	0	0	0	0	0	0	0	0	0	0	0	0	0	0	0	14	0.223392	12	0.191479	2	0.0319132
mmu-miR-29c-3p	297	233	78.4512	1	0.3367	1	0.3367	0	0	0	0	0	0	0	0	0	0	0	0	0	0	0	0	0	0	0	0	0	0	0	0	0	0	0	0	0	0	0	0	0	0	0	0	1	0.3367	1	0.3367	0	0
mmu-miR-29c-5p	15	14	93.3333	0	0	0	0	0	0	0	0	0	0	0	0	0	0	0	0	0	0	0	0	0	0	0	0	0	0	0	0	0	0	0	0	0	0	0	0	0	0	0	0	13	86.6667	0	0	11	73.3333
mmu-miR-300-3p	1667	781	46.8506	15	0.89982	15	0.89982	0	0	1	0.059988	1	0.059988	0	0	0	0	0	0	0	0	0	0	0	0	0	0	0	0	0	0	0	0	0	0	0	0	0	0	0	0	0	0	7	0.419916	6	0.359928	1	0.059988
mmu-miR-300-5p	10	9	90	0	0	0	0	0	0	0	0	0	0	0	0	0	0	0	0	0	0	0	0	0	0	0	0	0	0	0	0	0	0	0	0	0	0	0	0	0	0	0	0	3	30	3	30	0	0
mmu-miR-301a-3p	904	299	33.0752	1	0.110619	1	0.110619	0	0	0	0	0	0	0	0	0	0	0	0	0	0	1	0.110619	0	0	1	0.110619	0	0	0	0	0	0	0	0	0	0	0	0	0	0	0	0	80	8.84956	12	1.32743	68	7.52212
mmu-miR-301a-5p	4	2	50	0	0	0	0	0	0	0	0	0	0	0	0	0	0	0	0	0	0	0	0	0	0	0	0	0	0	0	0	0	0	0	0	0	0	0	0	0	0	0	0	0	0	0	0	0	0
mmu-miR-301b-3p	217	97	44.7005	1	0.460829	1	0.460829	0	0	0	0	0	0	0	0	0	0	0	0	0	0	1	0.460829	0	0	1	0.460829	0	0	0	0	0	0	0	0	0	0	0	0	0	0	0	0	5	2.30415	1	0.460829	4	1.84332
mmu-miR-302b-3p	2	0	0	0	0	0	0	0	0	0	0	0	0	0	0	0	0	0	0	0	0	0	0	0	0	0	0	0	0	0	0	0	0	0	0	0	0	0	0	0	0	0	0	0	0	0	0	0	0
mmu-miR-3057-3p	2	2	100	0	0	0	0	0	0	0	0	0	0	0	0	0	0	0	0	0	0	0	0	0	0	0	0	0	0	0	0	0	0	0	0	0	0	0	0	0	0	0	0	0	0	0	0	0	0
mmu-miR-3057-5p	641	421	65.6786	1	0.156006	1	0.156006	0	0	0	0	0	0	0	0	0	0	0	0	0	0	0	0	0	0	0	0	0	0	0	0	0	0	0	0	0	0	0	0	0	0	0	0	77	12.0125	34	5.30421	34	5.30421
mmu-miR-3058-3p	1	1	100	0	0	0	0	0	0	0	0	0	0	0	0	0	0	0	0	0	0	0	0	0	0	0	0	0	0	0	0	0	0	0	0	0	0	0	0	0	0	0	0	0	0	0	0	0	0
mmu-miR-3058-5p	5	3	60	0	0	0	0	0	0	0	0	0	0	0	0	0	0	0	0	0	0	0	0	0	0	0	0	0	0	0	0	0	0	0	0	0	0	0	0	0	0	0	0	0	0	0	0	0	0
mmu-miR-3060-3p	8	6	75	0	0	0	0	0	0	0	0	0	0	0	0	0	0	0	0	0	0	0	0	0	0	0	0	0	0	0	0	0	0	0	0	0	0	0	0	0	0	0	0	0	0	0	0	0	0
mmu-miR-3060-5p	1	1	100	1	100	1	100	0	0	0	0	0	0	0	0	0	0	0	0	0	0	0	0	0	0	0	0	0	0	0	0	0	0	0	0	0	0	0	0	0	0	0	0	0	0	0	0	0	0
mmu-miR-3061-3p	19	11	57.8947	0	0	0	0	0	0	0	0	0	0	0	0	0	0	0	0	0	0	0	0	0	0	0	0	0	0	0	0	0	0	0	0	0	0	0	0	0	0	0	0	0	0	0	0	0	0
mmu-miR-3061-5p	47	46	97.8723	0	0	0	0	0	0	0	0	0	0	0	0	0	0	0	0	0	0	0	0	0	0	0	0	0	0	0	0	0	0	0	0	0	0	0	0	0	0	0	0	0	0	0	0	0	0
mmu-miR-3062-5p	1	1	100	0	0	0	0	0	0	0	0	0	0	0	0	0	0	0	0	0	0	0	0	0	0	0	0	0	0	0	0	0	0	0	0	0	0	0	0	0	0	0	0	1	100	1	100	0	0
mmu-miR-3064-5p	91	67	73.6264	0	0	0	0	0	0	0	0	0	0	0	0	0	0	0	0	0	0	0	0	0	0	0	0	0	0	0	0	0	0	0	0	0	0	0	0	0	0	0	0	9	9.89011	9	9.89011	0	0
mmu-miR-3065-3p	2	1	50	0	0	0	0	0	0	0	0	0	0	0	0	0	0	0	0	0	0	0	0	0	0	0	0	0	0	0	0	0	0	0	0	0	0	0	0	0	0	0	0	0	0	0	0	0	0
mmu-miR-3065-5p	1	1	100	0	0	0	0	0	0	0	0	0	0	0	0	0	0	0	0	0	0	0	0	0	0	0	0	0	0	0	0	0	0	0	0	0	0	0	0	0	0	0	0	1	100	1	100	0	0
mmu-miR-3066-3p	8	0	0	0	0	0	0	0	0	0	0	0	0	0	0	0	0	0	0	0	0	0	0	0	0	0	0	0	0	0	0	0	0	0	0	0	0	0	0	0	0	0	0	0	0	0	0	0	0
mmu-miR-3066-5p	124	87	70.1613	0	0	0	0	0	0	0	0	0	0	0	0	0	0	0	0	0	0	0	0	0	0	0	0	0	0	0	0	0	0	0	0	0	0	0	0	0	0	0	0	75	60.4839	74	59.6774	1	0.806452
mmu-miR-3068-3p	183	92	50.2732	1	0.546448	1	0.546448	0	0	1	0.546448	1	0.546448	0	0	0	0	0	0	0	0	0	0	0	0	0	0	0	0	0	0	0	0	0	0	0	0	0	0	0	0	0	0	35	19.1257	35	19.1257	0	0
mmu-miR-3068-5p	7221	681	9.43083	29	0.401606	29	0.401606	0	0	4	0.055394	4	0.055394	0	0	0	0	0	0	0	0	5	0.0692425	4	0.055394	1	0.0138485	0	0	0	0	0	0	0	0	0	0	0	0	0	0	0	0	66	0.914001	66	0.914001	0	0
mmu-miR-3069-3p	1	1	100	0	0	0	0	0	0	0	0	0	0	0	0	0	0	0	0	0	0	0	0	0	0	0	0	0	0	0	0	0	0	0	0	0	0	0	0	0	0	0	0	0	0	0	0	0	0
mmu-miR-3069-5p	12	11	91.6667	0	0	0	0	0	0	0	0	0	0	0	0	0	0	0	0	0	0	0	0	0	0	0	0	0	0	0	0	0	0	0	0	0	0	0	0	0	0	0	0	1	8.33333	0	0	0	0
mmu-miR-3070-2-3p	9	4	44.4444	0	0	0	0	0	0	0	0	0	0	0	0	0	0	0	0	0	0	0	0	0	0	0	0	0	0	0	0	0	0	0	0	0	0	0	0	0	0	0	0	0	0	0	0	0	0
mmu-miR-3070-3p	2	2	100	0	0	0	0	0	0	0	0	0	0	0	0	0	0	0	0	0	0	0	0	0	0	0	0	0	0	0	0	0	0	0	0	0	0	0	0	0	0	0	0	0	0	0	0	0	0
mmu-miR-3070-5p	1	1	100	0	0	0	0	0	0	0	0	0	0	0	0	0	0	0	0	0	0	0	0	0	0	0	0	0	0	0	0	0	0	0	0	0	0	0	0	0	0	0	0	0	0	0	0	0	0
mmu-miR-3072-5p	11	1	9.09091	0	0	0	0	0	0	0	0	0	0	0	0	0	0	0	0	0	0	0	0	0	0	0	0	0	0	0	0	0	0	0	0	0	0	0	0	0	0	0	0	0	0	0	0	0	0
mmu-miR-3074-1-3p	1	1	100	0	0	0	0	0	0	0	0	0	0	0	0	0	0	0	0	0	0	0	0	0	0	0	0	0	0	0	0	0	0	0	0	0	0	0	0	0	0	0	0	0	0	0	0	0	0
mmu-miR-3074-2-3p	1	1	100	0	0	0	0	0	0	0	0	0	0	0	0	0	0	0	0	0	0	0	0	0	0	0	0	0	0	0	0	0	0	0	0	0	0	0	0	0	0	0	0	0	0	0	0	0	0
mmu-miR-3074-5p	10	5	50	0	0	0	0	0	0	0	0	0	0	0	0	0	0	0	0	0	0	0	0	0	0	0	0	0	0	0	0	0	0	0	0	0	0	0	0	0	0	0	0	0	0	0	0	0	0
mmu-miR-3075-5p	77	73	94.8052	0	0	0	0	0	0	0	0	0	0	0	0	0	0	0	0	0	0	0	0	0	0	0	0	0	0	0	0	0	0	0	0	0	0	0	0	0	0	0	0	53	68.8312	15	19.4805	3	3.8961
mmu-miR-3076-3p	15	11	73.3333	0	0	0	0	0	0	0	0	0	0	0	0	0	0	0	0	0	0	0	0	0	0	0	0	0	0	0	0	0	0	0	0	0	0	0	0	0	0	0	0	4	26.6667	4	26.6667	0	0
mmu-miR-3077-3p	12	10	83.3333	0	0	0	0	0	0	0	0	0	0	0	0	0	0	0	0	0	0	0	0	0	0	0	0	0	0	0	0	0	0	0	0	0	0	0	0	0	0	0	0	0	0	0	0	0	0
mmu-miR-3079-5p	25	13	52	0	0	0	0	0	0	0	0	0	0	0	0	0	0	0	0	0	0	0	0	0	0	0	0	0	0	0	0	0	0	0	0	0	0	0	0	0	0	0	0	5	20	5	20	0	0
mmu-miR-3081-3p	56	23	41.0714	1	1.78571	1	1.78571	0	0	0	0	0	0	0	0	0	0	0	0	0	0	0	0	0	0	0	0	0	0	0	0	0	0	0	0	0	0	0	0	0	0	0	0	0	0	0	0	0	0
mmu-miR-3082-3p	12	9	75	0	0	0	0	0	0	0	0	0	0	0	0	0	0	0	0	0	0	0	0	0	0	0	0	0	0	0	0	0	0	0	0	0	0	0	0	0	0	0	0	0	0	0	0	0	0
mmu-miR-3083-5p	1	1	100	0	0	0	0	0	0	0	0	0	0	0	0	0	0	0	0	0	0	0	0	0	0	0	0	0	0	0	0	0	0	0	0	0	0	0	0	0	0	0	0	0	0	0	0	0	0
mmu-miR-3084-3p	21	21	100	0	0	0	0	0	0	0	0	0	0	0	0	0	0	0	0	0	0	0	0	0	0	0	0	0	0	0	0	0	0	0	0	0	0	0	0	0	0	0	0	10	47.619	10	47.619	0	0
mmu-miR-3084-5p	39	6	15.3846	0	0	0	0	0	0	0	0	0	0	0	0	0	0	0	0	0	0	0	0	0	0	0	0	0	0	0	0	0	0	0	0	0	0	0	0	0	0	0	0	0	0	0	0	0	0
mmu-miR-3086-3p	1	1	100	0	0	0	0	0	0	0	0	0	0	0	0	0	0	0	0	0	0	0	0	0	0	0	0	0	0	0	0	0	0	0	0	0	0	0	0	0	0	0	0	0	0	0	0	0	0
mmu-miR-3086-5p	24	23	95.8333	0	0	0	0	0	0	0	0	0	0	0	0	0	0	0	0	0	0	0	0	0	0	0	0	0	0	0	0	0	0	0	0	0	0	0	0	0	0	0	0	17	70.8333	2	8.33333	11	45.8333
mmu-miR-3087-3p	3	3	100	0	0	0	0	0	0	0	0	0	0	0	0	0	0	0	0	0	0	0	0	0	0	0	0	0	0	0	0	0	0	0	0	0	0	0	0	0	0	0	0	1	33.3333	1	33.3333	0	0
mmu-miR-3087-5p	3	2	66.6667	0	0	0	0	0	0	0	0	0	0	0	0	0	0	0	0	0	0	0	0	0	0	0	0	0	0	0	0	0	0	0	0	0	0	0	0	0	0	0	0	1	33.3333	1	33.3333	0	0
mmu-miR-3088-3p	1	1	100	0	0	0	0	0	0	0	0	0	0	0	0	0	0	0	0	0	0	0	0	0	0	0	0	0	0	0	0	0	0	0	0	0	0	0	0	0	0	0	0	0	0	0	0	0	0
mmu-miR-3089-3p	12	8	66.6667	0	0	0	0	0	0	0	0	0	0	0	0	0	0	0	0	0	0	0	0	0	0	0	0	0	0	0	0	0	0	0	0	0	0	0	0	0	0	0	0	1	8.33333	1	8.33333	0	0
mmu-miR-3090-5p	1	0	0	0	0	0	0	0	0	0	0	0	0	0	0	0	0	0	0	0	0	0	0	0	0	0	0	0	0	0	0	0	0	0	0	0	0	0	0	0	0	0	0	0	0	0	0	0	0
mmu-miR-3091-3p	5	4	80	0	0	0	0	0	0	0	0	0	0	0	0	0	0	0	0	0	0	0	0	0	0	0	0	0	0	0	0	0	0	0	0	0	0	0	0	0	0	0	0	0	0	0	0	0	0
mmu-miR-3092-3p	1	1	100	0	0	0	0	0	0	0	0	0	0	0	0	0	0	0	0	0	0	0	0	0	0	0	0	0	0	0	0	0	0	0	0	0	0	0	0	0	0	0	0	0	0	0	0	0	0
mmu-miR-3093-3p	3	2	66.6667	0	0	0	0	0	0	0	0	0	0	0	0	0	0	0	0	0	0	0	0	0	0	0	0	0	0	0	0	0	0	0	0	0	0	0	0	0	0	0	0	0	0	0	0	0	0
mmu-miR-3094-3p	2	2	100	0	0	0	0	0	0	0	0	0	0	0	0	0	0	0	0	0	0	0	0	0	0	0	0	0	0	0	0	0	0	0	0	0	0	0	0	0	0	0	0	0	0	0	0	0	0
mmu-miR-3094-5p	3	2	66.6667	0	0	0	0	0	0	0	0	0	0	0	0	0	0	0	0	0	0	0	0	0	0	0	0	0	0	0	0	0	0	0	0	0	0	0	0	0	0	0	0	1	33.3333	0	0	1	33.3333
mmu-miR-3095-3p	1584	678	42.803	6	0.378788	6	0.378788	0	0	0	0	0	0	0	0	1	0.0631313	1	0.0631313	0	0	2	0.126263	2	0.126263	0	0	0	0	0	0	0	0	0	0	0	0	0	0	0	0	0	0	5	0.315657	5	0.315657	0	0
mmu-miR-3095-5p	1	1	100	0	0	0	0	0	0	0	0	0	0	0	0	0	0	0	0	0	0	0	0	0	0	0	0	0	0	0	0	0	0	0	0	0	0	0	0	0	0	0	0	0	0	0	0	0	0
mmu-miR-3097-3p	9	3	33.3333	0	0	0	0	0	0	0	0	0	0	0	0	0	0	0	0	0	0	0	0	0	0	0	0	0	0	0	0	0	0	0	0	0	0	0	0	0	0	0	0	0	0	0	0	0	0
mmu-miR-3098-3p	6	6	100	0	0	0	0	0	0	0	0	0	0	0	0	0	0	0	0	0	0	0	0	0	0	0	0	0	0	0	0	0	0	0	0	0	0	0	0	0	0	0	0	5	83.3333	0	0	5	83.3333
mmu-miR-3099-3p	10	8	80	0	0	0	0	0	0	0	0	0	0	0	0	0	0	0	0	0	0	0	0	0	0	0	0	0	0	0	0	0	0	0	0	0	0	0	0	0	0	0	0	2	20	2	20	0	0
mmu-miR-30a-3p	8289	4203	50.7058	22	0.265412	21	0.253348	1	0.0120642	1	0.0120642	1	0.0120642	0	0	0	0	0	0	0	0	1	0.0120642	1	0.0120642	0	0	0	0	0	0	0	0	0	0	0	0	0	0	0	0	0	0	40	0.482567	39	0.470503	1	0.0120642
mmu-miR-30a-5p	139987	127645	91.1835	93	0.0664347	92	0.0657204	1	0.000714352	0	0	0	0	0	0	0	0	0	0	0	0	6	0.00428611	4	0.00285741	2	0.0014287	0	0	0	0	0	0	0	0	0	0	0	0	0	0	0	0	117894	84.2178	102317	73.0904	15541	11.1017
mmu-miR-30b-3p	440	189	42.9545	1	0.227273	1	0.227273	0	0	0	0	0	0	0	0	0	0	0	0	0	0	0	0	0	0	0	0	0	0	0	0	0	0	0	0	0	0	0	0	0	0	0	0	10	2.27273	10	2.27273	0	0
mmu-miR-30b-5p	802	379	47.2569	0	0	0	0	0	0	0	0	0	0	0	0	0	0	0	0	0	0	0	0	0	0	0	0	0	0	0	0	0	0	0	0	0	0	0	0	0	0	0	0	7	0.872818	3	0.374065	4	0.498753
mmu-miR-30c-1-3p	99	68	68.6869	1	1.0101	1	1.0101	0	0	0	0	0	0	0	0	0	0	0	0	0	0	0	0	0	0	0	0	0	0	0	0	0	0	0	0	0	0	0	0	0	0	0	0	6	6.06061	6	6.06061	0	0
mmu-miR-30c-2-3p	2406	695	28.8861	7	0.290939	6	0.249377	1	0.0415628	1	0.0415628	1	0.0415628	0	0	0	0	0	0	0	0	0	0	0	0	0	0	0	0	0	0	0	0	0	0	0	0	0	0	0	0	0	0	1	0.0415628	1	0.0415628	0	0
mmu-miR-30c-5p	2374	1110	46.7565	6	0.252738	6	0.252738	0	0	2	0.084246	2	0.084246	0	0	0	0	0	0	0	0	0	0	0	0	0	0	0	0	0	0	0	0	0	0	0	0	0	0	0	0	0	0	612	25.7793	609	25.6529	1	0.042123
mmu-miR-30d-3p	99	49	49.4949	0	0	0	0	0	0	0	0	0	0	0	0	0	0	0	0	0	0	0	0	0	0	0	0	0	0	0	0	0	0	0	0	0	0	0	0	0	0	0	0	2	2.0202	2	2.0202	0	0
mmu-miR-30d-5p	163607	136834	83.6358	143	0.0874046	142	0.0867934	1	0.000611221	2	0.00122244	2	0.00122244	0	0	1	0.000611221	1	0.000611221	0	0	4	0.00244488	4	0.00244488	0	0	0	0	0	0	0	0	0	0	0	0	0	0	0	0	0	0	125861	76.9289	107344	65.6109	18453	11.2789
mmu-miR-30e-3p	8520	4241	49.777	32	0.375587	31	0.36385	1	0.0117371	1	0.0117371	1	0.0117371	0	0	0	0	0	0	0	0	2	0.0234742	2	0.0234742	0	0	0	0	0	0	0	0	0	0	0	0	0	0	0	0	0	0	6	0.0704225	6	0.0704225	0	0
mmu-miR-30e-5p	88304	83462	94.5167	57	0.0645497	57	0.0645497	0	0	0	0	0	0	0	0	0	0	0	0	0	0	6	0.00679471	2	0.0022649	4	0.00452981	0	0	0	0	0	0	0	0	0	0	0	0	0	0	0	0	78334	88.7095	66077	74.829	12226	13.8454
mmu-miR-31-3p	5	3	60	0	0	0	0	0	0	0	0	0	0	0	0	0	0	0	0	0	0	0	0	0	0	0	0	0	0	0	0	0	0	0	0	0	0	0	0	0	0	0	0	0	0	0	0	0	0
mmu-miR-31-5p	4597	2959	64.3681	18	0.39156	17	0.369806	1	0.0217533	0	0	0	0	0	0	0	0	0	0	0	0	2	0.0435066	2	0.0435066	0	0	0	0	0	0	0	0	0	0	0	0	0	0	0	0	0	0	721	15.6841	706	15.3578	14	0.304546
mmu-miR-3100-3p	1	0	0	0	0	0	0	0	0	0	0	0	0	0	0	0	0	0	0	0	0	0	0	0	0	0	0	0	0	0	0	0	0	0	0	0	0	0	0	0	0	0	0	0	0	0	0	0	0
mmu-miR-3100-5p	48	47	97.9167	0	0	0	0	0	0	0	0	0	0	0	0	0	0	0	0	0	0	0	0	0	0	0	0	0	0	0	0	0	0	0	0	0	0	0	0	0	0	0	0	0	0	0	0	0	0
mmu-miR-3101-5p	4	1	25	0	0	0	0	0	0	0	0	0	0	0	0	0	0	0	0	0	0	0	0	0	0	0	0	0	0	0	0	0	0	0	0	0	0	0	0	0	0	0	0	1	25	1	25	0	0
mmu-miR-3102-3p	222	195	87.8378	0	0	0	0	0	0	0	0	0	0	0	0	0	0	0	0	0	0	0	0	0	0	0	0	0	0	0	0	0	0	0	0	0	0	0	0	0	0	0	0	73	32.8829	73	32.8829	0	0
mmu-miR-3102-5p	13	7	53.8462	0	0	0	0	0	0	0	0	0	0	0	0	0	0	0	0	0	0	0	0	0	0	0	0	0	0	0	0	0	0	0	0	0	0	0	0	0	0	0	0	0	0	0	0	0	0
mmu-miR-3103-3p	6	2	33.3333	0	0	0	0	0	0	0	0	0	0	0	0	0	0	0	0	0	0	0	0	0	0	0	0	0	0	0	0	0	0	0	0	0	0	0	0	0	0	0	0	0	0	0	0	0	0
mmu-miR-3103-5p	1	1	100	0	0	0	0	0	0	0	0	0	0	0	0	0	0	0	0	0	0	0	0	0	0	0	0	0	0	0	0	0	0	0	0	0	0	0	0	0	0	0	0	1	100	1	100	0	0
mmu-miR-3106-5p	10	10	100	0	0	0	0	0	0	0	0	0	0	0	0	0	0	0	0	0	0	0	0	0	0	0	0	0	0	0	0	0	0	0	0	0	0	0	0	0	0	0	0	0	0	0	0	0	0
mmu-miR-3108-5p	76	15	19.7368	0	0	0	0	0	0	0	0	0	0	0	0	0	0	0	0	0	0	0	0	0	0	0	0	0	0	0	0	0	0	0	0	0	0	0	0	0	0	0	0	12	15.7895	12	15.7895	0	0
mmu-miR-3109-3p	38	30	78.9474	0	0	0	0	0	0	0	0	0	0	0	0	0	0	0	0	0	0	0	0	0	0	0	0	0	0	0	0	0	0	0	0	0	0	0	0	0	0	0	0	2	5.26316	2	5.26316	0	0
mmu-miR-3109-5p	5	5	100	0	0	0	0	0	0	0	0	0	0	0	0	0	0	0	0	0	0	0	0	0	0	0	0	0	0	0	0	0	0	0	0	0	0	0	0	0	0	0	0	0	0	0	0	0	0
mmu-miR-3110-5p	2	1	50	0	0	0	0	0	0	0	0	0	0	0	0	0	0	0	0	0	0	0	0	0	0	0	0	0	0	0	0	0	0	0	0	0	0	0	0	0	0	0	0	0	0	0	0	0	0
mmu-miR-3154	31	27	87.0968	0	0	0	0	0	0	0	0	0	0	0	0	0	0	0	0	0	0	0	0	0	0	0	0	0	0	0	0	0	0	0	0	0	0	0	0	0	0	0	0	0	0	0	0	0	0
mmu-miR-32-5p	99	79	79.798	0	0	0	0	0	0	0	0	0	0	0	0	0	0	0	0	0	0	0	0	0	0	0	0	0	0	0	0	0	0	0	0	0	0	0	0	0	0	0	0	2	2.0202	2	2.0202	0	0
mmu-miR-320-3p	24694	17357	70.2883	47	0.19033	47	0.19033	0	0	7	0.028347	7	0.028347	0	0	0	0	0	0	0	0	6	0.0242974	6	0.0242974	0	0	0	0	0	0	0	0	0	0	0	0	0	0	0	0	0	0	7314	29.6185	4159	16.8421	2622	10.618
mmu-miR-322-3p	66	46	69.697	0	0	0	0	0	0	0	0	0	0	0	0	0	0	0	0	0	0	0	0	0	0	0	0	0	0	0	0	0	0	0	0	0	0	0	0	0	0	0	0	0	0	0	0	0	0
mmu-miR-322-5p	757	575	75.9577	1	0.1321	1	0.1321	0	0	0	0	0	0	0	0	0	0	0	0	0	0	1	0.1321	1	0.1321	0	0	0	0	0	0	0	0	0	0	0	0	0	0	0	0	0	0	1	0.1321	1	0.1321	0	0
mmu-miR-323-3p	64	9	14.0625	2	3.125	2	3.125	0	0	0	0	0	0	0	0	0	0	0	0	0	0	0	0	0	0	0	0	0	0	0	0	0	0	0	0	0	0	0	0	0	0	0	0	1	1.5625	1	1.5625	0	0
mmu-miR-323-5p	9	6	66.6667	0	0	0	0	0	0	0	0	0	0	0	0	0	0	0	0	0	0	0	0	0	0	0	0	0	0	0	0	0	0	0	0	0	0	0	0	0	0	0	0	0	0	0	0	0	0
mmu-miR-324-3p	446	444	99.5516	0	0	0	0	0	0	0	0	0	0	0	0	0	0	0	0	0	0	0	0	0	0	0	0	0	0	0	0	0	0	0	0	0	0	0	0	0	0	0	0	329	73.7668	46	10.3139	283	63.4529
mmu-miR-324-5p	550	366	66.5455	0	0	0	0	0	0	0	0	0	0	0	0	0	0	0	0	0	0	1	0.181818	1	0.181818	0	0	0	0	0	0	0	0	0	0	0	0	0	0	0	0	0	0	13	2.36364	12	2.18182	1	0.181818
mmu-miR-326-3p	511	414	81.0176	1	0.195695	1	0.195695	0	0	0	0	0	0	0	0	0	0	0	0	0	0	0	0	0	0	0	0	0	0	0	0	0	0	0	0	0	0	0	0	0	0	0	0	1	0.195695	1	0.195695	0	0
mmu-miR-326-5p	2	2	100	0	0	0	0	0	0	0	0	0	0	0	0	0	0	0	0	0	0	0	0	0	0	0	0	0	0	0	0	0	0	0	0	0	0	0	0	0	0	0	0	0	0	0	0	0	0
mmu-miR-328-3p	972	698	71.8107	2	0.205761	2	0.205761	0	0	0	0	0	0	0	0	0	0	0	0	0	0	0	0	0	0	0	0	0	0	0	0	0	0	0	0	0	0	0	0	0	0	0	0	6	0.617284	6	0.617284	0	0
mmu-miR-328-5p	6	3	50	0	0	0	0	0	0	0	0	0	0	0	0	0	0	0	0	0	0	0	0	0	0	0	0	0	0	0	0	0	0	0	0	0	0	0	0	0	0	0	0	1	16.6667	1	16.6667	0	0
mmu-miR-329-3p	14	9	64.2857	0	0	0	0	0	0	0	0	0	0	0	0	0	0	0	0	0	0	0	0	0	0	0	0	0	0	0	0	0	0	0	0	0	0	0	0	0	0	0	0	1	7.14286	1	7.14286	0	0
mmu-miR-329-5p	86	81	94.186	1	1.16279	1	1.16279	0	0	0	0	0	0	0	0	0	0	0	0	0	0	0	0	0	0	0	0	0	0	0	0	0	0	0	0	0	0	0	0	0	0	0	0	55	63.9535	37	43.0233	15	17.4419
mmu-miR-33-3p	1	1	100	0	0	0	0	0	0	0	0	0	0	0	0	0	0	0	0	0	0	0	0	0	0	0	0	0	0	0	0	0	0	0	0	0	0	0	0	0	0	0	0	0	0	0	0	0	0
mmu-miR-33-5p	122	115	94.2623	0	0	0	0	0	0	0	0	0	0	0	0	0	0	0	0	0	0	0	0	0	0	0	0	0	0	0	0	0	0	0	0	0	0	0	0	0	0	0	0	1	0.819672	1	0.819672	0	0
mmu-miR-330-3p	69	38	55.0725	1	1.44928	1	1.44928	0	0	0	0	0	0	0	0	0	0	0	0	0	0	0	0	0	0	0	0	0	0	0	0	0	0	0	0	0	0	0	0	0	0	0	0	13	18.8406	9	13.0435	3	4.34783
mmu-miR-330-5p	323	289	89.4737	0	0	0	0	0	0	0	0	0	0	0	0	0	0	0	0	0	0	0	0	0	0	0	0	0	0	0	0	0	0	0	0	0	0	0	0	0	0	0	0	85	26.3158	84	26.0062	1	0.309598
mmu-miR-331-3p	137	124	90.5109	0	0	0	0	0	0	0	0	0	0	0	0	0	0	0	0	0	0	0	0	0	0	0	0	0	0	0	0	0	0	0	0	0	0	0	0	0	0	0	0	27	19.708	27	19.708	0	0
mmu-miR-331-5p	49	40	81.6327	0	0	0	0	0	0	0	0	0	0	0	0	0	0	0	0	0	0	0	0	0	0	0	0	0	0	0	0	0	0	0	0	0	0	0	0	0	0	0	0	0	0	0	0	0	0
mmu-miR-335-3p	41	5	12.1951	0	0	0	0	0	0	0	0	0	0	0	0	0	0	0	0	0	0	0	0	0	0	0	0	0	0	0	0	0	0	0	0	0	0	0	0	0	0	0	0	0	0	0	0	0	0
mmu-miR-335-5p	47	29	61.7021	0	0	0	0	0	0	0	0	0	0	0	0	0	0	0	0	0	0	0	0	0	0	0	0	0	0	0	0	0	0	0	0	0	0	0	0	0	0	0	0	1	2.12766	1	2.12766	0	0
mmu-miR-337-3p	1	0	0	0	0	0	0	0	0	0	0	0	0	0	0	0	0	0	0	0	0	0	0	0	0	0	0	0	0	0	0	0	0	0	0	0	0	0	0	0	0	0	0	0	0	0	0	0	0
mmu-miR-337-5p	309	129	41.7476	5	1.61812	5	1.61812	0	0	0	0	0	0	0	0	0	0	0	0	0	0	0	0	0	0	0	0	0	0	0	0	0	0	0	0	0	0	0	0	0	0	0	0	1	0.323625	1	0.323625	0	0
mmu-miR-338-3p	157	112	71.3376	0	0	0	0	0	0	0	0	0	0	0	0	0	0	0	0	0	0	0	0	0	0	0	0	0	0	0	0	0	0	0	0	0	0	0	0	0	0	0	0	95	60.5096	93	59.2357	2	1.27389
mmu-miR-338-5p	392	388	98.9796	0	0	0	0	0	0	0	0	0	0	0	0	0	0	0	0	0	0	0	0	0	0	0	0	0	0	0	0	0	0	0	0	0	0	0	0	0	0	0	0	136	34.6939	136	34.6939	0	0
mmu-miR-339-3p	250	140	56	0	0	0	0	0	0	0	0	0	0	0	0	0	0	0	0	0	0	0	0	0	0	0	0	0	0	0	0	0	0	0	0	0	0	0	0	0	0	0	0	1	0.4	1	0.4	0	0
mmu-miR-339-5p	150	68	45.3333	0	0	0	0	0	0	0	0	0	0	0	0	0	0	0	0	0	0	0	0	0	0	0	0	0	0	0	0	0	0	0	0	0	0	0	0	0	0	0	0	0	0	0	0	0	0
mmu-miR-340-3p	243	139	57.2016	0	0	0	0	0	0	0	0	0	0	0	0	0	0	0	0	0	0	0	0	0	0	0	0	0	0	0	0	0	0	0	0	0	0	0	0	0	0	0	0	99	40.7407	99	40.7407	0	0
mmu-miR-340-5p	2459	870	35.3802	9	0.366002	8	0.325336	1	0.0406669	1	0.0406669	1	0.0406669	0	0	0	0	0	0	0	0	0	0	0	0	0	0	0	0	0	0	0	0	0	0	0	0	0	0	0	0	0	0	35	1.42334	34	1.38268	1	0.0406669
mmu-miR-341-3p	310	70	22.5806	0	0	0	0	0	0	0	0	0	0	0	0	0	0	0	0	0	0	0	0	0	0	0	0	0	0	0	0	0	0	0	0	0	0	0	0	0	0	0	0	2	0.645161	2	0.645161	0	0
mmu-miR-341-5p	9	1	11.1111	0	0	0	0	0	0	0	0	0	0	0	0	0	0	0	0	0	0	0	0	0	0	0	0	0	0	0	0	0	0	0	0	0	0	0	0	0	0	0	0	1	11.1111	1	11.1111	0	0
mmu-miR-342-3p	1798	1187	66.0178	2	0.111235	2	0.111235	0	0	0	0	0	0	0	0	0	0	0	0	0	0	0	0	0	0	0	0	0	0	0	0	0	0	0	0	0	0	0	0	0	0	0	0	806	44.8276	774	43.0478	32	1.77976
mmu-miR-344-3p	145	10	6.89655	0	0	0	0	0	0	0	0	0	0	0	0	0	0	0	0	0	0	0	0	0	0	0	0	0	0	0	0	0	0	0	0	0	0	0	0	0	0	0	0	4	2.75862	2	1.37931	0	0
mmu-miR-344b-3p	480	128	26.6667	4	0.833333	4	0.833333	0	0	0	0	0	0	0	0	0	0	0	0	0	0	0	0	0	0	0	0	0	0	0	0	0	0	0	0	0	0	0	0	0	0	0	0	77	16.0417	77	16.0417	0	0
mmu-miR-344c-3p	16	5	31.25	1	6.25	1	6.25	0	0	0	0	0	0	0	0	0	0	0	0	0	0	0	0	0	0	0	0	0	0	0	0	0	0	0	0	0	0	0	0	0	0	0	0	0	0	0	0	0	0
mmu-miR-344d-3-5p	2	1	50	0	0	0	0	0	0	0	0	0	0	0	0	0	0	0	0	0	0	0	0	0	0	0	0	0	0	0	0	0	0	0	0	0	0	0	0	0	0	0	0	1	50	1	50	0	0
mmu-miR-344d-3p	330	37	11.2121	1	0.30303	1	0.30303	0	0	0	0	0	0	0	0	0	0	0	0	0	0	0	0	0	0	0	0	0	0	0	0	0	0	0	0	0	0	0	0	0	0	0	0	6	1.81818	1	0.30303	5	1.51515
mmu-miR-345-3p	1237	1237	100	0	0	0	0	0	0	0	0	0	0	0	0	0	0	0	0	0	0	0	0	0	0	0	0	0	0	0	0	0	0	0	0	0	0	0	0	0	0	0	0	0	0	0	0	0	0
mmu-miR-345-5p	194	194	100	0	0	0	0	0	0	0	0	0	0	0	0	0	0	0	0	0	0	0	0	0	0	0	0	0	0	0	0	0	0	0	0	0	0	0	0	0	0	0	0	0	0	0	0	0	0
mmu-miR-346-5p	1	1	100	0	0	0	0	0	0	0	0	0	0	0	0	0	0	0	0	0	0	0	0	0	0	0	0	0	0	0	0	0	0	0	0	0	0	0	0	0	0	0	0	0	0	0	0	0	0
mmu-miR-3470a	6	6	100	1	16.6667	0	0	1	16.6667	0	0	0	0	0	0	0	0	0	0	0	0	0	0	0	0	0	0	0	0	0	0	0	0	0	0	0	0	0	0	0	0	0	0	0	0	0	0	0	0
mmu-miR-3470b	21	21	100	0	0	0	0	0	0	0	0	0	0	0	0	0	0	0	0	0	0	0	0	0	0	0	0	0	0	0	0	0	0	0	0	0	0	0	0	0	0	0	0	6	28.5714	6	28.5714	0	0
mmu-miR-3471	1	1	100	0	0	0	0	0	0	0	0	0	0	0	0	0	0	0	0	0	0	0	0	0	0	0	0	0	0	0	0	0	0	0	0	0	0	0	0	0	0	0	0	0	0	0	0	0	0
mmu-miR-3473a	56	56	100	1	1.78571	1	1.78571	0	0	0	0	0	0	0	0	0	0	0	0	0	0	0	0	0	0	0	0	0	0	0	0	0	0	0	0	0	0	0	0	0	0	0	0	0	0	0	0	0	0
mmu-miR-3473b	17	17	100	0	0	0	0	0	0	0	0	0	0	0	0	0	0	0	0	0	0	0	0	0	0	0	0	0	0	0	0	0	0	0	0	0	0	0	0	0	0	0	0	0	0	0	0	0	0
mmu-miR-3473e	2	2	100	0	0	0	0	0	0	0	0	0	0	0	0	0	0	0	0	0	0	0	0	0	0	0	0	0	0	0	0	0	0	0	0	0	0	0	0	0	0	0	0	0	0	0	0	0	0
mmu-miR-3473g	57	56	98.2456	0	0	0	0	0	0	0	0	0	0	0	0	0	0	0	0	0	0	0	0	0	0	0	0	0	0	0	0	0	0	0	0	0	0	0	0	0	0	0	0	8	14.0351	8	14.0351	0	0
mmu-miR-3474	39	30	76.9231	0	0	0	0	0	0	0	0	0	0	0	0	0	0	0	0	0	0	0	0	0	0	0	0	0	0	0	0	0	0	0	0	0	0	0	0	0	0	0	0	0	0	0	0	0	0
mmu-miR-3475-3p	28	25	89.2857	0	0	0	0	0	0	0	0	0	0	0	0	0	0	0	0	0	0	0	0	0	0	0	0	0	0	0	0	0	0	0	0	0	0	0	0	0	0	0	0	0	0	0	0	0	0
mmu-miR-34a-3p	3	3	100	0	0	0	0	0	0	0	0	0	0	0	0	0	0	0	0	0	0	0	0	0	0	0	0	0	0	0	0	0	0	0	0	0	0	0	0	0	0	0	0	1	33.3333	0	0	0	0
mmu-miR-34a-5p	5958	4537	76.1497	11	0.184626	10	0.167842	1	0.0167842	0	0	0	0	0	0	0	0	0	0	0	0	0	0	0	0	0	0	0	0	0	0	0	0	0	0	0	0	0	0	0	0	0	0	1477	24.7902	1360	22.8265	97	1.62806
mmu-miR-34b-3p	594	92	15.4882	2	0.3367	2	0.3367	0	0	0	0	0	0	0	0	0	0	0	0	0	0	0	0	0	0	0	0	0	0	0	0	0	0	0	0	0	0	0	0	0	0	0	0	20	3.367	20	3.367	0	0
mmu-miR-34b-5p	3851	2499	64.8922	1792	46.5334	1778	46.1698	14	0.363542	1767	45.8842	1767	45.8842	0	0	0	0	0	0	0	0	2	0.0519346	0	0	0	0	0	0	0	0	0	0	0	0	0	0	0	0	0	0	0	0	119	3.09011	99	2.57076	20	0.519346
mmu-miR-34c-3p	1372	178	12.9738	7	0.510204	7	0.510204	0	0	0	0	0	0	0	0	0	0	0	0	0	0	0	0	0	0	0	0	0	0	0	0	0	0	0	0	0	0	0	0	0	0	0	0	29	2.1137	28	2.04082	1	0.0728863
mmu-miR-34c-5p	623328	16252	2.6073	3335	0.535031	3295	0.528614	40	0.00641717	371	0.0595192	371	0.0595192	0	0	15	0.00240644	15	0.00240644	0	0	90	0.0144386	63	0.010107	17	0.0027273	0	0	0	0	0	0	0	0	0	0	0	0	0	0	0	0	100	0.0160429	89	0.0142782	8	0.00128343
mmu-miR-350-3p	98	58	59.1837	0	0	0	0	0	0	0	0	0	0	0	0	0	0	0	0	0	0	0	0	0	0	0	0	0	0	0	0	0	0	0	0	0	0	0	0	0	0	0	0	44	44.898	4	4.08163	40	40.8163
mmu-miR-350-5p	80	78	97.5	0	0	0	0	0	0	0	0	0	0	0	0	0	0	0	0	0	0	0	0	0	0	0	0	0	0	0	0	0	0	0	0	0	0	0	0	0	0	0	0	36	45	9	11.25	9	11.25
mmu-miR-351-3p	5	1	20	0	0	0	0	0	0	0	0	0	0	0	0	0	0	0	0	0	0	0	0	0	0	0	0	0	0	0	0	0	0	0	0	0	0	0	0	0	0	0	0	0	0	0	0	0	0
mmu-miR-351-5p	100	85	85	0	0	0	0	0	0	0	0	0	0	0	0	0	0	0	0	0	0	0	0	0	0	0	0	0	0	0	0	0	0	0	0	0	0	0	0	0	0	0	0	0	0	0	0	0	0
mmu-miR-3535	297	91	30.6397	2	0.673401	2	0.673401	0	0	0	0	0	0	0	0	0	0	0	0	0	0	0	0	0	0	0	0	0	0	0	0	0	0	0	0	0	0	0	0	0	0	0	0	19	6.39731	15	5.05051	4	1.3468
mmu-miR-3547-3p	1	1	100	0	0	0	0	0	0	0	0	0	0	0	0	0	0	0	0	0	0	0	0	0	0	0	0	0	0	0	0	0	0	0	0	0	0	0	0	0	0	0	0	0	0	0	0	0	0
mmu-miR-3569-3p	2	2	100	0	0	0	0	0	0	0	0	0	0	0	0	0	0	0	0	0	0	0	0	0	0	0	0	0	0	0	0	0	0	0	0	0	0	0	0	0	0	0	0	0	0	0	0	0	0
mmu-miR-3572-3p	3	2	66.6667	0	0	0	0	0	0	0	0	0	0	0	0	0	0	0	0	0	0	0	0	0	0	0	0	0	0	0	0	0	0	0	0	0	0	0	0	0	0	0	0	0	0	0	0	0	0
mmu-miR-3572-5p	15	13	86.6667	0	0	0	0	0	0	0	0	0	0	0	0	0	0	0	0	0	0	0	0	0	0	0	0	0	0	0	0	0	0	0	0	0	0	0	0	0	0	0	0	0	0	0	0	0	0
mmu-miR-361-3p	115	63	54.7826	1	0.869565	1	0.869565	0	0	0	0	0	0	0	0	0	0	0	0	0	0	1	0.869565	1	0.869565	0	0	0	0	0	0	0	0	0	0	0	0	0	0	0	0	0	0	0	0	0	0	0	0
mmu-miR-361-5p	2462	1497	60.8042	6	0.243704	5	0.203087	1	0.0406174	0	0	0	0	0	0	0	0	0	0	0	0	0	0	0	0	0	0	0	0	0	0	0	0	0	0	0	0	0	0	0	0	0	0	21	0.852965	21	0.852965	0	0
mmu-miR-362-3p	39	37	94.8718	0	0	0	0	0	0	0	0	0	0	0	0	0	0	0	0	0	0	0	0	0	0	0	0	0	0	0	0	0	0	0	0	0	0	0	0	0	0	0	0	5	12.8205	5	12.8205	0	0
mmu-miR-362-5p	1753	1728	98.5739	0	0	0	0	0	0	0	0	0	0	0	0	0	0	0	0	0	0	0	0	0	0	0	0	0	0	0	0	0	0	0	0	0	0	0	0	0	0	0	0	1644	93.7821	9	0.513406	1630	92.9835
mmu-miR-3620-5p	1	1	100	0	0	0	0	0	0	0	0	0	0	0	0	0	0	0	0	0	0	0	0	0	0	0	0	0	0	0	0	0	0	0	0	0	0	0	0	0	0	0	0	0	0	0	0	0	0
mmu-miR-363-3p	1	0	0	0	0	0	0	0	0	0	0	0	0	0	0	0	0	0	0	0	0	0	0	0	0	0	0	0	0	0	0	0	0	0	0	0	0	0	0	0	0	0	0	0	0	0	0	0	0
mmu-miR-365-1-5p	144	55	38.1944	1	0.694444	1	0.694444	0	0	0	0	0	0	0	0	0	0	0	0	0	0	1	0.694444	1	0.694444	0	0	0	0	0	0	0	0	0	0	0	0	0	0	0	0	0	0	15	10.4167	13	9.02778	0	0
mmu-miR-365-2-5p	696	308	44.2529	5	0.718391	5	0.718391	0	0	0	0	0	0	0	0	0	0	0	0	0	0	1	0.143678	1	0.143678	0	0	0	0	0	0	0	0	0	0	0	0	0	0	0	0	0	0	68	9.77011	62	8.90805	2	0.287356
mmu-miR-365-3p	302	149	49.3377	0	0	0	0	0	0	0	0	0	0	0	0	0	0	0	0	0	0	0	0	0	0	0	0	0	0	0	0	0	0	0	0	0	0	0	0	0	0	0	0	35	11.5894	35	11.5894	0	0
mmu-miR-369-3p	886	173	19.526	1	0.112867	1	0.112867	0	0	0	0	0	0	0	0	0	0	0	0	0	0	0	0	0	0	0	0	0	0	0	0	0	0	0	0	0	0	0	0	0	0	0	0	47	5.30474	47	5.30474	0	0
mmu-miR-369-5p	73	14	19.1781	0	0	0	0	0	0	0	0	0	0	0	0	0	0	0	0	0	0	0	0	0	0	0	0	0	0	0	0	0	0	0	0	0	0	0	0	0	0	0	0	1	1.36986	1	1.36986	0	0
mmu-miR-370-3p	661	167	25.2648	3	0.453858	3	0.453858	0	0	0	0	0	0	0	0	0	0	0	0	0	0	1	0.151286	1	0.151286	0	0	0	0	0	0	0	0	0	0	0	0	0	0	0	0	0	0	30	4.53858	30	4.53858	0	0
mmu-miR-370-5p	9	8	88.8889	0	0	0	0	0	0	0	0	0	0	0	0	0	0	0	0	0	0	0	0	0	0	0	0	0	0	0	0	0	0	0	0	0	0	0	0	0	0	0	0	8	88.8889	0	0	8	88.8889
mmu-miR-374b-5p	642	337	52.4922	1	0.155763	1	0.155763	0	0	0	0	0	0	0	0	0	0	0	0	0	0	0	0	0	0	0	0	0	0	0	0	0	0	0	0	0	0	0	0	0	0	0	0	28	4.36137	28	4.36137	0	0
mmu-miR-375-3p	42	19	45.2381	0	0	0	0	0	0	0	0	0	0	0	0	0	0	0	0	0	0	0	0	0	0	0	0	0	0	0	0	0	0	0	0	0	0	0	0	0	0	0	0	0	0	0	0	0	0
mmu-miR-376a-3p	278	165	59.3525	0	0	0	0	0	0	0	0	0	0	0	0	0	0	0	0	0	0	0	0	0	0	0	0	0	0	0	0	0	0	0	0	0	0	0	0	0	0	0	0	101	36.3309	100	35.9712	1	0.359712
mmu-miR-376a-5p	15	6	40	0	0	0	0	0	0	0	0	0	0	0	0	0	0	0	0	0	0	0	0	0	0	0	0	0	0	0	0	0	0	0	0	0	0	0	0	0	0	0	0	1	6.66667	1	6.66667	0	0
mmu-miR-376b-3p	207	41	19.8068	0	0	0	0	0	0	0	0	0	0	0	0	0	0	0	0	0	0	0	0	0	0	0	0	0	0	0	0	0	0	0	0	0	0	0	0	0	0	0	0	26	12.5604	25	12.0773	1	0.483092
mmu-miR-376b-5p	189	72	38.0952	0	0	0	0	0	0	0	0	0	0	0	0	0	0	0	0	0	0	0	0	0	0	0	0	0	0	0	0	0	0	0	0	0	0	0	0	0	0	0	0	0	0	0	0	0	0
mmu-miR-376c-3p	98	35	35.7143	0	0	0	0	0	0	0	0	0	0	0	0	0	0	0	0	0	0	0	0	0	0	0	0	0	0	0	0	0	0	0	0	0	0	0	0	0	0	0	0	0	0	0	0	0	0
mmu-miR-376c-5p	5	5	100	0	0	0	0	0	0	0	0	0	0	0	0	0	0	0	0	0	0	0	0	0	0	0	0	0	0	0	0	0	0	0	0	0	0	0	0	0	0	0	0	0	0	0	0	0	0
mmu-miR-377-3p	38	12	31.5789	0	0	0	0	0	0	0	0	0	0	0	0	0	0	0	0	0	0	0	0	0	0	0	0	0	0	0	0	0	0	0	0	0	0	0	0	0	0	0	0	0	0	0	0	0	0
mmu-miR-377-5p	14	13	92.8571	0	0	0	0	0	0	0	0	0	0	0	0	0	0	0	0	0	0	0	0	0	0	0	0	0	0	0	0	0	0	0	0	0	0	0	0	0	0	0	0	11	78.5714	11	78.5714	0	0
mmu-miR-378a-3p	31956	25659	80.2948	165	0.516335	161	0.503818	4	0.0125172	131	0.409939	130	0.406809	1	0.0031293	0	0	0	0	0	0	2	0.00625861	2	0.00625861	0	0	0	0	0	0	0	0	0	0	0	0	0	0	0	0	0	0	15382	48.1349	15362	48.0723	19	0.0594568
mmu-miR-378a-5p	17	12	70.5882	0	0	0	0	0	0	0	0	0	0	0	0	0	0	0	0	0	0	0	0	0	0	0	0	0	0	0	0	0	0	0	0	0	0	0	0	0	0	0	0	1	5.88235	0	0	1	5.88235
mmu-miR-378b	48	47	97.9167	0	0	0	0	0	0	0	0	0	0	0	0	0	0	0	0	0	0	0	0	0	0	0	0	0	0	0	0	0	0	0	0	0	0	0	0	0	0	0	0	0	0	0	0	0	0
mmu-miR-378c	784	777	99.1071	0	0	0	0	0	0	0	0	0	0	0	0	0	0	0	0	0	0	0	0	0	0	0	0	0	0	0	0	0	0	0	0	0	0	0	0	0	0	0	0	2	0.255102	2	0.255102	0	0
mmu-miR-378d	3	1	33.3333	0	0	0	0	0	0	0	0	0	0	0	0	0	0	0	0	0	0	0	0	0	0	0	0	0	0	0	0	0	0	0	0	0	0	0	0	0	0	0	0	0	0	0	0	0	0
mmu-miR-379-3p	147	120	81.6327	20	13.6054	20	13.6054	0	0	0	0	0	0	0	0	0	0	0	0	0	0	0	0	0	0	0	0	0	0	0	0	0	0	0	0	0	0	0	0	0	0	0	0	0	0	0	0	0	0
mmu-miR-379-5p	67831	20074	29.5941	227	0.334655	226	0.333181	1	0.00147425	29	0.0427533	29	0.0427533	0	0	0	0	0	0	0	0	14	0.0206395	13	0.0191653	1	0.00147425	0	0	0	0	0	0	0	0	0	0	0	0	0	0	0	0	1039	1.53175	1032	1.52143	4	0.00589701
mmu-miR-380-3p	55	52	94.5455	0	0	0	0	0	0	0	0	0	0	0	0	0	0	0	0	0	0	0	0	0	0	0	0	0	0	0	0	0	0	0	0	0	0	0	0	0	0	0	0	0	0	0	0	0	0
mmu-miR-380-5p	1135	359	31.63	4	0.352423	4	0.352423	0	0	0	0	0	0	0	0	0	0	0	0	0	0	0	0	0	0	0	0	0	0	0	0	0	0	0	0	0	0	0	0	0	0	0	0	23	2.02643	23	2.02643	0	0
mmu-miR-381-3p	705	64	9.07801	2	0.283688	2	0.283688	0	0	0	0	0	0	0	0	0	0	0	0	0	0	0	0	0	0	0	0	0	0	0	0	0	0	0	0	0	0	0	0	0	0	0	0	0	0	0	0	0	0
mmu-miR-382-3p	1	1	100	0	0	0	0	0	0	0	0	0	0	0	0	0	0	0	0	0	0	0	0	0	0	0	0	0	0	0	0	0	0	0	0	0	0	0	0	0	0	0	0	0	0	0	0	0	0
mmu-miR-382-5p	9782	1488	15.2116	76	0.776937	75	0.766714	1	0.0102229	0	0	0	0	0	0	0	0	0	0	0	0	11	0.112451	11	0.112451	0	0	0	0	0	0	0	0	0	0	0	0	0	0	0	0	0	0	6	0.0613371	6	0.0613371	0	0
mmu-miR-383-5p	30	19	63.3333	0	0	0	0	0	0	0	0	0	0	0	0	0	0	0	0	0	0	0	0	0	0	0	0	0	0	0	0	0	0	0	0	0	0	0	0	0	0	0	0	3	10	3	10	0	0
mmu-miR-384-5p	1	0	0	0	0	0	0	0	0	0	0	0	0	0	0	0	0	0	0	0	0	0	0	0	0	0	0	0	0	0	0	0	0	0	0	0	0	0	0	0	0	0	0	0	0	0	0	0	0
mmu-miR-3963	2	2	100	0	0	0	0	0	0	0	0	0	0	0	0	0	0	0	0	0	0	0	0	0	0	0	0	0	0	0	0	0	0	0	0	0	0	0	0	0	0	0	0	0	0	0	0	0	0
mmu-miR-3966	2	2	100	2	100	2	100	0	0	0	0	0	0	0	0	0	0	0	0	0	0	0	0	0	0	0	0	0	0	0	0	0	0	0	0	0	0	0	0	0	0	0	0	0	0	0	0	0	0
mmu-miR-3967	1	1	100	1	100	1	100	0	0	0	0	0	0	0	0	0	0	0	0	0	0	0	0	0	0	0	0	0	0	0	0	0	0	0	0	0	0	0	0	0	0	0	0	0	0	0	0	0	0
mmu-miR-3968	9	9	100	9	100	4	44.4444	5	55.5556	0	0	0	0	0	0	0	0	0	0	0	0	0	0	0	0	0	0	0	0	0	0	0	0	0	0	0	0	0	0	0	0	0	0	0	0	0	0	0	0
mmu-miR-409-3p	813	498	61.2546	4	0.492005	4	0.492005	0	0	0	0	0	0	0	0	0	0	0	0	0	0	0	0	0	0	0	0	0	0	0	0	0	0	0	0	0	0	0	0	0	0	0	0	73	8.97909	26	3.19803	44	5.41205
mmu-miR-409-5p	253	184	72.7273	1	0.395257	1	0.395257	0	0	0	0	0	0	0	0	0	0	0	0	0	0	0	0	0	0	0	0	0	0	0	0	0	0	0	0	0	0	0	0	0	0	0	0	123	48.6166	119	47.0356	4	1.58103
mmu-miR-410-3p	821	176	21.4373	3	0.365408	3	0.365408	0	0	0	0	0	0	0	0	0	0	0	0	0	0	0	0	0	0	0	0	0	0	0	0	0	0	0	0	0	0	0	0	0	0	0	0	19	2.31425	9	1.09622	10	1.21803
mmu-miR-410-5p	31	2	6.45161	0	0	0	0	0	0	0	0	0	0	0	0	0	0	0	0	0	0	0	0	0	0	0	0	0	0	0	0	0	0	0	0	0	0	0	0	0	0	0	0	0	0	0	0	0	0
mmu-miR-411-3p	455	452	99.3407	1	0.21978	1	0.21978	0	0	0	0	0	0	0	0	0	0	0	0	0	0	0	0	0	0	0	0	0	0	0	0	0	0	0	0	0	0	0	0	0	0	0	0	0	0	0	0	0	0
mmu-miR-411-5p	2508	644	25.6778	13	0.518341	13	0.518341	0	0	0	0	0	0	0	0	0	0	0	0	0	0	0	0	0	0	0	0	0	0	0	0	0	0	0	0	0	0	0	0	0	0	0	0	97	3.86762	89	3.54864	2	0.0797448
mmu-miR-412-5p	14	3	21.4286	0	0	0	0	0	0	0	0	0	0	0	0	0	0	0	0	0	0	0	0	0	0	0	0	0	0	0	0	0	0	0	0	0	0	0	0	0	0	0	0	0	0	0	0	0	0
mmu-miR-421-3p	219	135	61.6438	1	0.456621	1	0.456621	0	0	0	0	0	0	0	0	0	0	0	0	0	0	1	0.456621	1	0.456621	0	0	0	0	0	0	0	0	0	0	0	0	0	0	0	0	0	0	0	0	0	0	0	0
mmu-miR-421-5p	4	2	50	0	0	0	0	0	0	0	0	0	0	0	0	0	0	0	0	0	0	0	0	0	0	0	0	0	0	0	0	0	0	0	0	0	0	0	0	0	0	0	0	1	25	0	0	1	25
mmu-miR-423-3p	8102	3079	38.003	37	0.456677	36	0.444335	1	0.0123426	2	0.0246853	2	0.0246853	0	0	0	0	0	0	0	0	1	0.0123426	1	0.0123426	0	0	0	0	0	0	0	0	0	0	0	0	0	0	0	0	0	0	15	0.185139	13	0.160454	2	0.0246853
mmu-miR-423-5p	31110	16482	52.9797	92	0.295725	92	0.295725	0	0	14	0.0450016	14	0.0450016	0	0	0	0	0	0	0	0	17	0.0546448	10	0.032144	7	0.0225008	0	0	0	0	0	0	0	0	0	0	0	0	0	0	0	0	6082	19.55	6080	19.5436	2	0.0064288
mmu-miR-425-3p	169	159	94.0828	1	0.591716	1	0.591716	0	0	0	0	0	0	0	0	0	0	0	0	0	0	0	0	0	0	0	0	0	0	0	0	0	0	0	0	0	0	0	0	0	0	0	0	11	6.50888	11	6.50888	0	0
mmu-miR-425-5p	4869	2190	44.9784	10	0.205381	10	0.205381	0	0	1	0.0205381	1	0.0205381	0	0	0	0	0	0	0	0	0	0	0	0	0	0	0	0	0	0	0	0	0	0	0	0	0	0	0	0	0	0	1576	32.368	1144	23.4956	432	8.87246
mmu-miR-429-3p	1	0	0	0	0	0	0	0	0	0	0	0	0	0	0	0	0	0	0	0	0	0	0	0	0	0	0	0	0	0	0	0	0	0	0	0	0	0	0	0	0	0	0	0	0	0	0	0	0
mmu-miR-431-3p	12	8	66.6667	0	0	0	0	0	0	0	0	0	0	0	0	0	0	0	0	0	0	0	0	0	0	0	0	0	0	0	0	0	0	0	0	0	0	0	0	0	0	0	0	0	0	0	0	0	0
mmu-miR-431-5p	68	65	95.5882	0	0	0	0	0	0	0	0	0	0	0	0	0	0	0	0	0	0	0	0	0	0	0	0	0	0	0	0	0	0	0	0	0	0	0	0	0	0	0	0	16	23.5294	13	19.1176	3	4.41176
mmu-miR-433-3p	900	476	52.8889	0	0	0	0	0	0	0	0	0	0	0	0	0	0	0	0	0	0	1	0.111111	1	0.111111	0	0	0	0	0	0	0	0	0	0	0	0	0	0	0	0	0	0	20	2.22222	20	2.22222	0	0
mmu-miR-433-5p	26	10	38.4615	0	0	0	0	0	0	0	0	0	0	0	0	0	0	0	0	0	0	0	0	0	0	0	0	0	0	0	0	0	0	0	0	0	0	0	0	0	0	0	0	0	0	0	0	0	0
mmu-miR-434-3p	7306	5315	72.7484	11	0.150561	11	0.150561	0	0	2	0.0273748	2	0.0273748	0	0	0	0	0	0	0	0	0	0	0	0	0	0	0	0	0	0	0	0	0	0	0	0	0	0	0	0	0	0	6	0.0821243	5	0.0684369	1	0.0136874
mmu-miR-434-5p	3471	3162	91.0977	4	0.115241	4	0.115241	0	0	0	0	0	0	0	0	0	0	0	0	0	0	0	0	0	0	0	0	0	0	0	0	0	0	0	0	0	0	0	0	0	0	0	0	17	0.489772	12	0.345722	5	0.144051
mmu-miR-448-3p	11	11	100	0	0	0	0	0	0	0	0	0	0	0	0	0	0	0	0	0	0	0	0	0	0	0	0	0	0	0	0	0	0	0	0	0	0	0	0	0	0	0	0	0	0	0	0	0	0
mmu-miR-449a-5p	85	53	62.3529	0	0	0	0	0	0	0	0	0	0	0	0	0	0	0	0	0	0	0	0	0	0	0	0	0	0	0	0	0	0	0	0	0	0	0	0	0	0	0	0	1	1.17647	1	1.17647	0	0
mmu-miR-449b	3	3	100	0	0	0	0	0	0	0	0	0	0	0	0	0	0	0	0	0	0	0	0	0	0	0	0	0	0	0	0	0	0	0	0	0	0	0	0	0	0	0	0	0	0	0	0	0	0
mmu-miR-449c-5p	3	3	100	0	0	0	0	0	0	0	0	0	0	0	0	0	0	0	0	0	0	0	0	0	0	0	0	0	0	0	0	0	0	0	0	0	0	0	0	0	0	0	0	0	0	0	0	0	0
mmu-miR-450a-1-3p	5	0	0	0	0	0	0	0	0	0	0	0	0	0	0	0	0	0	0	0	0	0	0	0	0	0	0	0	0	0	0	0	0	0	0	0	0	0	0	0	0	0	0	0	0	0	0	0	0
mmu-miR-450a-5p	60	28	46.6667	0	0	0	0	0	0	0	0	0	0	0	0	0	0	0	0	0	0	0	0	0	0	0	0	0	0	0	0	0	0	0	0	0	0	0	0	0	0	0	0	1	1.66667	1	1.66667	0	0
mmu-miR-450b-3p	18	4	22.2222	0	0	0	0	0	0	0	0	0	0	0	0	0	0	0	0	0	0	0	0	0	0	0	0	0	0	0	0	0	0	0	0	0	0	0	0	0	0	0	0	0	0	0	0	0	0
mmu-miR-450b-5p	11	6	54.5455	0	0	0	0	0	0	0	0	0	0	0	0	0	0	0	0	0	0	0	0	0	0	0	0	0	0	0	0	0	0	0	0	0	0	0	0	0	0	0	0	3	27.2727	2	18.1818	1	9.09091
mmu-miR-451a	9	9	100	0	0	0	0	0	0	0	0	0	0	0	0	0	0	0	0	0	0	0	0	0	0	0	0	0	0	0	0	0	0	0	0	0	0	0	0	0	0	0	0	3	33.3333	3	33.3333	0	0
mmu-miR-452-3p	16	3	18.75	0	0	0	0	0	0	0	0	0	0	0	0	0	0	0	0	0	0	0	0	0	0	0	0	0	0	0	0	0	0	0	0	0	0	0	0	0	0	0	0	0	0	0	0	0	0
mmu-miR-452-5p	13	11	84.6154	0	0	0	0	0	0	0	0	0	0	0	0	0	0	0	0	0	0	0	0	0	0	0	0	0	0	0	0	0	0	0	0	0	0	0	0	0	0	0	0	0	0	0	0	0	0
mmu-miR-455-3p	200	140	70	1	0.5	1	0.5	0	0	0	0	0	0	0	0	0	0	0	0	0	0	0	0	0	0	0	0	0	0	0	0	0	0	0	0	0	0	0	0	0	0	0	0	64	32	64	32	0	0
mmu-miR-455-5p	195	58	29.7436	0	0	0	0	0	0	0	0	0	0	0	0	0	0	0	0	0	0	0	0	0	0	0	0	0	0	0	0	0	0	0	0	0	0	0	0	0	0	0	0	26	13.3333	26	13.3333	0	0
mmu-miR-463-3p	1	1	100	0	0	0	0	0	0	0	0	0	0	0	0	0	0	0	0	0	0	0	0	0	0	0	0	0	0	0	0	0	0	0	0	0	0	0	0	0	0	0	0	1	100	1	100	0	0
mmu-miR-465a-3p	1	0	0	0	0	0	0	0	0	0	0	0	0	0	0	0	0	0	0	0	0	0	0	0	0	0	0	0	0	0	0	0	0	0	0	0	0	0	0	0	0	0	0	0	0	0	0	0	0
mmu-miR-465a-5p	4	0	0	0	0	0	0	0	0	0	0	0	0	0	0	0	0	0	0	0	0	0	0	0	0	0	0	0	0	0	0	0	0	0	0	0	0	0	0	0	0	0	0	0	0	0	0	0	0
mmu-miR-465b-3p	2	1	50	0	0	0	0	0	0	0	0	0	0	0	0	0	0	0	0	0	0	0	0	0	0	0	0	0	0	0	0	0	0	0	0	0	0	0	0	0	0	0	0	0	0	0	0	0	0
mmu-miR-465b-5p	2	0	0	0	0	0	0	0	0	0	0	0	0	0	0	0	0	0	0	0	0	0	0	0	0	0	0	0	0	0	0	0	0	0	0	0	0	0	0	0	0	0	0	0	0	0	0	0	0
mmu-miR-465c-3p	2	1	50	0	0	0	0	0	0	0	0	0	0	0	0	0	0	0	0	0	0	0	0	0	0	0	0	0	0	0	0	0	0	0	0	0	0	0	0	0	0	0	0	0	0	0	0	0	0
mmu-miR-465c-5p	8	6	75	0	0	0	0	0	0	0	0	0	0	0	0	0	0	0	0	0	0	0	0	0	0	0	0	0	0	0	0	0	0	0	0	0	0	0	0	0	0	0	0	4	50	4	50	0	0
mmu-miR-466a-3p	92	58	63.0435	0	0	0	0	0	0	0	0	0	0	0	0	0	0	0	0	0	0	0	0	0	0	0	0	0	0	0	0	0	0	0	0	0	0	0	0	0	0	0	0	1	1.08696	1	1.08696	0	0
mmu-miR-466a-5p	7	6	85.7143	0	0	0	0	0	0	0	0	0	0	0	0	0	0	0	0	0	0	0	0	0	0	0	0	0	0	0	0	0	0	0	0	0	0	0	0	0	0	0	0	3	42.8571	2	28.5714	1	14.2857
mmu-miR-466b-3p	253	97	38.3399	1	0.395257	1	0.395257	0	0	1	0.395257	1	0.395257	0	0	0	0	0	0	0	0	0	0	0	0	0	0	0	0	0	0	0	0	0	0	0	0	0	0	0	0	0	0	13	5.13834	10	3.95257	3	1.18577
mmu-miR-466b-5p	12	8	66.6667	0	0	0	0	0	0	0	0	0	0	0	0	0	0	0	0	0	0	0	0	0	0	0	0	0	0	0	0	0	0	0	0	0	0	0	0	0	0	0	0	4	33.3333	3	25	1	8.33333
mmu-miR-466c-3p	95	36	37.8947	0	0	0	0	0	0	0	0	0	0	0	0	0	0	0	0	0	0	0	0	0	0	0	0	0	0	0	0	0	0	0	0	0	0	0	0	0	0	0	0	5	5.26316	4	4.21053	1	1.05263
mmu-miR-466c-5p	20	19	95	0	0	0	0	0	0	0	0	0	0	0	0	0	0	0	0	0	0	0	0	0	0	0	0	0	0	0	0	0	0	0	0	0	0	0	0	0	0	0	0	0	0	0	0	0	0
mmu-miR-466d-3p	436	357	81.8807	0	0	0	0	0	0	0	0	0	0	0	0	0	0	0	0	0	0	0	0	0	0	0	0	0	0	0	0	0	0	0	0	0	0	0	0	0	0	0	0	292	66.9725	292	66.9725	0	0
mmu-miR-466d-5p	2	0	0	0	0	0	0	0	0	0	0	0	0	0	0	0	0	0	0	0	0	0	0	0	0	0	0	0	0	0	0	0	0	0	0	0	0	0	0	0	0	0	0	0	0	0	0	0	0
mmu-miR-466e-3p	93	59	63.4409	0	0	0	0	0	0	0	0	0	0	0	0	0	0	0	0	0	0	0	0	0	0	0	0	0	0	0	0	0	0	0	0	0	0	0	0	0	0	0	0	1	1.07527	1	1.07527	0	0
mmu-miR-466e-5p	3	3	100	0	0	0	0	0	0	0	0	0	0	0	0	0	0	0	0	0	0	0	0	0	0	0	0	0	0	0	0	0	0	0	0	0	0	0	0	0	0	0	0	0	0	0	0	0	0
mmu-miR-466f-3p	13	12	92.3077	0	0	0	0	0	0	0	0	0	0	0	0	0	0	0	0	0	0	0	0	0	0	0	0	0	0	0	0	0	0	0	0	0	0	0	0	0	0	0	0	8	61.5385	5	38.4615	3	23.0769
mmu-miR-466f-5p	1	1	100	0	0	0	0	0	0	0	0	0	0	0	0	0	0	0	0	0	0	0	0	0	0	0	0	0	0	0	0	0	0	0	0	0	0	0	0	0	0	0	0	0	0	0	0	0	0
mmu-miR-466g	65	62	95.3846	0	0	0	0	0	0	0	0	0	0	0	0	0	0	0	0	0	0	0	0	0	0	0	0	0	0	0	0	0	0	0	0	0	0	0	0	0	0	0	0	1	1.53846	1	1.53846	0	0
mmu-miR-466h-3p	7	7	100	0	0	0	0	0	0	0	0	0	0	0	0	0	0	0	0	0	0	0	0	0	0	0	0	0	0	0	0	0	0	0	0	0	0	0	0	0	0	0	0	6	85.7143	4	57.1429	2	28.5714
mmu-miR-466h-5p	73	73	100	0	0	0	0	0	0	0	0	0	0	0	0	0	0	0	0	0	0	0	0	0	0	0	0	0	0	0	0	0	0	0	0	0	0	0	0	0	0	0	0	57	78.0822	1	1.36986	56	76.7123
mmu-miR-466i-3p	1	1	100	0	0	0	0	0	0	0	0	0	0	0	0	0	0	0	0	0	0	0	0	0	0	0	0	0	0	0	0	0	0	0	0	0	0	0	0	0	0	0	0	0	0	0	0	0	0
mmu-miR-466k	10	10	100	0	0	0	0	0	0	0	0	0	0	0	0	0	0	0	0	0	0	0	0	0	0	0	0	0	0	0	0	0	0	0	0	0	0	0	0	0	0	0	0	1	10	1	10	0	0
mmu-miR-466l-3p	1	0	0	0	0	0	0	0	0	0	0	0	0	0	0	0	0	0	0	0	0	0	0	0	0	0	0	0	0	0	0	0	0	0	0	0	0	0	0	0	0	0	0	0	0	0	0	0	0
mmu-miR-466m-3p	4	4	100	0	0	0	0	0	0	0	0	0	0	0	0	0	0	0	0	0	0	0	0	0	0	0	0	0	0	0	0	0	0	0	0	0	0	0	0	0	0	0	0	0	0	0	0	0	0
mmu-miR-466m-5p	0	0	#NAME?	0	#NAME?	0	#NAME?	0	#NAME?	0	#NAME?	0	#NAME?	0	#NAME?	0	#NAME?	0	#NAME?	0	#NAME?	0	#NAME?	0	#NAME?	0	#NAME?	0	#NAME?	0	#NAME?	0	#NAME?	0	#NAME?	0	#NAME?	0	#NAME?	0	#NAME?	0	#NAME?	0	#NAME?	0	#NAME?	0	#NAME?
mmu-miR-466n-3p	16	3	18.75	0	0	0	0	0	0	0	0	0	0	0	0	0	0	0	0	0	0	0	0	0	0	0	0	0	0	0	0	0	0	0	0	0	0	0	0	0	0	0	0	0	0	0	0	0	0
mmu-miR-466n-5p	47	47	100	0	0	0	0	0	0	0	0	0	0	0	0	0	0	0	0	0	0	0	0	0	0	0	0	0	0	0	0	0	0	0	0	0	0	0	0	0	0	0	0	28	59.5745	28	59.5745	0	0
mmu-miR-466o-5p	1	1	100	0	0	0	0	0	0	0	0	0	0	0	0	0	0	0	0	0	0	0	0	0	0	0	0	0	0	0	0	0	0	0	0	0	0	0	0	0	0	0	0	0	0	0	0	0	0
mmu-miR-466p-3p	32	12	37.5	0	0	0	0	0	0	0	0	0	0	0	0	0	0	0	0	0	0	0	0	0	0	0	0	0	0	0	0	0	0	0	0	0	0	0	0	0	0	0	0	2	6.25	1	3.125	0	0
mmu-miR-466p-5p	4	3	75	0	0	0	0	0	0	0	0	0	0	0	0	0	0	0	0	0	0	0	0	0	0	0	0	0	0	0	0	0	0	0	0	0	0	0	0	0	0	0	0	1	25	1	25	0	0
mmu-miR-467a-3p	1	1	100	0	0	0	0	0	0	0	0	0	0	0	0	0	0	0	0	0	0	0	0	0	0	0	0	0	0	0	0	0	0	0	0	0	0	0	0	0	0	0	0	1	100	1	100	0	0
mmu-miR-467a-5p	1029	737	71.6229	3	0.291545	3	0.291545	0	0	0	0	0	0	0	0	0	0	0	0	0	0	0	0	0	0	0	0	0	0	0	0	0	0	0	0	0	0	0	0	0	0	0	0	12	1.16618	12	1.16618	0	0
mmu-miR-467b-5p	410	291	70.9756	0	0	0	0	0	0	0	0	0	0	0	0	0	0	0	0	0	0	0	0	0	0	0	0	0	0	0	0	0	0	0	0	0	0	0	0	0	0	0	0	268	65.3659	264	64.3902	3	0.731707
mmu-miR-467c-3p	1	1	100	0	0	0	0	0	0	0	0	0	0	0	0	0	0	0	0	0	0	0	0	0	0	0	0	0	0	0	0	0	0	0	0	0	0	0	0	0	0	0	0	0	0	0	0	0	0
mmu-miR-467c-5p	324	124	38.2716	2	0.617284	2	0.617284	0	0	0	0	0	0	0	0	0	0	0	0	0	0	0	0	0	0	0	0	0	0	0	0	0	0	0	0	0	0	0	0	0	0	0	0	18	5.55556	18	5.55556	0	0
mmu-miR-467d-3p	41	21	51.2195	3	7.31707	3	7.31707	0	0	3	7.31707	3	7.31707	0	0	0	0	0	0	0	0	0	0	0	0	0	0	0	0	0	0	0	0	0	0	0	0	0	0	0	0	0	0	0	0	0	0	0	0
mmu-miR-467d-5p	457	441	96.4989	0	0	0	0	0	0	0	0	0	0	0	0	0	0	0	0	0	0	0	0	0	0	0	0	0	0	0	0	0	0	0	0	0	0	0	0	0	0	0	0	1	0.218818	1	0.218818	0	0
mmu-miR-467e-3p	5	1	20	0	0	0	0	0	0	0	0	0	0	0	0	0	0	0	0	0	0	0	0	0	0	0	0	0	0	0	0	0	0	0	0	0	0	0	0	0	0	0	0	0	0	0	0	0	0
mmu-miR-467e-5p	205	73	35.6098	0	0	0	0	0	0	0	0	0	0	0	0	0	0	0	0	0	0	0	0	0	0	0	0	0	0	0	0	0	0	0	0	0	0	0	0	0	0	0	0	1	0.487805	0	0	1	0.487805
mmu-miR-470-5p	9	2	22.2222	0	0	0	0	0	0	0	0	0	0	0	0	0	0	0	0	0	0	0	0	0	0	0	0	0	0	0	0	0	0	0	0	0	0	0	0	0	0	0	0	0	0	0	0	0	0
mmu-miR-471-5p	1	1	100	0	0	0	0	0	0	0	0	0	0	0	0	0	0	0	0	0	0	0	0	0	0	0	0	0	0	0	0	0	0	0	0	0	0	0	0	0	0	0	0	1	100	1	100	0	0
mmu-miR-483-5p	37	34	91.8919	0	0	0	0	0	0	0	0	0	0	0	0	0	0	0	0	0	0	0	0	0	0	0	0	0	0	0	0	0	0	0	0	0	0	0	0	0	0	0	0	11	29.7297	10	27.027	0	0
mmu-miR-484	1165	763	65.4936	2	0.171674	2	0.171674	0	0	0	0	0	0	0	0	0	0	0	0	0	0	0	0	0	0	0	0	0	0	0	0	0	0	0	0	0	0	0	0	0	0	0	0	70	6.00858	60	5.15021	8	0.686695
mmu-miR-485-3p	3	3	100	0	0	0	0	0	0	0	0	0	0	0	0	0	0	0	0	0	0	0	0	0	0	0	0	0	0	0	0	0	0	0	0	0	0	0	0	0	0	0	0	1	33.3333	1	33.3333	0	0
mmu-miR-485-5p	763	705	92.3984	0	0	0	0	0	0	0	0	0	0	0	0	0	0	0	0	0	0	1	0.131062	1	0.131062	0	0	0	0	0	0	0	0	0	0	0	0	0	0	0	0	0	0	515	67.4967	493	64.6134	18	2.35911
mmu-miR-486a-3p	68	49	72.0588	0	0	0	0	0	0	0	0	0	0	0	0	0	0	0	0	0	0	0	0	0	0	0	0	0	0	0	0	0	0	0	0	0	0	0	0	0	0	0	0	37	54.4118	36	52.9412	1	1.47059
mmu-miR-486a-5p	248	183	73.7903	0	0	0	0	0	0	0	0	0	0	0	0	0	0	0	0	0	0	0	0	0	0	0	0	0	0	0	0	0	0	0	0	0	0	0	0	0	0	0	0	2	0.806452	1	0.403226	1	0.403226
mmu-miR-486b-3p	1	0	0	0	0	0	0	0	0	0	0	0	0	0	0	0	0	0	0	0	0	0	0	0	0	0	0	0	0	0	0	0	0	0	0	0	0	0	0	0	0	0	0	0	0	0	0	0	0
mmu-miR-486b-5p	246	181	73.5772	0	0	0	0	0	0	0	0	0	0	0	0	0	0	0	0	0	0	0	0	0	0	0	0	0	0	0	0	0	0	0	0	0	0	0	0	0	0	0	0	0	0	0	0	0	0
mmu-miR-487b-3p	11	5	45.4545	0	0	0	0	0	0	0	0	0	0	0	0	0	0	0	0	0	0	0	0	0	0	0	0	0	0	0	0	0	0	0	0	0	0	0	0	0	0	0	0	0	0	0	0	0	0
mmu-miR-488-3p	1	1	100	0	0	0	0	0	0	0	0	0	0	0	0	0	0	0	0	0	0	0	0	0	0	0	0	0	0	0	0	0	0	0	0	0	0	0	0	0	0	0	0	0	0	0	0	0	0
mmu-miR-489-3p	4	1	25	0	0	0	0	0	0	0	0	0	0	0	0	0	0	0	0	0	0	0	0	0	0	0	0	0	0	0	0	0	0	0	0	0	0	0	0	0	0	0	0	0	0	0	0	0	0
mmu-miR-491-3p	3	0	0	0	0	0	0	0	0	0	0	0	0	0	0	0	0	0	0	0	0	0	0	0	0	0	0	0	0	0	0	0	0	0	0	0	0	0	0	0	0	0	0	0	0	0	0	0	0
mmu-miR-491-5p	2	1	50	0	0	0	0	0	0	0	0	0	0	0	0	0	0	0	0	0	0	0	0	0	0	0	0	0	0	0	0	0	0	0	0	0	0	0	0	0	0	0	0	0	0	0	0	0	0
mmu-miR-493-3p	28	27	96.4286	0	0	0	0	0	0	0	0	0	0	0	0	0	0	0	0	0	0	0	0	0	0	0	0	0	0	0	0	0	0	0	0	0	0	0	0	0	0	0	0	0	0	0	0	0	0
mmu-miR-493-5p	732	730	99.7268	0	0	0	0	0	0	0	0	0	0	0	0	0	0	0	0	0	0	0	0	0	0	0	0	0	0	0	0	0	0	0	0	0	0	0	0	0	0	0	0	678	92.623	5	0.68306	118	16.1202
mmu-miR-494-3p	1125	1011	89.8667	3	0.266667	3	0.266667	0	0	1	0.0888889	1	0.0888889	0	0	0	0	0	0	0	0	0	0	0	0	0	0	0	0	0	0	0	0	0	0	0	0	0	0	0	0	0	0	763	67.8222	743	66.0444	14	1.24444
mmu-miR-495-3p	15	10	66.6667	1	6.66667	1	6.66667	0	0	0	0	0	0	0	0	0	0	0	0	0	0	0	0	0	0	0	0	0	0	0	0	0	0	0	0	0	0	0	0	0	0	0	0	0	0	0	0	0	0
mmu-miR-495-5p	36	1	2.77778	0	0	0	0	0	0	0	0	0	0	0	0	0	0	0	0	0	0	1	2.77778	1	2.77778	0	0	0	0	0	0	0	0	0	0	0	0	0	0	0	0	0	0	0	0	0	0	0	0
mmu-miR-496a-3p	9	6	66.6667	0	0	0	0	0	0	0	0	0	0	0	0	0	0	0	0	0	0	0	0	0	0	0	0	0	0	0	0	0	0	0	0	0	0	0	0	0	0	0	0	0	0	0	0	0	0
mmu-miR-497a-3p	8	7	87.5	0	0	0	0	0	0	0	0	0	0	0	0	0	0	0	0	0	0	0	0	0	0	0	0	0	0	0	0	0	0	0	0	0	0	0	0	0	0	0	0	4	50	4	50	0	0
mmu-miR-497a-5p	1369	972	71.0007	1	0.073046	1	0.073046	0	0	0	0	0	0	0	0	0	0	0	0	0	0	0	0	0	0	0	0	0	0	0	0	0	0	0	0	0	0	0	0	0	0	0	0	26	1.8992	25	1.82615	1	0.073046
mmu-miR-497b	2	1	50	0	0	0	0	0	0	0	0	0	0	0	0	0	0	0	0	0	0	0	0	0	0	0	0	0	0	0	0	0	0	0	0	0	0	0	0	0	0	0	0	0	0	0	0	0	0
mmu-miR-499-5p	38	14	36.8421	0	0	0	0	0	0	0	0	0	0	0	0	0	0	0	0	0	0	0	0	0	0	0	0	0	0	0	0	0	0	0	0	0	0	0	0	0	0	0	0	8	21.0526	8	21.0526	0	0
mmu-miR-500-3p	268	215	80.2239	0	0	0	0	0	0	0	0	0	0	0	0	0	0	0	0	0	0	0	0	0	0	0	0	0	0	0	0	0	0	0	0	0	0	0	0	0	0	0	0	1	0.373134	1	0.373134	0	0
mmu-miR-500-5p	2	2	100	0	0	0	0	0	0	0	0	0	0	0	0	0	0	0	0	0	0	0	0	0	0	0	0	0	0	0	0	0	0	0	0	0	0	0	0	0	0	0	0	0	0	0	0	0	0
mmu-miR-501-3p	3104	2243	72.2616	10	0.322165	10	0.322165	0	0	0	0	0	0	0	0	0	0	0	0	0	0	0	0	0	0	0	0	0	0	0	0	0	0	0	0	0	0	0	0	0	0	0	0	1621	52.2229	1620	52.1907	1	0.0322165
mmu-miR-501-5p	26	25	96.1538	0	0	0	0	0	0	0	0	0	0	0	0	0	0	0	0	0	0	0	0	0	0	0	0	0	0	0	0	0	0	0	0	0	0	0	0	0	0	0	0	2	7.69231	1	3.84615	0	0
mmu-miR-503-3p	20	4	20	0	0	0	0	0	0	0	0	0	0	0	0	0	0	0	0	0	0	0	0	0	0	0	0	0	0	0	0	0	0	0	0	0	0	0	0	0	0	0	0	0	0	0	0	0	0
mmu-miR-503-5p	72	29	40.2778	0	0	0	0	0	0	0	0	0	0	0	0	0	0	0	0	0	0	0	0	0	0	0	0	0	0	0	0	0	0	0	0	0	0	0	0	0	0	0	0	0	0	0	0	0	0
mmu-miR-504-3p	4	4	100	0	0	0	0	0	0	0	0	0	0	0	0	0	0	0	0	0	0	0	0	0	0	0	0	0	0	0	0	0	0	0	0	0	0	0	0	0	0	0	0	1	25	1	25	0	0
mmu-miR-504-5p	2	0	0	0	0	0	0	0	0	0	0	0	0	0	0	0	0	0	0	0	0	0	0	0	0	0	0	0	0	0	0	0	0	0	0	0	0	0	0	0	0	0	0	0	0	0	0	0	0
mmu-miR-505-5p	16	8	50	1	6.25	1	6.25	0	0	0	0	0	0	0	0	0	0	0	0	0	0	0	0	0	0	0	0	0	0	0	0	0	0	0	0	0	0	0	0	0	0	0	0	0	0	0	0	0	0
mmu-miR-5099	152	144	94.7368	0	0	0	0	0	0	0	0	0	0	0	0	0	0	0	0	0	0	0	0	0	0	0	0	0	0	0	0	0	0	0	0	0	0	0	0	0	0	0	0	0	0	0	0	0	0
mmu-miR-5100	31	31	100	0	0	0	0	0	0	0	0	0	0	0	0	0	0	0	0	0	0	0	0	0	0	0	0	0	0	0	0	0	0	0	0	0	0	0	0	0	0	0	0	0	0	0	0	0	0
mmu-miR-5101	4	3	75	0	0	0	0	0	0	0	0	0	0	0	0	0	0	0	0	0	0	0	0	0	0	0	0	0	0	0	0	0	0	0	0	0	0	0	0	0	0	0	0	0	0	0	0	0	0
mmu-miR-5103	4	4	100	0	0	0	0	0	0	0	0	0	0	0	0	0	0	0	0	0	0	0	0	0	0	0	0	0	0	0	0	0	0	0	0	0	0	0	0	0	0	0	0	3	75	3	75	0	0
mmu-miR-5108	7	7	100	0	0	0	0	0	0	0	0	0	0	0	0	0	0	0	0	0	0	0	0	0	0	0	0	0	0	0	0	0	0	0	0	0	0	0	0	0	0	0	0	0	0	0	0	0	0
mmu-miR-511-3p	1	1	100	0	0	0	0	0	0	0	0	0	0	0	0	0	0	0	0	0	0	0	0	0	0	0	0	0	0	0	0	0	0	0	0	0	0	0	0	0	0	0	0	0	0	0	0	0	0
mmu-miR-5114	10	2	20	0	0	0	0	0	0	0	0	0	0	0	0	0	0	0	0	0	0	0	0	0	0	0	0	0	0	0	0	0	0	0	0	0	0	0	0	0	0	0	0	2	20	2	20	0	0
mmu-miR-5119	1	1	100	0	0	0	0	0	0	0	0	0	0	0	0	0	0	0	0	0	0	0	0	0	0	0	0	0	0	0	0	0	0	0	0	0	0	0	0	0	0	0	0	0	0	0	0	0	0
mmu-miR-5123	7	7	100	0	0	0	0	0	0	0	0	0	0	0	0	0	0	0	0	0	0	0	0	0	0	0	0	0	0	0	0	0	0	0	0	0	0	0	0	0	0	0	0	0	0	0	0	0	0
mmu-miR-5126	3	3	100	2	66.6667	2	66.6667	0	0	0	0	0	0	0	0	0	0	0	0	0	0	0	0	0	0	0	0	0	0	0	0	0	0	0	0	0	0	0	0	0	0	0	0	0	0	0	0	0	0
mmu-miR-5128	3	2	66.6667	0	0	0	0	0	0	0	0	0	0	0	0	0	0	0	0	0	0	0	0	0	0	0	0	0	0	0	0	0	0	0	0	0	0	0	0	0	0	0	0	0	0	0	0	0	0
mmu-miR-5129-5p	12	12	100	5	41.6667	5	41.6667	0	0	0	0	0	0	0	0	0	0	0	0	0	0	0	0	0	0	0	0	0	0	0	0	0	0	0	0	0	0	0	0	0	0	0	0	0	0	0	0	0	0
mmu-miR-5132-3p	1	1	100	0	0	0	0	0	0	0	0	0	0	0	0	0	0	0	0	0	0	0	0	0	0	0	0	0	0	0	0	0	0	0	0	0	0	0	0	0	0	0	0	0	0	0	0	0	0
mmu-miR-5132-5p	5	4	80	0	0	0	0	0	0	0	0	0	0	0	0	0	0	0	0	0	0	0	0	0	0	0	0	0	0	0	0	0	0	0	0	0	0	0	0	0	0	0	0	3	60	3	60	0	0
mmu-miR-5134-3p	2	2	100	0	0	0	0	0	0	0	0	0	0	0	0	0	0	0	0	0	0	0	0	0	0	0	0	0	0	0	0	0	0	0	0	0	0	0	0	0	0	0	0	0	0	0	0	0	0
mmu-miR-532-3p	219	203	92.6941	0	0	0	0	0	0	0	0	0	0	0	0	0	0	0	0	0	0	0	0	0	0	0	0	0	0	0	0	0	0	0	0	0	0	0	0	0	0	0	0	14	6.39269	14	6.39269	0	0
mmu-miR-532-5p	2346	269	11.4663	14	0.59676	14	0.59676	0	0	1	0.0426257	1	0.0426257	0	0	0	0	0	0	0	0	2	0.0852515	0	0	2	0.0852515	0	0	0	0	0	0	0	0	0	0	0	0	0	0	0	0	33	1.40665	33	1.40665	0	0
mmu-miR-539-3p	5	0	0	0	0	0	0	0	0	0	0	0	0	0	0	0	0	0	0	0	0	0	0	0	0	0	0	0	0	0	0	0	0	0	0	0	0	0	0	0	0	0	0	0	0	0	0	0	0
mmu-miR-539-5p	119	67	56.3025	1	0.840336	1	0.840336	0	0	0	0	0	0	0	0	0	0	0	0	0	0	0	0	0	0	0	0	0	0	0	0	0	0	0	0	0	0	0	0	0	0	0	0	54	45.3782	49	41.1765	5	4.20168
mmu-miR-540-3p	525	463	88.1905	0	0	0	0	0	0	0	0	0	0	0	0	0	0	0	0	0	0	0	0	0	0	0	0	0	0	0	0	0	0	0	0	0	0	0	0	0	0	0	0	301	57.3333	97	18.4762	203	38.6667
mmu-miR-540-5p	14	12	85.7143	0	0	0	0	0	0	0	0	0	0	0	0	0	0	0	0	0	0	0	0	0	0	0	0	0	0	0	0	0	0	0	0	0	0	0	0	0	0	0	0	0	0	0	0	0	0
mmu-miR-541-3p	63	8	12.6984	0	0	0	0	0	0	0	0	0	0	0	0	0	0	0	0	0	0	0	0	0	0	0	0	0	0	0	0	0	0	0	0	0	0	0	0	0	0	0	0	0	0	0	0	0	0
mmu-miR-541-5p	18974	11087	58.4326	80	0.42163	77	0.405818	3	0.0158111	1	0.00527037	1	0.00527037	0	0	0	0	0	0	0	0	1	0.00527037	1	0.00527037	0	0	0	0	0	0	0	0	0	0	0	0	0	0	0	0	0	0	1320	6.95689	1301	6.85675	16	0.0843259
mmu-miR-542-3p	339	277	81.7109	0	0	0	0	0	0	0	0	0	0	0	0	0	0	0	0	0	0	0	0	0	0	0	0	0	0	0	0	0	0	0	0	0	0	0	0	0	0	0	0	102	30.0885	101	29.7935	1	0.294985
mmu-miR-542-5p	16	2	12.5	0	0	0	0	0	0	0	0	0	0	0	0	0	0	0	0	0	0	0	0	0	0	0	0	0	0	0	0	0	0	0	0	0	0	0	0	0	0	0	0	1	6.25	1	6.25	0	0
mmu-miR-543-3p	73	59	80.8219	0	0	0	0	0	0	0	0	0	0	0	0	0	0	0	0	0	0	0	0	0	0	0	0	0	0	0	0	0	0	0	0	0	0	0	0	0	0	0	0	15	20.5479	15	20.5479	0	0
mmu-miR-543-5p	1	0	0	0	0	0	0	0	0	0	0	0	0	0	0	0	0	0	0	0	0	0	0	0	0	0	0	0	0	0	0	0	0	0	0	0	0	0	0	0	0	0	0	0	0	0	0	0	0
mmu-miR-544-5p	5	0	0	0	0	0	0	0	0	0	0	0	0	0	0	0	0	0	0	0	0	0	0	0	0	0	0	0	0	0	0	0	0	0	0	0	0	0	0	0	0	0	0	0	0	0	0	0	0
mmu-miR-547-3p	26	23	88.4615	0	0	0	0	0	0	0	0	0	0	0	0	0	0	0	0	0	0	0	0	0	0	0	0	0	0	0	0	0	0	0	0	0	0	0	0	0	0	0	0	1	3.84615	1	3.84615	0	0
mmu-miR-5615-5p	1	0	0	0	0	0	0	0	0	0	0	0	0	0	0	0	0	0	0	0	0	0	0	0	0	0	0	0	0	0	0	0	0	0	0	0	0	0	0	0	0	0	0	0	0	0	0	0	0
mmu-miR-5617-3p	4	4	100	0	0	0	0	0	0	0	0	0	0	0	0	0	0	0	0	0	0	0	0	0	0	0	0	0	0	0	0	0	0	0	0	0	0	0	0	0	0	0	0	0	0	0	0	0	0
mmu-miR-5617-5p	1	0	0	0	0	0	0	0	0	0	0	0	0	0	0	0	0	0	0	0	0	0	0	0	0	0	0	0	0	0	0	0	0	0	0	0	0	0	0	0	0	0	0	0	0	0	0	0	0
mmu-miR-5620-5p	10	10	100	0	0	0	0	0	0	0	0	0	0	0	0	0	0	0	0	0	0	0	0	0	0	0	0	0	0	0	0	0	0	0	0	0	0	0	0	0	0	0	0	4	40	4	40	0	0
mmu-miR-5621-3p	7	0	0	0	0	0	0	0	0	0	0	0	0	0	0	0	0	0	0	0	0	0	0	0	0	0	0	0	0	0	0	0	0	0	0	0	0	0	0	0	0	0	0	0	0	0	0	0	0
mmu-miR-5621-5p	1	1	100	0	0	0	0	0	0	0	0	0	0	0	0	0	0	0	0	0	0	0	0	0	0	0	0	0	0	0	0	0	0	0	0	0	0	0	0	0	0	0	0	0	0	0	0	0	0
mmu-miR-5622-3p	2	0	0	0	0	0	0	0	0	0	0	0	0	0	0	0	0	0	0	0	0	0	0	0	0	0	0	0	0	0	0	0	0	0	0	0	0	0	0	0	0	0	0	0	0	0	0	0	0
mmu-miR-5623-5p	3	2	66.6667	0	0	0	0	0	0	0	0	0	0	0	0	0	0	0	0	0	0	0	0	0	0	0	0	0	0	0	0	0	0	0	0	0	0	0	0	0	0	0	0	0	0	0	0	0	0
mmu-miR-5624-3p	4	4	100	0	0	0	0	0	0	0	0	0	0	0	0	0	0	0	0	0	0	0	0	0	0	0	0	0	0	0	0	0	0	0	0	0	0	0	0	0	0	0	0	0	0	0	0	0	0
mmu-miR-5626-5p	2	0	0	0	0	0	0	0	0	0	0	0	0	0	0	0	0	0	0	0	0	0	0	0	0	0	0	0	0	0	0	0	0	0	0	0	0	0	0	0	0	0	0	0	0	0	0	0	0
mmu-miR-5709-5p	49	6	12.2449	0	0	0	0	0	0	0	0	0	0	0	0	0	0	0	0	0	0	0	0	0	0	0	0	0	0	0	0	0	0	0	0	0	0	0	0	0	0	0	0	4	8.16327	4	8.16327	0	0
mmu-miR-574-3p	356	128	35.9551	1	0.280899	1	0.280899	0	0	0	0	0	0	0	0	0	0	0	0	0	0	0	0	0	0	0	0	0	0	0	0	0	0	0	0	0	0	0	0	0	0	0	0	0	0	0	0	0	0
mmu-miR-574-5p	6152	4818	78.316	21	0.341352	21	0.341352	0	0	0	0	0	0	0	0	0	0	0	0	0	0	2	0.0325098	2	0.0325098	0	0	0	0	0	0	0	0	0	0	0	0	0	0	0	0	0	0	630	10.2406	501	8.14369	129	2.09688
mmu-miR-582-3p	71	61	85.9155	0	0	0	0	0	0	0	0	0	0	0	0	0	0	0	0	0	0	0	0	0	0	0	0	0	0	0	0	0	0	0	0	0	0	0	0	0	0	0	0	57	80.2817	44	61.9718	13	18.3099
mmu-miR-582-5p	23	6	26.087	0	0	0	0	0	0	0	0	0	0	0	0	0	0	0	0	0	0	0	0	0	0	0	0	0	0	0	0	0	0	0	0	0	0	0	0	0	0	0	0	4	17.3913	4	17.3913	0	0
mmu-miR-592-5p	15	14	93.3333	0	0	0	0	0	0	0	0	0	0	0	0	0	0	0	0	0	0	0	0	0	0	0	0	0	0	0	0	0	0	0	0	0	0	0	0	0	0	0	0	0	0	0	0	0	0
mmu-miR-598-3p	169	159	94.0828	0	0	0	0	0	0	0	0	0	0	0	0	0	0	0	0	0	0	0	0	0	0	0	0	0	0	0	0	0	0	0	0	0	0	0	0	0	0	0	0	119	70.4142	38	22.4852	79	46.7456
mmu-miR-615-3p	393	285	72.5191	2	0.508906	2	0.508906	0	0	0	0	0	0	0	0	0	0	0	0	0	0	0	0	0	0	0	0	0	0	0	0	0	0	0	0	0	0	0	0	0	0	0	0	0	0	0	0	0	0
mmu-miR-615-5p	18	1	5.55556	0	0	0	0	0	0	0	0	0	0	0	0	0	0	0	0	0	0	0	0	0	0	0	0	0	0	0	0	0	0	0	0	0	0	0	0	0	0	0	0	0	0	0	0	0	0
mmu-miR-6236	3	3	100	0	0	0	0	0	0	0	0	0	0	0	0	0	0	0	0	0	0	0	0	0	0	0	0	0	0	0	0	0	0	0	0	0	0	0	0	0	0	0	0	0	0	0	0	0	0
mmu-miR-6399	1	0	0	0	0	0	0	0	0	0	0	0	0	0	0	0	0	0	0	0	0	0	0	0	0	0	0	0	0	0	0	0	0	0	0	0	0	0	0	0	0	0	0	0	0	0	0	0	0
mmu-miR-6412	142	142	100	0	0	0	0	0	0	0	0	0	0	0	0	0	0	0	0	0	0	0	0	0	0	0	0	0	0	0	0	0	0	0	0	0	0	0	0	0	0	0	0	0	0	0	0	0	0
mmu-miR-6418-3p	20	20	100	0	0	0	0	0	0	0	0	0	0	0	0	0	0	0	0	0	0	0	0	0	0	0	0	0	0	0	0	0	0	0	0	0	0	0	0	0	0	0	0	0	0	0	0	0	0
mmu-miR-6516-3p	7	5	71.4286	0	0	0	0	0	0	0	0	0	0	0	0	0	0	0	0	0	0	0	0	0	0	0	0	0	0	0	0	0	0	0	0	0	0	0	0	0	0	0	0	3	42.8571	3	42.8571	0	0
mmu-miR-6516-5p	102	90	88.2353	0	0	0	0	0	0	0	0	0	0	0	0	0	0	0	0	0	0	0	0	0	0	0	0	0	0	0	0	0	0	0	0	0	0	0	0	0	0	0	0	54	52.9412	48	47.0588	4	3.92157
mmu-miR-652-3p	6121	2994	48.9136	25	0.40843	24	0.392093	1	0.0163372	2	0.0326744	2	0.0326744	0	0	0	0	0	0	0	0	4	0.0653488	2	0.0326744	2	0.0326744	0	0	0	0	0	0	0	0	0	0	0	0	0	0	0	0	5	0.081686	5	0.081686	0	0
mmu-miR-6538	2	2	100	0	0	0	0	0	0	0	0	0	0	0	0	0	0	0	0	0	0	0	0	0	0	0	0	0	0	0	0	0	0	0	0	0	0	0	0	0	0	0	0	0	0	0	0	0	0
mmu-miR-6539	68	59	86.7647	0	0	0	0	0	0	0	0	0	0	0	0	0	0	0	0	0	0	0	0	0	0	0	0	0	0	0	0	0	0	0	0	0	0	0	0	0	0	0	0	0	0	0	0	0	0
mmu-miR-6540-3p	16	14	87.5	0	0	0	0	0	0	0	0	0	0	0	0	0	0	0	0	0	0	0	0	0	0	0	0	0	0	0	0	0	0	0	0	0	0	0	0	0	0	0	0	3	18.75	1	6.25	2	12.5
mmu-miR-6540-5p	54	34	62.963	0	0	0	0	0	0	0	0	0	0	0	0	0	0	0	0	0	0	0	0	0	0	0	0	0	0	0	0	0	0	0	0	0	0	0	0	0	0	0	0	9	16.6667	7	12.963	2	3.7037
mmu-miR-6546-5p	1	1	100	0	0	0	0	0	0	0	0	0	0	0	0	0	0	0	0	0	0	0	0	0	0	0	0	0	0	0	0	0	0	0	0	0	0	0	0	0	0	0	0	0	0	0	0	0	0
mmu-miR-664-3p	62	57	91.9355	0	0	0	0	0	0	0	0	0	0	0	0	0	0	0	0	0	0	0	0	0	0	0	0	0	0	0	0	0	0	0	0	0	0	0	0	0	0	0	0	13	20.9677	5	8.06452	7	11.2903
mmu-miR-664-5p	2160	1932	89.4444	0	0	0	0	0	0	0	0	0	0	0	0	1	0.0462963	1	0.0462963	0	0	0	0	0	0	0	0	0	0	0	0	0	0	0	0	0	0	0	0	0	0	0	0	1819	84.213	1774	82.1296	41	1.89815
mmu-miR-665-3p	15	15	100	0	0	0	0	0	0	0	0	0	0	0	0	0	0	0	0	0	0	0	0	0	0	0	0	0	0	0	0	0	0	0	0	0	0	0	0	0	0	0	0	7	46.6667	0	0	5	33.3333
mmu-miR-666-3p	2	2	100	0	0	0	0	0	0	0	0	0	0	0	0	0	0	0	0	0	0	0	0	0	0	0	0	0	0	0	0	0	0	0	0	0	0	0	0	0	0	0	0	0	0	0	0	0	0
mmu-miR-666-5p	115	107	93.0435	0	0	0	0	0	0	0	0	0	0	0	0	0	0	0	0	0	0	0	0	0	0	0	0	0	0	0	0	0	0	0	0	0	0	0	0	0	0	0	0	6	5.21739	2	1.73913	4	3.47826
mmu-miR-667-3p	256	202	78.9062	1	0.390625	1	0.390625	0	0	0	0	0	0	0	0	0	0	0	0	0	0	0	0	0	0	0	0	0	0	0	0	0	0	0	0	0	0	0	0	0	0	0	0	0	0	0	0	0	0
mmu-miR-667-5p	141	48	34.0426	3	2.12766	3	2.12766	0	0	0	0	0	0	0	0	0	0	0	0	0	0	1	0.70922	1	0.70922	0	0	0	0	0	0	0	0	0	0	0	0	0	0	0	0	0	0	0	0	0	0	0	0
mmu-miR-668-3p	194	140	72.1649	0	0	0	0	0	0	0	0	0	0	0	0	0	0	0	0	0	0	0	0	0	0	0	0	0	0	0	0	0	0	0	0	0	0	0	0	0	0	0	0	0	0	0	0	0	0
mmu-miR-668-5p	1	1	100	0	0	0	0	0	0	0	0	0	0	0	0	0	0	0	0	0	0	0	0	0	0	0	0	0	0	0	0	0	0	0	0	0	0	0	0	0	0	0	0	0	0	0	0	0	0
mmu-miR-669a-3-3p	1	0	0	0	0	0	0	0	0	0	0	0	0	0	0	0	0	0	0	0	0	0	0	0	0	0	0	0	0	0	0	0	0	0	0	0	0	0	0	0	0	0	0	0	0	0	0	0	0
mmu-miR-669a-3p	364	228	62.6374	3	0.824176	3	0.824176	0	0	2	0.549451	2	0.549451	0	0	0	0	0	0	0	0	0	0	0	0	0	0	0	0	0	0	0	0	0	0	0	0	0	0	0	0	0	0	0	0	0	0	0	0
mmu-miR-669a-5p	140	111	79.2857	0	0	0	0	0	0	0	0	0	0	0	0	0	0	0	0	0	0	0	0	0	0	0	0	0	0	0	0	0	0	0	0	0	0	0	0	0	0	0	0	0	0	0	0	0	0
mmu-miR-669b-3p	1	0	0	0	0	0	0	0	0	0	0	0	0	0	0	0	0	0	0	0	0	0	0	0	0	0	0	0	0	0	0	0	0	0	0	0	0	0	0	0	0	0	0	0	0	0	0	0	0
mmu-miR-669b-5p	78	67	85.8974	0	0	0	0	0	0	0	0	0	0	0	0	0	0	0	0	0	0	0	0	0	0	0	0	0	0	0	0	0	0	0	0	0	0	0	0	0	0	0	0	25	32.0513	23	29.4872	2	2.5641
mmu-miR-669c-5p	13096	9543	72.8696	17	0.129811	17	0.129811	0	0	0	0	0	0	0	0	0	0	0	0	0	0	1	0.00763592	1	0.00763592	0	0	0	0	0	0	0	0	0	0	0	0	0	0	0	0	0	0	7780	59.4075	221	1.68754	7347	56.1011
mmu-miR-669d-5p	73	66	90.411	0	0	0	0	0	0	0	0	0	0	0	0	0	0	0	0	0	0	0	0	0	0	0	0	0	0	0	0	0	0	0	0	0	0	0	0	0	0	0	0	36	49.3151	36	49.3151	0	0
mmu-miR-669e-3p	14	9	64.2857	0	0	0	0	0	0	0	0	0	0	0	0	0	0	0	0	0	0	0	0	0	0	0	0	0	0	0	0	0	0	0	0	0	0	0	0	0	0	0	0	8	57.1429	8	57.1429	0	0
mmu-miR-669f-3p	45	22	48.8889	0	0	0	0	0	0	0	0	0	0	0	0	0	0	0	0	0	0	0	0	0	0	0	0	0	0	0	0	0	0	0	0	0	0	0	0	0	0	0	0	0	0	0	0	0	0
mmu-miR-669f-5p	26	23	88.4615	1	3.84615	1	3.84615	0	0	0	0	0	0	0	0	0	0	0	0	0	0	0	0	0	0	0	0	0	0	0	0	0	0	0	0	0	0	0	0	0	0	0	0	0	0	0	0	0	0
mmu-miR-669h-5p	22	13	59.0909	0	0	0	0	0	0	0	0	0	0	0	0	0	0	0	0	0	0	0	0	0	0	0	0	0	0	0	0	0	0	0	0	0	0	0	0	0	0	0	0	0	0	0	0	0	0
mmu-miR-669k-5p	1	1	100	0	0	0	0	0	0	0	0	0	0	0	0	0	0	0	0	0	0	0	0	0	0	0	0	0	0	0	0	0	0	0	0	0	0	0	0	0	0	0	0	0	0	0	0	0	0
mmu-miR-669l-3p	3	2	66.6667	1	33.3333	1	33.3333	0	0	1	33.3333	1	33.3333	0	0	0	0	0	0	0	0	0	0	0	0	0	0	0	0	0	0	0	0	0	0	0	0	0	0	0	0	0	0	0	0	0	0	0	0
mmu-miR-669l-5p	170	72	42.3529	0	0	0	0	0	0	0	0	0	0	0	0	0	0	0	0	0	0	0	0	0	0	0	0	0	0	0	0	0	0	0	0	0	0	0	0	0	0	0	0	32	18.8235	25	14.7059	7	4.11765
mmu-miR-669m-5p	1	1	100	0	0	0	0	0	0	0	0	0	0	0	0	0	0	0	0	0	0	0	0	0	0	0	0	0	0	0	0	0	0	0	0	0	0	0	0	0	0	0	0	0	0	0	0	0	0
mmu-miR-669n	4	2	50	0	0	0	0	0	0	0	0	0	0	0	0	0	0	0	0	0	0	0	0	0	0	0	0	0	0	0	0	0	0	0	0	0	0	0	0	0	0	0	0	0	0	0	0	0	0
mmu-miR-669o-3p	33	21	63.6364	0	0	0	0	0	0	0	0	0	0	0	0	0	0	0	0	0	0	0	0	0	0	0	0	0	0	0	0	0	0	0	0	0	0	0	0	0	0	0	0	0	0	0	0	0	0
mmu-miR-669o-5p	69	23	33.3333	0	0	0	0	0	0	0	0	0	0	0	0	0	0	0	0	0	0	0	0	0	0	0	0	0	0	0	0	0	0	0	0	0	0	0	0	0	0	0	0	10	14.4928	9	13.0435	1	1.44928
mmu-miR-669p-3p	1	1	100	0	0	0	0	0	0	0	0	0	0	0	0	0	0	0	0	0	0	0	0	0	0	0	0	0	0	0	0	0	0	0	0	0	0	0	0	0	0	0	0	0	0	0	0	0	0
mmu-miR-669p-5p	23	18	78.2609	0	0	0	0	0	0	0	0	0	0	0	0	0	0	0	0	0	0	0	0	0	0	0	0	0	0	0	0	0	0	0	0	0	0	0	0	0	0	0	0	0	0	0	0	0	0
mmu-miR-671-3p	295	167	56.6102	0	0	0	0	0	0	0	0	0	0	0	0	0	0	0	0	0	0	0	0	0	0	0	0	0	0	0	0	0	0	0	0	0	0	0	0	0	0	0	0	63	21.3559	62	21.0169	1	0.338983
mmu-miR-671-5p	5140	3381	65.7782	13	0.252918	13	0.252918	0	0	0	0	0	0	0	0	1	0.0194553	1	0.0194553	0	0	1	0.0194553	1	0.0194553	0	0	0	0	0	0	0	0	0	0	0	0	0	0	0	0	0	0	2719	52.8988	2680	52.1401	39	0.758755
mmu-miR-672-5p	353	92	26.0623	1	0.283286	1	0.283286	0	0	0	0	0	0	0	0	0	0	0	0	0	0	1	0.283286	0	0	1	0.283286	0	0	0	0	0	0	0	0	0	0	0	0	0	0	0	0	0	0	0	0	0	0
mmu-miR-673-3p	61	49	80.3279	0	0	0	0	0	0	0	0	0	0	0	0	0	0	0	0	0	0	0	0	0	0	0	0	0	0	0	0	0	0	0	0	0	0	0	0	0	0	0	0	0	0	0	0	0	0
mmu-miR-673-5p	171	130	76.0234	1	0.584795	1	0.584795	0	0	0	0	0	0	0	0	0	0	0	0	0	0	0	0	0	0	0	0	0	0	0	0	0	0	0	0	0	0	0	0	0	0	0	0	44	25.731	44	25.731	0	0
mmu-miR-674-3p	732	669	91.3934	0	0	0	0	0	0	0	0	0	0	0	0	0	0	0	0	0	0	0	0	0	0	0	0	0	0	0	0	0	0	0	0	0	0	0	0	0	0	0	0	50	6.8306	50	6.8306	0	0
mmu-miR-674-5p	884	820	92.7602	0	0	0	0	0	0	0	0	0	0	0	0	0	0	0	0	0	0	0	0	0	0	0	0	0	0	0	0	0	0	0	0	0	0	0	0	0	0	0	0	23	2.60181	22	2.48869	1	0.113122
mmu-miR-676-3p	5407	2730	50.4901	14	0.258924	14	0.258924	0	0	0	0	0	0	0	0	0	0	0	0	0	0	2	0.0369891	1	0.0184945	1	0.0184945	0	0	0	0	0	0	0	0	0	0	0	0	0	0	0	0	1245	23.0257	833	15.406	411	7.60126
mmu-miR-676-5p	992	37	3.72984	2	0.201613	2	0.201613	0	0	1	0.100806	1	0.100806	0	0	0	0	0	0	0	0	0	0	0	0	0	0	0	0	0	0	0	0	0	0	0	0	0	0	0	0	0	0	16	1.6129	15	1.5121	1	0.100806
mmu-miR-677-3p	1	1	100	0	0	0	0	0	0	0	0	0	0	0	0	0	0	0	0	0	0	0	0	0	0	0	0	0	0	0	0	0	0	0	0	0	0	0	0	0	0	0	0	0	0	0	0	0	0
mmu-miR-677-5p	22	17	77.2727	0	0	0	0	0	0	0	0	0	0	0	0	0	0	0	0	0	0	0	0	0	0	0	0	0	0	0	0	0	0	0	0	0	0	0	0	0	0	0	0	13	59.0909	4	18.1818	9	40.9091
mmu-miR-679-3p	41	21	51.2195	0	0	0	0	0	0	0	0	0	0	0	0	0	0	0	0	0	0	0	0	0	0	0	0	0	0	0	0	0	0	0	0	0	0	0	0	0	0	0	0	0	0	0	0	0	0
mmu-miR-679-5p	2	1	50	0	0	0	0	0	0	0	0	0	0	0	0	0	0	0	0	0	0	0	0	0	0	0	0	0	0	0	0	0	0	0	0	0	0	0	0	0	0	0	0	0	0	0	0	0	0
mmu-miR-6896-5p	20	11	55	0	0	0	0	0	0	0	0	0	0	0	0	0	0	0	0	0	0	0	0	0	0	0	0	0	0	0	0	0	0	0	0	0	0	0	0	0	0	0	0	2	10	2	10	0	0
mmu-miR-6897-3p	1	1	100	0	0	0	0	0	0	0	0	0	0	0	0	0	0	0	0	0	0	0	0	0	0	0	0	0	0	0	0	0	0	0	0	0	0	0	0	0	0	0	0	0	0	0	0	0	0
mmu-miR-6897-5p	1	1	100	0	0	0	0	0	0	0	0	0	0	0	0	0	0	0	0	0	0	0	0	0	0	0	0	0	0	0	0	0	0	0	0	0	0	0	0	0	0	0	0	0	0	0	0	0	0
mmu-miR-6898-5p	1	1	100	0	0	0	0	0	0	0	0	0	0	0	0	0	0	0	0	0	0	0	0	0	0	0	0	0	0	0	0	0	0	0	0	0	0	0	0	0	0	0	0	0	0	0	0	0	0
mmu-miR-6899-3p	36	10	27.7778	0	0	0	0	0	0	0	0	0	0	0	0	0	0	0	0	0	0	0	0	0	0	0	0	0	0	0	0	0	0	0	0	0	0	0	0	0	0	0	0	0	0	0	0	0	0
mmu-miR-690	1	1	100	0	0	0	0	0	0	0	0	0	0	0	0	0	0	0	0	0	0	0	0	0	0	0	0	0	0	0	0	0	0	0	0	0	0	0	0	0	0	0	0	1	100	1	100	0	0
mmu-miR-6900-3p	65	46	70.7692	0	0	0	0	0	0	0	0	0	0	0	0	0	0	0	0	0	0	1	1.53846	1	1.53846	0	0	0	0	0	0	0	0	0	0	0	0	0	0	0	0	0	0	0	0	0	0	0	0
mmu-miR-6901-3p	2	2	100	0	0	0	0	0	0	0	0	0	0	0	0	0	0	0	0	0	0	0	0	0	0	0	0	0	0	0	0	0	0	0	0	0	0	0	0	0	0	0	0	0	0	0	0	0	0
mmu-miR-6901-5p	29	22	75.8621	0	0	0	0	0	0	0	0	0	0	0	0	0	0	0	0	0	0	0	0	0	0	0	0	0	0	0	0	0	0	0	0	0	0	0	0	0	0	0	0	4	13.7931	0	0	3	10.3448
mmu-miR-6902-3p	1	1	100	0	0	0	0	0	0	0	0	0	0	0	0	0	0	0	0	0	0	0	0	0	0	0	0	0	0	0	0	0	0	0	0	0	0	0	0	0	0	0	0	0	0	0	0	0	0
mmu-miR-6902-5p	1	1	100	0	0	0	0	0	0	0	0	0	0	0	0	0	0	0	0	0	0	0	0	0	0	0	0	0	0	0	0	0	0	0	0	0	0	0	0	0	0	0	0	1	100	0	0	0	0
mmu-miR-6903-3p	2	2	100	0	0	0	0	0	0	0	0	0	0	0	0	0	0	0	0	0	0	0	0	0	0	0	0	0	0	0	0	0	0	0	0	0	0	0	0	0	0	0	0	0	0	0	0	0	0
mmu-miR-6904-3p	1	1	100	0	0	0	0	0	0	0	0	0	0	0	0	0	0	0	0	0	0	0	0	0	0	0	0	0	0	0	0	0	0	0	0	0	0	0	0	0	0	0	0	0	0	0	0	0	0
mmu-miR-6904-5p	1	0	0	0	0	0	0	0	0	0	0	0	0	0	0	0	0	0	0	0	0	0	0	0	0	0	0	0	0	0	0	0	0	0	0	0	0	0	0	0	0	0	0	0	0	0	0	0	0
mmu-miR-6905-5p	3	0	0	0	0	0	0	0	0	0	0	0	0	0	0	0	0	0	0	0	0	0	0	0	0	0	0	0	0	0	0	0	0	0	0	0	0	0	0	0	0	0	0	0	0	0	0	0	0
mmu-miR-6907-3p	1	1	100	0	0	0	0	0	0	0	0	0	0	0	0	0	0	0	0	0	0	0	0	0	0	0	0	0	0	0	0	0	0	0	0	0	0	0	0	0	0	0	0	1	100	0	0	1	100
mmu-miR-6908-3p	1	1	100	0	0	0	0	0	0	0	0	0	0	0	0	0	0	0	0	0	0	0	0	0	0	0	0	0	0	0	0	0	0	0	0	0	0	0	0	0	0	0	0	0	0	0	0	0	0
mmu-miR-6909-5p	5	4	80	0	0	0	0	0	0	0	0	0	0	0	0	0	0	0	0	0	0	0	0	0	0	0	0	0	0	0	0	0	0	0	0	0	0	0	0	0	0	0	0	0	0	0	0	0	0
mmu-miR-6911-3p	15	9	60	0	0	0	0	0	0	0	0	0	0	0	0	0	0	0	0	0	0	0	0	0	0	0	0	0	0	0	0	0	0	0	0	0	0	0	0	0	0	0	0	0	0	0	0	0	0
mmu-miR-6911-5p	8	8	100	0	0	0	0	0	0	0	0	0	0	0	0	0	0	0	0	0	0	0	0	0	0	0	0	0	0	0	0	0	0	0	0	0	0	0	0	0	0	0	0	0	0	0	0	0	0
mmu-miR-6912-5p	8	7	87.5	0	0	0	0	0	0	0	0	0	0	0	0	0	0	0	0	0	0	0	0	0	0	0	0	0	0	0	0	0	0	0	0	0	0	0	0	0	0	0	0	0	0	0	0	0	0
mmu-miR-6913-3p	3	2	66.6667	0	0	0	0	0	0	0	0	0	0	0	0	0	0	0	0	0	0	0	0	0	0	0	0	0	0	0	0	0	0	0	0	0	0	0	0	0	0	0	0	0	0	0	0	0	0
mmu-miR-6913-5p	2	0	0	0	0	0	0	0	0	0	0	0	0	0	0	0	0	0	0	0	0	0	0	0	0	0	0	0	0	0	0	0	0	0	0	0	0	0	0	0	0	0	0	0	0	0	0	0	0
mmu-miR-6914-3p	11	11	100	0	0	0	0	0	0	0	0	0	0	0	0	0	0	0	0	0	0	0	0	0	0	0	0	0	0	0	0	0	0	0	0	0	0	0	0	0	0	0	0	0	0	0	0	0	0
mmu-miR-6915-5p	1	0	0	0	0	0	0	0	0	0	0	0	0	0	0	0	0	0	0	0	0	0	0	0	0	0	0	0	0	0	0	0	0	0	0	0	0	0	0	0	0	0	0	0	0	0	0	0	0
mmu-miR-6916-5p	1	1	100	0	0	0	0	0	0	0	0	0	0	0	0	0	0	0	0	0	0	0	0	0	0	0	0	0	0	0	0	0	0	0	0	0	0	0	0	0	0	0	0	0	0	0	0	0	0
mmu-miR-6919-5p	1	1	100	0	0	0	0	0	0	0	0	0	0	0	0	0	0	0	0	0	0	0	0	0	0	0	0	0	0	0	0	0	0	0	0	0	0	0	0	0	0	0	0	0	0	0	0	0	0
mmu-miR-6920-5p	1	0	0	0	0	0	0	0	0	0	0	0	0	0	0	0	0	0	0	0	0	0	0	0	0	0	0	0	0	0	0	0	0	0	0	0	0	0	0	0	0	0	0	0	0	0	0	0	0
mmu-miR-6921-3p	3	2	66.6667	0	0	0	0	0	0	0	0	0	0	0	0	0	0	0	0	0	0	0	0	0	0	0	0	0	0	0	0	0	0	0	0	0	0	0	0	0	0	0	0	0	0	0	0	0	0
mmu-miR-6921-5p	3	3	100	0	0	0	0	0	0	0	0	0	0	0	0	0	0	0	0	0	0	0	0	0	0	0	0	0	0	0	0	0	0	0	0	0	0	0	0	0	0	0	0	0	0	0	0	0	0
mmu-miR-6922-5p	10	9	90	0	0	0	0	0	0	0	0	0	0	0	0	0	0	0	0	0	0	0	0	0	0	0	0	0	0	0	0	0	0	0	0	0	0	0	0	0	0	0	0	0	0	0	0	0	0
mmu-miR-6923-5p	1	0	0	0	0	0	0	0	0	0	0	0	0	0	0	0	0	0	0	0	0	0	0	0	0	0	0	0	0	0	0	0	0	0	0	0	0	0	0	0	0	0	0	0	0	0	0	0	0
mmu-miR-6925-5p	5	5	100	0	0	0	0	0	0	0	0	0	0	0	0	0	0	0	0	0	0	0	0	0	0	0	0	0	0	0	0	0	0	0	0	0	0	0	0	0	0	0	0	2	40	0	0	2	40
mmu-miR-6927-3p	1	1	100	0	0	0	0	0	0	0	0	0	0	0	0	0	0	0	0	0	0	0	0	0	0	0	0	0	0	0	0	0	0	0	0	0	0	0	0	0	0	0	0	1	100	1	100	0	0
mmu-miR-6927-5p	1	1	100	0	0	0	0	0	0	0	0	0	0	0	0	0	0	0	0	0	0	0	0	0	0	0	0	0	0	0	0	0	0	0	0	0	0	0	0	0	0	0	0	0	0	0	0	0	0
mmu-miR-6928-3p	3	2	66.6667	0	0	0	0	0	0	0	0	0	0	0	0	0	0	0	0	0	0	0	0	0	0	0	0	0	0	0	0	0	0	0	0	0	0	0	0	0	0	0	0	0	0	0	0	0	0
mmu-miR-6929-3p	10	6	60	0	0	0	0	0	0	0	0	0	0	0	0	0	0	0	0	0	0	0	0	0	0	0	0	0	0	0	0	0	0	0	0	0	0	0	0	0	0	0	0	0	0	0	0	0	0
mmu-miR-6930-5p	3	2	66.6667	0	0	0	0	0	0	0	0	0	0	0	0	0	0	0	0	0	0	0	0	0	0	0	0	0	0	0	0	0	0	0	0	0	0	0	0	0	0	0	0	0	0	0	0	0	0
mmu-miR-6932-3p	2	0	0	0	0	0	0	0	0	0	0	0	0	0	0	0	0	0	0	0	0	0	0	0	0	0	0	0	0	0	0	0	0	0	0	0	0	0	0	0	0	0	0	0	0	0	0	0	0
mmu-miR-6932-5p	13	8	61.5385	0	0	0	0	0	0	0	0	0	0	0	0	0	0	0	0	0	0	0	0	0	0	0	0	0	0	0	0	0	0	0	0	0	0	0	0	0	0	0	0	0	0	0	0	0	0
mmu-miR-6933-5p	6	3	50	0	0	0	0	0	0	0	0	0	0	0	0	0	0	0	0	0	0	0	0	0	0	0	0	0	0	0	0	0	0	0	0	0	0	0	0	0	0	0	0	0	0	0	0	0	0
mmu-miR-6934-5p	2	0	0	0	0	0	0	0	0	0	0	0	0	0	0	0	0	0	0	0	0	0	0	0	0	0	0	0	0	0	0	0	0	0	0	0	0	0	0	0	0	0	0	0	0	0	0	0	0
mmu-miR-6935-3p	3	2	66.6667	0	0	0	0	0	0	0	0	0	0	0	0	0	0	0	0	0	0	0	0	0	0	0	0	0	0	0	0	0	0	0	0	0	0	0	0	0	0	0	0	0	0	0	0	0	0
mmu-miR-6935-5p	1	0	0	0	0	0	0	0	0	0	0	0	0	0	0	0	0	0	0	0	0	0	0	0	0	0	0	0	0	0	0	0	0	0	0	0	0	0	0	0	0	0	0	0	0	0	0	0	0
mmu-miR-6939-3p	3	1	33.3333	0	0	0	0	0	0	0	0	0	0	0	0	0	0	0	0	0	0	0	0	0	0	0	0	0	0	0	0	0	0	0	0	0	0	0	0	0	0	0	0	0	0	0	0	0	0
mmu-miR-694	6	6	100	0	0	0	0	0	0	0	0	0	0	0	0	0	0	0	0	0	0	0	0	0	0	0	0	0	0	0	0	0	0	0	0	0	0	0	0	0	0	0	0	4	66.6667	2	33.3333	2	33.3333
mmu-miR-6942-5p	25	18	72	0	0	0	0	0	0	0	0	0	0	0	0	0	0	0	0	0	0	0	0	0	0	0	0	0	0	0	0	0	0	0	0	0	0	0	0	0	0	0	0	2	8	1	4	1	4
mmu-miR-6943-3p	2	2	100	0	0	0	0	0	0	0	0	0	0	0	0	0	0	0	0	0	0	0	0	0	0	0	0	0	0	0	0	0	0	0	0	0	0	0	0	0	0	0	0	0	0	0	0	0	0
mmu-miR-6944-3p	61	42	68.8525	0	0	0	0	0	0	0	0	0	0	0	0	0	0	0	0	0	0	0	0	0	0	0	0	0	0	0	0	0	0	0	0	0	0	0	0	0	0	0	0	0	0	0	0	0	0
mmu-miR-6944-5p	2	2	100	0	0	0	0	0	0	0	0	0	0	0	0	0	0	0	0	0	0	0	0	0	0	0	0	0	0	0	0	0	0	0	0	0	0	0	0	0	0	0	0	0	0	0	0	0	0
mmu-miR-6945-3p	68	48	70.5882	0	0	0	0	0	0	0	0	0	0	0	0	0	0	0	0	0	0	0	0	0	0	0	0	0	0	0	0	0	0	0	0	0	0	0	0	0	0	0	0	24	35.2941	6	8.82353	18	26.4706
mmu-miR-6946-5p	2	2	100	0	0	0	0	0	0	0	0	0	0	0	0	0	0	0	0	0	0	0	0	0	0	0	0	0	0	0	0	0	0	0	0	0	0	0	0	0	0	0	0	0	0	0	0	0	0
mmu-miR-6947-5p	3	2	66.6667	0	0	0	0	0	0	0	0	0	0	0	0	0	0	0	0	0	0	0	0	0	0	0	0	0	0	0	0	0	0	0	0	0	0	0	0	0	0	0	0	0	0	0	0	0	0
mmu-miR-6948-3p	2	1	50	0	0	0	0	0	0	0	0	0	0	0	0	0	0	0	0	0	0	0	0	0	0	0	0	0	0	0	0	0	0	0	0	0	0	0	0	0	0	0	0	1	50	1	50	0	0
mmu-miR-6948-5p	2	0	0	0	0	0	0	0	0	0	0	0	0	0	0	0	0	0	0	0	0	0	0	0	0	0	0	0	0	0	0	0	0	0	0	0	0	0	0	0	0	0	0	0	0	0	0	0	0
mmu-miR-6950-3p	20	17	85	0	0	0	0	0	0	0	0	0	0	0	0	0	0	0	0	0	0	0	0	0	0	0	0	0	0	0	0	0	0	0	0	0	0	0	0	0	0	0	0	0	0	0	0	0	0
mmu-miR-6950-5p	42	17	40.4762	0	0	0	0	0	0	0	0	0	0	0	0	0	0	0	0	0	0	0	0	0	0	0	0	0	0	0	0	0	0	0	0	0	0	0	0	0	0	0	0	3	7.14286	2	4.7619	1	2.38095
mmu-miR-6951-5p	3	2	66.6667	0	0	0	0	0	0	0	0	0	0	0	0	0	0	0	0	0	0	0	0	0	0	0	0	0	0	0	0	0	0	0	0	0	0	0	0	0	0	0	0	0	0	0	0	0	0
mmu-miR-6952-3p	3	3	100	0	0	0	0	0	0	0	0	0	0	0	0	0	0	0	0	0	0	0	0	0	0	0	0	0	0	0	0	0	0	0	0	0	0	0	0	0	0	0	0	0	0	0	0	0	0
mmu-miR-6952-5p	6	2	33.3333	0	0	0	0	0	0	0	0	0	0	0	0	0	0	0	0	0	0	0	0	0	0	0	0	0	0	0	0	0	0	0	0	0	0	0	0	0	0	0	0	0	0	0	0	0	0
mmu-miR-6953-3p	2	1	50	0	0	0	0	0	0	0	0	0	0	0	0	0	0	0	0	0	0	0	0	0	0	0	0	0	0	0	0	0	0	0	0	0	0	0	0	0	0	0	0	0	0	0	0	0	0
mmu-miR-6954-3p	1	1	100	0	0	0	0	0	0	0	0	0	0	0	0	0	0	0	0	0	0	0	0	0	0	0	0	0	0	0	0	0	0	0	0	0	0	0	0	0	0	0	0	0	0	0	0	0	0
mmu-miR-6954-5p	2	2	100	0	0	0	0	0	0	0	0	0	0	0	0	0	0	0	0	0	0	0	0	0	0	0	0	0	0	0	0	0	0	0	0	0	0	0	0	0	0	0	0	0	0	0	0	0	0
mmu-miR-6955-5p	1	1	100	0	0	0	0	0	0	0	0	0	0	0	0	0	0	0	0	0	0	0	0	0	0	0	0	0	0	0	0	0	0	0	0	0	0	0	0	0	0	0	0	0	0	0	0	0	0
mmu-miR-6956-3p	39	33	84.6154	0	0	0	0	0	0	0	0	0	0	0	0	0	0	0	0	0	0	0	0	0	0	0	0	0	0	0	0	0	0	0	0	0	0	0	0	0	0	0	0	0	0	0	0	0	0
mmu-miR-6958-3p	4	2	50	0	0	0	0	0	0	0	0	0	0	0	0	0	0	0	0	0	0	0	0	0	0	0	0	0	0	0	0	0	0	0	0	0	0	0	0	0	0	0	0	0	0	0	0	0	0
mmu-miR-6958-5p	2	1	50	0	0	0	0	0	0	0	0	0	0	0	0	0	0	0	0	0	0	0	0	0	0	0	0	0	0	0	0	0	0	0	0	0	0	0	0	0	0	0	0	0	0	0	0	0	0
mmu-miR-6959-5p	14	12	85.7143	0	0	0	0	0	0	0	0	0	0	0	0	0	0	0	0	0	0	0	0	0	0	0	0	0	0	0	0	0	0	0	0	0	0	0	0	0	0	0	0	1	7.14286	1	7.14286	0	0
mmu-miR-6960-5p	9	9	100	0	0	0	0	0	0	0	0	0	0	0	0	0	0	0	0	0	0	0	0	0	0	0	0	0	0	0	0	0	0	0	0	0	0	0	0	0	0	0	0	4	44.4444	3	33.3333	0	0
mmu-miR-6962-5p	7	7	100	0	0	0	0	0	0	0	0	0	0	0	0	0	0	0	0	0	0	0	0	0	0	0	0	0	0	0	0	0	0	0	0	0	0	0	0	0	0	0	0	0	0	0	0	0	0
mmu-miR-6963-5p	12	5	41.6667	0	0	0	0	0	0	0	0	0	0	0	0	0	0	0	0	0	0	0	0	0	0	0	0	0	0	0	0	0	0	0	0	0	0	0	0	0	0	0	0	0	0	0	0	0	0
mmu-miR-6964-3p	5	3	60	0	0	0	0	0	0	0	0	0	0	0	0	0	0	0	0	0	0	0	0	0	0	0	0	0	0	0	0	0	0	0	0	0	0	0	0	0	0	0	0	0	0	0	0	0	0
mmu-miR-6964-5p	2	1	50	0	0	0	0	0	0	0	0	0	0	0	0	0	0	0	0	0	0	0	0	0	0	0	0	0	0	0	0	0	0	0	0	0	0	0	0	0	0	0	0	0	0	0	0	0	0
mmu-miR-6965-3p	1	1	100	0	0	0	0	0	0	0	0	0	0	0	0	0	0	0	0	0	0	0	0	0	0	0	0	0	0	0	0	0	0	0	0	0	0	0	0	0	0	0	0	0	0	0	0	0	0
mmu-miR-6966-3p	2	0	0	0	0	0	0	0	0	0	0	0	0	0	0	0	0	0	0	0	0	0	0	0	0	0	0	0	0	0	0	0	0	0	0	0	0	0	0	0	0	0	0	0	0	0	0	0	0
mmu-miR-6966-5p	4	2	50	0	0	0	0	0	0	0	0	0	0	0	0	0	0	0	0	0	0	0	0	0	0	0	0	0	0	0	0	0	0	0	0	0	0	0	0	0	0	0	0	0	0	0	0	0	0
mmu-miR-6967-5p	1	0	0	0	0	0	0	0	0	0	0	0	0	0	0	0	0	0	0	0	0	0	0	0	0	0	0	0	0	0	0	0	0	0	0	0	0	0	0	0	0	0	0	0	0	0	0	0	0
mmu-miR-6970-5p	21	16	76.1905	0	0	0	0	0	0	0	0	0	0	0	0	0	0	0	0	0	0	0	0	0	0	0	0	0	0	0	0	0	0	0	0	0	0	0	0	0	0	0	0	0	0	0	0	0	0
mmu-miR-6971-5p	4	4	100	0	0	0	0	0	0	0	0	0	0	0	0	0	0	0	0	0	0	0	0	0	0	0	0	0	0	0	0	0	0	0	0	0	0	0	0	0	0	0	0	1	25	0	0	0	0
mmu-miR-6972-3p	46	38	82.6087	0	0	0	0	0	0	0	0	0	0	0	0	0	0	0	0	0	0	0	0	0	0	0	0	0	0	0	0	0	0	0	0	0	0	0	0	0	0	0	0	0	0	0	0	0	0
mmu-miR-6973b-5p	1	1	100	0	0	0	0	0	0	0	0	0	0	0	0	0	0	0	0	0	0	0	0	0	0	0	0	0	0	0	0	0	0	0	0	0	0	0	0	0	0	0	0	0	0	0	0	0	0
mmu-miR-6976-5p	17	3	17.6471	0	0	0	0	0	0	0	0	0	0	0	0	0	0	0	0	0	0	0	0	0	0	0	0	0	0	0	0	0	0	0	0	0	0	0	0	0	0	0	0	1	5.88235	1	5.88235	0	0
mmu-miR-6978-3p	45	32	71.1111	0	0	0	0	0	0	0	0	0	0	0	0	0	0	0	0	0	0	0	0	0	0	0	0	0	0	0	0	0	0	0	0	0	0	0	0	0	0	0	0	0	0	0	0	0	0
mmu-miR-6978-5p	1	1	100	0	0	0	0	0	0	0	0	0	0	0	0	0	0	0	0	0	0	0	0	0	0	0	0	0	0	0	0	0	0	0	0	0	0	0	0	0	0	0	0	0	0	0	0	0	0
mmu-miR-6979-3p	1	1	100	0	0	0	0	0	0	0	0	0	0	0	0	0	0	0	0	0	0	0	0	0	0	0	0	0	0	0	0	0	0	0	0	0	0	0	0	0	0	0	0	0	0	0	0	0	0
mmu-miR-698-5p	3	3	100	0	0	0	0	0	0	0	0	0	0	0	0	0	0	0	0	0	0	0	0	0	0	0	0	0	0	0	0	0	0	0	0	0	0	0	0	0	0	0	0	0	0	0	0	0	0
mmu-miR-6983-5p	1	1	100	0	0	0	0	0	0	0	0	0	0	0	0	0	0	0	0	0	0	0	0	0	0	0	0	0	0	0	0	0	0	0	0	0	0	0	0	0	0	0	0	1	100	1	100	0	0
mmu-miR-6984-5p	6	6	100	0	0	0	0	0	0	0	0	0	0	0	0	0	0	0	0	0	0	0	0	0	0	0	0	0	0	0	0	0	0	0	0	0	0	0	0	0	0	0	0	0	0	0	0	0	0
mmu-miR-6985-5p	5	0	0	0	0	0	0	0	0	0	0	0	0	0	0	0	0	0	0	0	0	0	0	0	0	0	0	0	0	0	0	0	0	0	0	0	0	0	0	0	0	0	0	0	0	0	0	0	0
mmu-miR-6986-3p	1	1	100	0	0	0	0	0	0	0	0	0	0	0	0	0	0	0	0	0	0	0	0	0	0	0	0	0	0	0	0	0	0	0	0	0	0	0	0	0	0	0	0	0	0	0	0	0	0
mmu-miR-6986-5p	12	11	91.6667	0	0	0	0	0	0	0	0	0	0	0	0	0	0	0	0	0	0	0	0	0	0	0	0	0	0	0	0	0	0	0	0	0	0	0	0	0	0	0	0	2	16.6667	1	8.33333	1	8.33333
mmu-miR-6987-5p	10	10	100	0	0	0	0	0	0	0	0	0	0	0	0	0	0	0	0	0	0	0	0	0	0	0	0	0	0	0	0	0	0	0	0	0	0	0	0	0	0	0	0	3	30	3	30	0	0
mmu-miR-6988-3p	65	63	96.9231	0	0	0	0	0	0	0	0	0	0	0	0	0	0	0	0	0	0	0	0	0	0	0	0	0	0	0	0	0	0	0	0	0	0	0	0	0	0	0	0	0	0	0	0	0	0
mmu-miR-6989-3p	1	1	100	0	0	0	0	0	0	0	0	0	0	0	0	0	0	0	0	0	0	0	0	0	0	0	0	0	0	0	0	0	0	0	0	0	0	0	0	0	0	0	0	0	0	0	0	0	0
mmu-miR-6992-5p	4	2	50	0	0	0	0	0	0	0	0	0	0	0	0	0	0	0	0	0	0	0	0	0	0	0	0	0	0	0	0	0	0	0	0	0	0	0	0	0	0	0	0	1	25	0	0	1	25
mmu-miR-6993-5p	1	1	100	0	0	0	0	0	0	0	0	0	0	0	0	0	0	0	0	0	0	0	0	0	0	0	0	0	0	0	0	0	0	0	0	0	0	0	0	0	0	0	0	0	0	0	0	0	0
mmu-miR-6995-3p	1	0	0	0	0	0	0	0	0	0	0	0	0	0	0	0	0	0	0	0	0	0	0	0	0	0	0	0	0	0	0	0	0	0	0	0	0	0	0	0	0	0	0	0	0	0	0	0	0
mmu-miR-6995-5p	4	2	50	0	0	0	0	0	0	0	0	0	0	0	0	0	0	0	0	0	0	0	0	0	0	0	0	0	0	0	0	0	0	0	0	0	0	0	0	0	0	0	0	0	0	0	0	0	0
mmu-miR-6997-5p	7	3	42.8571	0	0	0	0	0	0	0	0	0	0	0	0	0	0	0	0	0	0	0	0	0	0	0	0	0	0	0	0	0	0	0	0	0	0	0	0	0	0	0	0	0	0	0	0	0	0
mmu-miR-700-3p	403	301	74.6898	0	0	0	0	0	0	0	0	0	0	0	0	0	0	0	0	0	0	0	0	0	0	0	0	0	0	0	0	0	0	0	0	0	0	0	0	0	0	0	0	0	0	0	0	0	0
mmu-miR-700-5p	28	18	64.2857	0	0	0	0	0	0	0	0	0	0	0	0	0	0	0	0	0	0	0	0	0	0	0	0	0	0	0	0	0	0	0	0	0	0	0	0	0	0	0	0	8	28.5714	0	0	8	28.5714
mmu-miR-7004-3p	1	0	0	0	0	0	0	0	0	0	0	0	0	0	0	0	0	0	0	0	0	0	0	0	0	0	0	0	0	0	0	0	0	0	0	0	0	0	0	0	0	0	0	0	0	0	0	0	0
mmu-miR-7004-5p	1	0	0	0	0	0	0	0	0	0	0	0	0	0	0	0	0	0	0	0	0	0	0	0	0	0	0	0	0	0	0	0	0	0	0	0	0	0	0	0	0	0	0	0	0	0	0	0	0
mmu-miR-7006-5p	1	1	100	0	0	0	0	0	0	0	0	0	0	0	0	0	0	0	0	0	0	0	0	0	0	0	0	0	0	0	0	0	0	0	0	0	0	0	0	0	0	0	0	0	0	0	0	0	0
mmu-miR-7008-3p	1	0	0	0	0	0	0	0	0	0	0	0	0	0	0	0	0	0	0	0	0	0	0	0	0	0	0	0	0	0	0	0	0	0	0	0	0	0	0	0	0	0	0	0	0	0	0	0	0
mmu-miR-7008-5p	3	1	33.3333	0	0	0	0	0	0	0	0	0	0	0	0	0	0	0	0	0	0	0	0	0	0	0	0	0	0	0	0	0	0	0	0	0	0	0	0	0	0	0	0	0	0	0	0	0	0
mmu-miR-7009-3p	3	0	0	0	0	0	0	0	0	0	0	0	0	0	0	0	0	0	0	0	0	0	0	0	0	0	0	0	0	0	0	0	0	0	0	0	0	0	0	0	0	0	0	0	0	0	0	0	0
mmu-miR-7009-5p	5	3	60	0	0	0	0	0	0	0	0	0	0	0	0	0	0	0	0	0	0	0	0	0	0	0	0	0	0	0	0	0	0	0	0	0	0	0	0	0	0	0	0	0	0	0	0	0	0
mmu-miR-701-3p	3	3	100	0	0	0	0	0	0	0	0	0	0	0	0	0	0	0	0	0	0	0	0	0	0	0	0	0	0	0	0	0	0	0	0	0	0	0	0	0	0	0	0	1	33.3333	1	33.3333	0	0
mmu-miR-701-5p	12	1	8.33333	0	0	0	0	0	0	0	0	0	0	0	0	0	0	0	0	0	0	0	0	0	0	0	0	0	0	0	0	0	0	0	0	0	0	0	0	0	0	0	0	0	0	0	0	0	0
mmu-miR-7010-5p	1	1	100	0	0	0	0	0	0	0	0	0	0	0	0	0	0	0	0	0	0	0	0	0	0	0	0	0	0	0	0	0	0	0	0	0	0	0	0	0	0	0	0	1	100	1	100	0	0
mmu-miR-7012-5p	3	3	100	0	0	0	0	0	0	0	0	0	0	0	0	0	0	0	0	0	0	0	0	0	0	0	0	0	0	0	0	0	0	0	0	0	0	0	0	0	0	0	0	0	0	0	0	0	0
mmu-miR-7013-5p	3	0	0	0	0	0	0	0	0	0	0	0	0	0	0	0	0	0	0	0	0	0	0	0	0	0	0	0	0	0	0	0	0	0	0	0	0	0	0	0	0	0	0	0	0	0	0	0	0
mmu-miR-7014-5p	11	8	72.7273	0	0	0	0	0	0	0	0	0	0	0	0	0	0	0	0	0	0	0	0	0	0	0	0	0	0	0	0	0	0	0	0	0	0	0	0	0	0	0	0	3	27.2727	3	27.2727	0	0
mmu-miR-7015-3p	13	10	76.9231	0	0	0	0	0	0	0	0	0	0	0	0	0	0	0	0	0	0	0	0	0	0	0	0	0	0	0	0	0	0	0	0	0	0	0	0	0	0	0	0	0	0	0	0	0	0
mmu-miR-7016-5p	2	1	50	0	0	0	0	0	0	0	0	0	0	0	0	0	0	0	0	0	0	0	0	0	0	0	0	0	0	0	0	0	0	0	0	0	0	0	0	0	0	0	0	0	0	0	0	0	0
mmu-miR-7017-5p	4	1	25	0	0	0	0	0	0	0	0	0	0	0	0	0	0	0	0	0	0	0	0	0	0	0	0	0	0	0	0	0	0	0	0	0	0	0	0	0	0	0	0	0	0	0	0	0	0
mmu-miR-7018-3p	1	1	100	0	0	0	0	0	0	0	0	0	0	0	0	0	0	0	0	0	0	0	0	0	0	0	0	0	0	0	0	0	0	0	0	0	0	0	0	0	0	0	0	0	0	0	0	0	0
mmu-miR-7018-5p	2	2	100	2	100	2	100	0	0	0	0	0	0	0	0	0	0	0	0	0	0	0	0	0	0	0	0	0	0	0	0	0	0	0	0	0	0	0	0	0	0	0	0	0	0	0	0	0	0
mmu-miR-702-3p	15	15	100	0	0	0	0	0	0	0	0	0	0	0	0	0	0	0	0	0	0	0	0	0	0	0	0	0	0	0	0	0	0	0	0	0	0	0	0	0	0	0	0	0	0	0	0	0	0
mmu-miR-702-5p	25	21	84	0	0	0	0	0	0	0	0	0	0	0	0	0	0	0	0	0	0	0	0	0	0	0	0	0	0	0	0	0	0	0	0	0	0	0	0	0	0	0	0	0	0	0	0	0	0
mmu-miR-7021-5p	1	1	100	0	0	0	0	0	0	0	0	0	0	0	0	0	0	0	0	0	0	0	0	0	0	0	0	0	0	0	0	0	0	0	0	0	0	0	0	0	0	0	0	0	0	0	0	0	0
mmu-miR-7023-5p	1	1	100	0	0	0	0	0	0	0	0	0	0	0	0	0	0	0	0	0	0	0	0	0	0	0	0	0	0	0	0	0	0	0	0	0	0	0	0	0	0	0	0	1	100	1	100	0	0
mmu-miR-7024-5p	13	11	84.6154	0	0	0	0	0	0	0	0	0	0	0	0	0	0	0	0	0	0	0	0	0	0	0	0	0	0	0	0	0	0	0	0	0	0	0	0	0	0	0	0	0	0	0	0	0	0
mmu-miR-7025-3p	3	3	100	0	0	0	0	0	0	0	0	0	0	0	0	0	0	0	0	0	0	0	0	0	0	0	0	0	0	0	0	0	0	0	0	0	0	0	0	0	0	0	0	0	0	0	0	0	0
mmu-miR-7026-3p	1	0	0	0	0	0	0	0	0	0	0	0	0	0	0	0	0	0	0	0	0	0	0	0	0	0	0	0	0	0	0	0	0	0	0	0	0	0	0	0	0	0	0	0	0	0	0	0	0
mmu-miR-7027-5p	5	1	20	0	0	0	0	0	0	0	0	0	0	0	0	0	0	0	0	0	0	0	0	0	0	0	0	0	0	0	0	0	0	0	0	0	0	0	0	0	0	0	0	0	0	0	0	0	0
mmu-miR-7028-5p	4	4	100	0	0	0	0	0	0	0	0	0	0	0	0	0	0	0	0	0	0	0	0	0	0	0	0	0	0	0	0	0	0	0	0	0	0	0	0	0	0	0	0	3	75	0	0	3	75
mmu-miR-7029-3p	1	0	0	0	0	0	0	0	0	0	0	0	0	0	0	0	0	0	0	0	0	0	0	0	0	0	0	0	0	0	0	0	0	0	0	0	0	0	0	0	0	0	0	0	0	0	0	0	0
mmu-miR-7031-5p	1	0	0	0	0	0	0	0	0	0	0	0	0	0	0	0	0	0	0	0	0	0	0	0	0	0	0	0	0	0	0	0	0	0	0	0	0	0	0	0	0	0	0	0	0	0	0	0	0
mmu-miR-7032-3p	3	3	100	0	0	0	0	0	0	0	0	0	0	0	0	0	0	0	0	0	0	0	0	0	0	0	0	0	0	0	0	0	0	0	0	0	0	0	0	0	0	0	0	2	66.6667	2	66.6667	0	0
mmu-miR-7033-3p	1	1	100	0	0	0	0	0	0	0	0	0	0	0	0	0	0	0	0	0	0	0	0	0	0	0	0	0	0	0	0	0	0	0	0	0	0	0	0	0	0	0	0	0	0	0	0	0	0
mmu-miR-7033-5p	13	10	76.9231	0	0	0	0	0	0	0	0	0	0	0	0	0	0	0	0	0	0	0	0	0	0	0	0	0	0	0	0	0	0	0	0	0	0	0	0	0	0	0	0	0	0	0	0	0	0
mmu-miR-7034-5p	1	1	100	0	0	0	0	0	0	0	0	0	0	0	0	0	0	0	0	0	0	0	0	0	0	0	0	0	0	0	0	0	0	0	0	0	0	0	0	0	0	0	0	0	0	0	0	0	0
mmu-miR-7035-3p	60	54	90	1	1.66667	1	1.66667	0	0	0	0	0	0	0	0	0	0	0	0	0	0	0	0	0	0	0	0	0	0	0	0	0	0	0	0	0	0	0	0	0	0	0	0	0	0	0	0	0	0
mmu-miR-7036a-3p	1	1	100	0	0	0	0	0	0	0	0	0	0	0	0	0	0	0	0	0	0	0	0	0	0	0	0	0	0	0	0	0	0	0	0	0	0	0	0	0	0	0	0	0	0	0	0	0	0
mmu-miR-7036a-5p	2	2	100	0	0	0	0	0	0	0	0	0	0	0	0	0	0	0	0	0	0	0	0	0	0	0	0	0	0	0	0	0	0	0	0	0	0	0	0	0	0	0	0	0	0	0	0	0	0
mmu-miR-7036b-3p	1	1	100	0	0	0	0	0	0	0	0	0	0	0	0	0	0	0	0	0	0	0	0	0	0	0	0	0	0	0	0	0	0	0	0	0	0	0	0	0	0	0	0	0	0	0	0	0	0
[truncated: 180 more rows]
[truncated: 46 more columns]

## Sheet: mouse SRR333600
The detailed statistics of detected isomiRs for each known mature miRNA in mouse dataset using mirPRo
[truncated: 994 more rows]
[truncated: 46 more columns]

[truncated: 15 more sheets: human SRR1542714, human SRR1542715, human SRR1542716, human SRR1542717, human SRR1542718, human SRR1542719, chicken 1, chicken 2, chicken 3, chicken 4, chicken 5, chicken 6, chicken 7, chicken 8, chicken 9]
