# Supplementary material for: mirPRo–a novel standalone program for differential expression and variation analysis of miRNAs
Source: Sci Rep. 2015 Oct 5;5:14617. doi: 10.1038/srep14617 (PMC4592965; doi:10.1038/srep14617)
Supplement: Supplementary Table S8 [file srep14617-s9.xls]

## Sheet: mouse
The detected 3’-end non-templated nucleotide addition of mature miRNA reads in mouse dataset using mirPRo
sequence	SRR333597	SRR333598	SRR333599	SRR333600
A	524568	878262	920230	633997
AA	140652	220704	230683	142005
AAA	49135	74504	75847	41117
AAAA	2550	4857	4488	2191
AAAAA	2	0	8	4
AAAAC	23	26	42	23
AAAACA	1	0	2	0
AAAAG	22	70	93	19
AAAAU	9	15	34	2
AAAC	99	157	157	123
AAACA	0	4	0	1
AAACC	0	1	2	0
AAACG	0	0	1	0
AAACU	0	2	3	0
AAAG	1106	1729	1958	427
AAAGA	1	6	1	0
AAAGG	0	0	7	0
AAAGU	4	9	6	0
AAAN	0	1	0	0
AAAU	3556	5813	7210	1435
AAAUA	3	5	6	0
AAAUC	1	7	8	0
AAAUU	4	22	24	5
AAC	2946	4141	4816	3071
AACA	7	21	30	8
AACAC	0	0	2	1
AACAG	1	0	1	0
AACC	2	0	6	2
AACG	14	10	22	5
AACGA	0	0	1	0
AACGG	1	1	1	1
AACU	20	34	37	10
AACUA	0	2	0	0
AAG	12539	14926	15544	9062
AAGA	1082	1777	1645	635
AAGAA	6	43	85	6
AAGAAC	4	5	2	1
AAGAC	2	2	4	7
AAGAG	1	6	4	3
AAGAGU	1	1	0	0
AAGAU	13	31	53	5
AAGC	36	84	54	25
AAGG	5	20	27	1
AAGGA	0	2	0	0
AAGU	1133	1921	2401	466
AAGUA	1	1	3	1
AAGUC	0	0	2	0
AAGUU	0	4	7	3
AAN	0	4	1	0
AAU	11663	16144	19122	10952
AAUA	163	280	334	167
AAUAA	0	0	2	1
AAUAC	3	4	5	1
AAUACA	1	0	1	0
AAUAG	1	11	4	2
AAUAU	0	0	6	0
AAUC	16	34	40	10
AAUCA	0	0	1	2
AAUG	1	1	3	1
AAUGA	0	0	0	1
AAUGC	0	0	1	0
AAUGU	0	1	0	0
AAUN	0	1	0	0
AAUU	52	95	144	39
AAUUC	0	0	1	0
AAUUU	0	2	5	0
AC	4394	6351	6794	5106
ACA	128	202	205	137
ACAA	25	49	48	14
ACAACA	0	0	2	4
ACAAG	1	0	4	0
ACAAU	0	1	0	0
ACAC	0	1	1	0
ACACA	0	3	2	8
ACACAG	0	0	1	1
ACAG	7	13	4	1
ACAGU	0	5	5	0
ACAU	5	11	13	8
ACAUA	0	1	0	0
ACC	11	20	28	11
ACCA	0	0	1	0
ACCGG	0	0	3	0
ACCUG	0	0	1	0
ACG	59	77	87	62
ACGA	7	6	21	4
ACGC	5	6	7	13
ACGG	7	12	11	15
ACGGG	0	1	0	1
ACGU	3	4	11	1
ACU	77	94	125	66
ACUA	1	2	1	0
ACUAC	2	9	6	6
ACUACA	0	3	3	3
ACUACG	0	1	0	0
ACUAU	0	1	0	0
ACUGU	2	0	0	0
ACUN	0	1	0	0
ACUU	0	1	1	1
AG	32227	40590	45583	33161
AGA	11237	15037	15151	9705
AGAA	195	265	258	156
AGAAA	0	2	0	1
AGAAAA	0	1	0	0
AGAAC	8	25	20	8
AGAACA	0	0	0	1
AGAAG	1	0	1	0
AGAAU	0	4	10	0
AGAC	7	17	32	15
AGACC	0	0	1	0
AGACU	1	0	0	0
AGAG	52	69	107	24
AGAGA	0	2	1	0
AGAGU	0	3	3	0
AGAU	316	566	692	145
AGAUA	0	2	2	0
AGAUC	0	1	0	0
AGAUU	0	1	3	0
AGC	534	776	833	596
AGCA	1	4	2	3
AGCAU	0	0	1	0
AGCG	0	1	1	1
AGCU	0	2	2	2
AGCUA	0	0	1	0
AGG	179	227	266	166
AGGA	12	16	31	5
AGGAG	0	1	1	0
AGGC	0	2	0	2
AGGG	0	3	0	0
AGGU	25	24	41	11
AGGUU	0	1	0	0
AGU	2629	3522	4384	2868
AGUA	16	27	44	24
AGUAA	0	0	1	0
AGUAC	0	0	0	1
AGUAG	0	4	2	0
AGUAU	0	1	0	1
AGUC	0	5	7	2
AGUCA	0	0	0	1
AGUCU	1	0	0	0
AGUG	0	1	0	0
AGUU	21	32	64	21
AGUUC	1	0	0	0
AGUUUU	0	0	1	0
AN	43	12	12	2
ANA	6	1	2	0
ANC	1	0	0	0
ANG	1	1	2	0
ANU	1	0	0	0
AU	93117	133560	164086	122711
AUA	1696	2803	2886	1876
AUAA	81	157	149	91
AUAAA	0	1	1	1
AUAAAA	0	0	1	0
AUAAC	5	5	3	3
AUAACA	0	0	0	1
AUAAG	0	7	5	7
AUAAGG	0	0	2	0
AUAAGU	0	0	1	0
AUAAU	1	2	2	1
AUAC	10	18	29	22
AUACA	1	0	0	0
AUACC	0	0	1	0
AUACU	0	0	1	0
AUAG	245	372	481	126
AUAGA	1	5	9	1
AUAGG	1	1	0	0
AUAGU	1	1	5	1
AUAU	472	776	1178	289
AUAUC	0	3	6	1
AUAUG	0	0	1	0
AUAUU	1	0	4	0
AUC	103	201	254	186
AUCA	2	5	2	2
AUCG	2	2	1	2
AUCGG	1	0	0	1
AUCU	7	13	13	7
AUCUC	0	0	2	1
AUCUG	1	2	0	1
AUG	202	196	220	143
AUGA	30	60	73	29
AUGAC	1	0	0	0
AUGC	0	5	2	3
AUGG	0	1	0	3
AUGU	62	145	172	37
AUGUC	0	0	1	0
AUGUU	0	1	0	0
AUNN	0	1	0	0
AUU	263	377	522	420
AUUA	12	37	26	31
AUUAA	0	0	0	2
AUUAC	0	1	3	0
AUUACA	0	1	1	0
AUUACG	0	0	1	0
AUUAG	1	0	0	0
AUUAU	0	2	1	0
AUUC	0	4	2	3
AUUCG	0	0	0	1
AUUCU	0	3	1	0
AUUG	1	3	2	1
AUUN	0	2	0	0
AUUU	7	17	19	15
AUUUC	0	2	0	0
AUUUU	0	2	0	0
C	10997	16080	19070	14255
CA	281	431	395	353
CAA	325	509	475	276
CAAA	56	89	82	35
CAAAG	0	5	2	3
CAAAU	0	0	1	0
CAAC	21	30	39	13
CAAG	22	35	20	16
CAAGA	1	0	0	0
CAAGG	1	0	0	0
CAAGU	0	1	0	0
CAAU	45	64	91	14
CAAUU	0	0	2	0
CAC	23	33	33	23
CACC	0	1	0	0
CACG	0	0	1	0
CACU	1	0	4	0
CAG	18	17	25	23
CAGA	17	13	13	9
CAGC	4	8	9	8
CAGCU	0	0	1	0
CAGG	1	0	1	0
CAGU	7	11	19	4
CAU	202	349	359	276
CAUA	7	7	7	5
CAUAG	0	0	2	0
CAUAU	0	1	0	0
CAUC	5	17	12	4
CAUCU	3	1	3	3
CAUU	0	1	7	0
CC	42	44	61	44
CCA	4	1	3	0
CCAA	1	2	0	0
CCAAG	0	1	0	0
CCAC	0	1	0	0
CCACA	0	0	1	0
CCAG	1	0	0	0
CCAU	0	1	0	0
CCC	5	3	4	3
CCCG	0	1	1	1
CCG	7	2	3	4
CCGA	1	3	1	2
CCGC	3	4	2	4
CCGG	6	8	11	0
CCGGA	0	1	1	1
CCU	87	108	126	61
CCUC	0	1	1	0
CCUG	1	0	1	1
CG	172	224	225	166
CGA	59	72	59	47
CGAA	4	5	0	2
CGAAG	1	0	0	0
CGAC	1	2	3	0
CGAG	0	0	2	0
CGAU	2	1	4	0
CGAUC	2	0	0	0
CGC	24	34	40	33
CGCC	0	0	0	1
CGCG	0	1	1	0
CGCU	0	0	0	1
CGG	99	141	130	116
CGGA	0	6	3	0
CGGC	2	8	5	2
CGGCU	0	1	0	2
CGGG	2	2	2	1
CGGU	4	5	3	2
CGU	35	31	30	33
CGUA	0	2	0	0
CGUAG	0	1	0	0
CGUC	0	1	0	1
CGUU	0	0	1	0
CU	593	742	667	485
CUA	116	211	170	96
CUAA	34	79	64	35
CUAAG	5	1	2	1
CUAC	0	1	1	0
CUACU	8	11	9	4
CUAG	8	14	11	13
CUAGA	0	0	2	0
CUAGU	1	0	0	0
CUAU	6	15	36	15
CUC	2	2	6	3
CUCG	0	1	0	1
CUCU	1	0	0	1
CUCUG	6	13	15	8
CUG	11	24	23	22
CUGA	1	8	10	7
CUGC	8	3	1	2
CUGG	3	13	8	9
CUGU	1	1	2	0
CUU	102	184	179	131
CUUA	15	30	27	17
CUUAG	1	1	1	0
CUUCU	1	4	1	2
CUUG	1	0	0	0
CUUU	1	2	3	0
G	34880	52850	52909	40439
GA	11384	16074	16284	11508
GAA	1641	2494	2545	1342
GAAA	135	240	228	63
GAAAA	0	2	1	0
GAAAG	5	0	2	1
GAAAU	0	3	5	0
GAAC	0	8	6	1
GAAG	343	343	277	66
GAAGA	2	2	0	1
GAAGG	0	0	1	0
GAAGU	13	35	26	4
GAAU	516	903	1148	243
GAAUA	1	0	7	0
GAAUC	0	0	2	0
GAAUU	0	2	2	0
GAC	57	61	69	53
GACA	1	1	1	0
GACC	1	0	0	0
GACG	4	4	2	2
GACGC	0	2	0	0
GACGG	5	7	1	6
GACGGA	0	0	0	1
GACGU	0	0	1	0
GACU	1	3	3	1
GAG	256	326	342	174
GAGA	16	49	57	17
GAGAA	0	1	1	0
GAGAAG	0	0	1	0
GAGAU	0	4	3	0
GAGC	2	2	0	0
GAGG	3	3	1	1
GAGU	108	119	137	29
GAU	479	620	751	474
GAUA	7	10	11	6
GAUAG	1	0	0	0
GAUC	0	0	4	0
GAUG	1	2	0	0
GAUU	9	16	14	7
GC	372	567	665	562
GCA	3	2	2	5
GCAA	6	7	5	2
GCAAA	0	1	0	0
GCAG	7	8	6	0
GCAGU	1	0	1	0
GCAU	5	1	12	4
GCAUU	0	1	0	0
GCC	1	2	0	2
GCCAA	1	0	0	0
GCG	3	2	3	3
GCGA	0	3	1	0
GCGAA	0	0	1	0
GCGG	1	0	0	0
GCGU	1	0	1	0
GCU	4	8	5	4
GG	199	272	265	243
GGA	46	74	60	40
GGAA	3	8	8	7
GGAAG	1	0	1	0
GGAC	0	1	1	0
GGAG	45	59	54	20
GGAGA	1	2	3	1
GGAGU	2	0	1	0
GGAU	0	1	4	0
GGC	0	3	2	2
GGCU	0	0	1	0
GGG	2	0	2	4
GGGG	0	0	0	2
GGGGG	1	3	0	0
GGGU	0	0	0	1
GGU	27	30	30	18
GGUA	0	0	1	0
GGUC	0	0	1	0
GN	0	1	1	1
GNA	0	0	1	0
GNAGA	1	0	0	0
GU	7927	11616	14030	11235
GUA	313	419	449	251
GUAA	16	34	38	19
GUAAA	0	1	0	0
GUAAG	0	1	1	1
GUAAU	0	1	1	0
GUAC	0	0	0	1
GUAG	44	66	83	25
GUAGA	0	1	4	1
GUAGC	0	0	1	1
GUAGU	112	247	150	12
GUAU	190	308	433	107
GUAUU	0	0	1	0
GUC	8	6	10	7
GUCC	0	1	1	0
GUCU	0	1	1	1
GUG	13	10	8	13
GUGA	3	5	1	2
GUGAG	0	0	0	1
GUGU	1	4	4	1
GUU	74	108	117	95
GUUA	2	3	5	4
GUUAA	0	1	0	0
GUUAU	0	1	0	0
GUUC	0	0	0	2
GUUCU	0	1	1	0
GUUG	0	0	1	0
GUUU	4	4	4	1
N	154	187	251	191
NA	4	4	7	8
NAA	1	3	4	3
NAC	0	0	1	0
NAG	0	0	1	0
NAU	1	2	1	0
NAUU	1	0	0	0
NC	2	1	1	1
NG	0	0	1	0
NGA	0	1	1	0
NU	6	6	5	3
NUA	0	1	2	0
NUAU	1	0	0	1
NUU	0	0	2	0
U	914100	1400362	1202618	1069243
UA	63106	100192	83015	62971
UAA	17479	31473	26132	19162
UAAA	3715	5850	4786	3543
UAAAA	0	6	2	0
UAAAC	1	3	5	4
UAAAG	78	120	99	63
UAAAGG	0	3	0	0
UAAAU	2	8	13	1
UAAC	8	17	24	15
UAACU	0	0	1	0
UAAG	812	1058	945	642
UAAGA	1	8	5	3
UAAGC	0	0	0	1
UAAGG	2	3	6	2
UAAGU	0	0	0	1
UAAU	1007	1479	1963	598
UAAUA	0	0	1	1
UAAUC	0	4	5	0
UAAUU	35	25	25	19
UAC	137	216	216	199
UACA	2	3	3	5
UACC	2	0	0	0
UACG	4	2	4	3
UACGA	0	1	1	0
UACU	6	7	10	9
UACUU	0	0	1	0
UAG	4228	5744	5382	4006
UAGA	716	1301	1147	805
UAGAA	0	3	0	0
UAGAAG	1	0	0	0
UAGAC	1	0	0	0
UAGAG	5	7	10	1
UAGAU	1	0	0	1
UAGC	3	6	3	1
UAGG	14	18	20	9
UAGGA	0	2	0	0
UAGGU	0	0	1	0
UAGN	0	0	1	0
UAGU	184	282	411	104
UAGUU	1	0	0	0
UAN	4	5	0	0
UAU	23902	33658	36996	27882
UAUA	308	519	540	426
UAUAA	0	2	1	0
UAUAC	0	2	0	0
UAUAG	8	9	20	8
UAUAGG	0	0	1	0
UAUAU	0	1	0	0
UAUC	10	20	25	12
UAUCA	0	0	1	0
UAUG	0	2	5	0
UAUGA	0	0	1	0
UAUN	0	3	0	0
UAUU	229	309	418	269
UAUUC	0	0	1	0
UAUUU	0	0	0	1
UC	179	280	426	331
UCA	15	10	27	26
UCAA	10	10	8	9
UCAAG	0	0	1	2
UCAGU	1	0	0	0
UCAU	0	0	1	4
UCAUA	0	0	1	0
UCAUU	0	0	2	0
UCC	3	1	8	3
UCG	48	55	65	45
UCGA	2	0	0	0
UCGC	1	0	0	2
UCGG	3	2	0	0
UCGU	0	1	0	0
UCU	577	892	932	698
UCUA	8	7	7	5
UCUAG	1	1	1	1
UCUAGA	0	1	0	0
UCUC	1	1	3	0
UCUCG	0	0	0	1
UCUCU	0	0	0	1
UCUG	1	1	0	0
UCUU	3	2	8	1
UG	2590	4043	3843	3103
UGA	882	1471	1218	957
UGAA	46	93	95	58
UGAAC	0	2	0	0
UGAAG	2	4	4	1
UGAAU	0	1	2	0
UGAC	2	2	3	2
UGAG	5	22	17	10
UGAGG	0	0	1	0
UGAGU	0	0	1	0
UGAU	42	65	132	22
UGAUA	0	1	0	0
UGAUU	0	1	0	0
UGC	11	10	14	15
UGCU	0	2	0	0
UGG	48	50	44	42
UGGA	7	5	8	4
UGGG	1	0	0	0
UGGU	2	3	0	1
UGN	0	1	0	0
UGU	1081	1632	1954	1574
UGUA	9	18	15	12
UGUAG	1	0	2	4
UGUAU	0	0	1	0
UGUC	0	1	2	0
UGUCA	0	0	1	0
UGUU	2	1	7	3
UN	5	10	12	5
UU	97715	153101	128627	110966
UUA	26347	41234	33279	27178
UUAA	2528	4369	3435	2820
UUAAC	1	2	2	0
UUAAG	237	301	268	121
UUAAU	0	1	6	0
UUAC	1	1	5	3
UUAG	560	731	716	468
UUAGA	4	5	8	0
UUAGG	5	8	9	1
UUAGU	1	1	6	1
UUAU	475	801	1401	272
UUAUC	0	2	4	1
UUAUG	0	0	0	1
UUAUU	1	2	4	2
UUC	32	48	71	54
UUCA	0	1	0	1
UUCG	1	2	1	0
UUCU	0	4	7	6
UUCUG	0	0	0	1
UUCUU	1	0	1	0
UUG	1364	1895	1637	1364
UUGA	166	250	235	202
UUGAA	0	3	0	0
UUGAG	8	9	3	3
UUGC	1	0	1	2
UUGG	3	2	2	2
UUGU	33	53	90	31
UUN	5	4	1	0
UUU	14357	20744	19206	17813
UUUA	1433	2260	2194	1741
UUUAA	0	1	0	0
UUUAC	0	1	0	0
UUUAG	66	89	80	41
UUUAU	0	5	13	2
UUUC	2	3	3	3
UUUG	2	2	4	2
UUUGU	0	0	1	0
UUUU	15	26	27	25
UUUUA	0	0	1	0
UUUUU	0	1	2	0

## Sheet: human
The detected 3’-end non-templated nucleotide addition of mature miRNA reads in human dataset using mirPRo
sequence	SRR1542714	SRR1542715	SRR1542716	SRR1542717	SRR1542718	SRR1542719
A	13719	14588	17504	8314	23477	12816
AA	343	686	472	424	612	576
AAA	44	74	55	137	78	142
AAAA	4	16	6	23	6	13
AAAAA	0	0	0	1	0	2
AAAAU	1	0	2	0	0	0
AAAG	0	0	1	0	0	2
AAAGA	0	1	0	0	0	0
AAAU	2	5	5	2	5	3
AAC	7	4	17	4	14	5
AACC	0	0	0	0	0	1
AACG	2	0	0	0	1	0
AACU	0	2	0	0	0	0
AAG	4	6	7	5	9	7
AAGA	4	2	8	0	18	0
AAGAC	0	1	0	0	0	0
AAGC	0	0	2	0	2	0
AAGU	6	0	10	0	13	0
AAU	59	102	98	71	121	120
AAUA	1	3	1	2	3	0
AC	160	129	235	65	249	143
ACA	2	4	10	0	14	7
ACAA	0	0	0	1	0	0
ACAC	1	1	0	0	0	1
ACACU	0	1	0	0	0	0
ACAG	0	0	1	0	0	0
ACC	0	1	3	0	2	4
ACG	1	1	5	1	0	3
ACGA	0	0	0	1	0	0
ACGU	0	1	0	0	0	0
ACU	2	8	5	4	6	6
ACUC	0	0	0	0	0	1
AG	77	89	96	55	125	81
AGA	29	32	38	13	47	16
AGAA	0	0	0	2	0	2
AGAC	0	0	1	0	0	0
AGC	7	1	4	2	9	0
AGCA	0	0	1	0	0	0
AGCAU	0	0	0	0	1	0
AGG	0	0	1	1	0	0
AGGCA	1	0	0	0	0	0
AGU	22	20	38	9	31	19
AGUAC	0	0	1	0	0	0
AGUUCC	0	1	0	0	0	0
AU	1041	2247	1337	1204	1811	2067
AUA	31	27	34	14	50	40
AUAA	1	3	1	0	3	0
AUAC	4	7	11	3	4	6
AUAG	0	0	1	0	3	0
AUAU	0	7	1	2	0	6
AUAUC	1	0	0	0	0	0
AUC	21	25	30	4	10	22
AUCA	3	3	0	0	0	8
AUCAUA	0	0	0	0	0	1
AUCC	1	1	1	0	0	1
AUCG	1	1	1	0	0	0
AUCU	5	0	3	0	3	0
AUG	0	1	1	0	0	0
AUGU	0	1	1	0	0	0
AUU	63	61	89	39	116	62
AUUA	1	2	2	1	0	1
AUUAC	0	1	0	0	0	0
AUUAU	0	0	1	0	0	0
AUUU	4	0	4	0	4	2
C	5551	6270	7531	3275	10124	5229
CA	34	22	51	27	52	22
CAA	0	3	2	4	1	1
CAAA	1	0	0	2	2	0
CAAC	0	0	0	1	0	0
CAAU	0	0	1	0	0	0
CAC	3	3	3	2	5	4
CACU	0	3	0	2	0	4
CAG	0	0	1	1	0	1
CAGU	0	0	0	0	0	1
CAU	18	24	28	23	21	54
CAUA	0	1	1	1	0	0
CAUC	7	4	10	0	2	6
CAUCU	0	0	1	0	0	0
CAUG	0	0	1	0	0	0
CAUUU	0	0	0	0	1	0
CC	5	3	25	6	10	13
CCA	1	0	3	1	0	3
CCAC	1	0	1	0	1	0
CCC	3	1	6	2	1	13
CCCC	0	0	1	0	0	0
CCCU	0	0	1	0	0	0
CCGA	0	0	1	0	0	0
CCGC	0	0	2	0	1	0
CCU	21	28	61	17	27	41
CCUC	0	0	1	1	1	1
CCUCU	0	0	0	0	0	1
CCUU	0	0	0	1	0	0
CG	11	6	15	7	8	6
CGA	1	0	3	0	0	3
CGAA	0	0	1	0	0	0
CGAC	0	0	1	0	0	0
CGC	0	1	0	0	0	0
CGCC	0	0	0	0	0	1
CGG	0	0	1	0	0	0
CGU	0	0	2	0	1	2
CGUA	1	0	0	0	0	0
CGUGC	0	1	0	0	0	1
CU	28	57	43	52	55	106
CUA	1	2	2	1	1	1
CUAU	0	0	0	3	0	0
CUC	1	1	0	0	3	1
CUCA	0	1	0	0	0	0
CUG	0	0	1	0	0	0
CUU	0	1	2	2	1	4
CUUC	0	1	0	0	0	0
CUUU	0	0	0	0	0	1
G	482	722	623	377	818	625
GA	58	52	86	37	91	60
GAA	0	2	0	1	0	2
GAAU	0	1	0	1	0	1
GAC	1	0	3	0	0	2
GAG	0	0	1	1	6	0
GAGU	2	0	0	0	1	0
GAU	2	1	2	0	0	3
GAUA	0	0	0	0	0	1
GC	37	21	60	14	70	14
GCA	5	0	9	1	4	0
GCAU	0	4	0	0	0	0
GCC	0	0	1	0	0	0
GCCA	0	2	0	1	0	1
GCCC	0	0	1	0	0	0
GCG	1	5	2	2	3	2
GCGU	0	1	0	0	0	0
GCU	1	8	9	1	12	11
GCUU	1	0	0	0	0	0
GG	3	1	5	1	1	4
GGA	2	0	4	2	2	1
GGAC	1	0	1	0	1	0
GGCA	11	5	34	20	20	21
GGCAC	0	0	0	0	1	0
GGCCA	0	0	1	0	0	0
GGU	2	1	12	7	4	2
GGUC	1	0	4	1	0	2
GU	91	129	164	138	172	164
GUA	0	0	1	3	1	5
GUAC	0	0	0	0	1	0
GUAGU	0	0	1	0	7	0
GUAU	0	0	1	0	0	1
GUC	0	2	1	1	1	1
GUG	0	0	0	1	0	1
GUGA	0	0	0	0	0	1
GUU	1	2	1	16	1	10
GUUU	0	0	0	0	0	3
U	18716	38716	24417	19379	33412	33289
UA	147	329	181	204	248	373
UAA	16	33	14	20	25	22
UAAA	0	0	0	0	0	1
UAAC	0	1	0	0	0	0
UAAU	0	5	0	2	0	4
UAAUU	0	1	0	1	0	1
UAC	34	21	45	15	40	23
UACA	0	0	1	0	0	0
UACU	1	0	0	2	0	2
UAG	2	6	6	1	7	6
UAGA	0	0	0	0	0	2
UAGU	0	1	2	0	1	0
UAU	54	100	85	69	106	106
UAUA	0	3	0	1	0	0
UAUC	0	0	1	0	1	0
UAUU	7	10	4	3	8	5
UC	44	34	66	38	73	49
UCA	0	1	2	0	1	1
UCAC	0	0	1	0	0	0
UCAG	0	1	0	0	0	0
UCAU	0	1	0	2	0	1
UCC	2	2	1	0	2	0
UCG	0	1	0	0	0	0
UCU	0	4	5	0	7	8
UCUU	0	0	0	1	0	1
UG	9	11	16	21	13	15
UGA	3	2	2	1	0	1
UGC	0	3	2	0	2	0
UGU	4	15	14	7	19	8
UGUA	1	0	2	1	1	0
UU	408	975	511	497	705	883
UUA	11	28	16	15	18	23
UUAC	0	1	0	0	0	0
UUAU	0	5	4	3	4	8
UUC	3	1	2	3	4	1
UUCU	0	1	0	0	0	0
UUG	1	1	0	3	1	2
UUU	50	100	48	50	69	90
UUUA	0	0	0	1	0	0
UUUC	0	1	0	1	0	0
UUUU	0	3	6	1	6	4
UUUUU	0	0	0	1	0	0
UUUUUACU	0	0	0	0	2	0

## Sheet: chicken
The detected 3’-end non-templated nucleotide addition of mature miRNA reads in chicken dataset using mirPRo
sequence	1	2	3	4	5	6	7	8	9
A	888	3510	2749	2497	2015	2267	2233	1532	3378
AA	39	111	105	78	76	82	69	61	107
AAA	8	32	21	25	20	11	12	5	15
AAAA	0	1	0	0	0	0	0	0	0
AAAG	0	0	0	0	0	0	0	0	1
AAAU	1	4	1	3	2	0	0	1	3
AAC	2	8	3	1	5	8	3	6	7
AACA	0	0	0	0	1	0	0	0	1
AACU	0	1	1	0	0	1	1	1	1
AAG	1	2	1	1	1	0	1	0	1
AAGA	1	1	0	0	0	0	0	0	0
AAGU	0	0	0	0	0	1	0	0	0
AAU	6	23	5	8	8	7	14	6	20
AAUU	0	1	1	1	0	0	1	0	0
AC	7	29	21	19	18	20	16	8	33
ACA	1	3	4	2	3	0	4	2	6
ACC	0	0	0	0	0	0	1	0	0
ACGA	0	1	0	0	0	0	0	0	0
ACU	2	3	3	0	2	5	4	1	1
ACUU	0	0	0	1	0	0	0	0	0
AG	5	10	7	2	3	6	1	6	9
AGA	2	2	5	3	0	2	0	1	6
AGAC	0	0	0	0	0	0	0	0	1
AGAU	0	1	0	1	0	0	0	0	0
AGC	0	0	0	0	0	0	0	0	1
AGCA	0	0	0	1	1	0	0	0	0
AGCU	0	0	0	0	2	0	0	0	0
AGU	0	3	0	1	0	0	2	1	1
AU	27	129	99	66	83	57	64	68	115
AUA	0	0	3	1	3	1	4	0	1
AUAA	0	0	0	0	0	0	0	0	1
AUAU	0	0	0	0	0	0	0	1	0
AUC	0	0	0	1	0	0	0	0	1
AUU	1	8	5	3	5	6	2	2	2
AUUUU	0	0	0	0	0	0	0	1	0
C	103	370	239	223	295	245	177	179	322
CA	4	14	8	4	2	6	0	1	9
CAA	0	0	0	1	2	1	1	2	0
CAACU	0	0	0	0	0	0	0	1	0
CAAU	0	0	0	0	0	0	0	0	1
CAC	1	1	0	1	0	0	0	0	0
CACU	0	0	0	0	0	0	0	1	0
CAU	0	2	0	0	2	0	0	0	0
CC	4	15	7	4	9	6	6	8	12
CCC	0	2	0	3	0	0	0	1	2
CCU	2	6	7	5	1	5	5	3	7
CG	0	2	1	1	0	0	0	0	0
CU	21	60	22	42	46	30	17	36	63
CUA	0	0	1	0	0	1	0	0	0
CUC	0	0	0	0	1	0	0	0	0
CUU	0	1	0	6	3	2	0	1	0
CUUCU	0	1	1	0	0	0	0	0	0
G	193	564	531	261	395	324	399	385	495
GA	1	8	2	3	5	6	2	1	3
GAA	0	1	3	2	0	2	0	0	2
GAAG	0	0	0	0	1	0	0	0	0
GAAU	1	1	1	0	0	1	0	0	0
GAG	0	0	0	0	0	0	0	0	1
GAU	2	0	0	0	2	1	1	0	2
GAUU	0	1	0	0	0	0	0	0	0
GC	0	4	3	4	1	2	3	4	5
GCA	0	0	0	0	1	0	0	0	0
GG	1	2	0	1	0	0	0	1	0
GGC	0	0	1	0	0	0	0	0	1
GGGAAU	0	0	0	0	0	0	0	0	1
GGU	0	0	2	0	1	0	0	1	0
GU	32	129	142	110	114	80	78	80	159
GUA	0	0	0	0	0	1	0	1	0
GUU	2	5	1	0	2	4	1	1	2
U	625	2217	2111	1628	1590	1510	1550	1098	2202
UA	15	33	52	16	29	22	26	24	44
UAA	1	4	1	2	1	0	1	1	3
UAAC	0	0	0	0	1	0	0	0	0
UAAU	2	1	0	1	0	0	1	0	3
UAAUU	3	17	9	5	6	7	3	4	7
UAC	0	0	0	0	0	1	0	0	1
UACUU	0	0	0	0	0	0	0	0	1
UAGA	0	0	0	1	0	0	0	0	0
UAU	0	1	1	1	1	1	1	2	3
UAUU	48	161	126	72	118	95	81	107	98
UAUUU	5	16	7	5	1	2	4	10	3
UC	0	6	3	2	3	3	4	7	7
UCAUU	0	1	0	0	0	0	0	0	0
UCC	1	0	0	0	0	0	0	0	0
UCU	2	1	1	2	0	0	0	0	3
UCUU	0	3	0	0	0	1	1	0	1
UG	3	2	8	1	3	2	4	0	3
UGA	19	59	42	22	35	27	32	29	26
UGCGC	0	0	1	1	0	0	0	0	0
UGU	0	0	0	0	0	1	0	0	0
UGUUU	0	1	0	0	1	0	0	0	0
UU	79	338	260	212	199	214	208	157	337
UUA	0	2	0	2	1	1	1	1	2
UUAU	0	1	1	0	0	0	1	0	1
UUAUU	3	13	5	2	4	4	3	4	2
UUCU	0	0	1	0	0	0	1	0	0
UUU	7	11	7	10	12	10	5	8	15
UUUG	0	0	0	0	0	0	0	0	1
UUUGA	0	0	0	0	0	1	0	2	0
UUUU	30	111	107	51	93	70	80	63	72
UUUUU	7	16	4	6	10	1	5	7	8
UUUUUU	0	1	0	0	0	2	0	1	0
