# Supplementary material for: mirPRo–a novel standalone program for differential expression and variation analysis of miRNAs
Source: Sci Rep. 2015 Oct 5;5:14617. doi: 10.1038/srep14617 (PMC4592965; doi:10.1038/srep14617)
Supplement: Supplementary Table S9 [file srep14617-s10.xls]

## Sheet: mouse
The putative cases of “arm switching” of miRNAs detected between two different treatments of mouse dataset using mirPRo
id	Tg	WT
mmu-mir-133a-1	NA	3p
mmu-mir-133a-2	NA	3p
mmu-mir-147	5p	NA
mmu-mir-1947	5p	NA
mmu-mir-223	3p	NA
mmu-mir-365-1	NA	5p
mmu-mir-375	3p	NA
mmu-mir-412	5p	NA
mmu-mir-434	3p	NA
mmu-mir-592	5p	NA
mmu-mir-669o	5p	NA
mmu-mir-6896	5p	NA
mmu-mir-6950	5p	NA
mmu-mir-6959	5p	NA
mmu-mir-7038	NA	5p
mmu-mir-871	3p	NA

## Sheet: human
The putative cases of “arm switching” of miRNAs detected between two different treatments of human dataset using mirPRo
id	ET1	control
hsa-mir-106b	5p	NA
hsa-mir-126	3p	NA
hsa-mir-1343	NA	3p
hsa-mir-138-1	NA	5p
hsa-mir-138-2	NA	5p
hsa-mir-181a-2	5p	NA
hsa-mir-181c	5p	NA
hsa-mir-193a	NA	5p
hsa-mir-205	NA	5p
hsa-mir-208a	3p	NA
hsa-mir-28	NA	3p
hsa-mir-296	NA	5p
hsa-mir-29c	3p	NA
hsa-mir-338	3p	NA
hsa-mir-339	5p	NA
hsa-mir-3613	NA	3p
hsa-mir-450a-1	5p	NA
hsa-mir-450a-2	5p	NA
hsa-mir-4728	NA	3p
hsa-mir-483	3p	NA
hsa-mir-499a	5p	3p
hsa-mir-500a	5p	NA
hsa-mir-532	NA	5p
hsa-mir-542	3p	NA
hsa-mir-550a-3	3p	NA
hsa-mir-874	NA	5p

## Sheet: chicken
No putative cases of “arm switching” of miRNAs detected were found in chicken dataset.
