# Supplementary material for: mirPRo–a novel standalone program for differential expression and variation analysis of miRNAs
Source: Sci Rep. 2015 Oct 5;5:14617. doi: 10.1038/srep14617 (PMC4592965; doi:10.1038/srep14617)
Supplement: Supplementary Table S10 [file srep14617-s11.xls]

## Sheet: mouse
The read cataloging results (read count) based on genome annotation in mouse dataset using mirPRo
sample	SRR333597	SRR333598	SRR333599	SRR333600
total final clean reads	15827331	25335894	25750280	23524035
Mt_rRNA	909	1567	1741	1238
Mt_tRNA	118	301	403	224
TEC	54	59	62	52
antisense	145	201	161	165
lincRNA	150428	219470	206080	175400
miRNA	5059805	8028938	8073790	7458163
misc_RNA	1343	2218	2892	1472
polymorphic_pseudogene	3	1	1	1
processed_pseudogene	517	951	790	1517
processed_transcript	3418	3695	4495	2939
protein_coding	12058	17534	17202	11626
pseudogene	106	199	196	201
rRNA	259	548	388	235
sense_intronic	2	3	0	3
sense_overlapping	0	0	0	1
snRNA	61	90	146	72
snoRNA	9263	24131	33206	13946
transcribed_processed_pseudogene	1	4	4	3
transcribed_unprocessed_pseudogene	1	8	7	8
unitary_pseudogene	2	1	1	1
unprocessed_pseudogene	2	7	3	3
__alignment_not_unique	4693862	6886693	7423797	6374075
__ambiguous	3223641	5884485	5934021	5301843
__no_feature	251742	346984	350493	242484
__not_aligned	2419591	3917806	3700401	3938363

## Sheet: mouse %
The read cataloging results (read percentage among total final clean reads) based on genome annotation in mouse dataset using mirPRo
sample	SRR333597	SRR333598	SRR333599	SRR333600	average
Mt_rRNA	0.00574323	0.0061849	0.00676109	0.0052627	0.00598798
Mt_tRNA	0.000745546	0.00118804	0.00156503	0.000952218	0.00111271
TEC	0.000341182	0.000232871	0.000240774	0.000221051	0.000258969
antisense	0.000916137	0.000793341	0.000625236	0.00070141	0.000759031
lincRNA	0.950432	0.866241	0.800302	0.74562	0.840649
miRNA	31.9688	31.69	31.3542	31.7044	31.6793
misc_RNA	0.00848532	0.00875438	0.0112309	0.00625743	0.00868202
polymorphic_pseudogene	1.89546e-05	3.94697e-06	3.88345e-06	4.25097e-06	7.75899e-06
processed_pseudogene	0.0032665	0.00375357	0.00306793	0.00644872	0.00413418
processed_transcript	0.0215956	0.0145841	0.0174561	0.0124936	0.0165323
protein_coding	0.0761847	0.0692062	0.0668032	0.0494218	0.0654039
pseudogene	0.000669728	0.000785447	0.000761157	0.000854445	0.000767694
rRNA	0.00163641	0.00216294	0.00150678	0.000998978	0.00157628
sense_intronic	1.26364e-05	1.18409e-05	0	1.27529e-05	9.30755e-06
sense_overlapping	0	0	0	4.25097e-06	1.06274e-06
snRNA	0.000385409	0.000355227	0.000566984	0.00030607	0.000403423
snoRNA	0.0585253	0.0952443	0.128954	0.059284	0.0855019
transcribed_processed_pseudogene	6.31818e-06	1.57879e-05	1.55338e-05	1.27529e-05	1.25982e-05
transcribed_unprocessed_pseudogene	6.31818e-06	3.15758e-05	2.71842e-05	3.40078e-05	2.47715e-05
unitary_pseudogene	1.26364e-05	3.94697e-06	3.88345e-06	4.25097e-06	6.17944e-06
unprocessed_pseudogene	1.26364e-05	2.76288e-05	1.16504e-05	1.27529e-05	1.61671e-05
__alignment_not_unique	29.6567	27.1816	28.83	27.096	28.1911
__ambiguous	20.3676	23.2259	23.0445	22.538	22.294
__no_feature	1.59055	1.36954	1.36112	1.03079	1.338
__not_aligned	15.2874	15.4635	14.3703	16.7419	15.4658

## Sheet: human
The read cataloging results (read count) based on genome annotation in human dataset using mirPRo
sample	SRR1542714	SRR1542715	SRR1542716	SRR1542717	SRR1542718	SRR1542719
total final clean reads	1855464	1828590	2719013	1284434	3072115	1891894
Mt_rRNA	14168	1944	19109	1294	24335	1755
Mt_tRNA	24741	4457	31599	2665	44872	3780
TEC	11	9	15	3	15	9
TR_V_gene	2	0	3	2	2	1
TR_V_pseudogene	0	0	1	0	0	0
antisense	194	132	225	105	350	172
lincRNA	126	80	180	53	233	62
miRNA	246485	323902	336526	184933	427593	295741
misc_RNA	2594	638	3616	630	3906	839
processed_pseudogene	57	26	66	18	73	19
processed_transcript	2973	711	4180	500	4947	715
protein_coding	6414	2037	9208	1383	11506	1961
rRNA	969	1456	1469	973	1631	1550
scaRNA	59	29	84	18	113	24
sense_intronic	8	9	12	4	15	9
sense_overlapping	0	0	0	0	0	1
snRNA	1484	656	2085	549	2292	707
snoRNA	3130	1179	4157	814	5013	1098
transcribed_processed_pseudogene	2	1	1	1	1	0
transcribed_unprocessed_pseudogene	2	4	12	4	14	7
unprocessed_pseudogene	33	11	84	6	94	11
vaultRNA	0	3	0	0	0	0
__alignment_not_unique	467179	543658	629162	309003	806606	496053
__ambiguous	173516	264395	230407	155117	296199	246608
__no_feature	46338	26715	65387	25763	79084	34173
__not_aligned	864979	656538	1381425	600596	1363221	806599

## Sheet: human %
The read cataloging results (read percentage among total final clean reads) based on genome annotation in human dataset using mirPRo
sample	SRR1542714	SRR1542715	SRR1542716	SRR1542717	SRR1542718	SRR1542719	average
Mt_rRNA	0.763583	0.106311	0.702792	0.100745	0.792125	0.0927642	0.426387
Mt_tRNA	1.33341	0.24374	1.16215	0.207484	1.46062	0.1998	0.767868
TEC	0.000592844	0.000492183	0.000551671	0.000233566	0.000488263	0.000475714	0.000472373
TR_V_gene	0.00010779	0	0.000110334	0.000155711	6.51017e-05	5.28571e-05	8.19656e-05
TR_V_pseudogene	0	0	3.67781e-05	0	0	0	6.12968e-06
antisense	0.0104556	0.00721868	0.00827506	0.00817481	0.0113928	0.00909142	0.0091014
lincRNA	0.00679075	0.00437496	0.00662005	0.00412633	0.00758435	0.00327714	0.00546226
miRNA	13.2843	17.7132	12.3768	14.398	13.9185	15.632	14.5538
misc_RNA	0.139803	0.0348903	0.132989	0.0490488	0.127144	0.0443471	0.0880371
processed_pseudogene	0.00307201	0.00142186	0.00242735	0.0014014	0.00237621	0.00100428	0.00195052
processed_transcript	0.160229	0.0388824	0.153732	0.0389277	0.161029	0.0377928	0.0984323
protein_coding	0.345682	0.111397	0.338652	0.107674	0.37453	0.103653	0.230265
rRNA	0.0522241	0.0796242	0.054027	0.0757532	0.0530905	0.0819285	0.0661079
scaRNA	0.0031798	0.00158592	0.00308936	0.0014014	0.00367825	0.00126857	0.00236721
sense_intronic	0.000431159	0.000492183	0.000441337	0.000311421	0.000488263	0.000475714	0.000440013
sense_overlapping	0	0	0	0	0	5.28571e-05	8.80951e-06
snRNA	0.07998	0.0358746	0.0766822	0.0427426	0.0746066	0.03737	0.057876
snoRNA	0.168691	0.0644759	0.152886	0.0633742	0.163177	0.0580371	0.111774
transcribed_processed_pseudogene	0.00010779	5.46869e-05	3.67781e-05	7.78553e-05	3.25509e-05	0	5.16102e-05
transcribed_unprocessed_pseudogene	0.00010779	0.000218748	0.000441337	0.000311421	0.000455712	0.00037	0.000317501
unprocessed_pseudogene	0.00177853	0.000601556	0.00308936	0.000467132	0.00305978	0.000581428	0.0015963
vaultRNA	0	0.000164061	0	0	0	0	2.73435e-05
__alignment_not_unique	25.1786	29.731	23.1394	24.0575	26.2557	26.2199	25.7637
__ambiguous	9.35162	14.459	8.47392	12.0767	9.64153	13.035	11.1729
__no_feature	2.49738	1.46096	2.40481	2.00579	2.57425	1.80629	2.12491
__not_aligned	46.6179	35.9041	50.8061	46.7596	44.374	42.6345	44.516

## Sheet: chicken
The read cataloging results (read count) based on genome annotation in chicken dataset using mirPRo
sample	1	2	3	4	5	6	7	8	9
total final clean reads	467358	2824167	2397232	2056753	1992130	1402527	1739360	1294334	2236114
Mt_rRNA	2570	14353	9584	6936	7786	5718	7161	6103	7600
Mt_tRNA	538	4537	3183	2189	2134	1560	1777	1484	2652
miRNA	76253	294263	250456	195249	192591	188243	194887	148913	260299
misc_RNA	106	843	689	780	665	467	403	430	638
protein_coding	1968	9356	5471	4556	4297	3586	4265	3190	5045
pseudogene	1	5	0	2	3	3	0	1	1
rRNA	968	4691	3268	3545	3673	2837	2113	3474	3299
snRNA	128	657	562	491	478	354	278	254	515
snoRNA	99306	896074	855262	710623	691041	378770	530029	404709	738609
__alignment_not_unique	131867	649380	528047	415608	403435	328210	379417	268227	462675
__ambiguous	397	2759	2678	1946	1768	1249	1182	1042	2040
__no_feature	73031	565796	473674	445547	408541	266551	373130	254280	432828
__not_aligned	80225	381453	264358	269281	275718	224979	244718	202227	319913

## Sheet: chicken %
The read cataloging results (read percentage among total final clean reads) based on genome annotation in chicken dataset using mirPRo
sample	1	2	3	4	5	6	7	8	9	average
Mt_rRNA	0.5499	0.508221	0.399794	0.337231	0.390838	0.407693	0.411703	0.471517	0.339875	0.424086
Mt_tRNA	0.115115	0.160649	0.132778	0.10643	0.107122	0.111228	0.102164	0.114654	0.118599	0.118749
miRNA	16.3158	10.4195	10.4477	9.49307	9.66759	13.4217	11.2045	11.505	11.6407	11.5684
misc_RNA	0.0226807	0.0298495	0.0287415	0.0379239	0.0333814	0.033297	0.0231694	0.0332217	0.0285316	0.0300885
protein_coding	0.42109	0.331284	0.228222	0.221514	0.215699	0.255681	0.245205	0.246459	0.225615	0.265641
pseudogene	0.000213969	0.000177043	0	9.72407e-05	0.000150593	0.0002139	0	7.72598e-05	4.47204e-05	0.000108303
rRNA	0.207122	0.166102	0.136324	0.172359	0.184376	0.202278	0.121481	0.268401	0.147533	0.178442
snRNA	0.027388	0.0232635	0.0234437	0.0238726	0.0239944	0.0252402	0.0159829	0.019624	0.023031	0.0228711
snoRNA	21.2484	31.7288	35.6771	34.5507	34.6885	27.0063	30.4726	31.2677	33.0309	31.0746
__alignment_not_unique	28.2154	22.9937	22.0274	20.207	20.2514	23.4013	21.8136	20.7232	20.691	22.2582
__ambiguous	0.0849456	0.0976925	0.111712	0.0946152	0.0887492	0.0890535	0.067956	0.0805047	0.0912297	0.0896065
__no_feature	15.6264	20.0341	19.7592	21.6626	20.5077	19.0051	21.4521	19.6456	19.3563	19.6721
__not_aligned	17.1656	13.5067	11.0276	13.0925	13.8404	16.041	14.0694	15.624	14.3066	14.2971
