# Supplementary material for: mirPRo–a novel standalone program for differential expression and variation analysis of miRNAs
Source: Sci Rep. 2015 Oct 5;5:14617. doi: 10.1038/srep14617 (PMC4592965; doi:10.1038/srep14617)
Supplement: Supplementary Table S11 [file srep14617-s12.xls]

## Sheet: mouse WT vs Tg
The differential expression analysis of both known and novel mature miRNAs between different treatments for mouse dataset using mirPRo and DESeq2
	baseMean	log2FoldChange	lfcSE	stat	pvalue	padj
mmu-miR-135b-5p	174.363	-5.88554	0.444475	-13.2415	5.05006e-40	2.88358e-37
mmu-miR-222-3p	5809.94	1.80023	0.136639	13.1751	1.22062e-39	3.48487e-37
mmu-miR-221-5p	7899.86	1.75161	0.142167	12.3208	6.99963e-35	1.33226e-32
mmu-miR-335-3p	196.986	-3.5637	0.331961	-10.7353	6.95047e-27	9.92179e-25
mmu-miR-222-5p	885.524	1.88944	0.210003	8.99721	2.3153e-19	2.20339e-17
mmu-miR-503-5p	191.296	-2.58096	0.286531	-9.00762	2.10577e-19	2.20339e-17
mmu-miR-378a-3p	45761.2	-1.30195	0.15067	-8.64109	5.56816e-18	4.54203e-16
mmu-miR-135b-3p	64.195	-4.45414	0.527616	-8.44202	3.11894e-17	2.22614e-15
mmu-miR-322-5p	1160.34	-1.70413	0.223042	-7.64042	2.16518e-14	1.37369e-12
mmu-miR-215-5p	275.991	1.85032	0.24446	7.56898	3.76153e-14	2.14783e-12
mmu-miR-1247-3p	2345.79	-1.88888	0.253107	-7.46277	8.47209e-14	4.38925e-12
mmu-miR-204-5p	85.1768	-2.75582	0.369831	-7.45156	9.22435e-14	4.38925e-12
mmu-miR-221-3p	9207.91	1.91486	0.259415	7.38143	1.56596e-13	6.73959e-12
mmu-miR-31-5p	2340.13	1.38621	0.187979	7.37427	1.65244e-13	6.73959e-12
mmu-miR-155-5p	6262.84	1.40612	0.193655	7.26098	3.843e-13	1.4629e-11
mmu-miR-676-3p	6876.93	-1.02446	0.147995	-6.92221	4.44652e-12	1.58685e-10
mmu-miR-181d-5p	1831.69	1.11776	0.166122	6.72856	1.71352e-11	5.75542e-10
mmu-miR-483-5p	85.4073	-2.41991	0.364026	-6.64764	2.97836e-11	9.448e-10
mmu-miR-122-5p	132.899	1.91764	0.296441	6.46888	9.873e-11	2.9671e-09
mmu-miR-146a-5p	117521	2.39303	0.384342	6.22632	4.77526e-10	1.36334e-08
mmu-miR-320-3p	27173.1	-0.753341	0.124896	-6.03174	1.62201e-09	4.41034e-08
mmu-miR-676-5p	1206.1	-1.01037	0.168669	-5.99022	2.09564e-09	5.43913e-08
mmu-miR-344d-3p	135.571	1.98596	0.332145	5.97919	2.24248e-09	5.56719e-08
mmu-miR-542-3p	470.451	-1.41309	0.246608	-5.73008	1.00384e-08	2.38831e-07
mmu-miR-203-3p	375.174	-1.27383	0.22585	-5.64018	1.69874e-08	3.87992e-07
mmu-miR-455-3p	331.608	-1.82481	0.328174	-5.56048	2.69037e-08	5.90847e-07
mmu-miR-6901-5p	64.9303	-2.48854	0.459945	-5.41051	6.28451e-08	1.32906e-06
mmu-miR-146b-3p	74.8586	-1.86822	0.346788	-5.38722	7.15572e-08	1.45926e-06
mmu-miR-378c	1005.77	-1.04745	0.195566	-5.35601	8.50783e-08	1.67516e-06
mmu-miR-615-3p	334.674	1.98996	0.387069	5.1411	2.7314e-07	5.19876e-06
mmu-miR-335-5p	280.966	-2.92691	0.586424	-4.99111	6.0033e-07	1.10577e-05
mmu-miR-223-3p	32.4569	2.31674	0.470202	4.92711	8.34544e-07	1.48914e-05
mmu-miR-708-5p	208.442	-1.31425	0.272468	-4.8235	1.41064e-06	2.44083e-05
mmu-miR-140-3p	207853	0.794369	0.168203	4.72268	2.32756e-06	3.79724e-05
mmu-miR-181c-5p	707.629	0.98336	0.208059	4.72635	2.28596e-06	3.79724e-05
mmu-miR-542-5p	39.2569	-1.91249	0.406672	-4.70277	2.5665e-06	4.07075e-05
mmu-miR-322-3p	104.006	-1.94615	0.414502	-4.69515	2.66411e-06	4.11137e-05
mmu-miR-351-5p	132.95	-1.52951	0.3295	-4.64193	3.45178e-06	5.18675e-05
mmu-miR-146b-5p	268750	-1.6227	0.354396	-4.57878	4.67705e-06	6.84768e-05
mmu-miR-375-3p	19.797	2.38036	0.523084	4.55062	5.34877e-06	7.63538e-05
mmu-miR-181c-3p	149.355	1.30683	0.290454	4.49926	6.81909e-06	9.49683e-05
mmu-miR-126a-3p	1421.24	-0.755345	0.170676	-4.42562	9.61673e-06	0.000130742
mmu-miR-129-5p	6598.1	0.679957	0.154167	4.41051	1.03127e-05	0.000136943
mmu-miR-129-2-3p	183.277	1.12485	0.262068	4.29223	1.76887e-05	0.000229551
mmu-miR-669c-5p	13442.7	-0.664553	0.155949	-4.26135	2.03197e-05	0.000257834
mmu-miR-199b-5p	876.968	-0.752216	0.179236	-4.19679	2.7072e-05	0.000336045
mmu-miR-196a-5p	29299.8	1.06157	0.253424	4.18892	2.80287e-05	0.000340518
mmu-miR-503-3p	43.4644	-1.63969	0.398792	-4.11164	3.92854e-05	0.000467333
mmu-miR-450a-5p	85.3626	-1.40962	0.348676	-4.04278	5.2821e-05	0.000615526
mmu-miR-140-5p	17527.4	0.900194	0.224205	4.01504	5.94362e-05	0.000678761
mmu-miR-455-5p	263.68	-1.04533	0.262931	-3.9757	7.01734e-05	0.000785667
mmu-miR-382-5p	7494.96	0.701651	0.180641	3.88422	0.000102657	0.00112726
mmu-miR-582-3p	49.4666	1.56196	0.403987	3.86635	0.000110476	0.00119022
mmu-miR-6945-3p	36.4636	1.58277	0.411488	3.84645	0.00011984	0.0012672
mmu-miR-467c-5p	342.974	-1.06307	0.278382	-3.81876	0.000134126	0.00139247
mmu-miR-138-5p	215.861	1.05855	0.278835	3.79632	0.000146857	0.00149742
mmu-miR-3475-3p	40.4428	-1.74806	0.466246	-3.74923	0.000177379	0.0017769
mmu-miR-467e-5p	240.008	-0.97627	0.264352	-3.69307	0.000221564	0.00218126
mmu-miR-493-5p	514.634	0.799697	0.217795	3.67179	0.000240858	0.00233101
mmu-miR-92b-5p	142.453	-1.52316	0.422299	-3.60682	0.000309971	0.00294989
mmu-miR-214-3p	2220.37	-0.913287	0.254313	-3.59119	0.000329174	0.00308128
mmu-miR-423-5p	34196.3	-0.582369	0.162393	-3.58617	0.000335565	0.00309045
mmu-miR-669a-3p	369.783	-0.994075	0.28151	-3.53123	0.000413635	0.00374898
mmu-miR-351-3p	13.3451	-1.94731	0.557278	-3.49433	0.000475257	0.00417495
mmu-miR-467d-5p	478.277	-0.709701	0.203038	-3.49542	0.000473324	0.00417495
mmu-miR-3154	55.4632	-1.27798	0.368269	-3.47024	0.000520003	0.00449881
mmu-miR-195a-5p	1610.11	-0.772305	0.227578	-3.39359	0.000689835	0.00587905
mmu-miR-125b-1-3p	10528.1	0.456077	0.134818	3.38291	0.000717209	0.00602245
mmu-miR-1839-5p	16546.5	0.412674	0.124157	3.32382	0.000887938	0.00734801
mmu-novel-miR-111	680.402	-0.985084	0.29994	-3.28428	0.00102244	0.00834023
mmu-miR-297c-5p	72.8351	-1.14187	0.351707	-3.24664	0.00116776	0.00935561
mmu-miR-667-3p	161.756	0.8357	0.257634	3.24375	0.00117969	0.00935561
mmu-miR-434-3p	6078.04	0.673762	0.208709	3.22824	0.00124553	0.00974243
mmu-miR-379-3p	105.224	1.00144	0.312757	3.20197	0.00136492	0.010532
mmu-miR-142a-3p	142.408	1.1323	0.359685	3.14803	0.00164373	0.0124109
mmu-novel-miR-41	641.574	-0.999484	0.317641	-3.14658	0.00165189	0.0124109
mmu-miR-380-5p	882.869	0.768655	0.244618	3.14227	0.00167643	0.0124317
mmu-miR-184-3p	110.533	1.08005	0.344434	3.13572	0.00171432	0.0125497
mmu-let-7j	73.7337	1.00995	0.325627	3.10156	0.00192503	0.0139138
mmu-miR-127-3p	23217.3	0.682915	0.221733	3.07989	0.00207075	0.0147799
mmu-miR-3068-5p	5023.1	0.614857	0.200405	3.06807	0.00215445	0.0151876
mmu-miR-433-3p	639.144	0.621486	0.204109	3.04487	0.00232777	0.0162093
mmu-miR-107-3p	573.074	-0.790716	0.262088	-3.01699	0.00255302	0.0175635
mmu-miR-25-5p	102.064	-0.960458	0.320767	-2.99426	0.00275114	0.0187012
mmu-miR-206-3p	34569.1	-0.506792	0.170377	-2.97453	0.00293442	0.0197124
mmu-let-7i-5p	195495	0.404414	0.137412	2.94308	0.00324961	0.0215759
mmu-miR-182-5p	2729.82	0.709757	0.242348	2.92867	0.00340416	0.0223422
mmu-miR-365-3p	210.637	0.734097	0.252656	2.90552	0.00366646	0.0237903
mmu-miR-379-5p	59049.4	0.604513	0.210241	2.87533	0.004036	0.0251628
mmu-miR-411-3p	370.467	0.779964	0.271395	2.87391	0.00405425	0.0251628
mmu-novel-miR-25	684.077	-0.568907	0.197505	-2.88046	0.00397092	0.0251628
mmu-novel-miR-26	684.077	-0.568907	0.197505	-2.88046	0.00397092	0.0251628
mmu-miR-301b-3p	148.082	0.940697	0.329799	2.85233	0.00433997	0.0266465
mmu-novel-miR-96	321.936	-0.796884	0.280005	-2.84596	0.00442779	0.0268965
mmu-miR-126a-5p	237.168	-0.703225	0.249147	-2.82253	0.00476459	0.0286377
mmu-miR-101b-3p	13593.9	0.502445	0.17868	2.81198	0.00492376	0.0288011
mmu-novel-miR-137	557.917	-1.01564	0.361347	-2.81072	0.00494309	0.0288011
mmu-novel-miR-32	557.917	-1.01564	0.361347	-2.81072	0.00494309	0.0288011
mmu-novel-miR-99	569.214	-1.00349	0.357718	-2.80526	0.00502761	0.0289976
mmu-miR-378a-5p	27.1251	-1.22606	0.438509	-2.79597	0.00517446	0.0290264
mmu-novel-miR-13	558.734	-1.01233	0.362154	-2.7953	0.00518511	0.0290264
mmu-novel-miR-14	558.734	-1.01233	0.362154	-2.7953	0.00518511	0.0290264
mmu-miR-125b-5p	770240	0.330876	0.119229	2.77513	0.00551794	0.0303186
mmu-miR-329-3p	14.2464	1.62275	0.584798	2.77488	0.00552212	0.0303186
mmu-miR-101a-3p	26744.1	-0.565948	0.204409	-2.7687	0.00562807	0.030606
mmu-miR-1945	44.2497	1.06684	0.386659	2.75912	0.0057958	0.0312208
mmu-miR-410-3p	494.299	0.806528	0.293059	2.7521	0.0059214	0.0313066
mmu-novel-miR-98	75.4012	0.89712	0.32562	2.75511	0.00586721	0.0313066
mmu-miR-541-5p	15646.8	0.483001	0.177154	2.72645	0.00640199	0.033537
mmu-miR-467b-5p	454.43	-0.612019	0.22529	-2.71658	0.00659606	0.0342395
mmu-miR-342-3p	1402.84	0.537542	0.203414	2.6426	0.00822723	0.0420012
mmu-miR-92a-3p	11484.4	-0.438374	0.165916	-2.64214	0.00823841	0.0420012
mmu-miR-297a-5p	288.103	-0.612957	0.23365	-2.62339	0.00870589	0.0439917
mmu-miR-15b-5p	1107.61	-0.789417	0.303183	-2.60377	0.00922055	0.0454026
mmu-miR-1981-5p	6479.17	0.343951	0.132198	2.60179	0.00927384	0.0454026
mmu-miR-344-3p	89.3732	0.79706	0.306657	2.59919	0.00934427	0.0454026
mmu-miR-466g	72.1228	-0.84059	0.324133	-2.59335	0.00950467	0.0454026
mmu-miR-466k	19.3909	-1.31886	0.508349	-2.5944	0.0094757	0.0454026
mmu-miR-582-5p	14.1388	1.41834	0.547196	2.59201	0.0095417	0.0454026
mmu-novel-miR-40	17.3563	-1.36908	0.524918	-2.60817	0.00910264	0.0454026
mmu-miR-300-3p	1385.56	0.585542	0.227594	2.57274	0.0100896	0.0476127
mmu-miR-495-3p	11.3859	1.49054	0.582764	2.55772	0.0105362	0.0493128
mmu-miR-3095-3p	1129.41	0.442025	0.173356	2.54981	0.0107781	0.0500348
mmu-miR-10b-5p	16004.9	0.478552	0.188515	2.53853	0.0111319	0.0505469
mmu-miR-127-5p	1126.08	0.704375	0.277549	2.53784	0.011154	0.0505469
mmu-miR-329-5p	74.7772	1.01646	0.400256	2.53952	0.0111004	0.0505469
mmu-miR-147-5p	10.9833	1.44411	0.573803	2.51673	0.011845	0.0532559
mmu-miR-21a-3p	2243.25	-0.551975	0.220017	-2.50878	0.0121147	0.0538235
mmu-novel-miR-116	103.143	0.730436	0.291304	2.50747	0.0121598	0.0538235
mmu-miR-196a-2-3p	57.0702	0.996185	0.39981	2.49164	0.0127154	0.0554438
mmu-miR-484	773.168	0.474263	0.190352	2.49151	0.01272	0.0554438
mmu-miR-152-3p	260561	-0.337644	0.135817	-2.48602	0.0129179	0.0558798
mmu-novel-miR-10	17.7969	1.27666	0.514124	2.48318	0.0130216	0.0559048
mmu-miR-34a-5p	4482.53	0.425837	0.171836	2.47815	0.0132064	0.0562749
mmu-miR-450b-5p	16.6374	-1.28483	0.521474	-2.46384	0.0137456	0.0581388
mmu-miR-6950-5p	27.5668	1.11815	0.455016	2.4574	0.0139948	0.0587577
mmu-miR-1843b-5p	995.64	0.515037	0.210496	2.44678	0.0144139	0.0600755
mmu-miR-365-1-5p	141.67	-0.787063	0.323871	-2.43018	0.0150915	0.0621653
mmu-miR-770-3p	55.3897	0.887669	0.365419	2.42918	0.015133	0.0621653
mmu-miR-672-5p	323.486	-0.800959	0.330721	-2.42186	0.0154415	0.0629792
mmu-miR-3473a	70.2007	-0.904136	0.381635	-2.36911	0.0178309	0.0722087
mmu-miR-212-5p	498.873	0.494983	0.21073	2.34889	0.0188293	0.0745194
mmu-miR-409-5p	206.648	0.682434	0.290156	2.35196	0.0186749	0.0745194
mmu-miR-466d-3p	453.906	-0.529417	0.224867	-2.35435	0.018555	0.0745194
mmu-miR-486a-3p	64.2181	-0.916654	0.390559	-2.34703	0.0189235	0.0745194
mmu-miR-1247-5p	2142.49	-1.30629	0.55933	-2.33546	0.0195192	0.0758797
mmu-miR-466n-3p	20.7658	-1.16598	0.499313	-2.33517	0.0195347	0.0758797
mmu-novel-miR-63	19.7117	-1.35741	0.58582	-2.31711	0.0204975	0.0790815
mmu-miR-434-5p	3052.3	0.500781	0.217095	2.30674	0.0210694	0.0807425
mmu-novel-miR-43	1551.49	-1.38615	0.604027	-2.29485	0.021742	0.0827645
mmu-miR-149-3p	65.4025	-0.866977	0.381346	-2.27347	0.0229981	0.0869664
mmu-miR-16-5p	8267.43	-0.473589	0.209486	-2.26072	0.0237766	0.0875901
mmu-miR-218-5p	2185.06	0.397632	0.175534	2.26527	0.0234959	0.0875901
mmu-miR-3061-5p	28.1452	0.985411	0.435768	2.26132	0.0237396	0.0875901
mmu-miR-98-5p	6448.46	0.308147	0.136045	2.26503	0.0235111	0.0875901
mmu-miR-7688-5p	135.064	-1.00663	0.446644	-2.25377	0.0242105	0.0886167
mmu-miR-486a-5p	221.808	-0.631388	0.281186	-2.24545	0.0247395	0.0899382
mmu-miR-486b-5p	219.787	-0.62896	0.28039	-2.24316	0.0248866	0.0899382
mmu-miR-466b-3p	274.841	-0.524139	0.234469	-2.23543	0.0253892	0.0911776
mmu-miR-1a-3p	16821.4	-0.411558	0.187143	-2.19916	0.0278667	0.0994493
mmu-miR-30b-5p	645.598	0.488077	0.222726	2.19138	0.0284241	0.0995715
mmu-miR-33-5p	156.095	-0.660915	0.301459	-2.19238	0.0283517	0.0995715
mmu-miR-92b-3p	352.158	-0.671527	0.306083	-2.19394	0.0282397	0.0995715
mmu-miR-101c	34.4355	-0.887451	0.410849	-2.16004	0.0307692	0.105839
mmu-miR-669b-5p	79.3684	-0.680497	0.314767	-2.16191	0.0306253	0.105839
mmu-miR-669o-3p	33.7598	-0.913403	0.422041	-2.16425	0.030445	0.105839
mmu-miR-299a-5p	18.0254	1.12264	0.52045	2.15705	0.0310019	0.106
mmu-miR-7679-5p	20.9285	-1.01871	0.474265	-2.14797	0.0317164	0.107798
mmu-miR-708-3p	22.222	-1.0435	0.48724	-2.14165	0.0322217	0.108867
mmu-miR-134-5p	11021.6	0.412255	0.194208	2.12275	0.0337746	0.112893
mmu-miR-210-3p	26914.9	0.303349	0.143089	2.12	0.0340062	0.112893
mmu-miR-99a-3p	431.067	-0.438345	0.206738	-2.12029	0.0339817	0.112893
mmu-miR-193b-5p	619.965	-0.417195	0.19706	-2.1171	0.0342511	0.113048
mmu-miR-339-3p	256.158	-0.525409	0.251104	-2.0924	0.0364026	0.119459
mmu-miR-26b-5p	7022.44	-0.346101	0.166129	-2.08333	0.0372216	0.121449
mmu-miR-20a-5p	11794.5	-0.391445	0.189919	-2.06112	0.0392917	0.127475
mmu-miR-29b-2-5p	36.8092	0.85844	0.419824	2.04476	0.0408785	0.131133
mmu-miR-669f-3p	56.139	-0.7236	0.353765	-2.04542	0.0408132	0.131133
mmu-miR-26a-5p	35100.2	-0.287675	0.141391	-2.0346	0.041891	0.13363
mmu-miR-494-3p	1122.26	0.626706	0.309513	2.02482	0.0428863	0.136045
mmu-miR-106b-5p	9072.37	-0.269624	0.133326	-2.02229	0.043146	0.136113
mmu-miR-409-3p	657.563	0.441002	0.220138	2.0033	0.0451451	0.140863
mmu-miR-466n-5p	57.2259	-0.69365	0.346043	-2.00452	0.045014	0.140863
mmu-miR-6972-3p	31.5363	0.834529	0.421246	1.9811	0.0475802	0.147654
mmu-miR-133a-3p	22.4299	-0.936038	0.474711	-1.97181	0.0486318	0.149767
mmu-novel-miR-112	14.6376	1.03809	0.527438	1.96817	0.0490481	0.149767
mmu-novel-miR-113	14.6376	1.03809	0.527438	1.96817	0.0490481	0.149767
mmu-miR-183-5p	1069.44	0.465542	0.239912	1.94047	0.0523224	0.153317
mmu-miR-195a-3p	212.227	-0.499551	0.255776	-1.95308	0.0508097	0.153317
mmu-miR-19b-3p	508.424	-0.398848	0.204515	-1.95021	0.0511507	0.153317
mmu-miR-29c-3p	355.683	0.742325	0.383043	1.93797	0.0526273	0.153317
mmu-miR-425-5p	3886.69	0.357301	0.184013	1.94172	0.0521712	0.153317
mmu-miR-668-3p	151.55	0.536776	0.27645	1.94168	0.0521761	0.153317
mmu-miR-669a-5p	152.769	-0.518915	0.267694	-1.93847	0.0525663	0.153317
mmu-miR-673-5p	131.648	0.576928	0.297266	1.94078	0.0522853	0.153317
mmu-miR-744-5p	22070.3	-0.290432	0.14861	-1.95432	0.0506631	0.153317
mmu-miR-181b-1-3p	34.0498	-0.789764	0.410258	-1.92504	0.0542241	0.154354
mmu-miR-3473b	21.406	-0.90205	0.466697	-1.93284	0.0532559	0.154354
mmu-miR-370-3p	535.599	0.448668	0.233176	1.92416	0.0543346	0.154354
mmu-miR-669e-3p	24.0004	-0.903787	0.46882	-1.92779	0.0538814	0.154354
mmu-miR-7a-5p	6925.29	-0.472058	0.245259	-1.92473	0.0542627	0.154354
mmu-miR-411-5p	2271.99	0.431837	0.226151	1.90951	0.0561967	0.158853
mmu-miR-664-3p	42.0059	0.763972	0.403498	1.89337	0.0583083	0.16401
mmu-miR-17-3p	789.185	-0.485837	0.257114	-1.88958	0.0588142	0.164622
mmu-miR-466a-3p	108.404	-0.558553	0.296548	-1.88352	0.05963	0.166091
mmu-miR-466e-3p	110.101	-0.556465	0.29665	-1.87583	0.0606788	0.168192
mmu-miR-1948-3p	55.0406	0.899495	0.481797	1.86696	0.0619074	0.170769
mmu-miR-139-5p	478.284	0.575725	0.308984	1.86328	0.0624226	0.171362
mmu-miR-344b-3p	328.969	0.414967	0.223664	1.85532	0.0635508	0.173624
mmu-miR-18a-5p	1050.54	-0.412528	0.223163	-1.84855	0.0645229	0.175441
mmu-miR-376b-5p	165.397	0.571398	0.310755	1.83874	0.0659532	0.17848
mmu-miR-378b	48.992	-0.660094	0.360356	-1.83178	0.066984	0.180415
mmu-miR-433-5p	26.0428	0.911249	0.500038	1.82236	0.0684006	0.183365
mmu-miR-29b-1-5p	1357.25	0.338999	0.186318	1.81947	0.0688404	0.183682
mmu-miR-1934-3p	70.5049	-0.583822	0.322859	-1.80829	0.0705615	0.187398
mmu-miR-3057-5p	455.782	0.364183	0.202538	1.7981	0.0721612	0.190759
mmu-miR-532-5p	1729.12	0.311788	0.173796	1.79399	0.0728152	0.191601
mmu-miR-499-5p	20.0479	0.891633	0.499669	1.78445	0.0743512	0.194746
mmu-miR-700-3p	235.599	0.517783	0.291112	1.77864	0.0752989	0.196327
mmu-miR-666-5p	98.2584	0.600093	0.342469	1.75226	0.0797299	0.206935
mmu-miR-466c-3p	103.236	-0.511884	0.292615	-1.74934	0.0802314	0.207295
mmu-miR-5099	140.191	-0.507641	0.291279	-1.7428	0.0813686	0.209286
mmu-miR-667-5p	108.482	0.603044	0.351854	1.71391	0.086546	0.221604
mmu-miR-145a-3p	4472.14	-0.254138	0.14892	-1.70654	0.0879067	0.224084
mmu-miR-466h-5p	76.2019	-0.562866	0.330503	-1.70306	0.0885567	0.224737
mmu-miR-466c-5p	31.7121	-0.742501	0.437432	-1.69741	0.0896194	0.226428
mmu-miR-32-5p	123.734	-0.518915	0.306143	-1.69501	0.0900736	0.226573
mmu-miR-6540-5p	43.5796	-0.752119	0.447215	-1.68179	0.0926104	0.231932
mmu-miR-128-3p	920.152	0.364136	0.21894	1.66318	0.0962772	0.233933
mmu-miR-1957a	26.4669	-0.781038	0.467323	-1.6713	0.0946623	0.233933
mmu-miR-3075-5p	49.1719	0.64633	0.386911	1.67049	0.0948233	0.233933
mmu-miR-3084-5p	36.1846	0.730584	0.438358	1.66664	0.0955868	0.233933
mmu-miR-669h-5p	29.7365	-0.728635	0.437457	-1.66561	0.0957904	0.233933
mmu-miR-6900-3p	39.9643	0.642105	0.385922	1.66382	0.0961486	0.233933
mmu-novel-miR-49	900.213	-0.387694	0.231477	-1.67487	0.093959	0.233933
mmu-miR-669d-5p	69.8797	-0.599821	0.363512	-1.65007	0.0989287	0.239357
mmu-miR-369-3p	907.875	0.489649	0.297241	1.64731	0.0994935	0.239708
mmu-miR-155-3p	17.1149	0.930044	0.568806	1.63508	0.102032	0.242751
mmu-novel-miR-82	12.9405	0.884974	0.540988	1.63585	0.101872	0.242751
mmu-novel-miR-83	12.9405	0.884974	0.540988	1.63585	0.101872	0.242751
mmu-miR-467a-5p	1033.61	-0.338478	0.207814	-1.62876	0.103364	0.2449
mmu-miR-148a-3p	258058	-0.249352	0.155286	-1.60576	0.108326	0.255596
mmu-miR-3102-3p	127.421	0.495549	0.316125	1.56757	0.116981	0.274882
mmu-miR-3079-5p	17.6329	0.774381	0.496293	1.56033	0.118681	0.277734
mmu-miR-6950-3p	12.8029	0.842128	0.541509	1.55515	0.11991	0.279464
mmu-miR-702-5p	24.7865	-0.712458	0.459755	-1.54965	0.121226	0.281383
mmu-miR-154-3p	36.9423	0.637766	0.418544	1.52377	0.127565	0.293709
mmu-miR-99b-3p	1437.05	0.256808	0.168387	1.5251	0.127233	0.293709
mmu-miR-1188-5p	86.2422	0.468598	0.311879	1.5025	0.132968	0.304919
mmu-miR-671-3p	245.065	-0.411074	0.275424	-1.49251	0.135565	0.30963
mmu-miR-132-3p	16614.9	0.225075	0.151498	1.48566	0.137368	0.311259
mmu-miR-679-3p	24.0558	0.678141	0.456444	1.48571	0.137357	0.311259
mmu-miR-299a-3p	359.287	0.463816	0.312741	1.48307	0.138056	0.311581
mmu-miR-323-3p	42.1534	0.561353	0.379838	1.47788	0.139441	0.313468
mmu-miR-5100	29.8501	0.729067	0.496277	1.46907	0.141813	0.317315
mmu-novel-miR-71	87.6374	-0.483598	0.329559	-1.46741	0.142264	0.317315
mmu-miR-493-3p	22.6172	0.694452	0.475086	1.46174	0.143813	0.31735
mmu-novel-miR-86	87.5656	-0.479691	0.328274	-1.46125	0.143947	0.31735
mmu-novel-miR-87	87.5656	-0.479691	0.328274	-1.46125	0.143947	0.31735
mmu-miR-369-5p	53.1384	0.512484	0.351419	1.45833	0.144751	0.317895
mmu-miR-380-3p	43.4846	0.555387	0.382479	1.45207	0.146482	0.320465
mmu-miR-191-5p	163158	-0.168063	0.116286	-1.44526	0.148384	0.323386
mmu-miR-1981-3p	121.66	0.43419	0.302917	1.43337	0.151753	0.324446
mmu-miR-21a-5p	3.86016e+06	0.13493	0.093746	1.43932	0.150061	0.324446
mmu-miR-24-2-5p	3408.61	0.280145	0.195697	1.43153	0.152279	0.324446
mmu-miR-297b-5p	70.6956	-0.476962	0.331987	-1.43669	0.150807	0.324446
mmu-miR-30c-2-3p	2156.71	-0.26105	0.182217	-1.43263	0.151964	0.324446
mmu-miR-412-5p	11.0584	0.813949	0.566886	1.43582	0.151052	0.324446
mmu-miR-365-2-5p	591.934	-0.385747	0.271398	-1.42134	0.155219	0.32948
mmu-miR-3572-5p	17.3151	-0.69112	0.492738	-1.40261	0.160733	0.33992
mmu-let-7c-5p	2.69192e+06	0.0944215	0.0681255	1.38599	0.165749	0.348731
mmu-miR-497a-5p	1413.66	-0.304015	0.219541	-1.38478	0.166121	0.348731
mmu-miR-26a-2-3p	10.6082	-0.780316	0.567713	-1.37449	0.169289	0.354081
mmu-miR-7687-5p	36.7665	-0.610242	0.445576	-1.36956	0.170825	0.35599
mmu-miR-340-5p	1942.48	-0.285884	0.20998	-1.36149	0.17336	0.359959
mmu-miR-1843a-3p	475.893	0.301055	0.221446	1.35949	0.173991	0.359959
mmu-miR-26b-3p	50.0226	-0.512672	0.378611	-1.35409	0.175709	0.361229
mmu-miR-3100-5p	26.6022	0.614903	0.454279	1.35358	0.17587	0.361229
mmu-miR-142a-5p	13.6122	0.78593	0.582877	1.34836	0.177542	0.363356
mmu-miR-212-3p	262.931	0.392213	0.291629	1.3449	0.178656	0.364331
mmu-miR-615-5p	11.7391	0.772168	0.577671	1.33669	0.181324	0.367954
mmu-novel-miR-144	29.9323	-0.645727	0.483519	-1.33547	0.181721	0.367954
mmu-miR-410-5p	18.7552	0.660071	0.49587	1.33114	0.183144	0.368222
mmu-miR-669l-5p	171.857	-0.414398	0.311062	-1.3322	0.182793	0.368222
mmu-miR-345-3p	923.404	0.233065	0.175413	1.32867	0.183957	0.36856
mmu-miR-6896-5p	13.9018	0.719531	0.543819	1.32311	0.1858	0.370949
mmu-miR-324-5p	370.257	0.331014	0.251217	1.31764	0.187624	0.371774
mmu-miR-345-5p	141.311	0.368545	0.280044	1.31602	0.188166	0.371774
mmu-miR-93-5p	47849.7	-0.165467	0.125659	-1.31679	0.187909	0.371774
mmu-miR-145a-5p	2469.02	0.663069	0.506394	1.30939	0.190401	0.374894
mmu-miR-92a-1-5p	85.3281	-0.440041	0.343043	-1.28276	0.199577	0.39161
mmu-miR-96-5p	113.56	0.422225	0.333043	1.26778	0.204877	0.400632
mmu-miR-431-5p	68.6933	0.48445	0.385469	1.25678	0.208833	0.406976
mmu-miR-9-5p	546.413	-0.292244	0.236109	-1.23775	0.215808	0.419137
mmu-miR-425-3p	137.859	0.342442	0.277863	1.23241	0.217794	0.421561
mmu-miR-760-3p	52.4091	0.444902	0.362709	1.22661	0.219969	0.424333
mmu-miR-1306-3p	16.5538	0.62963	0.514616	1.22349	0.221143	0.425161
mmu-miR-137-3p	34.2207	0.525144	0.436319	1.20358	0.228752	0.43108
mmu-miR-16-1-3p	225.251	-0.285547	0.236925	-1.20522	0.228117	0.43108
mmu-miR-181a-5p	64731.1	0.170584	0.14088	1.21084	0.225956	0.43108
mmu-miR-22-5p	665.73	0.230354	0.19099	1.20611	0.227777	0.43108
mmu-miR-23a-5p	11.8351	-0.65918	0.546915	-1.20527	0.2281	0.43108
mmu-miR-450b-3p	14.8145	-0.652954	0.540126	-1.20889	0.226704	0.43108
mmu-miR-466p-3p	34.4805	-0.477781	0.400028	-1.19437	0.232334	0.435087
mmu-miR-6988-3p	41.3904	0.456433	0.38221	1.19419	0.232402	0.435087
mmu-let-7b-3p	104.201	-0.365156	0.309773	-1.17879	0.238482	0.445011
mmu-miR-3967	13.9159	0.665818	0.568296	1.1716	0.241356	0.448907
mmu-miR-30d-5p	140797	-0.135223	0.116066	-1.16505	0.243999	0.452348
mmu-let-7f-1-3p	36.3322	-0.475623	0.411333	-1.1563	0.24756	0.452756
mmu-miR-101a-5p	31.125	-0.476033	0.412231	-1.15477	0.248183	0.452756
mmu-miR-22-3p	89176.9	0.145377	0.125744	1.15614	0.247625	0.452756
mmu-miR-27a-3p	41701.7	0.161322	0.139373	1.15749	0.247072	0.452756
mmu-miR-652-3p	5142.02	0.21269	0.182969	1.16244	0.245057	0.452756
mmu-miR-1839-3p	32.5399	0.467674	0.40892	1.14368	0.252756	0.459629
mmu-miR-669p-5p	25.3128	-0.501342	0.440696	-1.13761	0.255282	0.461284
mmu-novel-miR-68	25.9679	0.503001	0.442036	1.13792	0.255155	0.461284
mmu-miR-130b-3p	266.318	0.278691	0.247674	1.12523	0.26049	0.465062
mmu-miR-200c-3p	100.505	0.326243	0.289128	1.12837	0.259164	0.465062
mmu-miR-495-5p	32.6102	0.520327	0.463344	1.12298	0.261445	0.465062
mmu-miR-540-5p	16.2816	0.610061	0.543148	1.12319	0.261355	0.465062
mmu-miR-99b-5p	369163	0.136638	0.121434	1.1252	0.260502	0.465062
mmu-miR-17-5p	8076.95	-0.206696	0.187256	-1.10381	0.269674	0.478211
mmu-miR-1191b-5p	43.3389	0.415129	0.378143	1.09781	0.272288	0.481351
mmu-miR-190a-5p	3791.92	-0.202992	0.185826	-1.09237	0.274669	0.484061
mmu-miR-125b-2-3p	1386.05	-0.199477	0.183643	-1.08622	0.277381	0.486581
mmu-miR-3535	235.239	-0.308587	0.284341	-1.08527	0.277803	0.486581
mmu-miR-29a-5p	2216.64	0.185439	0.171368	1.08211	0.279205	0.487541
mmu-miR-30e-3p	7808.74	-0.145752	0.134943	-1.0801	0.280099	0.487612
mmu-miR-199a-3p	57978.8	-0.154435	0.143597	-1.07548	0.282161	0.488224
mmu-miR-98-3p	10.5634	0.609509	0.565827	1.0772	0.28139	0.488224
mmu-miR-5129-5p	10.0568	-0.620672	0.579063	-1.07186	0.283785	0.48955
mmu-miR-6960-5p	11.333	-0.595274	0.558767	-1.06534	0.286724	0.49313
mmu-miR-187-3p	148.468	0.285115	0.269783	1.05683	0.290588	0.497948
mmu-miR-1983	38.9753	0.452246	0.429306	1.05344	0.292141	0.497948
mmu-miR-3109-3p	23.6802	0.480018	0.455579	1.05364	0.292046	0.497948
mmu-miR-99a-5p	29278.1	-0.152503	0.145253	-1.04992	0.293756	0.49921
mmu-miR-377-5p	11.9054	0.579707	0.553628	1.04711	0.295051	0.499923
mmu-miR-151-5p	7838.7	-0.184793	0.177183	-1.04295	0.296972	0.50169
mmu-miR-186-5p	10572.3	0.140656	0.135121	1.04096	0.297893	0.501761
mmu-miR-376a-3p	256.269	0.280859	0.273133	1.02829	0.303815	0.510231
mmu-miR-181a-1-3p	685.945	-0.198526	0.194202	-1.02227	0.306654	0.513487
mmu-miR-23b-5p	76.4286	-0.375886	0.368437	-1.02022	0.307625	0.513608
mmu-miR-539-5p	102.201	0.312982	0.31311	0.99959	0.317509	0.528565
mmu-miR-3089-3p	13.1355	-0.52475	0.529803	-0.990463	0.321948	0.532169
mmu-miR-574-5p	4575.63	-0.43059	0.435754	-0.988151	0.323079	0.532169
mmu-miR-6978-3p	33.0677	0.399354	0.404413	0.987491	0.323402	0.532169
mmu-novel-miR-110	403.325	-0.545186	0.551166	-0.98915	0.32259	0.532169
mmu-miR-130a-3p	9839.92	-0.159945	0.162906	-0.981823	0.326187	0.532819
mmu-miR-193a-3p	148.415	0.355907	0.362804	0.980992	0.326597	0.532819
mmu-miR-34c-3p	932.294	0.21567	0.21979	0.981253	0.326468	0.532819
mmu-miR-669f-5p	23.3305	-0.466448	0.479401	-0.972981	0.330563	0.537753
mmu-miR-664-5p	1761.78	0.158502	0.163543	0.969175	0.332458	0.539299
mmu-miR-29b-3p	6953.79	0.256446	0.266104	0.963706	0.335193	0.540665
mmu-miR-421-3p	152.201	-0.363842	0.376922	-0.965297	0.334396	0.540665
mmu-miR-193b-3p	75.6434	0.313075	0.333164	0.939704	0.347369	0.557157
mmu-miR-7658-5p	42.257	-0.387091	0.411825	-0.93994	0.347248	0.557157
mmu-miR-7054-5p	11.0726	0.532131	0.56765	0.937428	0.348539	0.557466
mmu-miR-148b-3p	43576.2	-0.121366	0.131228	-0.924854	0.355042	0.564704
mmu-miR-199b-3p	27073.4	-0.139481	0.150644	-0.925894	0.354501	0.564704
mmu-miR-194-2-3p	94.9865	-0.269682	0.299761	-0.899656	0.368303	0.582552
mmu-miR-541-3p	67.1992	0.390008	0.433324	0.900037	0.3681	0.582552
mmu-let-7c-2-3p	178.803	-0.232391	0.260281	-0.892846	0.37194	0.586678
mmu-let-7a-1-3p	175.76	-0.232552	0.261291	-0.890012	0.373459	0.587452
mmu-miR-1193-3p	21.4503	0.431304	0.493257	0.874401	0.3819	0.597438
mmu-miR-30b-3p	388.506	-0.188282	0.215177	-0.87501	0.381569	0.597438
mmu-miR-28a-3p	32292.5	0.127647	0.147197	0.867184	0.385841	0.598683
mmu-miR-6942-5p	20.5659	-0.417817	0.481771	-0.867253	0.385803	0.598683
mmu-miR-6970-5p	12.2124	0.474959	0.546608	0.868922	0.38489	0.598683
mmu-miR-136-5p	797.32	0.245362	0.285174	0.860393	0.389573	0.602835
mmu-miR-449a-5p	72	0.289959	0.338448	0.856733	0.391593	0.604323
mmu-miR-1843a-5p	1500.93	0.173164	0.205418	0.842987	0.399235	0.604541
mmu-miR-210-5p	1544.88	0.235952	0.278385	0.847574	0.396675	0.604541
mmu-miR-26a-1-3p	12.1152	-0.461332	0.540443	-0.853618	0.393317	0.604541
mmu-miR-3474	35.4421	-0.339724	0.402499	-0.844037	0.398649	0.604541
mmu-miR-383-5p	18.6179	0.413398	0.488657	0.845989	0.397559	0.604541
mmu-miR-505-5p	14.6332	-0.440317	0.517348	-0.851103	0.394712	0.604541
mmu-miR-540-3p	445.427	0.182593	0.216214	0.844503	0.398389	0.604541
mmu-miR-700-5p	21.553	0.389095	0.462516	0.841257	0.400204	0.604541
mmu-let-7i-3p	294.653	0.195109	0.232642	0.838668	0.401656	0.605133
mmu-let-7e-5p	136398	-0.16003	0.192183	-0.832696	0.405016	0.60859
mmu-miR-701-5p	12.7512	-0.443185	0.541033	-0.819145	0.412703	0.618514
mmu-miR-148a-5p	619.601	-0.206512	0.254425	-0.811685	0.416973	0.620605
mmu-miR-19a-3p	99.524	-0.245105	0.30284	-0.809355	0.418311	0.620605
mmu-miR-298-5p	225.877	-0.227064	0.281287	-0.807232	0.419533	0.620605
mmu-miR-30c-1-3p	77.8333	-0.267845	0.331127	-0.808888	0.41858	0.620605
mmu-miR-378d	55.2492	0.451116	0.556775	0.810231	0.417808	0.620605
mmu-miR-331-3p	105.849	0.227047	0.286239	0.793207	0.427657	0.630988
mmu-miR-6959-5p	10.6163	0.4496	0.569595	0.789333	0.429918	0.632688
mmu-miR-143-3p	2.34418e+06	-0.067313	0.0855903	-0.786457	0.4316	0.633531
mmu-let-7d-3p	2594.46	-0.356837	0.463018	-0.770675	0.440899	0.64335
mmu-miR-1b-3p	29.9993	0.347164	0.44957	0.772214	0.439988	0.64335
mmu-miR-501-5p	24.3609	-0.341646	0.444056	-0.769377	0.441669	0.64335
mmu-miR-3068-3p	109.941	0.256559	0.337842	0.759405	0.44761	0.650125
mmu-miR-7038-5p	9.96771	-0.43304	0.571477	-0.757755	0.448597	0.650125
mmu-let-7f-2-3p	14.9411	-0.392742	0.530488	-0.740341	0.459093	0.652765
mmu-let-7f-5p	622111	-0.100859	0.134014	-0.752601	0.45169	0.652765
mmu-miR-125a-5p	211098	-0.120258	0.163857	-0.733925	0.462994	0.652765
mmu-miR-185-3p	114.42	0.211367	0.285102	0.741373	0.458467	0.652765
mmu-miR-196b-5p	56768.5	-0.119584	0.162047	-0.737961	0.460538	0.652765
mmu-miR-2137	20.4984	-0.447101	0.606189	-0.73756	0.460782	0.652765
mmu-miR-330-3p	64.2015	-0.243722	0.330482	-0.737474	0.460834	0.652765
mmu-miR-339-5p	117.764	-0.22032	0.297598	-0.740329	0.459101	0.652765
mmu-miR-674-5p	667.532	0.140167	0.189513	0.739614	0.459534	0.652765
mmu-miR-677-5p	13.7843	0.393201	0.534542	0.735584	0.461984	0.652765
mmu-novel-miR-134	16.7815	0.400835	0.545704	0.734528	0.462627	0.652765
mmu-miR-341-3p	265.041	0.18265	0.250302	0.729717	0.465563	0.653672
mmu-miR-6914-3p	10.638	-0.407994	0.559569	-0.729122	0.465927	0.653672
mmu-miR-130b-5p	48.6782	0.257586	0.364621	0.706449	0.479909	0.670525
mmu-miR-496a-3p	10.4051	0.408131	0.580403	0.703185	0.48194	0.670525
mmu-miR-532-3p	161.156	0.180614	0.257952	0.700185	0.483812	0.670525
mmu-miR-93-3p	21.9267	-0.323413	0.460862	-0.701757	0.482831	0.670525
mmu-novel-miR-107	13.505	0.371149	0.529998	0.700283	0.483751	0.670525
mmu-miR-1929-5p	15.5107	-0.358986	0.514923	-0.697165	0.485699	0.671512
mmu-miR-30a-3p	7201.59	-0.0895752	0.130439	-0.686719	0.49226	0.678938
mmu-miR-466b-5p	11.5661	-0.373064	0.546114	-0.683124	0.494529	0.680424
mmu-let-7a-5p	870189	0.0625058	0.0924328	0.67623	0.498895	0.680983
mmu-miR-194-5p	3028.17	0.115779	0.171105	0.676655	0.498625	0.680983
mmu-miR-342-5p	12.4565	0.224191	0.330802	0.67772	0.49795	0.680983
mmu-miR-671-5p	4612.97	-0.100555	0.148981	-0.674953	0.499706	0.680983
mmu-miR-296-3p	1524.27	-0.157072	0.238111	-0.659659	0.509472	0.69264
mmu-miR-669o-5p	58.7364	-0.222872	0.339068	-0.657307	0.510983	0.693044
mmu-miR-3066-5p	103.887	-0.190358	0.290943	-0.654279	0.512932	0.694038
mmu-miR-16-2-3p	17.812	-0.323998	0.500582	-0.647243	0.517475	0.695745
mmu-miR-23a-3p	11968.3	0.0980803	0.151953	0.645464	0.518626	0.695745
mmu-miR-485-5p	695.513	0.140928	0.219846	0.641029	0.521504	0.695745
mmu-miR-7093-3p	24.7286	0.327941	0.505502	0.648743	0.516505	0.695745
mmu-miR-7226-3p	25.1205	-0.296786	0.462926	-0.641109	0.521452	0.695745
mmu-miR-744-3p	128.826	0.177244	0.276214	0.64169	0.521074	0.695745
mmu-miR-103-3p	143595	0.112757	0.178523	0.63161	0.527642	0.697119
mmu-miR-1943-5p	104.132	0.188377	0.301645	0.624497	0.532301	0.697119
mmu-miR-219c-5p	36.5358	-0.282451	0.446229	-0.632973	0.526751	0.697119
mmu-miR-3064-5p	61.2211	0.219737	0.350026	0.627774	0.530152	0.697119
mmu-miR-30e-5p	82660.2	-0.101958	0.160211	-0.636397	0.524518	0.697119
mmu-miR-330-5p	304.901	0.168105	0.265539	0.633071	0.526687	0.697119
mmu-miR-34b-5p	3201.1	0.111563	0.178216	0.626001	0.531315	0.697119
mmu-miR-7024-5p	10.2765	0.354326	0.566951	0.624968	0.531992	0.697119
mmu-miR-1964-3p	113.047	-0.176252	0.285381	-0.617603	0.536837	0.69985
mmu-miR-28c	255.39	-0.141176	0.22802	-0.619138	0.535826	0.69985
mmu-miR-29a-3p	74057.6	-0.0886519	0.14914	-0.594421	0.552231	0.718278
mmu-miR-23b-3p	14727.5	-0.0939604	0.159999	-0.587257	0.557031	0.722874
mmu-let-7d-5p	47767.2	-0.076759	0.131133	-0.585354	0.55831	0.722891
mmu-let-7c-1-3p	85.0611	0.176768	0.314375	0.562283	0.573923	0.741426
mmu-miR-219a-2-3p	10.8794	-0.314107	0.564452	-0.556481	0.577882	0.742195
mmu-miR-3102-5p	10.6176	-0.313791	0.561764	-0.558582	0.576447	0.742195
mmu-miR-7065-3p	16.6017	-0.283047	0.509644	-0.555381	0.578634	0.742195
mmu-novel-miR-44	25.6078	0.313407	0.565925	0.553797	0.579718	0.742195
mmu-miR-3106-5p	15.349	-0.291543	0.531797	-0.548221	0.58354	0.745417
mmu-miR-362-5p	1243.39	-0.135859	0.249449	-0.544636	0.586004	0.746894
mmu-let-7a-2-3p	17.467	-0.261604	0.489506	-0.534425	0.593047	0.752511
mmu-miR-338-5p	235.035	0.169968	0.317571	0.535212	0.592503	0.752511
mmu-miR-193a-5p	1068.31	-0.0988456	0.187115	-0.528262	0.597318	0.756249
mmu-miR-381-3p	759.528	0.145647	0.280568	0.519114	0.603681	0.760931
mmu-novel-miR-85	54.3737	-0.190278	0.365869	-0.520073	0.603013	0.760931
mmu-miR-192-5p	5858.81	-0.0786624	0.152239	-0.516703	0.605364	0.761371
mmu-miR-185-5p	8448.33	-0.076793	0.156555	-0.490518	0.623767	0.780097
mmu-miR-3108-5p	54.1076	0.173356	0.354059	0.489623	0.624401	0.780097
mmu-miR-34b-3p	489.86	0.135504	0.277261	0.488724	0.625037	0.780097
mmu-miR-6418-3p	20.1137	-0.232271	0.476196	-0.487764	0.625717	0.780097
mmu-miR-154-5p	37.3554	0.193759	0.399053	0.485546	0.627289	0.780353
mmu-miR-6944-3p	39.4552	0.190877	0.397507	0.480187	0.631095	0.783381
mmu-let-7g-5p	76577.4	0.0539289	0.113762	0.474049	0.635465	0.784638
mmu-miR-132-5p	22.6674	-0.219131	0.463917	-0.472349	0.636678	0.784638
mmu-miR-30d-3p	102.026	-0.144448	0.30827	-0.468574	0.639374	0.784638
mmu-miR-326-3p	267.697	0.183804	0.392889	0.467828	0.639908	0.784638
mmu-miR-350-3p	82.1756	0.146919	0.312854	0.469609	0.638634	0.784638
mmu-miR-7035-3p	47.81	-0.173046	0.370385	-0.467206	0.640352	0.784638
mmu-miR-7040-5p	19.6301	0.252908	0.54437	0.464587	0.642227	0.78525
mmu-miR-296-5p	25.1637	-0.200803	0.444048	-0.45221	0.651118	0.794419
mmu-miR-452-5p	15.1848	0.23653	0.537577	0.439994	0.659942	0.802011
mmu-miR-872-5p	20544.9	-0.0679638	0.154566	-0.439708	0.660149	0.802011
mmu-miR-331-5p	37.5386	0.176944	0.404947	0.436956	0.662144	0.802726
mmu-miR-25-3p	3837.3	-0.0666163	0.155041	-0.429668	0.667437	0.804151
mmu-miR-377-3p	41.2705	0.181755	0.422981	0.4297	0.667414	0.804151
mmu-miR-6516-5p	57.8573	0.175238	0.407985	0.429521	0.667544	0.804151
mmu-miR-3076-3p	11.4096	0.242575	0.567907	0.427139	0.669278	0.804543
mmu-miR-337-5p	245.865	0.0968069	0.230269	0.420407	0.674188	0.808742
mmu-miR-5709-5p	39.1796	0.167972	0.405059	0.414685	0.678373	0.810357
mmu-miR-6899-3p	30.8551	-0.171133	0.412136	-0.415234	0.677971	0.810357
mmu-miR-1198-3p	20.5571	0.194166	0.472905	0.410582	0.681379	0.811114
mmu-miR-543-3p	62.161	0.138191	0.337097	0.409944	0.681847	0.811114
mmu-let-7k	123.484	-0.127512	0.314604	-0.405308	0.685251	0.811781
mmu-miR-219a-1-3p	57.7736	0.151585	0.373913	0.405402	0.685182	0.811781
mmu-miR-7a-1-3p	15.2855	0.206308	0.514298	0.401144	0.688314	0.813721
mmu-miR-1953	14.2373	0.225026	0.565299	0.398066	0.690582	0.814715
mmu-miR-7083-5p	14.6387	0.205127	0.520702	0.393942	0.693624	0.816617
mmu-miR-30a-5p	124755	-0.0616215	0.159458	-0.386444	0.699168	0.82145
mmu-miR-181b-5p	25142.6	0.0475002	0.124131	0.382661	0.701971	0.82305
mmu-miR-9-3p	15.9862	-0.185178	0.517417	-0.357889	0.720426	0.842958
mmu-miR-136-3p	96.4679	0.115343	0.325369	0.354501	0.722964	0.844197
mmu-miR-224-5p	2432.58	0.0658021	0.189096	0.347984	0.727853	0.844723
mmu-miR-431-3p	12.2377	0.19493	0.558868	0.348794	0.727244	0.844723
mmu-miR-6539	38.6549	0.153983	0.439534	0.350331	0.72609	0.844723
mmu-miR-362-3p	30.6631	-0.14665	0.429638	-0.341334	0.732852	0.848801
mmu-miR-190b-5p	76.2023	0.11322	0.344032	0.329098	0.742082	0.854975
mmu-miR-374b-5p	585.219	-0.0677831	0.206459	-0.328313	0.742675	0.854975
mmu-miR-702-3p	11.1078	-0.195045	0.587613	-0.331928	0.739944	0.854975
mmu-miR-487b-3p	11.2703	0.182101	0.558714	0.325928	0.744479	0.855327
mmu-miR-674-3p	454.347	0.0951406	0.294361	0.323211	0.746535	0.855967
mmu-miR-6412	95.5219	0.113125	0.360868	0.313481	0.753915	0.862697
mmu-miR-452-3p	15.9108	0.173182	0.557187	0.310815	0.755941	0.863285
mmu-miR-500-3p	242.037	-0.074635	0.242481	-0.307798	0.758236	0.864178
mmu-miR-3086-5p	22.0396	0.139083	0.46274	0.300564	0.763747	0.868724
mmu-miR-27b-3p	265737	-0.0434516	0.14792	-0.29375	0.768949	0.87117
mmu-miR-361-3p	103.071	-0.0857613	0.290911	-0.294803	0.768144	0.87117
mmu-miR-1198-5p	3635.64	0.0413723	0.142011	0.291331	0.770798	0.871536
mmu-miR-673-3p	44.7393	0.108085	0.373665	0.289256	0.772386	0.871605
mmu-miR-151-3p	33585.8	-0.0392065	0.137674	-0.284777	0.775815	0.873748
mmu-novel-miR-75	40.2196	-0.130161	0.464493	-0.280221	0.779308	0.875954
mmu-novel-miR-53	59.5119	-0.115082	0.414922	-0.277359	0.781505	0.876698
mmu-miR-149-5p	3094.37	0.0453174	0.166812	0.271668	0.785878	0.878153
mmu-miR-877-5p	940.469	0.0931035	0.342621	0.271739	0.785822	0.878153
mmu-miR-186-3p	116.957	0.0754473	0.284257	0.26542	0.790686	0.878685
mmu-miR-338-3p	100.449	0.089172	0.336434	0.26505	0.790971	0.878685
mmu-miR-574-3p	169.669	0.167599	0.624943	0.268184	0.788558	0.878685
mmu-novel-miR-22	14.2563	-0.1351	0.525476	-0.2571	0.797102	0.883777
mmu-miR-125a-3p	528.973	-0.0580905	0.228117	-0.254653	0.798991	0.884155
mmu-miR-24-3p	331208	-0.0341738	0.139292	-0.245339	0.806194	0.888681
mmu-miR-340-3p	202.671	0.0609167	0.24681	0.246816	0.805051	0.888681
mmu-miR-324-3p	310.418	-0.0650414	0.276791	-0.234984	0.814221	0.8958
mmu-miR-15b-3p	33.0618	-0.0986986	0.425661	-0.231872	0.816638	0.896731
mmu-miR-18a-3p	49.4118	-0.0822944	0.366426	-0.224587	0.822301	0.901216
mmu-miR-3061-3p	19.4097	0.119411	0.540544	0.22091	0.825163	0.902539
mmu-miR-328-3p	717.751	0.0537677	0.246154	0.218431	0.827093	0.902539
mmu-novel-miR-64	20.9188	-0.110323	0.508525	-0.216947	0.828249	0.902539
mmu-miR-10a-5p	1527.34	0.055066	0.27817	0.197958	0.843078	0.903276
mmu-miR-1298-5p	18.589	-0.0972901	0.488812	-0.199034	0.842236	0.903276
mmu-miR-15a-5p	4379.23	-0.0391857	0.186583	-0.210018	0.833654	0.903276
mmu-miR-191-3p	128.142	0.0559519	0.275469	0.203115	0.839045	0.903276
mmu-miR-24-1-5p	38.6513	-0.0822818	0.414288	-0.19861	0.842568	0.903276
mmu-miR-27b-5p	3261.03	0.0304493	0.143264	0.21254	0.831686	0.903276
mmu-miR-28a-5p	11807.4	0.032957	0.163467	0.201612	0.84022	0.903276
mmu-miR-34c-5p	522007	-0.021738	0.1043	-0.208417	0.834903	0.903276
mmu-miR-423-3p	6727.7	-0.0276283	0.139643	-0.197849	0.843163	0.903276
mmu-miR-217-5p	14.2775	-0.0998037	0.530423	-0.188159	0.850752	0.909699
mmu-miR-467d-3p	43.7668	-0.0636289	0.389611	-0.163314	0.870271	0.928832
mmu-miR-143-5p	2819.28	-0.0244376	0.157145	-0.15551	0.876419	0.931909
mmu-miR-214-5p	1252.37	0.0308362	0.197114	0.156438	0.875688	0.931909
mmu-miR-199a-5p	27734.2	-0.0248937	0.165106	-0.150774	0.880154	0.934141
mmu-miR-7084-5p	15.8276	-0.0754562	0.530569	-0.142218	0.886908	0.939563
mmu-miR-218-2-3p	15.7344	0.0741853	0.529723	0.140045	0.888624	0.939638
mmu-miR-148b-5p	615.965	-0.0258822	0.200561	-0.129049	0.897319	0.943589
mmu-miR-152-5p	262.823	-0.0312055	0.238112	-0.131054	0.895732	0.943589
mmu-miR-872-3p	3397.32	0.0208073	0.157331	0.132251	0.894785	0.943589
mmu-miR-1191a	47.0331	-0.0441708	0.363323	-0.121575	0.903236	0.948066
mmu-miR-106b-3p	932.033	0.0183485	0.181851	0.100899	0.919631	0.949565
mmu-miR-20a-3p	14.5106	0.0643532	0.560986	0.114714	0.908671	0.949565
mmu-miR-301a-3p	691.743	-0.0221923	0.216369	-0.102567	0.918307	0.949565
mmu-miR-3081-3p	44.4311	-0.0408271	0.370452	-0.110209	0.912244	0.949565
mmu-miR-3473g	36.0855	0.0456032	0.433623	0.105168	0.916243	0.949565
mmu-miR-350-5p	63.1857	-0.0377949	0.342245	-0.110432	0.912066	0.949565
mmu-miR-501-3p	2456.6	0.0152093	0.149447	0.10177	0.918939	0.949565
mmu-miR-547-3p	28.6386	0.052093	0.445922	0.116821	0.907002	0.949565
mmu-miR-6956-3p	31.0667	0.0436361	0.410278	0.106357	0.915299	0.949565
mmu-miR-3084-3p	13.3236	-0.0534072	0.552873	-0.0965994	0.923045	0.951369
mmu-miR-188-5p	135.612	-0.0256649	0.27275	-0.0940968	0.925032	0.9517
mmu-miR-100-5p	139504	-0.0115735	0.131263	-0.0881703	0.929741	0.95311
mmu-miR-361-5p	2040.87	0.0136866	0.154362	0.0886652	0.929348	0.95311
mmu-let-7e-3p	85.1894	0.0256115	0.307817	0.0832036	0.93369	0.955442
mmu-miR-665-3p	11.0939	0.0339799	0.558201	0.060874	0.95146	0.971884
mmu-miR-299b-3p	17.9122	0.0253236	0.515187	0.0491542	0.960796	0.979669
mmu-let-7b-5p	1.66574e+06	-0.00329591	0.0743441	-0.0443331	0.964639	0.980087
mmu-miR-376b-3p	138.124	0.0145316	0.312672	0.0464757	0.962931	0.980087
mmu-miR-27a-5p	1248.11	-0.00641569	0.180498	-0.0355444	0.971646	0.980132
mmu-miR-3082-3p	11.0348	0.0203152	0.553096	0.0367299	0.9707	0.980132
mmu-miR-376c-3p	95.9055	-0.0106545	0.317928	-0.0335123	0.973266	0.980132
mmu-novel-miR-130	35.4263	0.020171	0.555848	0.0362887	0.971052	0.980132
mmu-novel-miR-131	35.4263	0.020171	0.555848	0.0362887	0.971052	0.980132
mmu-miR-139-3p	155.73	-0.00806112	0.269264	-0.0299376	0.976117	0.980203
mmu-miR-3470b	14.8714	0.0150408	0.516536	0.0291187	0.97677	0.980203
mmu-miR-598-3p	132.465	0.00532248	0.279856	0.0190187	0.984826	0.986554
mmu-miR-30c-5p	2206.93	-0.00169695	0.227281	-0.00746629	0.994043	0.994043
mmu-let-7g-3p	2.1005	-0.129093	0.601981	-0.214447	0.830199	NA
mmu-miR-100-3p	9.18476	0.15147	0.580445	0.260956	0.794127	NA
mmu-miR-101b-5p	2.43433	0.329043	0.619458	0.531179	0.595295	NA
mmu-miR-103-1-5p	0.337281	-0.170246	0.292573	-0.581891	0.56064	NA
mmu-miR-103-2-5p	3.00973	-0.288234	0.630752	-0.456969	0.647693	NA
mmu-miR-105	0	NA	NA	NA	NA	NA
mmu-miR-106a-3p	0	NA	NA	NA	NA	NA
mmu-miR-106a-5p	7.98568	0.736911	0.639087	1.15307	0.248882	NA
mmu-miR-107-5p	0.21176	-0.155476	0.28064	-0.554008	0.579573	NA
mmu-miR-10a-3p	1.95438	-0.411715	0.579046	-0.711023	0.47707	NA
mmu-miR-10b-3p	1.98095	-0.320328	0.60631	-0.528323	0.597275	NA
mmu-miR-1187	1.70334	-0.320887	0.560027	-0.572984	0.566655	NA
mmu-miR-1188-3p	0.337281	-0.170246	0.292573	-0.581891	0.56064	NA
mmu-miR-1190	0	NA	NA	NA	NA	NA
mmu-miR-1191b-3p	0.21176	-0.155476	0.28064	-0.554008	0.579573	NA
mmu-miR-1192	0	NA	NA	NA	NA	NA
mmu-miR-1193-5p	1.42594	0.18782	0.56325	0.333458	0.738788	NA
mmu-miR-1194	0	NA	NA	NA	NA	NA
mmu-miR-1195	0	NA	NA	NA	NA	NA
mmu-miR-1197-3p	1.97498	-0.0932235	0.604228	-0.154285	0.877385	NA
mmu-miR-1197-5p	0	NA	NA	NA	NA	NA
mmu-miR-1199-3p	0	NA	NA	NA	NA	NA
mmu-miR-1199-5p	0.423521	-0.182853	0.302196	-0.605079	0.545126	NA
mmu-miR-122-3p	0	NA	NA	NA	NA	NA
mmu-miR-1224-3p	0	NA	NA	NA	NA	NA
mmu-miR-1224-5p	6.74197	-0.121463	0.609732	-0.199207	0.842101	NA
mmu-miR-1231-3p	3.02186	-0.179736	0.632424	-0.284202	0.776256	NA
mmu-miR-1231-5p	7.34222	-0.48296	0.603087	-0.800813	0.42324	NA
mmu-miR-124-3p	0.671104	0.334978	0.397458	0.842801	0.39934	NA
mmu-miR-124-5p	0	NA	NA	NA	NA	NA
mmu-miR-1249-3p	6.4584	-0.0270157	0.613138	-0.0440613	0.964856	NA
mmu-miR-1249-5p	0.21176	-0.155476	0.28064	-0.554008	0.579573	NA
mmu-miR-1251-3p	0	NA	NA	NA	NA	NA
mmu-miR-1251-5p	0.259511	0.155072	0.285877	0.542444	0.587513	NA
mmu-miR-1258-3p	0.411593	0.176378	0.301426	0.585145	0.55845	NA
mmu-miR-1258-5p	0.754837	-0.175322	0.437873	-0.400393	0.688867	NA
mmu-miR-1264-3p	0.671104	0.334978	0.397458	0.842801	0.39934	NA
mmu-miR-1264-5p	0.337281	-0.170246	0.292573	-0.581891	0.56064	NA
mmu-miR-126b-3p	2.68803	-0.603213	0.617118	-0.977467	0.328338	NA
mmu-miR-126b-5p	1.03495	0.246692	0.447686	0.551038	0.581608	NA
mmu-miR-128-1-5p	4.53714	0.0451148	0.637205	0.070801	0.943556	NA
mmu-miR-128-2-5p	1.09808	-0.600878	0.488895	-1.22905	0.219052	NA
mmu-miR-129-1-3p	5.29742	1.24129	0.639043	1.94241	0.052087	NA
mmu-miR-1291	3.84504	0.134932	0.636992	0.211826	0.832243	NA
mmu-miR-1298-3p	2.3325	0.915296	0.607595	1.50642	0.131959	NA
mmu-miR-129b-3p	0	NA	NA	NA	NA	NA
mmu-miR-129b-5p	0	NA	NA	NA	NA	NA
mmu-miR-1306-5p	0	NA	NA	NA	NA	NA
mmu-miR-130a-5p	4.05834	-0.953052	0.637141	-1.49583	0.134699	NA
mmu-miR-130c	0	NA	NA	NA	NA	NA
mmu-miR-133a-5p	0.835113	-0.00926387	0.411932	-0.0224888	0.982058	NA
mmu-miR-133b-3p	4.92849	-0.620542	0.633621	-0.979358	0.327403	NA
mmu-miR-133b-5p	0.205796	0.147182	0.279657	0.526294	0.598684	NA
mmu-miR-133c	0	NA	NA	NA	NA	NA
mmu-miR-134-3p	1.84946	-0.051996	0.596531	-0.087164	0.930541	NA
mmu-miR-135a-1-3p	0	NA	NA	NA	NA	NA
mmu-miR-135a-2-3p	1.05284	-0.273991	0.452144	-0.605981	0.544527	NA
mmu-miR-135a-5p	2.6965	-0.416683	0.62267	-0.669187	0.503376	NA
mmu-miR-137-5p	0	NA	NA	NA	NA	NA
mmu-miR-138-1-3p	0.259511	0.155072	0.285877	0.542444	0.587513	NA
mmu-miR-138-2-3p	1.939	0.640024	0.586569	1.09113	0.275214	NA
mmu-miR-141-3p	9.90922	0.644135	0.582887	1.10508	0.269126	NA
mmu-miR-141-5p	0	NA	NA	NA	NA	NA
mmu-miR-142b	0	NA	NA	NA	NA	NA
mmu-miR-144-3p	0.21176	-0.155476	0.28064	-0.554008	0.579573	NA
mmu-miR-144-5p	4.25357	0.163065	0.638954	0.255206	0.798564	NA
mmu-miR-145b	1.76286	0.828352	0.546431	1.51593	0.129536	NA
mmu-miR-146a-3p	3.39209	0.516172	0.625553	0.825145	0.409289	NA
mmu-miR-147-3p	3.65101	0.872092	0.638346	1.36618	0.171884	NA
mmu-miR-150-3p	0	NA	NA	NA	NA	NA
mmu-miR-150-5p	3.7619	0.366603	0.639075	0.573646	0.566207	NA
mmu-miR-153-3p	3.06925	0.667902	0.623275	1.0716	0.283899	NA
mmu-miR-153-5p	0	NA	NA	NA	NA	NA
mmu-miR-15a-3p	2.37445	-0.021489	0.619954	-0.0346623	0.972349	NA
mmu-miR-1668	6.40453	0.811674	0.617766	1.31388	0.188885	NA
mmu-miR-181a-2-3p	0.596792	-0.0276008	0.350253	-0.0788027	0.93719	NA
mmu-miR-181b-2-3p	4.01215	0.0265989	0.638558	0.0416547	0.966774	NA
mmu-miR-181d-3p	0.629317	-0.0930185	0.364393	-0.25527	0.798515	NA
mmu-miR-182-3p	0	NA	NA	NA	NA	NA
mmu-miR-183-3p	0.411593	0.176378	0.301426	0.585145	0.55845	NA
mmu-miR-184-5p	0	NA	NA	NA	NA	NA
mmu-miR-1843b-3p	0.623353	0.0785905	0.362301	0.21692	0.828271	NA
mmu-miR-187-5p	9.46316	0.311568	0.594523	0.524065	0.600234	NA
mmu-miR-188-3p	8.1136	0.0713783	0.627289	0.113789	0.909405	NA
mmu-miR-1892	0	NA	NA	NA	NA	NA
mmu-miR-1893	0	NA	NA	NA	NA	NA
mmu-miR-1894-3p	0	NA	NA	NA	NA	NA
mmu-miR-1894-5p	0	NA	NA	NA	NA	NA
mmu-miR-1895	0	NA	NA	NA	NA	NA
mmu-miR-1896	0	NA	NA	NA	NA	NA
mmu-miR-1897-3p	0	NA	NA	NA	NA	NA
mmu-miR-1897-5p	0	NA	NA	NA	NA	NA
mmu-miR-1898	0	NA	NA	NA	NA	NA
mmu-miR-1899	0	NA	NA	NA	NA	NA
mmu-miR-18b-3p	0	NA	NA	NA	NA	NA
mmu-miR-18b-5p	0.856303	0.0763772	0.410139	0.186223	0.85227	NA
mmu-miR-1900	0	NA	NA	NA	NA	NA
mmu-miR-1901	0	NA	NA	NA	NA	NA
mmu-miR-1902	0	NA	NA	NA	NA	NA
mmu-miR-1903	0	NA	NA	NA	NA	NA
mmu-miR-1904	0	NA	NA	NA	NA	NA
mmu-miR-1905	0	NA	NA	NA	NA	NA
mmu-miR-1906	0	NA	NA	NA	NA	NA
mmu-miR-1907	0	NA	NA	NA	NA	NA
mmu-miR-190a-3p	2.10897	0.0690809	0.612767	0.112736	0.91024	NA
mmu-miR-190b-3p	5.48429	-0.673209	0.634986	-1.06019	0.289056	NA
mmu-miR-1912-3p	0	NA	NA	NA	NA	NA
mmu-miR-1912-5p	0.205796	0.147182	0.279657	0.526294	0.598684	NA
mmu-miR-192-3p	2.18674	-0.200138	0.614629	-0.325625	0.744708	NA
mmu-miR-1927	1.61114	-0.0717026	0.575707	-0.124547	0.900882	NA
mmu-miR-1928	0	NA	NA	NA	NA	NA
mmu-miR-1929-3p	0	NA	NA	NA	NA	NA
mmu-miR-1930-3p	0.677068	0.124051	0.421272	0.294467	0.768401	NA
mmu-miR-1930-5p	1.47039	-0.254702	0.501754	-0.507622	0.611719	NA
mmu-miR-1931	0.808552	-0.153124	0.446889	-0.342645	0.731865	NA
mmu-miR-1932	4.8176	-0.177485	0.638933	-0.277784	0.781178	NA
mmu-miR-1933-3p	5.05019	0.347856	0.634074	0.548605	0.583277	NA
mmu-miR-1933-5p	4.20661	0.243839	0.639054	0.381563	0.702786	NA
mmu-miR-1934-5p	9.5523	0.114972	0.588421	0.195391	0.845087	NA
mmu-miR-1936	0.888828	0.00656769	0.465274	0.0141157	0.988738	NA
mmu-miR-1938	4.92237	0.493984	0.635987	0.776719	0.437324	NA
mmu-miR-194-1-3p	0.21176	-0.155476	0.28064	-0.554008	0.579573	NA
mmu-miR-1941-3p	2.24296	0.200769	0.599837	0.334706	0.737847	NA
mmu-miR-1941-5p	3.55281	-0.324798	0.63873	-0.508506	0.611098	NA
mmu-miR-1942	0	NA	NA	NA	NA	NA
mmu-miR-1943-3p	0.21176	-0.155476	0.28064	-0.554008	0.579573	NA
mmu-miR-1946a	0	NA	NA	NA	NA	NA
mmu-miR-1946b	0.21176	-0.155476	0.28064	-0.554008	0.579573	NA
mmu-miR-1947-3p	0	NA	NA	NA	NA	NA
mmu-miR-1947-5p	8.25112	0.869493	0.596357	1.45801	0.144839	NA
mmu-miR-1948-5p	3.16511	0.426449	0.636842	0.66963	0.503094	NA
mmu-miR-1949	0	NA	NA	NA	NA	NA
mmu-miR-1950	2.97144	0.376397	0.61298	0.614044	0.539186	NA
mmu-miR-1951	0.543077	-0.0452082	0.335749	-0.134649	0.89289	NA
mmu-miR-1952	0	NA	NA	NA	NA	NA
mmu-miR-1954	3.33007	-0.803713	0.633976	-1.26773	0.204893	NA
mmu-miR-1955-3p	4.94296	0.721349	0.637142	1.13216	0.257566	NA
mmu-miR-1955-5p	1.09212	-0.342893	0.498258	-0.688184	0.491337	NA
mmu-miR-1956	3.40689	-0.112266	0.638416	-0.175851	0.860411	NA
mmu-miR-1957b	0	NA	NA	NA	NA	NA
mmu-miR-1958	5.34553	0.901875	0.632536	1.42581	0.153924	NA
mmu-miR-195b	0	NA	NA	NA	NA	NA
mmu-miR-1960	9.48701	-0.0633041	0.576063	-0.109891	0.912496	NA
mmu-miR-1961	0.465307	0.212109	0.327376	0.647907	0.517045	NA
mmu-miR-1962	0.623353	0.0785905	0.362301	0.21692	0.828271	NA
mmu-miR-1963	0	NA	NA	NA	NA	NA
mmu-miR-1964-5p	1.6377	0.0626742	0.583296	0.107448	0.914433	NA
mmu-miR-1966-3p	1.14834	0.128313	0.507634	0.252766	0.800449	NA
mmu-miR-1966-5p	4.83283	0.0243238	0.634354	0.0383441	0.969413	NA
mmu-miR-1967	1.00838	0.186501	0.485439	0.384191	0.700837	NA
mmu-miR-1968-3p	0	NA	NA	NA	NA	NA
mmu-miR-1968-5p	7.45486	0.302711	0.600851	0.503804	0.614399	NA
mmu-miR-1969	3.74647	-0.284053	0.632403	-0.449166	0.653312	NA
mmu-miR-196a-1-3p	9.36149	-0.0458468	0.574307	-0.0798299	0.936373	NA
mmu-miR-196b-3p	1.43787	-0.288783	0.565712	-0.510477	0.609717	NA
mmu-miR-1970	5.64985	0.0591055	0.624755	0.0946058	0.924628	NA
mmu-miR-1971	0	NA	NA	NA	NA	NA
mmu-miR-1982-3p	7.13913	0.00204116	0.615477	0.00331639	0.997354	NA
mmu-miR-1982-5p	0.411593	0.176378	0.301426	0.585145	0.55845	NA
mmu-miR-19a-5p	0.802588	0.077793	0.444481	0.17502	0.861064	NA
mmu-miR-19b-1-5p	2.36252	0.399444	0.621845	0.642354	0.520644	NA
mmu-miR-19b-2-5p	0	NA	NA	NA	NA	NA
mmu-miR-1a-1-5p	0	NA	NA	NA	NA	NA
mmu-miR-1a-2-5p	0	NA	NA	NA	NA	NA
mmu-miR-1b-5p	0.337281	-0.170246	0.292573	-0.581891	0.56064	NA
mmu-miR-200a-3p	3.59114	0.491661	0.633746	0.775801	0.437866	NA
mmu-miR-200a-5p	0	NA	NA	NA	NA	NA
mmu-miR-200b-3p	5.48199	1.0149	0.636559	1.59436	0.110856	NA
mmu-miR-200b-5p	0.417557	-0.00462304	0.303156	-0.0152497	0.987833	NA
mmu-miR-200c-5p	0	NA	NA	NA	NA	NA
mmu-miR-201-3p	1.47966	0.212801	0.571366	0.372443	0.709563	NA
mmu-miR-201-5p	0.417557	-0.00462304	0.303156	-0.0152497	0.987833	NA
mmu-miR-202-3p	0.465307	0.212109	0.327376	0.647907	0.517045	NA
mmu-miR-202-5p	0	NA	NA	NA	NA	NA
mmu-miR-203-5p	0.596792	-0.0276008	0.350253	-0.0788027	0.93719	NA
mmu-miR-204-3p	2.4882	-1.02736	0.613061	-1.67579	0.0937793	NA
mmu-miR-205-3p	0	NA	NA	NA	NA	NA
mmu-miR-205-5p	3.41631	-0.879789	0.637151	-1.38082	0.167335	NA
mmu-miR-206-5p	0	NA	NA	NA	NA	NA
mmu-miR-207	0	NA	NA	NA	NA	NA
mmu-miR-208a-3p	0	NA	NA	NA	NA	NA
mmu-miR-208a-5p	0	NA	NA	NA	NA	NA
mmu-miR-208b-3p	0	NA	NA	NA	NA	NA
mmu-miR-208b-5p	0	NA	NA	NA	NA	NA
mmu-miR-20b-3p	0	NA	NA	NA	NA	NA
mmu-miR-20b-5p	5.1938	0.278905	0.629612	0.442978	0.657781	NA
mmu-miR-211-3p	0.337281	-0.170246	0.292573	-0.581891	0.56064	NA
mmu-miR-211-5p	0.337281	-0.170246	0.292573	-0.581891	0.56064	NA
mmu-miR-2136	0	NA	NA	NA	NA	NA
mmu-miR-2139	0	NA	NA	NA	NA	NA
mmu-miR-215-3p	0.205796	0.147182	0.279657	0.526294	0.598684	NA
mmu-miR-216a-3p	0.411593	0.176378	0.301426	0.585145	0.55845	NA
mmu-miR-216a-5p	7.87492	0.489856	0.600836	0.815291	0.414906	NA
mmu-miR-216b-3p	0	NA	NA	NA	NA	NA
mmu-miR-216b-5p	7.24	0.241257	0.622421	0.387611	0.698304	NA
mmu-miR-216c-3p	0.205796	0.147182	0.279657	0.526294	0.598684	NA
mmu-miR-216c-5p	0.205796	0.147182	0.279657	0.526294	0.598684	NA
mmu-miR-217-3p	0	NA	NA	NA	NA	NA
mmu-miR-218-1-3p	7.95078	0.0255824	0.6015	0.042531	0.966075	NA
mmu-miR-2183	0	NA	NA	NA	NA	NA
mmu-miR-219a-5p	3.67833	-0.363804	0.639102	-0.569242	0.569192	NA
mmu-miR-219b-3p	0.205796	0.147182	0.279657	0.526294	0.598684	NA
mmu-miR-219b-5p	0	NA	NA	NA	NA	NA
mmu-miR-219c-3p	0.205796	0.147182	0.279657	0.526294	0.598684	NA
mmu-miR-21b	0.259511	0.155072	0.285877	0.542444	0.587513	NA
mmu-miR-21c	0	NA	NA	NA	NA	NA
mmu-miR-223-5p	4.32212	1.07453	0.638945	1.68173	0.0926212	NA
mmu-miR-224-3p	0.417557	-0.00462304	0.303156	-0.0152497	0.987833	NA
mmu-miR-2861	0	NA	NA	NA	NA	NA
mmu-miR-28b	1.34817	0.476889	0.541422	0.880809	0.378421	NA
mmu-miR-290a-3p	0	NA	NA	NA	NA	NA
mmu-miR-290a-5p	0	NA	NA	NA	NA	NA
mmu-miR-290b-3p	0	NA	NA	NA	NA	NA
mmu-miR-290b-5p	0	NA	NA	NA	NA	NA
mmu-miR-291a-3p	0.21176	-0.155476	0.28064	-0.554008	0.579573	NA
mmu-miR-291a-5p	1.14583	-0.317423	0.503306	-0.630676	0.528252	NA
mmu-miR-291b-3p	0.259511	0.155072	0.285877	0.542444	0.587513	NA
mmu-miR-291b-5p	0	NA	NA	NA	NA	NA
mmu-miR-292a-3p	0.205796	0.147182	0.279657	0.526294	0.598684	NA
mmu-miR-292a-5p	2.40196	-0.976303	0.609013	-1.60309	0.108915	NA
mmu-miR-292b-3p	0	NA	NA	NA	NA	NA
mmu-miR-292b-5p	0	NA	NA	NA	NA	NA
mmu-miR-293-3p	2.10396	-0.746671	0.577618	-1.29267	0.196125	NA
mmu-miR-293-5p	0.205796	0.147182	0.279657	0.526294	0.598684	NA
mmu-miR-294-3p	0.337281	-0.170246	0.292573	-0.581891	0.56064	NA
mmu-miR-294-5p	0	NA	NA	NA	NA	NA
mmu-miR-295-3p	1.01435	-0.0444427	0.514335	-0.086408	0.931142	NA
mmu-miR-295-5p	0	NA	NA	NA	NA	NA
mmu-miR-297a-3p	2.20447	0.54883	0.612691	0.895769	0.370376	NA
mmu-miR-297b-3p	1.0621	0.206456	0.491751	0.41984	0.674603	NA
mmu-miR-297c-3p	1.0621	0.206456	0.491751	0.41984	0.674603	NA
mmu-miR-298-3p	0.674561	-0.240686	0.340854	-0.706127	0.480109	NA
mmu-miR-299b-5p	0.519022	0.183203	0.306056	0.598592	0.549445	NA
mmu-miR-29c-5p	9.67707	0.854281	0.576981	1.4806	0.138712	NA
mmu-miR-300-5p	4.66536	0.737636	0.636188	1.15946	0.246268	NA
mmu-miR-301a-5p	3.1626	0.0514551	0.63213	0.0813994	0.935124	NA
mmu-miR-301b-5p	0	NA	NA	NA	NA	NA
mmu-miR-302a-3p	0	NA	NA	NA	NA	NA
mmu-miR-302a-5p	0	NA	NA	NA	NA	NA
mmu-miR-302b-3p	0.411593	0.176378	0.301426	0.585145	0.55845	NA
mmu-miR-302b-5p	0	NA	NA	NA	NA	NA
mmu-miR-302c-3p	0	NA	NA	NA	NA	NA
mmu-miR-302c-5p	0	NA	NA	NA	NA	NA
mmu-miR-302d-3p	0	NA	NA	NA	NA	NA
mmu-miR-302d-5p	0	NA	NA	NA	NA	NA
mmu-miR-3057-3p	3.00126	-0.511075	0.635267	-0.804504	0.421106	NA
mmu-miR-3058-3p	0.417557	-0.00462304	0.303156	-0.0152497	0.987833	NA
mmu-miR-3058-5p	2.17481	0.21058	0.605019	0.348054	0.727799	NA
mmu-miR-3059-3p	0	NA	NA	NA	NA	NA
mmu-miR-3059-5p	0	NA	NA	NA	NA	NA
mmu-miR-3060-3p	5.19631	0.557377	0.630414	0.884144	0.376619	NA
mmu-miR-3060-5p	0.417557	-0.00462304	0.303156	-0.0152497	0.987833	NA
mmu-miR-3062-3p	0	NA	NA	NA	NA	NA
mmu-miR-3062-5p	0.677068	0.124051	0.421272	0.294467	0.768401	NA
mmu-miR-3063-3p	0	NA	NA	NA	NA	NA
mmu-miR-3063-5p	0	NA	NA	NA	NA	NA
mmu-miR-3064-3p	0	NA	NA	NA	NA	NA
mmu-miR-3065-3p	2.72946	0.50823	0.624414	0.813932	0.415684	NA
mmu-miR-3065-5p	1.61961	0.127997	0.552991	0.231463	0.816955	NA
mmu-miR-3066-3p	6.64094	0.392645	0.621887	0.631377	0.527794	NA
mmu-miR-3067-3p	0	NA	NA	NA	NA	NA
mmu-miR-3067-5p	0	NA	NA	NA	NA	NA
mmu-miR-3069-3p	0.465307	0.212109	0.327376	0.647907	0.517045	NA
mmu-miR-3069-5p	5.52202	0.163859	0.636326	0.257508	0.796786	NA
mmu-miR-3070-2-3p	7.67222	0.547189	0.605063	0.904351	0.365809	NA
mmu-miR-3070-3p	0.623353	0.0785905	0.362301	0.21692	0.828271	NA
mmu-miR-3070-5p	0.465307	0.212109	0.327376	0.647907	0.517045	NA
mmu-miR-3071-3p	0	NA	NA	NA	NA	NA
mmu-miR-3071-5p	0	NA	NA	NA	NA	NA
mmu-miR-3072-3p	0.471271	0.0128273	0.313478	0.0409194	0.96736	NA
mmu-miR-3072-5p	9.76943	0.0719408	0.574791	0.12516	0.900397	NA
mmu-miR-3073a-3p	0.635281	-0.230344	0.33446	-0.688704	0.491009	NA
mmu-miR-3073a-5p	0	NA	NA	NA	NA	NA
mmu-miR-3073b-3p	0	NA	NA	NA	NA	NA
mmu-miR-3073b-5p	0	NA	NA	NA	NA	NA
mmu-miR-3074-1-3p	0.802588	0.077793	0.444481	0.17502	0.861064	NA
mmu-miR-3074-2-3p	0.205796	0.147182	0.279657	0.526294	0.598684	NA
mmu-miR-3074-5p	4.28033	0.675227	0.638907	1.05685	0.290582	NA
mmu-miR-3075-3p	0	NA	NA	NA	NA	NA
mmu-miR-3076-5p	0	NA	NA	NA	NA	NA
mmu-miR-3077-3p	9.23518	-0.168642	0.592358	-0.284696	0.775877	NA
mmu-miR-3077-5p	0	NA	NA	NA	NA	NA
mmu-miR-3078-3p	0	NA	NA	NA	NA	NA
mmu-miR-3078-5p	0	NA	NA	NA	NA	NA
mmu-miR-3079-3p	0.259511	0.155072	0.285877	0.542444	0.587513	NA
mmu-miR-3080-3p	0	NA	NA	NA	NA	NA
mmu-miR-3080-5p	0	NA	NA	NA	NA	NA
mmu-miR-3081-5p	0.549041	-0.267877	0.356902	-0.750561	0.452917	NA
mmu-miR-3082-5p	0	NA	NA	NA	NA	NA
mmu-miR-3083-3p	0.259511	0.155072	0.285877	0.542444	0.587513	NA
mmu-miR-3083-5p	0.724818	0.361627	0.409963	0.882097	0.377724	NA
mmu-miR-3085-3p	0	NA	NA	NA	NA	NA
mmu-miR-3085-5p	0	NA	NA	NA	NA	NA
mmu-miR-3086-3p	0.205796	0.147182	0.279657	0.526294	0.598684	NA
mmu-miR-3087-3p	0.8769	0.4511	0.446616	1.01004	0.312477	NA
mmu-miR-3087-5p	1.99271	0.654419	0.588171	1.11263	0.265866	NA
mmu-miR-3088-3p	1.01435	-0.0444427	0.514335	-0.086408	0.931142	NA
mmu-miR-3088-5p	0	NA	NA	NA	NA	NA
mmu-miR-3089-5p	0	NA	NA	NA	NA	NA
mmu-miR-3090-3p	0	NA	NA	NA	NA	NA
mmu-miR-3090-5p	0.205796	0.147182	0.279657	0.526294	0.598684	NA
mmu-miR-3091-3p	2.95335	0.538806	0.632339	0.852085	0.394167	NA
mmu-miR-3091-5p	0.549041	-0.267877	0.356902	-0.750561	0.452917	NA
mmu-miR-3092-3p	0.205796	0.147182	0.279657	0.526294	0.598684	NA
mmu-miR-3092-5p	0	NA	NA	NA	NA	NA
mmu-miR-3093-3p	1.08866	0.339309	0.503098	0.674439	0.500033	NA
mmu-miR-3093-5p	0	NA	NA	NA	NA	NA
mmu-miR-3094-3p	1.04687	-0.0946507	0.449237	-0.210692	0.833128	NA
mmu-miR-3094-5p	1.84099	-0.23191	0.564033	-0.411164	0.680952	NA
mmu-miR-3095-5p	0.205796	0.147182	0.279657	0.526294	0.598684	NA
mmu-miR-3097-3p	8.13503	0.437346	0.596044	0.733747	0.463103	NA
mmu-miR-3097-5p	0.596792	-0.0276008	0.350253	-0.0788027	0.93719	NA
mmu-miR-3098-3p	3.06364	0.197044	0.635121	0.310247	0.756373	NA
mmu-miR-3098-5p	0.337281	-0.170246	0.292573	-0.581891	0.56064	NA
mmu-miR-3099-3p	4.95489	0.428171	0.633848	0.675509	0.499352	NA
mmu-miR-3099-5p	0	NA	NA	NA	NA	NA
mmu-miR-30f	0	NA	NA	NA	NA	NA
mmu-miR-31-3p	3.3946	0.993412	0.63576	1.56256	0.118157	NA
mmu-miR-3100-3p	0.465307	0.212109	0.327376	0.647907	0.517045	NA
mmu-miR-3101-3p	1.19358	-0.0518336	0.460784	-0.11249	0.910435	NA
mmu-miR-3101-5p	2.74755	0.455541	0.628673	0.724607	0.468693	NA
mmu-miR-3102-3p.2-3p	0	NA	NA	NA	NA	NA
mmu-miR-3102-5p.2-5p	0	NA	NA	NA	NA	NA
mmu-miR-3103-3p	4.17019	-0.0675136	0.638475	-0.105742	0.915787	NA
mmu-miR-3103-5p	2.53595	-0.792936	0.623617	-1.27151	0.203547	NA
mmu-miR-3104-3p	0	NA	NA	NA	NA	NA
mmu-miR-3104-5p	0	NA	NA	NA	NA	NA
mmu-miR-3105-3p	0.259511	0.155072	0.285877	0.542444	0.587513	NA
mmu-miR-3105-5p	0.423521	-0.182853	0.302196	-0.605079	0.545126	NA
mmu-miR-3106-3p	0	NA	NA	NA	NA	NA
mmu-miR-3108-3p	0	NA	NA	NA	NA	NA
mmu-miR-3109-5p	2.47282	0.0388928	0.618111	0.0629219	0.949829	NA
mmu-miR-3110-3p	0	NA	NA	NA	NA	NA
mmu-miR-3110-5p	1.97248	-0.473708	0.571983	-0.828185	0.407566	NA
mmu-miR-3112-3p	0	NA	NA	NA	NA	NA
mmu-miR-3112-5p	0.337281	-0.170246	0.292573	-0.581891	0.56064	NA
mmu-miR-3113-3p	0	NA	NA	NA	NA	NA
mmu-miR-3113-5p	0	NA	NA	NA	NA	NA
mmu-miR-32-3p	0.674561	-0.240686	0.340854	-0.706127	0.480109	NA
mmu-miR-320-5p	0	NA	NA	NA	NA	NA
mmu-miR-323-5p	5.31508	0.373546	0.639103	0.584485	0.558894	NA
mmu-miR-325-3p	0	NA	NA	NA	NA	NA
mmu-miR-325-5p	0	NA	NA	NA	NA	NA
mmu-miR-326-5p	0.623353	0.0785905	0.362301	0.21692	0.828271	NA
mmu-miR-327	0	NA	NA	NA	NA	NA
mmu-miR-328-5p	6.66515	-0.585552	0.613961	-0.953727	0.340222	NA
mmu-miR-33-3p	2.29417	-0.160896	0.61567	-0.261335	0.793834	NA
mmu-miR-337-3p	1.32161	0.324948	0.523708	0.620476	0.534944	NA
mmu-miR-341-5p	3.22749	1.1388	0.628348	1.81238	0.0699279	NA
mmu-miR-343	0	NA	NA	NA	NA	NA
mmu-miR-344-5p	0	NA	NA	NA	NA	NA
mmu-miR-344b-5p	0	NA	NA	NA	NA	NA
mmu-miR-344c-3p	7.35323	0.946851	0.613492	1.54338	0.122739	NA
mmu-miR-344c-5p	0	NA	NA	NA	NA	NA
mmu-miR-344d-1-5p	0	NA	NA	NA	NA	NA
mmu-miR-344d-2-5p	0.337281	-0.170246	0.292573	-0.581891	0.56064	NA
mmu-miR-344d-3-5p	1.61365	0.346026	0.563297	0.614287	0.539026	NA
mmu-miR-344e-3p	0	NA	NA	NA	NA	NA
mmu-miR-344e-5p	0	NA	NA	NA	NA	NA
mmu-miR-344f-3p	0	NA	NA	NA	NA	NA
mmu-miR-344f-5p	0	NA	NA	NA	NA	NA
mmu-miR-344g-3p	0	NA	NA	NA	NA	NA
mmu-miR-344g-5p	0	NA	NA	NA	NA	NA
mmu-miR-344h-3p	0	NA	NA	NA	NA	NA
mmu-miR-344h-5p	0	NA	NA	NA	NA	NA
mmu-miR-344i	0	NA	NA	NA	NA	NA
mmu-miR-346-3p	0	NA	NA	NA	NA	NA
mmu-miR-346-5p	1.13987	-0.0819376	0.49543	-0.165387	0.868639	NA
mmu-miR-3470a	6.16307	-0.494923	0.6209	-0.797105	0.42539	NA
mmu-miR-3471	0.205796	0.147182	0.279657	0.526294	0.598684	NA
mmu-miR-3472	0	NA	NA	NA	NA	NA
mmu-miR-3473c	0	NA	NA	NA	NA	NA
mmu-miR-3473d	1.06806	-0.0180838	0.487876	-0.0370663	0.970432	NA
mmu-miR-3473e	4.48437	-0.768791	0.637677	-1.20561	0.227967	NA
mmu-miR-3473f	0	NA	NA	NA	NA	NA
mmu-miR-3475-5p	0	NA	NA	NA	NA	NA
mmu-miR-34a-3p	1.42594	0.18782	0.56325	0.333458	0.738788	NA
mmu-miR-3544-3p	0	NA	NA	NA	NA	NA
mmu-miR-3544-5p	0	NA	NA	NA	NA	NA
mmu-miR-3547-3p	0.465307	0.212109	0.327376	0.647907	0.517045	NA
mmu-miR-3547-5p	0	NA	NA	NA	NA	NA
mmu-miR-3552	0	NA	NA	NA	NA	NA
mmu-miR-3569-3p	0.882864	0.234728	0.469237	0.500234	0.61691	NA
mmu-miR-3569-5p	0.934072	-0.161483	0.424341	-0.380551	0.703536	NA
mmu-miR-3572-3p	1.16643	0.0439869	0.503138	0.0874252	0.930334	NA
mmu-miR-3618-3p	0	NA	NA	NA	NA	NA
mmu-miR-3618-5p	0	NA	NA	NA	NA	NA
mmu-miR-3620-3p	0	NA	NA	NA	NA	NA
mmu-miR-3620-5p	0.205796	0.147182	0.279657	0.526294	0.598684	NA
mmu-miR-363-3p	0.724818	0.361627	0.409963	0.882097	0.377724	NA
mmu-miR-363-5p	0	NA	NA	NA	NA	NA
mmu-miR-367-3p	0	NA	NA	NA	NA	NA
mmu-miR-367-5p	0	NA	NA	NA	NA	NA
mmu-miR-370-5p	7.62447	0.423074	0.604798	0.699529	0.484221	NA
mmu-miR-374b-3p	0	NA	NA	NA	NA	NA
mmu-miR-374c-3p	0	NA	NA	NA	NA	NA
mmu-miR-374c-5p	0	NA	NA	NA	NA	NA
mmu-miR-375-5p	0	NA	NA	NA	NA	NA
mmu-miR-376a-5p	9.93658	0.895445	0.575189	1.55678	0.119522	NA
mmu-miR-376c-5p	1.4525	0.221914	0.498434	0.445221	0.65616	NA
mmu-miR-381-5p	1.03804	0.385174	0.418316	0.920773	0.357169	NA
mmu-miR-382-3p	0.205796	0.147182	0.279657	0.526294	0.598684	NA
mmu-miR-383-3p	0	NA	NA	NA	NA	NA
mmu-miR-384-3p	0.760801	-0.400867	0.420868	-0.952478	0.340854	NA
mmu-miR-384-5p	2.49746	-0.461721	0.618465	-0.74656	0.455329	NA
mmu-miR-3960	0	NA	NA	NA	NA	NA
mmu-miR-3961	0	NA	NA	NA	NA	NA
mmu-miR-3962	0	NA	NA	NA	NA	NA
mmu-miR-3963	1.22014	0.0773134	0.543358	0.142288	0.886852	NA
mmu-miR-3964	0	NA	NA	NA	NA	NA
mmu-miR-3965	0.596792	-0.0276008	0.350253	-0.0788027	0.93719	NA
mmu-miR-3966	3.29623	0.870381	0.627672	1.38668	0.165539	NA
mmu-miR-3968	9.3409	-0.203917	0.576793	-0.353535	0.723687	NA
mmu-miR-3969	0	NA	NA	NA	NA	NA
mmu-miR-3970	3.11413	0.217609	0.327152	0.665161	0.505948	NA
mmu-miR-3971	0	NA	NA	NA	NA	NA
mmu-miR-412-3p	0	NA	NA	NA	NA	NA
mmu-miR-421-5p	2.55655	-0.358851	0.608636	-0.589599	0.55546	NA
mmu-miR-429-3p	1.32161	0.324948	0.523708	0.620476	0.534944	NA
mmu-miR-429-5p	0	NA	NA	NA	NA	NA
mmu-miR-432	0	NA	NA	NA	NA	NA
mmu-miR-448-3p	3.69912	0.26777	0.618755	0.432757	0.665191	NA
mmu-miR-448-5p	0	NA	NA	NA	NA	NA
mmu-miR-449a-3p	0.471271	0.0128273	0.313478	0.0409194	0.96736	NA
mmu-miR-449b	3.77383	0.017134	0.639103	0.0268095	0.978612	NA
mmu-miR-449c-3p	0	NA	NA	NA	NA	NA
mmu-miR-449c-5p	3.1593	-0.6011	0.635698	-0.945575	0.344365	NA
mmu-miR-450a-1-3p	4.592	-0.276038	0.639068	-0.431939	0.665786	NA
mmu-miR-450a-2-3p	0	NA	NA	NA	NA	NA
mmu-miR-451a	5.09485	0.380088	0.632051	0.601355	0.547603	NA
mmu-miR-451b	0	NA	NA	NA	NA	NA
mmu-miR-453	0	NA	NA	NA	NA	NA
mmu-miR-463-3p	0.205796	0.147182	0.279657	0.526294	0.598684	NA
mmu-miR-463-5p	0	NA	NA	NA	NA	NA
mmu-miR-465a-3p	0.936579	0.255721	0.476954	0.536154	0.591852	NA
mmu-miR-465a-5p	1.49775	0.0714992	0.49583	0.144201	0.885342	NA
mmu-miR-465b-3p	1.61365	0.346026	0.563297	0.614287	0.539026	NA
mmu-miR-465b-5p	0.623353	0.0785905	0.362301	0.21692	0.828271	NA
mmu-miR-465c-3p	1.61365	0.346026	0.563297	0.614287	0.539026	NA
mmu-miR-465c-5p	2.61893	0.242169	0.596122	0.40624	0.684566	NA
mmu-miR-465d-3p	0	NA	NA	NA	NA	NA
mmu-miR-465d-5p	0	NA	NA	NA	NA	NA
mmu-miR-466a-5p	8.33251	-0.311807	0.589922	-0.528556	0.597113	NA
mmu-miR-466d-5p	1.98095	-0.320328	0.60631	-0.528323	0.597275	NA
mmu-miR-466e-5p	3.66906	-0.758996	0.637163	-1.19121	0.23357	NA
mmu-miR-466f	0	NA	NA	NA	NA	NA
mmu-miR-466f-3p	7.42269	-0.0869598	0.620418	-0.140163	0.888531	NA
mmu-miR-466f-5p	0.205796	0.147182	0.279657	0.526294	0.598684	NA
mmu-miR-466h-3p	7.22517	-0.345085	0.604248	-0.571098	0.567933	NA
mmu-miR-466i-3p	3.02495	-0.0266481	0.629536	-0.0423298	0.966236	NA
mmu-miR-466i-5p	0	NA	NA	NA	NA	NA
mmu-miR-466j	0.21176	-0.155476	0.28064	-0.554008	0.579573	NA
mmu-miR-466l-3p	0.417557	-0.00462304	0.303156	-0.0152497	0.987833	NA
mmu-miR-466l-5p	0.337281	-0.170246	0.292573	-0.581891	0.56064	NA
mmu-miR-466m-3p	2.98933	-0.113533	0.635123	-0.178758	0.858128	NA
mmu-miR-466m-5p	0.808552	-0.153124	0.446889	-0.342645	0.731865	NA
mmu-miR-466o-3p	0	NA	NA	NA	NA	NA
mmu-miR-466o-5p	1.22611	-0.172267	0.544821	-0.31619	0.751858	NA
mmu-miR-466p-5p	5.37571	-0.384058	0.628335	-0.611231	0.541047	NA
mmu-miR-466q	0	NA	NA	NA	NA	NA
mmu-miR-467a-3p	1.53337	0.224097	0.568362	0.394286	0.69337	NA
mmu-miR-467b-3p	0	NA	NA	NA	NA	NA
mmu-miR-467c-3p	0.677068	0.124051	0.421272	0.294467	0.768401	NA
mmu-miR-467e-3p	4.90773	0.111002	0.635218	0.174747	0.861278	NA
mmu-miR-467f	0	NA	NA	NA	NA	NA
mmu-miR-467g	0	NA	NA	NA	NA	NA
mmu-miR-467h	0.808552	-0.153124	0.446889	-0.342645	0.731865	NA
mmu-miR-468-3p	0	NA	NA	NA	NA	NA
mmu-miR-468-5p	0	NA	NA	NA	NA	NA
mmu-miR-470-3p	0	NA	NA	NA	NA	NA
mmu-miR-470-5p	4.79685	0.540579	0.634612	0.851826	0.394311	NA
mmu-miR-471-3p	0	NA	NA	NA	NA	NA
mmu-miR-471-5p	0.205796	0.147182	0.279657	0.526294	0.598684	NA
mmu-miR-483-3p	0.21176	-0.155476	0.28064	-0.554008	0.579573	NA
mmu-miR-485-3p	3.12929	-0.157935	0.636919	-0.247968	0.80416	NA
mmu-miR-486b-3p	0.754837	-0.175322	0.437873	-0.400393	0.688867	NA
mmu-miR-487b-5p	0	NA	NA	NA	NA	NA
mmu-miR-488-3p	0.802588	0.077793	0.444481	0.17502	0.861064	NA
mmu-miR-488-5p	0	NA	NA	NA	NA	NA
mmu-miR-489-3p	8.26035	0.120887	0.616381	0.196123	0.844514	NA
mmu-miR-489-5p	0	NA	NA	NA	NA	NA
mmu-miR-490-3p	0.674561	-0.240686	0.340854	-0.706127	0.480109	NA
mmu-miR-490-5p	0.259511	0.155072	0.285877	0.542444	0.587513	NA
mmu-miR-491-3p	0.8769	0.4511	0.446616	1.01004	0.312477	NA
mmu-miR-491-5p	3.183	-0.1382	0.636096	-0.217263	0.828003	NA
mmu-miR-494-5p	0.423521	-0.182853	0.302196	-0.605079	0.545126	NA
mmu-miR-496a-5p	0.337281	-0.170246	0.292573	-0.581891	0.56064	NA
mmu-miR-496b	0	NA	NA	NA	NA	NA
mmu-miR-497a-3p	9.7311	-0.402498	0.574002	-0.701214	0.48317	NA
mmu-miR-497b	3.55877	-0.492587	0.638078	-0.771985	0.440123	NA
mmu-miR-499-3p	1.75109	-0.100437	0.559378	-0.179552	0.857505	NA
mmu-miR-500-5p	5.58711	0.0783891	0.638453	0.12278	0.902282	NA
mmu-miR-504-3p	1.83503	-0.0420908	0.520727	-0.080831	0.935576	NA
mmu-miR-504-5p	1.44964	0.756917	0.533378	1.4191	0.15587	NA
mmu-miR-5046	0	NA	NA	NA	NA	NA
mmu-miR-505-3p	0.990293	0.218736	0.437427	0.500051	0.617039	NA
mmu-miR-509-3p	0	NA	NA	NA	NA	NA
mmu-miR-509-5p	0	NA	NA	NA	NA	NA
mmu-miR-5098	0	NA	NA	NA	NA	NA
mmu-miR-5101	1.89125	0.417516	0.599039	0.696976	0.485818	NA
mmu-miR-5103	3.84563	-0.0277902	0.639068	-0.0434855	0.965315	NA
mmu-miR-5104	0	NA	NA	NA	NA	NA
mmu-miR-5106	0	NA	NA	NA	NA	NA
mmu-miR-5107-3p	0	NA	NA	NA	NA	NA
mmu-miR-5107-5p	0.259511	0.155072	0.285877	0.542444	0.587513	NA
mmu-miR-5108	4.7048	-0.236548	0.636735	-0.371501	0.710265	NA
mmu-miR-511-3p	1.8229	-0.188814	0.594919	-0.317378	0.750957	NA
mmu-miR-511-5p	0	NA	NA	NA	NA	NA
mmu-miR-5110	0	NA	NA	NA	NA	NA
mmu-miR-5112	0.549041	-0.267877	0.356902	-0.750561	0.452917	NA
mmu-miR-5113	0	NA	NA	NA	NA	NA
mmu-miR-5114	7.64932	0.445422	0.614355	0.725023	0.468438	NA
mmu-miR-5116	0	NA	NA	NA	NA	NA
mmu-miR-5118	0	NA	NA	NA	NA	NA
mmu-miR-5119	1.14834	0.128313	0.507634	0.252766	0.800449	NA
mmu-miR-5120	0	NA	NA	NA	NA	NA
mmu-miR-5121	0	NA	NA	NA	NA	NA
mmu-miR-5122	0	NA	NA	NA	NA	NA
mmu-miR-5123	5.27157	0.0914586	0.629805	0.145217	0.884539	NA
mmu-miR-5124a	0	NA	NA	NA	NA	NA
mmu-miR-5124b	0	NA	NA	NA	NA	NA
mmu-miR-5125	0	NA	NA	NA	NA	NA
mmu-miR-5126	0.82915	0.163786	0.411073	0.398436	0.690308	NA
mmu-miR-5127	0	NA	NA	NA	NA	NA
mmu-miR-5128	4.32287	-0.17985	0.63761	-0.282069	0.777891	NA
mmu-miR-5129-3p	0.259511	0.155072	0.285877	0.542444	0.587513	NA
mmu-miR-5130	0	NA	NA	NA	NA	NA
mmu-miR-5131	0	NA	NA	NA	NA	NA
mmu-miR-5132-3p	0.205796	0.147182	0.279657	0.526294	0.598684	NA
mmu-miR-5132-5p	1.9153	0.079734	0.565718	0.140943	0.887915	NA
mmu-miR-5133	0	NA	NA	NA	NA	NA
mmu-miR-5134-3p	3.60652	-0.301291	0.638307	-0.472016	0.636915	NA
mmu-miR-5134-5p	0.21176	-0.155476	0.28064	-0.554008	0.579573	NA
mmu-miR-5135	0	NA	NA	NA	NA	NA
mmu-miR-5136	0	NA	NA	NA	NA	NA
mmu-miR-539-3p	4.68671	-0.191665	0.633442	-0.302577	0.762212	NA
mmu-miR-543-5p	1.01435	-0.0444427	0.514335	-0.086408	0.931142	NA
mmu-miR-544-3p	1.49158	-0.227069	0.542697	-0.418409	0.675648	NA
mmu-miR-544-5p	3.34685	0.767596	0.637061	1.2049	0.228242	NA
mmu-miR-546	0	NA	NA	NA	NA	NA
mmu-miR-547-5p	0	NA	NA	NA	NA	NA
mmu-miR-551b-3p	0.21176	-0.155476	0.28064	-0.554008	0.579573	NA
mmu-miR-551b-5p	0	NA	NA	NA	NA	NA
mmu-miR-5615-3p	1.02031	-0.27122	0.489412	-0.554175	0.579459	NA
mmu-miR-5615-5p	3.88973	0.17976	0.63208	0.284394	0.776108	NA
mmu-miR-5616-3p	0	NA	NA	NA	NA	NA
mmu-miR-5616-5p	0	NA	NA	NA	NA	NA
mmu-miR-5617-3p	1.75726	0.203879	0.559408	0.364456	0.715518	NA
mmu-miR-5617-5p	1.74513	0.0991568	0.586714	0.169004	0.865794	NA
mmu-miR-5618-3p	0	NA	NA	NA	NA	NA
mmu-miR-5618-5p	0	NA	NA	NA	NA	NA
mmu-miR-5619-3p	0	NA	NA	NA	NA	NA
mmu-miR-5619-5p	0	NA	NA	NA	NA	NA
mmu-miR-5620-3p	0	NA	NA	NA	NA	NA
mmu-miR-5620-5p	4.17636	0.170263	0.638315	0.266738	0.789671	NA
mmu-miR-5621-3p	4.18196	0.651151	0.638673	1.01954	0.307948	NA
mmu-miR-5621-5p	0.841077	-0.184665	0.414588	-0.445418	0.656017	NA
mmu-miR-5622-3p	1.17239	-0.168095	0.51121	-0.328819	0.742293	NA
mmu-miR-5622-5p	0	NA	NA	NA	NA	NA
mmu-miR-5623-3p	0.337281	-0.170246	0.292573	-0.581891	0.56064	NA
mmu-miR-5623-5p	2.24296	0.200769	0.599837	0.334706	0.737847	NA
mmu-miR-5624-3p	1.45847	0.0625113	0.498903	0.125297	0.900288	NA
mmu-miR-5624-5p	0	NA	NA	NA	NA	NA
mmu-miR-5625-3p	0	NA	NA	NA	NA	NA
mmu-miR-5625-5p	0	NA	NA	NA	NA	NA
mmu-miR-5626-3p	0.21176	-0.155476	0.28064	-0.554008	0.579573	NA
mmu-miR-5626-5p	1.08615	-0.0870857	0.449326	-0.193814	0.846321	NA
mmu-miR-5627-3p	0	NA	NA	NA	NA	NA
mmu-miR-5627-5p	0	NA	NA	NA	NA	NA
mmu-miR-568	0	NA	NA	NA	NA	NA
mmu-miR-5709-3p	0	NA	NA	NA	NA	NA
mmu-miR-5710	1.82886	-0.376629	0.574608	-0.655453	0.512176	NA
mmu-miR-590-3p	0	NA	NA	NA	NA	NA
mmu-miR-590-5p	0	NA	NA	NA	NA	NA
mmu-miR-592-3p	0	NA	NA	NA	NA	NA
mmu-miR-592-5p	8.03841	1.51046	0.622073	2.4281	0.0151781	NA
mmu-miR-598-5p	0.337281	-0.170246	0.292573	-0.581891	0.56064	NA
mmu-miR-599	0	NA	NA	NA	NA	NA
mmu-miR-6236	1.97498	-0.0932235	0.604228	-0.154285	0.877385	NA
mmu-miR-6237	0	NA	NA	NA	NA	NA
mmu-miR-6238	0.972562	-0.525413	0.466044	-1.12739	0.259578	NA
mmu-miR-6239	0	NA	NA	NA	NA	NA
mmu-miR-6240	0	NA	NA	NA	NA	NA
mmu-miR-6241	0	NA	NA	NA	NA	NA
mmu-miR-6244	0	NA	NA	NA	NA	NA
mmu-miR-6335	0	NA	NA	NA	NA	NA
mmu-miR-6336	0	NA	NA	NA	NA	NA
mmu-miR-6337	0	NA	NA	NA	NA	NA
mmu-miR-6338	0	NA	NA	NA	NA	NA
mmu-miR-6339	0	NA	NA	NA	NA	NA
mmu-miR-6340	0	NA	NA	NA	NA	NA
mmu-miR-6341	0	NA	NA	NA	NA	NA
mmu-miR-6342	0	NA	NA	NA	NA	NA
mmu-miR-6343	0	NA	NA	NA	NA	NA
mmu-miR-6344	0	NA	NA	NA	NA	NA
mmu-miR-6345	0	NA	NA	NA	NA	NA
mmu-miR-6346	0	NA	NA	NA	NA	NA
mmu-miR-6347	0	NA	NA	NA	NA	NA
mmu-miR-6348	0	NA	NA	NA	NA	NA
mmu-miR-6349	0	NA	NA	NA	NA	NA
mmu-miR-6350	0	NA	NA	NA	NA	NA
mmu-miR-6351	0	NA	NA	NA	NA	NA
mmu-miR-6352	0	NA	NA	NA	NA	NA
mmu-miR-6353	0	NA	NA	NA	NA	NA
mmu-miR-6354	0	NA	NA	NA	NA	NA
mmu-miR-6355	0	NA	NA	NA	NA	NA
mmu-miR-6356	0	NA	NA	NA	NA	NA
mmu-miR-6357	0	NA	NA	NA	NA	NA
mmu-miR-6358	0	NA	NA	NA	NA	NA
mmu-miR-6359	0	NA	NA	NA	NA	NA
mmu-miR-6360	0	NA	NA	NA	NA	NA
mmu-miR-6361	0	NA	NA	NA	NA	NA
mmu-miR-6362	0	NA	NA	NA	NA	NA
mmu-miR-6363	0	NA	NA	NA	NA	NA
mmu-miR-6364	0	NA	NA	NA	NA	NA
mmu-miR-6365	0	NA	NA	NA	NA	NA
mmu-miR-6366	0	NA	NA	NA	NA	NA
mmu-miR-6367	0	NA	NA	NA	NA	NA
mmu-miR-6368	0	NA	NA	NA	NA	NA
mmu-miR-6369	0	NA	NA	NA	NA	NA
mmu-miR-6370	0	NA	NA	NA	NA	NA
mmu-miR-6371	0	NA	NA	NA	NA	NA
mmu-miR-6372	0	NA	NA	NA	NA	NA
mmu-miR-6373	0	NA	NA	NA	NA	NA
mmu-miR-6374	0	NA	NA	NA	NA	NA
mmu-miR-6375	0	NA	NA	NA	NA	NA
mmu-miR-6376	0	NA	NA	NA	NA	NA
mmu-miR-6377	0	NA	NA	NA	NA	NA
mmu-miR-6378	0	NA	NA	NA	NA	NA
mmu-miR-6379	0	NA	NA	NA	NA	NA
mmu-miR-6380	0	NA	NA	NA	NA	NA
mmu-miR-6381	0	NA	NA	NA	NA	NA
mmu-miR-6382	0	NA	NA	NA	NA	NA
mmu-miR-6383	0	NA	NA	NA	NA	NA
mmu-miR-6384	0	NA	NA	NA	NA	NA
mmu-miR-6385	0	NA	NA	NA	NA	NA
mmu-miR-6386	0	NA	NA	NA	NA	NA
mmu-miR-6387	0	NA	NA	NA	NA	NA
mmu-miR-6388	0	NA	NA	NA	NA	NA
mmu-miR-6389	0	NA	NA	NA	NA	NA
mmu-miR-6390	0	NA	NA	NA	NA	NA
mmu-miR-6391	0	NA	NA	NA	NA	NA
mmu-miR-6392-3p	0	NA	NA	NA	NA	NA
mmu-miR-6392-5p	0	NA	NA	NA	NA	NA
mmu-miR-6393	0	NA	NA	NA	NA	NA
mmu-miR-6394	0	NA	NA	NA	NA	NA
mmu-miR-6395	0	NA	NA	NA	NA	NA
mmu-miR-6396	0	NA	NA	NA	NA	NA
mmu-miR-6397	0	NA	NA	NA	NA	NA
mmu-miR-6398	0	NA	NA	NA	NA	NA
mmu-miR-6399	0.205796	0.147182	0.279657	0.526294	0.598684	NA
mmu-miR-6400	0	NA	NA	NA	NA	NA
mmu-miR-6401	0	NA	NA	NA	NA	NA
mmu-miR-6402	0	NA	NA	NA	NA	NA
mmu-miR-6403	0	NA	NA	NA	NA	NA
mmu-miR-6404	0	NA	NA	NA	NA	NA
mmu-miR-6405	0	NA	NA	NA	NA	NA
mmu-miR-6406	0	NA	NA	NA	NA	NA
mmu-miR-6407	0	NA	NA	NA	NA	NA
mmu-miR-6408	0	NA	NA	NA	NA	NA
mmu-miR-6409	0	NA	NA	NA	NA	NA
mmu-miR-6410	0	NA	NA	NA	NA	NA
mmu-miR-6411	0	NA	NA	NA	NA	NA
mmu-miR-6413	0	NA	NA	NA	NA	NA
mmu-miR-6414	0	NA	NA	NA	NA	NA
mmu-miR-6415	0	NA	NA	NA	NA	NA
mmu-miR-6416-3p	0	NA	NA	NA	NA	NA
mmu-miR-6416-5p	0	NA	NA	NA	NA	NA
mmu-miR-6417	0	NA	NA	NA	NA	NA
mmu-miR-6418-5p	0	NA	NA	NA	NA	NA
mmu-miR-6419	0	NA	NA	NA	NA	NA
mmu-miR-6420	0	NA	NA	NA	NA	NA
mmu-miR-6481	0	NA	NA	NA	NA	NA
mmu-miR-6516-3p	2.90214	0.877077	0.625364	1.40251	0.160764	NA
mmu-miR-652-5p	0	NA	NA	NA	NA	NA
mmu-miR-653-3p	1.02031	-0.27122	0.489412	-0.554175	0.579459	NA
mmu-miR-653-5p	0	NA	NA	NA	NA	NA
mmu-miR-6537-3p	0	NA	NA	NA	NA	NA
mmu-miR-6537-5p	0	NA	NA	NA	NA	NA
mmu-miR-6538	0.623353	0.0785905	0.362301	0.21692	0.828271	NA
mmu-miR-654-3p	0	NA	NA	NA	NA	NA
mmu-miR-654-5p	0	NA	NA	NA	NA	NA
mmu-miR-6540-3p	7.96152	0.0389105	0.619089	0.0628513	0.949885	NA
mmu-miR-6541	0	NA	NA	NA	NA	NA
mmu-miR-6546-3p	0	NA	NA	NA	NA	NA
mmu-miR-6546-5p	0.543077	-0.0452082	0.335749	-0.134649	0.89289	NA
mmu-miR-665-5p	0.596792	-0.0276008	0.350253	-0.0788027	0.93719	NA
mmu-miR-666-3p	3.04901	-0.291081	0.635683	-0.457904	0.647022	NA
mmu-miR-668-5p	0.677068	0.124051	0.421272	0.294467	0.768401	NA
mmu-miR-669a-3-3p	4.62433	-0.762445	0.638466	-1.19418	0.232407	NA
mmu-miR-669b-3p	1.48562	-0.0289148	0.570325	-0.0506988	0.959566	NA
mmu-miR-669c-3p	0	NA	NA	NA	NA	NA
mmu-miR-669d-2-3p	0	NA	NA	NA	NA	NA
mmu-miR-669d-3p	0	NA	NA	NA	NA	NA
mmu-miR-669e-5p	2.50343	-0.636445	0.60716	-1.04823	0.294531	NA
mmu-miR-669g	0.21176	-0.155476	0.28064	-0.554008	0.579573	NA
mmu-miR-669h-3p	0	NA	NA	NA	NA	NA
mmu-miR-669i	0.337281	-0.170246	0.292573	-0.581891	0.56064	NA
mmu-miR-669j	0	NA	NA	NA	NA	NA
mmu-miR-669k-3p	0	NA	NA	NA	NA	NA
mmu-miR-669k-5p	2.41043	-0.740199	0.618707	-1.19636	0.231554	NA
mmu-miR-669l-3p	0.8769	0.4511	0.446616	1.01004	0.312477	NA
mmu-miR-669m-3p	0.423521	-0.182853	0.302196	-0.605079	0.545126	NA
mmu-miR-669m-5p	1.48562	-0.0289148	0.570325	-0.0506988	0.959566	NA
mmu-miR-669n	9.7342	-0.29481	0.601468	-0.490151	0.624027	NA
mmu-miR-669p-3p	2.66994	-0.577645	0.626289	-0.92233	0.356356	NA
mmu-miR-670-3p	0	NA	NA	NA	NA	NA
mmu-miR-670-5p	0	NA	NA	NA	NA	NA
mmu-miR-6715-3p	0	NA	NA	NA	NA	NA
mmu-miR-6715-5p	0.21176	-0.155476	0.28064	-0.554008	0.579573	NA
mmu-miR-672-3p	0	NA	NA	NA	NA	NA
mmu-miR-675-3p	0	NA	NA	NA	NA	NA
mmu-miR-675-5p	0.259511	0.155072	0.285877	0.542444	0.587513	NA
mmu-miR-6769b-3p	0	NA	NA	NA	NA	NA
mmu-miR-6769b-5p	0	NA	NA	NA	NA	NA
mmu-miR-677-3p	0.205796	0.147182	0.279657	0.526294	0.598684	NA
mmu-miR-678	0	NA	NA	NA	NA	NA
mmu-miR-679-5p	1.00838	0.186501	0.485439	0.384191	0.700837	NA
mmu-miR-680	0	NA	NA	NA	NA	NA
mmu-miR-681	0	NA	NA	NA	NA	NA
mmu-miR-682	0	NA	NA	NA	NA	NA
mmu-miR-683	0	NA	NA	NA	NA	NA
mmu-miR-684	0	NA	NA	NA	NA	NA
mmu-miR-686	0	NA	NA	NA	NA	NA
mmu-miR-687	0	NA	NA	NA	NA	NA
mmu-miR-688	0	NA	NA	NA	NA	NA
mmu-miR-6896-3p	0	NA	NA	NA	NA	NA
mmu-miR-6897-3p	0.205796	0.147182	0.279657	0.526294	0.598684	NA
mmu-miR-6897-5p	0.205796	0.147182	0.279657	0.526294	0.598684	NA
mmu-miR-6898-3p	0	NA	NA	NA	NA	NA
mmu-miR-6898-5p	0.205796	0.147182	0.279657	0.526294	0.598684	NA
mmu-miR-6899-5p	0.21176	-0.155476	0.28064	-0.554008	0.579573	NA
mmu-miR-690	1.85292	-0.736068	0.581817	-1.26512	0.205829	NA
mmu-miR-6900-5p	0.259511	0.155072	0.285877	0.542444	0.587513	NA
mmu-miR-6901-3p	5.902	-1.76067	0.636645	-2.76554	0.00568291	NA
mmu-miR-6902-3p	1.01435	-0.0444427	0.514335	-0.086408	0.931142	NA
mmu-miR-6902-5p	0.677068	0.124051	0.421272	0.294467	0.768401	NA
mmu-miR-6903-3p	1.40189	0.49493	0.545112	0.907942	0.363909	NA
mmu-miR-6903-5p	0	NA	NA	NA	NA	NA
mmu-miR-6904-3p	1.14834	0.128313	0.507634	0.252766	0.800449	NA
mmu-miR-6904-5p	2.08241	-0.0554269	0.605971	-0.0914679	0.927121	NA
mmu-miR-6905-3p	0	NA	NA	NA	NA	NA
mmu-miR-6905-5p	5.34318	-0.324875	0.630954	-0.514895	0.606626	NA
mmu-miR-6906-3p	0	NA	NA	NA	NA	NA
mmu-miR-6906-5p	0	NA	NA	NA	NA	NA
mmu-miR-6907-3p	0.205796	0.147182	0.279657	0.526294	0.598684	NA
mmu-miR-6907-5p	0	NA	NA	NA	NA	NA
mmu-miR-6908-3p	0.543077	-0.0452082	0.335749	-0.134649	0.89289	NA
mmu-miR-6908-5p	0	NA	NA	NA	NA	NA
mmu-miR-6909-3p	0	NA	NA	NA	NA	NA
mmu-miR-6909-5p	4.98471	-0.303697	0.6324	-0.480229	0.631065	NA
mmu-miR-691	0	NA	NA	NA	NA	NA
mmu-miR-6910-3p	0	NA	NA	NA	NA	NA
mmu-miR-6910-5p	1.53086	-0.167881	0.495617	-0.338731	0.734813	NA
mmu-miR-6911-3p	9.30511	0.371252	0.599539	0.619229	0.535766	NA
mmu-miR-6911-5p	5.77537	0.0350833	0.621586	0.0564416	0.95499	NA
mmu-miR-6912-3p	0	NA	NA	NA	NA	NA
mmu-miR-6912-5p	3.52299	0.551625	0.63811	0.864467	0.387331	NA
mmu-miR-6913-3p	1.21418	0.288158	0.514701	0.559855	0.575579	NA
mmu-miR-6913-5p	2.694	-0.838112	0.619039	-1.35389	0.175771	NA
mmu-miR-6914-5p	0.337281	-0.170246	0.292573	-0.581891	0.56064	NA
mmu-miR-6915-3p	0.337281	-0.170246	0.292573	-0.581891	0.56064	NA
mmu-miR-6915-5p	0.205796	0.147182	0.279657	0.526294	0.598684	NA
mmu-miR-6916-3p	0.259511	0.155072	0.285877	0.542444	0.587513	NA
mmu-miR-6916-5p	0.841077	-0.184665	0.414588	-0.445418	0.656017	NA
mmu-miR-6917-3p	0	NA	NA	NA	NA	NA
mmu-miR-6917-5p	0	NA	NA	NA	NA	NA
mmu-miR-6918-3p	0	NA	NA	NA	NA	NA
mmu-miR-6918-5p	0	NA	NA	NA	NA	NA
mmu-miR-6919-3p	0	NA	NA	NA	NA	NA
mmu-miR-6919-5p	0.205796	0.147182	0.279657	0.526294	0.598684	NA
mmu-miR-692	0	NA	NA	NA	NA	NA
mmu-miR-6920-3p	0	NA	NA	NA	NA	NA
mmu-miR-6920-5p	0.677068	0.124051	0.421272	0.294467	0.768401	NA
mmu-miR-6921-3p	0.617389	0.213815	0.327404	0.653063	0.513716	NA
mmu-miR-6921-5p	0.617389	0.213815	0.327404	0.653063	0.513716	NA
mmu-miR-6922-3p	0.21176	-0.155476	0.28064	-0.554008	0.579573	NA
mmu-miR-6922-5p	6.07071	0.526189	0.620635	0.847825	0.396535	NA
mmu-miR-6923-3p	0	NA	NA	NA	NA	NA
mmu-miR-6923-5p	0.205796	0.147182	0.279657	0.526294	0.598684	NA
mmu-miR-6924-3p	0	NA	NA	NA	NA	NA
mmu-miR-6924-5p	0.21176	-0.155476	0.28064	-0.554008	0.579573	NA
mmu-miR-6925-3p	0	NA	NA	NA	NA	NA
mmu-miR-6925-5p	3.11736	0.21744	0.636938	0.341383	0.732815	NA
mmu-miR-6926-3p	0	NA	NA	NA	NA	NA
mmu-miR-6926-5p	0.259511	0.155072	0.285877	0.542444	0.587513	NA
mmu-miR-6927-3p	0.966598	-0.295332	0.483219	-0.611177	0.541083	NA
mmu-miR-6927-5p	0.205796	0.147182	0.279657	0.526294	0.598684	NA
mmu-miR-6928-3p	2.71423	0.19484	0.614599	0.317019	0.751229	NA
mmu-miR-6928-5p	0	NA	NA	NA	NA	NA
mmu-miR-6929-3p	4.53984	0.755365	0.637867	1.18421	0.236332	NA
mmu-miR-6929-5p	0.21176	-0.155476	0.28064	-0.554008	0.579573	NA
mmu-miR-693-3p	0.337281	-0.170246	0.292573	-0.581891	0.56064	NA
mmu-miR-693-5p	0	NA	NA	NA	NA	NA
mmu-miR-6930-3p	0.259511	0.155072	0.285877	0.542444	0.587513	NA
mmu-miR-6930-5p	3.62211	-0.741392	0.638382	-1.16136	0.245495	NA
mmu-miR-6931-3p	0	NA	NA	NA	NA	NA
mmu-miR-6931-5p	0.337281	-0.170246	0.292573	-0.581891	0.56064	NA
mmu-miR-6932-3p	2.7895	-0.421159	0.632356	-0.666016	0.505401	NA
mmu-miR-6932-5p	6.33308	0.32207	0.622865	0.517077	0.605102	NA
mmu-miR-6933-3p	0	NA	NA	NA	NA	NA
mmu-miR-6933-5p	3.81597	-0.258918	0.637511	-0.406138	0.684641	NA
mmu-miR-6934-3p	0	NA	NA	NA	NA	NA
mmu-miR-6934-5p	0.411593	0.176378	0.301426	0.585145	0.55845	NA
mmu-miR-6935-3p	2.494	0.147212	0.626249	0.235069	0.814155	NA
mmu-miR-6935-5p	0.465307	0.212109	0.327376	0.647907	0.517045	NA
mmu-miR-6936-3p	0	NA	NA	NA	NA	NA
mmu-miR-6936-5p	0	NA	NA	NA	NA	NA
mmu-miR-6937-3p	0	NA	NA	NA	NA	NA
mmu-miR-6937-5p	0.21176	-0.155476	0.28064	-0.554008	0.579573	NA
mmu-miR-6938-3p	0.21176	-0.155476	0.28064	-0.554008	0.579573	NA
mmu-miR-6938-5p	0	NA	NA	NA	NA	NA
mmu-miR-6939-3p	3.05152	0.0764661	0.63395	0.120619	0.903993	NA
mmu-miR-6939-5p	0	NA	NA	NA	NA	NA
mmu-miR-694	5.04423	0.503185	0.633072	0.79483	0.426712	NA
mmu-miR-6940-3p	0.471271	0.0128273	0.313478	0.0409194	0.96736	NA
mmu-miR-6940-5p	0	NA	NA	NA	NA	NA
mmu-miR-6941-3p	0	NA	NA	NA	NA	NA
mmu-miR-6941-5p	0	NA	NA	NA	NA	NA
mmu-miR-6942-3p	0.259511	0.155072	0.285877	0.542444	0.587513	NA
mmu-miR-6943-3p	0.882864	0.234728	0.469237	0.500234	0.61691	NA
mmu-miR-6943-5p	2.37791	-0.607547	0.605153	-1.00396	0.3154	NA
mmu-miR-6944-5p	2.36598	-0.221187	0.620346	-0.356554	0.721426	NA
mmu-miR-6945-5p	0	NA	NA	NA	NA	NA
mmu-miR-6946-3p	0.471271	0.0128273	0.313478	0.0409194	0.96736	NA
mmu-miR-6946-5p	1.59591	-0.367943	0.555864	-0.661931	0.508015	NA
mmu-miR-6947-3p	0	NA	NA	NA	NA	NA
mmu-miR-6947-5p	2.52402	-0.336167	0.624515	-0.538285	0.590381	NA
mmu-miR-6948-3p	1.22014	0.0773134	0.543358	0.142288	0.886852	NA
mmu-miR-6948-5p	2.49071	-0.534685	0.617308	-0.866155	0.386405	NA
mmu-miR-6949-3p	0	NA	NA	NA	NA	NA
mmu-miR-6949-5p	0	NA	NA	NA	NA	NA
mmu-miR-695	0	NA	NA	NA	NA	NA
mmu-miR-6951-3p	0	NA	NA	NA	NA	NA
mmu-miR-6951-5p	1.94496	0.439599	0.602561	0.729551	0.465665	NA
mmu-miR-6952-3p	2.70576	0.0378099	0.631708	0.0598534	0.952272	NA
mmu-miR-6952-5p	6.92387	-0.676198	0.612245	-1.10446	0.269395	NA
mmu-miR-6953-3p	0.411593	0.176378	0.301426	0.585145	0.55845	NA
mmu-miR-6953-5p	0	NA	NA	NA	NA	NA
mmu-miR-6954-3p	0.205796	0.147182	0.279657	0.526294	0.598684	NA
mmu-miR-6954-5p	1.00838	0.186501	0.485439	0.384191	0.700837	NA
mmu-miR-6955-3p	0	NA	NA	NA	NA	NA
mmu-miR-6955-5p	1.7274	-0.687784	0.574114	-1.19799	0.23092	NA
mmu-miR-6956-5p	0.259511	0.155072	0.285877	0.542444	0.587513	NA
mmu-miR-6957-3p	0	NA	NA	NA	NA	NA
mmu-miR-6957-5p	0	NA	NA	NA	NA	NA
mmu-miR-6958-3p	3.21882	0.437982	0.636858	0.687724	0.491627	NA
mmu-miR-6958-5p	0.835113	-0.00926387	0.411932	-0.0224888	0.982058	NA
mmu-miR-6959-3p	0.635281	-0.230344	0.33446	-0.688704	0.491009	NA
mmu-miR-696	0	NA	NA	NA	NA	NA
mmu-miR-6960-3p	0	NA	NA	NA	NA	NA
mmu-miR-6961-3p	0	NA	NA	NA	NA	NA
mmu-miR-6961-5p	0	NA	NA	NA	NA	NA
mmu-miR-6962-3p	0	NA	NA	NA	NA	NA
mmu-miR-6962-5p	4.57928	-0.211017	0.636911	-0.331313	0.740408	NA
mmu-miR-6963-3p	0.259511	0.155072	0.285877	0.542444	0.587513	NA
mmu-miR-6963-5p	6.55081	0.132166	0.618988	0.21352	0.830921	NA
mmu-miR-6964-3p	4.77295	-0.23583	0.633646	-0.37218	0.709759	NA
mmu-miR-6964-5p	3.52875	-0.0783865	0.635368	-0.123372	0.901813	NA
mmu-miR-6965-3p	0.754837	-0.175322	0.437873	-0.400393	0.688867	NA
mmu-miR-6965-5p	0	NA	NA	NA	NA	NA
mmu-miR-6966-3p	1.61365	0.346026	0.563297	0.614287	0.539026	NA
mmu-miR-6966-5p	2.7953	0.621556	0.617255	1.00697	0.313951	NA
mmu-miR-6967-3p	1.69487	-0.591707	0.565463	-1.04641	0.295371	NA
mmu-miR-6967-5p	2.23795	-0.620785	0.608831	-1.01963	0.307902	NA
mmu-miR-6968-3p	1.2236	-0.630113	0.496654	-1.26872	0.204543	NA
mmu-miR-6968-5p	0	NA	NA	NA	NA	NA
mmu-miR-6969-3p	0	NA	NA	NA	NA	NA
mmu-miR-6969-5p	0	NA	NA	NA	NA	NA
mmu-miR-697	0	NA	NA	NA	NA	NA
mmu-miR-6970-3p	0.596792	-0.0276008	0.350253	-0.0788027	0.93719	NA
mmu-miR-6971-3p	1.23207	-0.381738	0.519684	-0.734557	0.462609	NA
mmu-miR-6971-5p	1.49775	0.0714992	0.49583	0.144201	0.885342	NA
mmu-miR-6972-5p	0.259511	0.155072	0.285877	0.542444	0.587513	NA
mmu-miR-6973a-3p	0	NA	NA	NA	NA	NA
mmu-miR-6973a-5p	0	NA	NA	NA	NA	NA
mmu-miR-6973b-3p	0	NA	NA	NA	NA	NA
mmu-miR-6973b-5p	0.205796	0.147182	0.279657	0.526294	0.598684	NA
mmu-miR-6974-3p	0	NA	NA	NA	NA	NA
mmu-miR-6974-5p	0	NA	NA	NA	NA	NA
mmu-miR-6975-3p	1.6171	-0.275309	0.556259	-0.494929	0.62065	NA
mmu-miR-6975-5p	0.596792	-0.0276008	0.350253	-0.0788027	0.93719	NA
mmu-miR-6976-3p	0	NA	NA	NA	NA	NA
mmu-miR-6976-5p	8.6956	0.458342	0.592003	0.774221	0.4388	NA
mmu-miR-6977-3p	0.519022	0.183203	0.306056	0.598592	0.549445	NA
mmu-miR-6977-5p	0.730782	0.116118	0.387338	0.299783	0.764342	NA
mmu-miR-6978-5p	1.81443	-0.345322	0.550851	-0.626889	0.530732	NA
mmu-miR-6979-3p	1.39938	0.0397777	0.527534	0.0754031	0.939894	NA
mmu-miR-6979-5p	0	NA	NA	NA	NA	NA
mmu-miR-698-3p	0	NA	NA	NA	NA	NA
mmu-miR-698-5p	2.8613	-0.459366	0.630344	-0.728754	0.466152	NA
mmu-miR-6980-3p	0	NA	NA	NA	NA	NA
mmu-miR-6980-5p	0	NA	NA	NA	NA	NA
mmu-miR-6981-3p	0	NA	NA	NA	NA	NA
mmu-miR-6981-5p	0.337281	-0.170246	0.292573	-0.581891	0.56064	NA
mmu-miR-6982-3p	0	NA	NA	NA	NA	NA
mmu-miR-6982-5p	0	NA	NA	NA	NA	NA
mmu-miR-6983-3p	0	NA	NA	NA	NA	NA
mmu-miR-6983-5p	0.417557	-0.00462304	0.303156	-0.0152497	0.987833	NA
mmu-miR-6984-3p	0	NA	NA	NA	NA	NA
mmu-miR-6984-5p	2.22507	0.875878	0.603284	1.45185	0.146543	NA
mmu-miR-6985-3p	0	NA	NA	NA	NA	NA
mmu-miR-6985-5p	2.09705	0.507638	0.607617	0.835458	0.40346	NA
mmu-miR-6986-3p	0.205796	0.147182	0.279657	0.526294	0.598684	NA
mmu-miR-6986-5p	8.3712	-0.173091	0.594518	-0.291145	0.77094	NA
mmu-miR-6987-3p	0	NA	NA	NA	NA	NA
mmu-miR-6987-5p	9.37803	-0.729053	0.612595	-1.19011	0.234005	NA
mmu-miR-6988-5p	0	NA	NA	NA	NA	NA
mmu-miR-6989-3p	0.465307	0.212109	0.327376	0.647907	0.517045	NA
mmu-miR-6989-5p	0.21176	-0.155476	0.28064	-0.554008	0.579573	NA
mmu-miR-6990-3p	0	NA	NA	NA	NA	NA
mmu-miR-6990-5p	0.21176	-0.155476	0.28064	-0.554008	0.579573	NA
mmu-miR-6991-3p	0.337281	-0.170246	0.292573	-0.581891	0.56064	NA
mmu-miR-6991-5p	1.18432	-0.640404	0.499245	-1.28274	0.199582	NA
mmu-miR-6992-3p	0	NA	NA	NA	NA	NA
mmu-miR-6992-5p	2.65205	0.021282	0.630223	0.033769	0.973061	NA
mmu-miR-6993-3p	0.21176	-0.155476	0.28064	-0.554008	0.579573	NA
mmu-miR-6993-5p	0.754837	-0.175322	0.437873	-0.400393	0.688867	NA
mmu-miR-6994-3p	1.20205	0.120919	0.46723	0.2588	0.79579	NA
mmu-miR-6994-5p	0	NA	NA	NA	NA	NA
mmu-miR-6995-3p	1.22611	-0.172267	0.544821	-0.31619	0.751858	NA
mmu-miR-6995-5p	4.92217	0.0993627	0.634043	0.156713	0.875471	NA
mmu-miR-6996-3p	0	NA	NA	NA	NA	NA
mmu-miR-6996-5p	1.95438	-0.411715	0.579046	-0.711023	0.47707	NA
mmu-miR-6997-3p	0.259511	0.155072	0.285877	0.542444	0.587513	NA
mmu-miR-6997-5p	8.51425	-0.110583	0.590113	-0.187393	0.851353	NA
mmu-miR-6998-3p	0	NA	NA	NA	NA	NA
mmu-miR-6998-5p	0	NA	NA	NA	NA	NA
mmu-miR-6999-3p	0	NA	NA	NA	NA	NA
mmu-miR-6999-5p	0	NA	NA	NA	NA	NA
mmu-miR-7000-3p	0	NA	NA	NA	NA	NA
mmu-miR-7000-5p	0.259511	0.155072	0.285877	0.542444	0.587513	NA
mmu-miR-7001-3p	0	NA	NA	NA	NA	NA
mmu-miR-7001-5p	0	NA	NA	NA	NA	NA
mmu-miR-7002-3p	0	NA	NA	NA	NA	NA
mmu-miR-7002-5p	1.06806	-0.0180838	0.487876	-0.0370663	0.970432	NA
mmu-miR-7003-3p	0	NA	NA	NA	NA	NA
mmu-miR-7003-5p	0.259511	0.155072	0.285877	0.542444	0.587513	NA
mmu-miR-7004-3p	0.205796	0.147182	0.279657	0.526294	0.598684	NA
mmu-miR-7004-5p	0.205796	0.147182	0.279657	0.526294	0.598684	NA
mmu-miR-7005-3p	0	NA	NA	NA	NA	NA
mmu-miR-7005-5p	0	NA	NA	NA	NA	NA
mmu-miR-7006-3p	0.856303	0.0763772	0.410139	0.186223	0.85227	NA
mmu-miR-7006-5p	0.205796	0.147182	0.279657	0.526294	0.598684	NA
mmu-miR-7007-3p	0	NA	NA	NA	NA	NA
mmu-miR-7007-5p	0	NA	NA	NA	NA	NA
mmu-miR-7008-3p	0.543077	-0.0452082	0.335749	-0.134649	0.89289	NA
mmu-miR-7008-5p	2.05275	-0.33319	0.585734	-0.568842	0.569464	NA
mmu-miR-7009-3p	1.21418	0.288158	0.514701	0.559855	0.575579	NA
mmu-miR-7009-5p	2.04929	0.25541	0.602938	0.423609	0.671851	NA
mmu-miR-701-3p	2.53249	-0.136711	0.624428	-0.218937	0.826699	NA
mmu-miR-7010-3p	0	NA	NA	NA	NA	NA
mmu-miR-7010-5p	0.205796	0.147182	0.279657	0.526294	0.598684	NA
mmu-miR-7011-3p	0.337281	-0.170246	0.292573	-0.581891	0.56064	NA
mmu-miR-7011-5p	0	NA	NA	NA	NA	NA
mmu-miR-7012-3p	0	NA	NA	NA	NA	NA
mmu-miR-7012-5p	1.25267	-0.0131721	0.477104	-0.0276085	0.977974	NA
mmu-miR-7013-3p	0	NA	NA	NA	NA	NA
mmu-miR-7013-5p	1.72394	-0.00539608	0.562101	-0.00959983	0.992341	NA
mmu-miR-7014-3p	0	NA	NA	NA	NA	NA
mmu-miR-7014-5p	7.66332	-0.148802	0.6063	-0.245426	0.806127	NA
mmu-miR-7015-3p	9.10449	0.0888263	0.577709	0.153756	0.877802	NA
mmu-miR-7015-5p	0.808552	-0.153124	0.446889	-0.342645	0.731865	NA
mmu-miR-7016-3p	0	NA	NA	NA	NA	NA
mmu-miR-7016-5p	0.960634	-0.0584263	0.475402	-0.122899	0.902187	NA
mmu-miR-7017-3p	0	NA	NA	NA	NA	NA
mmu-miR-7017-5p	2.95931	0.343224	0.634669	0.540792	0.588651	NA
mmu-miR-7018-3p	1.90914	-0.248314	0.597379	-0.415673	0.677649	NA
mmu-miR-7018-5p	0.748874	0.0404151	0.390024	0.103622	0.917469	NA
mmu-miR-7019-3p	0	NA	NA	NA	NA	NA
mmu-miR-7019-5p	0	NA	NA	NA	NA	NA
mmu-miR-7020-3p	0	NA	NA	NA	NA	NA
mmu-miR-7020-5p	1.82886	-0.376629	0.574608	-0.655453	0.512176	NA
mmu-miR-7021-3p	0.674561	-0.240686	0.340854	-0.706127	0.480109	NA
mmu-miR-7021-5p	3.13274	-0.745124	0.634646	-1.17408	0.240364	NA
mmu-miR-7022-3p	0	NA	NA	NA	NA	NA
mmu-miR-7022-5p	1.74183	-0.489279	0.524852	-0.932223	0.351221	NA
mmu-miR-7023-3p	0	NA	NA	NA	NA	NA
mmu-miR-7023-5p	0.205796	0.147182	0.279657	0.526294	0.598684	NA
mmu-miR-7024-3p	0	NA	NA	NA	NA	NA
mmu-miR-7025-3p	3.90782	0.139376	0.639103	0.21808	0.827367	NA
mmu-miR-7025-5p	0	NA	NA	NA	NA	NA
mmu-miR-7026-3p	1.01435	-0.0444427	0.514335	-0.086408	0.931142	NA
mmu-miR-7026-5p	0	NA	NA	NA	NA	NA
mmu-miR-7027-3p	0.760801	-0.400867	0.420868	-0.952478	0.340854	NA
mmu-miR-7027-5p	1.548	0.818692	0.545786	1.50002	0.133608	NA
mmu-miR-7028-3p	0	NA	NA	NA	NA	NA
mmu-miR-7028-5p	1.58399	0.0346803	0.548441	0.0632344	0.94958	NA
mmu-miR-7029-3p	1.01435	-0.0444427	0.514335	-0.086408	0.931142	NA
mmu-miR-7029-5p	0	NA	NA	NA	NA	NA
mmu-miR-703	0	NA	NA	NA	NA	NA
mmu-miR-7030-3p	0.894792	-0.165964	0.422951	-0.392396	0.694766	NA
mmu-miR-7030-5p	0	NA	NA	NA	NA	NA
mmu-miR-7031-3p	0	NA	NA	NA	NA	NA
mmu-miR-7031-5p	0.677068	0.124051	0.421272	0.294467	0.768401	NA
mmu-miR-7032-3p	1.16643	0.0439869	0.503138	0.0874252	0.930334	NA
mmu-miR-7032-5p	0	NA	NA	NA	NA	NA
mmu-miR-7033-3p	1.43787	-0.288783	0.565712	-0.510477	0.609717	NA
mmu-miR-7033-5p	8.875	-0.200602	0.58829	-0.340992	0.73311	NA
mmu-miR-7034-3p	0	NA	NA	NA	NA	NA
mmu-miR-7034-5p	2.38041	-0.210729	0.614034	-0.343188	0.731457	NA
mmu-miR-7035-5p	0	NA	NA	NA	NA	NA
mmu-miR-7036a-3p	0.205796	0.147182	0.279657	0.526294	0.598684	NA
mmu-miR-7036a-5p	0.748874	0.0404151	0.390024	0.103622	0.917469	NA
mmu-miR-7036b-3p	0.205796	0.147182	0.279657	0.526294	0.598684	NA
mmu-miR-7036b-5p	6.12442	0.536418	0.620032	0.865147	0.386958	NA
mmu-miR-7037-3p	0	NA	NA	NA	NA	NA
mmu-miR-7037-5p	0.519022	0.183203	0.306056	0.598592	0.549445	NA
mmu-miR-7038-3p	0	NA	NA	NA	NA	NA
mmu-miR-7039-3p	0.205796	0.147182	0.279657	0.526294	0.598684	NA
mmu-miR-7039-5p	0.259511	0.155072	0.285877	0.542444	0.587513	NA
mmu-miR-704	2.96468	0.271157	0.608817	0.445384	0.656042	NA
mmu-miR-7040-3p	1.29446	0.436757	0.528198	0.826881	0.408305	NA
mmu-miR-7041-3p	0	NA	NA	NA	NA	NA
mmu-miR-7041-5p	4.21779	1.27079	0.639102	1.9884	0.0467674	NA
mmu-miR-7042-3p	1.61365	0.346026	0.563297	0.614287	0.539026	NA
mmu-miR-7042-5p	1.43191	-0.0492403	0.567862	-0.0867117	0.930901	NA
mmu-miR-7043-3p	5.3528	-0.508063	0.634382	-0.800879	0.423202	NA
mmu-miR-7043-5p	0	NA	NA	NA	NA	NA
mmu-miR-7044-3p	0	NA	NA	NA	NA	NA
mmu-miR-7044-5p	0	NA	NA	NA	NA	NA
mmu-miR-7045-3p	0.337281	-0.170246	0.292573	-0.581891	0.56064	NA
mmu-miR-7045-5p	0.337281	-0.170246	0.292573	-0.581891	0.56064	NA
mmu-miR-7046-3p	8.12362	-0.455551	0.59691	-0.763182	0.445355	NA
mmu-miR-7046-5p	0.205796	0.147182	0.279657	0.526294	0.598684	NA
mmu-miR-7047-3p	0	NA	NA	NA	NA	NA
mmu-miR-7047-5p	0	NA	NA	NA	NA	NA
mmu-miR-7048-3p	0	NA	NA	NA	NA	NA
mmu-miR-7048-5p	0	NA	NA	NA	NA	NA
mmu-miR-7049-3p	0	NA	NA	NA	NA	NA
mmu-miR-7049-5p	9.8299	0.13456	0.577739	0.232908	0.815833	NA
mmu-miR-705	0	NA	NA	NA	NA	NA
mmu-miR-7050-3p	0	NA	NA	NA	NA	NA
mmu-miR-7050-5p	0.259511	0.155072	0.285877	0.542444	0.587513	NA
mmu-miR-7051-3p	0	NA	NA	NA	NA	NA
mmu-miR-7051-5p	2.91156	0.130745	0.634979	0.205904	0.836866	NA
mmu-miR-7052-3p	1.59591	-0.367943	0.555864	-0.661931	0.508015	NA
mmu-miR-7052-5p	1.62923	-0.118628	0.506413	-0.234251	0.81479	NA
mmu-miR-7053-3p	0	NA	NA	NA	NA	NA
mmu-miR-7053-5p	0.417557	-0.00462304	0.303156	-0.0152497	0.987833	NA
mmu-miR-7054-3p	0.337281	-0.170246	0.292573	-0.581891	0.56064	NA
mmu-miR-7055-3p	0	NA	NA	NA	NA	NA
mmu-miR-7055-5p	0	NA	NA	NA	NA	NA
mmu-miR-7056-3p	0	NA	NA	NA	NA	NA
mmu-miR-7056-5p	0	NA	NA	NA	NA	NA
mmu-miR-7057-3p	0.894792	-0.165964	0.422951	-0.392396	0.694766	NA
mmu-miR-7057-5p	0.966598	-0.295332	0.483219	-0.611177	0.541083	NA
mmu-miR-7058-3p	0	NA	NA	NA	NA	NA
mmu-miR-7058-5p	0	NA	NA	NA	NA	NA
mmu-miR-7059-3p	0.259511	0.155072	0.285877	0.542444	0.587513	NA
mmu-miR-7059-5p	4.30152	0.811068	0.63816	1.27095	0.203747	NA
mmu-miR-706	0	NA	NA	NA	NA	NA
mmu-miR-7060-3p	1.13641	0.609291	0.497706	1.2242	0.220878	NA
mmu-miR-7060-5p	6.18947	0.393256	0.6232	0.631028	0.528022	NA
mmu-miR-7061-3p	0	NA	NA	NA	NA	NA
mmu-miR-7061-5p	3.30852	-0.172819	0.637413	-0.271126	0.786294	NA
mmu-miR-7062-3p	0	NA	NA	NA	NA	NA
mmu-miR-7062-5p	0.205796	0.147182	0.279657	0.526294	0.598684	NA
mmu-miR-7063-3p	1.76322	0.0196499	0.587418	0.0334513	0.973315	NA
mmu-miR-7063-5p	1.47966	0.212801	0.571366	0.372443	0.709563	NA
mmu-miR-7064-3p	0	NA	NA	NA	NA	NA
mmu-miR-7064-5p	0	NA	NA	NA	NA	NA
mmu-miR-7065-5p	0.596792	-0.0276008	0.350253	-0.0788027	0.93719	NA
mmu-miR-7066-3p	0	NA	NA	NA	NA	NA
mmu-miR-7066-5p	0	NA	NA	NA	NA	NA
mmu-miR-7067-3p	0.423521	-0.182853	0.302196	-0.605079	0.545126	NA
mmu-miR-7067-5p	0	NA	NA	NA	NA	NA
mmu-miR-7068-3p	6.43109	0.864227	0.620819	1.39208	0.163899	NA
mmu-miR-7068-5p	3.19763	0.324669	0.636163	0.510355	0.609803	NA
mmu-miR-7069-3p	0.543077	-0.0452082	0.335749	-0.134649	0.89289	NA
mmu-miR-7069-5p	0.748874	0.0404151	0.390024	0.103622	0.917469	NA
mmu-miR-707	0	NA	NA	NA	NA	NA
mmu-miR-7070-3p	3.28121	1.17195	0.630317	1.8593	0.0629853	NA
mmu-miR-7070-5p	9.20055	0.151447	0.619635	0.244413	0.806911	NA
mmu-miR-7071-3p	1.30638	-0.000204475	0.52664	-0.000388263	0.99969	NA
mmu-miR-7071-5p	0.760801	-0.400867	0.420868	-0.952478	0.340854	NA
mmu-miR-7072-3p	0	NA	NA	NA	NA	NA
mmu-miR-7072-5p	0	NA	NA	NA	NA	NA
mmu-miR-7073-3p	0	NA	NA	NA	NA	NA
mmu-miR-7073-5p	3.38283	0.129733	0.638628	0.203143	0.839024	NA
mmu-miR-7074-3p	5.24192	-0.112999	0.636409	-0.177557	0.859071	NA
mmu-miR-7074-5p	0	NA	NA	NA	NA	NA
mmu-miR-7075-3p	1.20205	0.120919	0.46723	0.2588	0.79579	NA
mmu-miR-7075-5p	0.417557	-0.00462304	0.303156	-0.0152497	0.987833	NA
mmu-miR-7076-3p	0	NA	NA	NA	NA	NA
mmu-miR-7076-5p	0	NA	NA	NA	NA	NA
mmu-miR-7077-3p	0	NA	NA	NA	NA	NA
mmu-miR-7077-5p	0	NA	NA	NA	NA	NA
mmu-miR-7078-3p	0	NA	NA	NA	NA	NA
mmu-miR-7078-5p	1.19013	0.631223	0.50363	1.25335	0.21008	NA
mmu-miR-7079-3p	3.2991	0.549453	0.637347	0.862093	0.388636	NA
mmu-miR-7079-5p	0	NA	NA	NA	NA	NA
mmu-miR-7080-3p	0	NA	NA	NA	NA	NA
mmu-miR-7080-5p	1.64963	-0.394854	0.580983	-0.679632	0.496738	NA
mmu-miR-7081-3p	0	NA	NA	NA	NA	NA
mmu-miR-7081-5p	0	NA	NA	NA	NA	NA
mmu-miR-7082-3p	0	NA	NA	NA	NA	NA
mmu-miR-7082-5p	0.21176	-0.155476	0.28064	-0.554008	0.579573	NA
mmu-miR-7083-3p	1.40785	0.241946	0.536205	0.451219	0.651832	NA
mmu-miR-7084-3p	0	NA	NA	NA	NA	NA
mmu-miR-7085-3p	0.417557	-0.00462304	0.303156	-0.0152497	0.987833	NA
mmu-miR-7085-5p	0	NA	NA	NA	NA	NA
mmu-miR-7086-3p	0	NA	NA	NA	NA	NA
mmu-miR-7086-5p	0	NA	NA	NA	NA	NA
mmu-miR-7087-3p	0.205796	0.147182	0.279657	0.526294	0.598684	NA
mmu-miR-7087-5p	1.01435	-0.0444427	0.514335	-0.086408	0.931142	NA
mmu-miR-7088-3p	0	NA	NA	NA	NA	NA
mmu-miR-7088-5p	0	NA	NA	NA	NA	NA
mmu-miR-7089-3p	0.802588	0.077793	0.444481	0.17502	0.861064	NA
mmu-miR-7089-5p	0.465307	0.212109	0.327376	0.647907	0.517045	NA
mmu-miR-709	2.396	-0.69293	0.606269	-1.14294	0.253063	NA
mmu-miR-7090-3p	1.55743	-0.0921458	0.573666	-0.160626	0.872388	NA
mmu-miR-7090-5p	0	NA	NA	NA	NA	NA
mmu-miR-7091-3p	0.596792	-0.0276008	0.350253	-0.0788027	0.93719	NA
mmu-miR-7091-5p	6.36966	-0.232317	0.617425	-0.376267	0.706719	NA
mmu-miR-7092-3p	6.13599	0.737084	0.631522	1.16716	0.243148	NA
mmu-miR-7092-5p	0.205796	0.147182	0.279657	0.526294	0.598684	NA
mmu-miR-7093-5p	0.205796	0.147182	0.279657	0.526294	0.598684	NA
mmu-miR-7094-1-5p	0	NA	NA	NA	NA	NA
mmu-miR-7094-3p	0	NA	NA	NA	NA	NA
mmu-miR-7094b-2-5p	0	NA	NA	NA	NA	NA
mmu-miR-710	0	NA	NA	NA	NA	NA
mmu-miR-711	0	NA	NA	NA	NA	NA
mmu-miR-7115-3p	0	NA	NA	NA	NA	NA
mmu-miR-7115-5p	0	NA	NA	NA	NA	NA
mmu-miR-7116-3p	0	NA	NA	NA	NA	NA
mmu-miR-7116-5p	0	NA	NA	NA	NA	NA
mmu-miR-7117-3p	0	NA	NA	NA	NA	NA
mmu-miR-7117-5p	2.18424	-0.588899	0.592929	-0.993204	0.320611	NA
mmu-miR-7118-3p	0.754837	-0.175322	0.437873	-0.400393	0.688867	NA
mmu-miR-7118-5p	3.93784	-0.253129	0.638781	-0.396268	0.691907	NA
mmu-miR-7119-3p	0.259511	0.155072	0.285877	0.542444	0.587513	NA
mmu-miR-7119-5p	0	NA	NA	NA	NA	NA
mmu-miR-712-3p	0	NA	NA	NA	NA	NA
mmu-miR-712-5p	0.205796	0.147182	0.279657	0.526294	0.598684	NA
mmu-miR-713	0	NA	NA	NA	NA	NA
mmu-miR-714	0	NA	NA	NA	NA	NA
mmu-miR-717	0	NA	NA	NA	NA	NA
mmu-miR-718	0	NA	NA	NA	NA	NA
mmu-miR-719	0	NA	NA	NA	NA	NA
mmu-miR-721	0	NA	NA	NA	NA	NA
mmu-miR-7210-3p	0	NA	NA	NA	NA	NA
mmu-miR-7210-5p	0	NA	NA	NA	NA	NA
mmu-miR-7211-3p	0.417557	-0.00462304	0.303156	-0.0152497	0.987833	NA
mmu-miR-7211-5p	0	NA	NA	NA	NA	NA
mmu-miR-7212-3p	0	NA	NA	NA	NA	NA
mmu-miR-7212-5p	1.16643	0.0439869	0.503138	0.0874252	0.930334	NA
mmu-miR-7213-3p	0	NA	NA	NA	NA	NA
mmu-miR-7213-5p	1.67949	0.518089	0.566978	0.913772	0.360837	NA
mmu-miR-7214-3p	0	NA	NA	NA	NA	NA
mmu-miR-7214-5p	0	NA	NA	NA	NA	NA
mmu-miR-7215-3p	0	NA	NA	NA	NA	NA
mmu-miR-7215-5p	0	NA	NA	NA	NA	NA
mmu-miR-7216-3p	0	NA	NA	NA	NA	NA
mmu-miR-7216-5p	0	NA	NA	NA	NA	NA
mmu-miR-7217-3p	0	NA	NA	NA	NA	NA
mmu-miR-7217-5p	0	NA	NA	NA	NA	NA
mmu-miR-7218-3p	0	NA	NA	NA	NA	NA
mmu-miR-7218-5p	0	NA	NA	NA	NA	NA
mmu-miR-7219-3p	4.39408	-0.0444194	0.639061	-0.0695073	0.944586	NA
mmu-miR-7219-5p	0.205796	0.147182	0.279657	0.526294	0.598684	NA
mmu-miR-7220-3p	0.205796	0.147182	0.279657	0.526294	0.598684	NA
mmu-miR-7220-5p	4.4008	-1.63831	0.638698	-2.56508	0.0103153	NA
mmu-miR-7221-3p	0	NA	NA	NA	NA	NA
mmu-miR-7221-5p	0	NA	NA	NA	NA	NA
mmu-miR-7222-3p	0	NA	NA	NA	NA	NA
mmu-miR-7222-5p	0	NA	NA	NA	NA	NA
mmu-miR-7223-3p	0	NA	NA	NA	NA	NA
mmu-miR-7223-5p	0	NA	NA	NA	NA	NA
mmu-miR-7224-3p	9.60077	-0.510173	0.581598	-0.877192	0.380382	NA
mmu-miR-7224-5p	0	NA	NA	NA	NA	NA
mmu-miR-7225-3p	0	NA	NA	NA	NA	NA
mmu-miR-7225-5p	0	NA	NA	NA	NA	NA
mmu-miR-7226-5p	0	NA	NA	NA	NA	NA
mmu-miR-7227-3p	4.59372	-0.212187	0.637393	-0.332899	0.739211	NA
mmu-miR-7227-5p	0	NA	NA	NA	NA	NA
mmu-miR-7228-3p	0	NA	NA	NA	NA	NA
mmu-miR-7228-5p	0.21176	-0.155476	0.28064	-0.554008	0.579573	NA
mmu-miR-7229-3p	0	NA	NA	NA	NA	NA
mmu-miR-7229-5p	0	NA	NA	NA	NA	NA
mmu-miR-7230-3p	0	NA	NA	NA	NA	NA
mmu-miR-7230-5p	0	NA	NA	NA	NA	NA
mmu-miR-7231-3p	0	NA	NA	NA	NA	NA
mmu-miR-7231-5p	7.02016	-0.224098	0.612975	-0.36559	0.714671	NA
mmu-miR-7232-3p	0	NA	NA	NA	NA	NA
mmu-miR-7232-5p	0	NA	NA	NA	NA	NA
mmu-miR-7233-3p	0	NA	NA	NA	NA	NA
mmu-miR-7233-5p	0	NA	NA	NA	NA	NA
mmu-miR-7234-3p	0	NA	NA	NA	NA	NA
mmu-miR-7234-5p	0	NA	NA	NA	NA	NA
mmu-miR-7235-3p	5.51085	-0.57936	0.63373	-0.914207	0.360608	NA
mmu-miR-7235-5p	0	NA	NA	NA	NA	NA
mmu-miR-7236-3p	7.6591	-0.409329	0.618973	-0.661304	0.508417	NA
mmu-miR-7236-5p	0	NA	NA	NA	NA	NA
mmu-miR-7237-3p	1.78362	-0.168332	0.562	-0.299523	0.764541	NA
mmu-miR-7237-5p	1.49158	-0.227069	0.542697	-0.418409	0.675648	NA
mmu-miR-7238-3p	0	NA	NA	NA	NA	NA
mmu-miR-7238-5p	0.337281	-0.170246	0.292573	-0.581891	0.56064	NA
mmu-miR-7239-3p	0	NA	NA	NA	NA	NA
mmu-miR-7239-5p	0	NA	NA	NA	NA	NA
mmu-miR-7240-3p	0	NA	NA	NA	NA	NA
mmu-miR-7240-5p	2.94122	0.386964	0.629011	0.615194	0.538427	NA
mmu-miR-7241-3p	0	NA	NA	NA	NA	NA
mmu-miR-7241-5p	0	NA	NA	NA	NA	NA
mmu-miR-7242-3p	0	NA	NA	NA	NA	NA
mmu-miR-7242-5p	0	NA	NA	NA	NA	NA
mmu-miR-7243-3p	0	NA	NA	NA	NA	NA
mmu-miR-7243-5p	0	NA	NA	NA	NA	NA
mmu-miR-741-3p	3.73725	0.713233	0.635108	1.12301	0.261433	NA
mmu-miR-741-5p	0	NA	NA	NA	NA	NA
mmu-miR-742-3p	0	NA	NA	NA	NA	NA
mmu-miR-742-5p	0	NA	NA	NA	NA	NA
mmu-miR-743a-3p	0.671104	0.334978	0.397458	0.842801	0.39934	NA
mmu-miR-743a-5p	0.259511	0.155072	0.285877	0.542444	0.587513	NA
mmu-miR-743b-3p	2.07895	0.548805	0.595793	0.921134	0.356981	NA
mmu-miR-743b-5p	0.205796	0.147182	0.279657	0.526294	0.598684	NA
mmu-miR-7578	0	NA	NA	NA	NA	NA
mmu-miR-758-3p	4.34943	-0.0858514	0.636264	-0.13493	0.892667	NA
mmu-miR-758-5p	0.259511	0.155072	0.285877	0.542444	0.587513	NA
mmu-miR-759	0	NA	NA	NA	NA	NA
mmu-miR-760-5p	0.677068	0.124051	0.421272	0.294467	0.768401	NA
mmu-miR-761	0	NA	NA	NA	NA	NA
mmu-miR-762	0	NA	NA	NA	NA	NA
mmu-miR-763	0	NA	NA	NA	NA	NA
mmu-miR-764-3p	0	NA	NA	NA	NA	NA
mmu-miR-764-5p	0	NA	NA	NA	NA	NA
mmu-miR-7646-3p	0	NA	NA	NA	NA	NA
mmu-miR-7646-5p	0.259511	0.155072	0.285877	0.542444	0.587513	NA
mmu-miR-7647-3p	0.549041	-0.267877	0.356902	-0.750561	0.452917	NA
mmu-miR-7647-5p	0	NA	NA	NA	NA	NA
mmu-miR-7648-3p	6.83171	0.540061	0.630018	0.857215	0.391326	NA
mmu-miR-7648-5p	0	NA	NA	NA	NA	NA
mmu-miR-7649-3p	2.89618	1.13622	0.623927	1.82108	0.0685947	NA
mmu-miR-7649-5p	1.44964	0.756917	0.533378	1.4191	0.15587	NA
mmu-miR-7650-3p	0	NA	NA	NA	NA	NA
mmu-miR-7650-5p	0	NA	NA	NA	NA	NA
mmu-miR-7651-3p	0	NA	NA	NA	NA	NA
mmu-miR-7651-5p	0.259511	0.155072	0.285877	0.542444	0.587513	NA
mmu-miR-7652-3p	0.417557	-0.00462304	0.303156	-0.0152497	0.987833	NA
mmu-miR-7652-5p	5.49025	-0.838018	0.634068	-1.32165	0.186283	NA
mmu-miR-7653-3p	0	NA	NA	NA	NA	NA
mmu-miR-7653-5p	2.06122	-0.155923	0.606033	-0.257286	0.796958	NA
mmu-miR-7654-3p	0.205796	0.147182	0.279657	0.526294	0.598684	NA
mmu-miR-7654-5p	5.16932	-0.265975	0.637539	-0.417189	0.67654	NA
mmu-miR-7655-3p	2.99549	0.0243228	0.346035	0.0702902	0.943963	NA
mmu-miR-7655-5p	3.13525	-0.339805	0.635841	-0.534419	0.593052	NA
mmu-miR-7656-3p	0.549041	-0.267877	0.356902	-0.750561	0.452917	NA
mmu-miR-7656-5p	1.13641	0.609291	0.497706	1.2242	0.220878	NA
mmu-miR-7657-3p	0	NA	NA	NA	NA	NA
mmu-miR-7657-5p	0	NA	NA	NA	NA	NA
mmu-miR-7658-3p	0.205796	0.147182	0.279657	0.526294	0.598684	NA
mmu-miR-7659-3p	0	NA	NA	NA	NA	NA
mmu-miR-7659-5p	0.888828	0.00656769	0.465274	0.0141157	0.988738	NA
mmu-miR-7660-3p	0.886322	-0.461196	0.444218	-1.03822	0.299168	NA
mmu-miR-7660-5p	0	NA	NA	NA	NA	NA
mmu-miR-7661-3p	3.36164	0.0375889	0.635574	0.0591416	0.952839	NA
mmu-miR-7661-5p	0	NA	NA	NA	NA	NA
mmu-miR-7662-3p	0.259511	0.155072	0.285877	0.542444	0.587513	NA
mmu-miR-7662-5p	0.21176	-0.155476	0.28064	-0.554008	0.579573	NA
mmu-miR-7663-3p	2.20447	0.54883	0.612691	0.895769	0.370376	NA
mmu-miR-7663-5p	0	NA	NA	NA	NA	NA
mmu-miR-7664-3p	1.4294	-0.493919	0.535586	-0.922203	0.356423	NA
mmu-miR-7664-5p	0	NA	NA	NA	NA	NA
mmu-miR-7665-3p	0	NA	NA	NA	NA	NA
mmu-miR-7665-5p	0.205796	0.147182	0.279657	0.526294	0.598684	NA
mmu-miR-7666-3p	1.2679	0.318073	0.52568	0.605069	0.545133	NA
mmu-miR-7666-5p	0	NA	NA	NA	NA	NA
mmu-miR-7667-3p	3.43905	0.432685	0.630253	0.686526	0.492381	NA
mmu-miR-7667-5p	0.205796	0.147182	0.279657	0.526294	0.598684	NA
mmu-miR-7668-3p	4.70539	-0.394917	0.639031	-0.617994	0.536579	NA
mmu-miR-7668-5p	0	NA	NA	NA	NA	NA
mmu-miR-7669-3p	1.63484	0.353033	0.506648	0.696801	0.485928	NA
mmu-miR-7669-5p	0.205796	0.147182	0.279657	0.526294	0.598684	NA
mmu-miR-767	0	NA	NA	NA	NA	NA
mmu-miR-7670-3p	0	NA	NA	NA	NA	NA
mmu-miR-7670-5p	0.21176	-0.155476	0.28064	-0.554008	0.579573	NA
mmu-miR-7671-3p	0.549041	-0.267877	0.356902	-0.750561	0.452917	NA
mmu-miR-7671-5p	0	NA	NA	NA	NA	NA
mmu-miR-7672-3p	1.49775	0.0714992	0.49583	0.144201	0.885342	NA
mmu-miR-7672-5p	1.29791	-0.210323	0.522189	-0.402771	0.687117	NA
mmu-miR-7673-3p	0	NA	NA	NA	NA	NA
mmu-miR-7673-5p	1.76919	-0.210167	0.593608	-0.354051	0.723301	NA
mmu-miR-7674-3p	0.205796	0.147182	0.279657	0.526294	0.598684	NA
mmu-miR-7674-5p	1.61114	-0.0717026	0.575707	-0.124547	0.900882	NA
mmu-miR-7675-3p	0.471271	0.0128273	0.313478	0.0409194	0.96736	NA
mmu-miR-7675-5p	0.623353	0.0785905	0.362301	0.21692	0.828271	NA
mmu-miR-7676-3p	0	NA	NA	NA	NA	NA
mmu-miR-7676-5p	0	NA	NA	NA	NA	NA
mmu-miR-7677-3p	2.59237	0.190932	0.621531	0.307197	0.758694	NA
mmu-miR-7677-5p	0	NA	NA	NA	NA	NA
mmu-miR-7678-3p	1.97462	0.682515	0.572771	1.1916	0.233417	NA
mmu-miR-7678-5p	0.205796	0.147182	0.279657	0.526294	0.598684	NA
mmu-miR-7679-3p	1.14834	0.128313	0.507634	0.252766	0.800449	NA
mmu-miR-7680-3p	4.72755	0.815507	0.639097	1.27603	0.201945	NA
mmu-miR-7680-5p	0	NA	NA	NA	NA	NA
mmu-miR-7681-3p	0.543077	-0.0452082	0.335749	-0.134649	0.89289	NA
mmu-miR-7681-5p	0	NA	NA	NA	NA	NA
mmu-miR-7682-3p	1.06806	-0.0180838	0.487876	-0.0370663	0.970432	NA
mmu-miR-7682-5p	0.754837	-0.175322	0.437873	-0.400393	0.688867	NA
mmu-miR-7683-3p	0	NA	NA	NA	NA	NA
mmu-miR-7683-5p	0	NA	NA	NA	NA	NA
mmu-miR-7684-3p	0	NA	NA	NA	NA	NA
mmu-miR-7684-5p	0	NA	NA	NA	NA	NA
mmu-miR-7685-3p	1.08866	0.339309	0.503098	0.674439	0.500033	NA
mmu-miR-7685-5p	0	NA	NA	NA	NA	NA
mmu-miR-7686-3p	0	NA	NA	NA	NA	NA
mmu-miR-7686-5p	0	NA	NA	NA	NA	NA
mmu-miR-7687-3p	0.629317	-0.0930185	0.364393	-0.25527	0.798515	NA
mmu-miR-7688-3p	0.259511	0.155072	0.285877	0.542444	0.587513	NA
mmu-miR-7689-3p	1.47966	0.212801	0.571366	0.372443	0.709563	NA
mmu-miR-7689-5p	0	NA	NA	NA	NA	NA
mmu-miR-770-5p	6.92915	1.27865	0.625582	2.04394	0.0409594	NA
mmu-miR-7a-2-3p	0	NA	NA	NA	NA	NA
mmu-miR-7b-3p	0	NA	NA	NA	NA	NA
mmu-miR-7b-5p	7.57465	0.651215	0.629556	1.0344	0.300947	NA
mmu-miR-802-3p	1.32757	0.0990361	0.516589	0.191712	0.847968	NA
mmu-miR-802-5p	3.84909	-0.532644	0.638551	-0.834145	0.404199	NA
mmu-miR-804	0	NA	NA	NA	NA	NA
mmu-miR-8090	0.623353	0.0785905	0.362301	0.21692	0.828271	NA
mmu-miR-8091	0.411593	0.176378	0.301426	0.585145	0.55845	NA
mmu-miR-8092	0.623353	0.0785905	0.362301	0.21692	0.828271	NA
mmu-miR-8093	2.31823	-0.461058	0.618702	-0.745203	0.456149	NA
mmu-miR-8094	0	NA	NA	NA	NA	NA
mmu-miR-8095	0	NA	NA	NA	NA	NA
mmu-miR-8096	0	NA	NA	NA	NA	NA
mmu-miR-8097	1.13641	0.609291	0.497706	1.2242	0.220878	NA
mmu-miR-8098	0	NA	NA	NA	NA	NA
mmu-miR-8099	0	NA	NA	NA	NA	NA
mmu-miR-8100	5.16164	-0.205235	0.63806	-0.321655	0.747714	NA
mmu-miR-8101	0	NA	NA	NA	NA	NA
mmu-miR-8102	1.17239	-0.168095	0.51121	-0.328819	0.742293	NA
mmu-miR-8103	6.88793	0.846504	0.618416	1.36883	0.171053	NA
mmu-miR-8104	0	NA	NA	NA	NA	NA
mmu-miR-8105	2.50593	-0.258554	0.622276	-0.415498	0.677778	NA
mmu-miR-8106	0.259511	0.155072	0.285877	0.542444	0.587513	NA
mmu-miR-8107	0.465307	0.212109	0.327376	0.647907	0.517045	NA
mmu-miR-8108	1.55993	0.329306	0.560578	0.587441	0.556908	NA
mmu-miR-8109	0	NA	NA	NA	NA	NA
mmu-miR-8110	0	NA	NA	NA	NA	NA
mmu-miR-8111	1.40189	0.49493	0.545112	0.907942	0.363909	NA
mmu-miR-8112	3.20705	-0.398976	0.637571	-0.625776	0.531462	NA
mmu-miR-8113	0	NA	NA	NA	NA	NA
mmu-miR-8114	6.09225	0.0719916	0.630857	0.114117	0.909145	NA
mmu-miR-8115	0	NA	NA	NA	NA	NA
mmu-miR-8116	0.966598	-0.295332	0.483219	-0.611177	0.541083	NA
mmu-miR-8117	0.617389	0.213815	0.327404	0.653063	0.513716	NA
mmu-miR-8118	0	NA	NA	NA	NA	NA
mmu-miR-8119	0	NA	NA	NA	NA	NA
mmu-miR-8120	5.09485	0.380088	0.632051	0.601355	0.547603	NA
mmu-miR-871-3p	9.84668	0.934074	0.587842	1.58899	0.112063	NA
mmu-miR-871-5p	0	NA	NA	NA	NA	NA
mmu-miR-873a-3p	0.724818	0.361627	0.409963	0.882097	0.377724	NA
mmu-miR-873a-5p	0.677068	0.124051	0.421272	0.294467	0.768401	NA
mmu-miR-873b	0	NA	NA	NA	NA	NA
mmu-miR-874-3p	4.82364	1.03525	0.63908	1.6199	0.105253	NA
mmu-miR-874-5p	1.6614	0.608574	0.566326	1.0746	0.282554	NA
mmu-miR-875-3p	0	NA	NA	NA	NA	NA
mmu-miR-875-5p	0	NA	NA	NA	NA	NA
mmu-miR-876-3p	0	NA	NA	NA	NA	NA
mmu-miR-876-5p	0	NA	NA	NA	NA	NA
mmu-miR-877-3p	4.46899	0.0455783	0.635939	0.0716709	0.942864	NA
mmu-miR-878-3p	0.465307	0.212109	0.327376	0.647907	0.517045	NA
mmu-miR-878-5p	1.63174	0.287939	0.577854	0.498289	0.61828	NA
mmu-miR-879-3p	1.27386	0.0973819	0.547004	0.178028	0.858701	NA
mmu-miR-879-5p	7.89647	0.131712	0.602572	0.218583	0.826975	NA
mmu-miR-880-3p	5.04694	1.27872	0.63623	2.00985	0.0444476	NA
mmu-miR-880-5p	0	NA	NA	NA	NA	NA
mmu-miR-881-3p	0.411593	0.176378	0.301426	0.585145	0.55845	NA
mmu-miR-881-5p	0	NA	NA	NA	NA	NA
mmu-miR-882	0	NA	NA	NA	NA	NA
mmu-miR-883a-3p	0.259511	0.155072	0.285877	0.542444	0.587513	NA
mmu-miR-883a-5p	0	NA	NA	NA	NA	NA
mmu-miR-883b-3p	0	NA	NA	NA	NA	NA
mmu-miR-883b-5p	0	NA	NA	NA	NA	NA
mmu-miR-92a-2-5p	0	NA	NA	NA	NA	NA
mmu-miR-935	0	NA	NA	NA	NA	NA
mmu-miR-96-3p	0	NA	NA	NA	NA	NA
mmu-miR-9768-3p	0	NA	NA	NA	NA	NA
mmu-miR-9768-5p	0	NA	NA	NA	NA	NA
mmu-miR-9769-3p	4.19735	-0.150887	0.638158	-0.236441	0.81309	NA
mmu-miR-9769-5p	0	NA	NA	NA	NA	NA
mmu-novel-miR-1	0.423521	-0.182853	0.302196	-0.605079	0.545126	NA
mmu-novel-miR-100	5.28116	-1.65222	0.63675	-2.59477	0.00946532	NA
mmu-novel-miR-101	0.730782	0.116118	0.387338	0.299783	0.764342	NA
mmu-novel-miR-102	8.68788	-0.412246	0.589287	-0.699566	0.484198	NA
mmu-novel-miR-103	9.42303	1.65076	0.638312	2.58614	0.00970584	NA
mmu-novel-miR-104	3.38033	-0.222219	0.638051	-0.348278	0.727631	NA
mmu-novel-miR-105	1.64367	-0.164934	0.584335	-0.28226	0.777744	NA
mmu-novel-miR-106	0.411593	0.176378	0.301426	0.585145	0.55845	NA
mmu-novel-miR-108	6.74177	-0.429004	0.61974	-0.692232	0.488792	NA
mmu-novel-miR-109	0.411593	0.176378	0.301426	0.585145	0.55845	NA
mmu-novel-miR-11	1.51218	0.0938794	0.547354	0.171515	0.863819	NA
mmu-novel-miR-114	6.4322	-0.571243	0.622948	-0.916999	0.359143	NA
mmu-novel-miR-115	2.88787	-0.295047	0.617416	-0.477874	0.63274	NA
mmu-novel-miR-117	1.43191	-0.0492403	0.567862	-0.0867117	0.930901	NA
mmu-novel-miR-118	4.69518	-0.0441315	0.635828	-0.0694079	0.944665	NA
mmu-novel-miR-119	7.32683	0.101829	0.603445	0.168745	0.865997	NA
mmu-novel-miR-12	8.29653	0.0501211	0.592289	0.0846227	0.932561	NA
mmu-novel-miR-120	7.92518	0.794344	0.614647	1.29236	0.196233	NA
mmu-novel-miR-121	2.25509	0.339138	0.609448	0.556468	0.577891	NA
mmu-novel-miR-122	0.984329	0.498311	0.463426	1.07528	0.282251	NA
mmu-novel-miR-123	1.34221	0.718447	0.524982	1.36852	0.17115	NA
mmu-novel-miR-124	9.17379	-0.128696	0.584975	-0.220002	0.82587	NA
mmu-novel-miR-125	9.17379	-0.128696	0.584975	-0.220002	0.82587	NA
mmu-novel-miR-126	0.423521	-0.182853	0.302196	-0.605079	0.545126	NA
mmu-novel-miR-127	0.411593	0.176378	0.301426	0.585145	0.55845	NA
mmu-novel-miR-128	1.22611	-0.172267	0.544821	-0.31619	0.751858	NA
mmu-novel-miR-129	0.519022	0.183203	0.306056	0.598592	0.549445	NA
mmu-novel-miR-132	7.62447	0.423074	0.604798	0.699529	0.484221	NA
mmu-novel-miR-133	0.674561	-0.240686	0.340854	-0.706127	0.480109	NA
mmu-novel-miR-135	3.42478	-0.672531	0.638195	-1.0538	0.291973	NA
mmu-novel-miR-136	0.411593	0.176378	0.301426	0.585145	0.55845	NA
mmu-novel-miR-138	1.64963	-0.394854	0.580983	-0.679632	0.496738	NA
mmu-novel-miR-139	5.3041	0.0303536	0.628176	0.0483202	0.961461	NA
mmu-novel-miR-140	5.3041	0.0303536	0.628176	0.0483202	0.961461	NA
mmu-novel-miR-141	1.69142	0.0833705	0.590269	0.141242	0.887679	NA
mmu-novel-miR-142	9.28607	0.948532	0.581569	1.63099	0.102893	NA
mmu-novel-miR-143	0.411593	0.176378	0.301426	0.585145	0.55845	NA
mmu-novel-miR-15	0.259511	0.155072	0.285877	0.542444	0.587513	NA
mmu-novel-miR-16	0.259511	0.155072	0.285877	0.542444	0.587513	NA
mmu-novel-miR-17	1.17239	-0.168095	0.51121	-0.328819	0.742293	NA
mmu-novel-miR-18	0.423521	-0.182853	0.302196	-0.605079	0.545126	NA
mmu-novel-miR-19	2.61297	0.396555	0.593164	0.668543	0.503787	NA
mmu-novel-miR-2	6.78376	0.134099	0.608926	0.220222	0.825698	NA
mmu-novel-miR-20	0.674561	-0.240686	0.340854	-0.706127	0.480109	NA
mmu-novel-miR-21	1.22611	-0.172267	0.544821	-0.31619	0.751858	NA
mmu-novel-miR-23	3.90743	0.660251	0.632767	1.04343	0.296747	NA
[truncated: 61 more rows]

## Sheet: human control vs ET1
The differential expression analysis of both known and novel mature miRNAs between different treatments for human dataset using mirPRo and DESeq2
	baseMean	log2FoldChange	lfcSE	stat	pvalue	padj
hsa-miR-378a-3p	9020.52	-2.24512	0.0522739	-42.9492	0	0
hsa-miR-421	2484.56	-3.3189	0.0824902	-40.2339	0	0
hsa-miR-1-3p	110188	2.06271	0.0563599	36.599	2.9718e-293	6.52805e-291
hsa-miR-208a-3p	1424.22	3.43456	0.0954174	35.9951	9.97214e-284	1.64291e-281
hsa-miR-143-3p	21845.5	2.17929	0.0611401	35.6442	2.89868e-278	3.82046e-276
hsa-miR-191-5p	10808.5	-2.07401	0.0601592	-34.4753	1.88195e-260	2.067e-258
hsa-miR-100-5p	11387.6	-1.61356	0.0496184	-32.5195	5.6534e-232	5.32227e-230
hsa-miR-106b-5p	2175.36	2.90734	0.0933122	31.1571	4.06299e-213	3.34689e-211
hsa-miR-378i	682.666	-3.66514	0.121217	-30.2363	7.90888e-201	5.79106e-199
hsa-miR-27b-3p	13541.4	1.75742	0.058414	30.0857	7.46313e-199	4.9182e-197
hsa-miR-149-5p	3736.22	-1.88891	0.0639452	-29.5395	8.97115e-192	5.37453e-190
hsa-miR-499a-5p	522.904	4.31821	0.146885	29.3985	5.73856e-190	3.15142e-188
hsa-miR-342-3p	6827.93	-2.15436	0.0747246	-28.8306	8.86505e-183	4.4939e-181
hsa-miR-887-3p	1230.24	-2.38841	0.0850695	-28.0759	1.92785e-173	9.07465e-172
hsa-miR-125a-5p	13910.6	-1.38764	0.0503685	-27.5498	4.4497e-167	1.9549e-165
hsa-let-7f-5p	5257.12	1.66133	0.0605129	27.4542	6.18492e-166	2.54741e-164
hsa-miR-484	3873.14	-1.92996	0.0734772	-26.2661	4.6788e-152	1.81372e-150
hsa-miR-15a-5p	1298.74	2.1278	0.0813989	26.1403	1.26884e-150	4.64537e-149
hsa-miR-103a-3p	23818.9	-1.46693	0.0576188	-25.4592	5.57664e-143	1.93421e-141
hsa-miR-660-5p	1438.95	1.92963	0.0787186	24.513	1.07415e-132	3.53933e-131
hsa-let-7g-5p	3761.78	1.66724	0.0692831	24.0641	5.93752e-128	1.86325e-126
hsa-miR-99b-5p	9122	-1.32088	0.0557408	-23.6968	3.88842e-124	1.16476e-122
hsa-miR-145-5p	62294.1	-0.99946	0.0424065	-23.5686	8.09504e-123	2.3194e-121
hsa-miR-18a-5p	5156.71	1.32502	0.0577721	22.9353	2.06719e-116	5.67617e-115
hsa-miR-208b-3p	605.366	2.81784	0.124614	22.6126	3.25625e-113	8.58349e-112
hsa-miR-30b-5p	4157.35	1.80818	0.0800405	22.5908	5.34108e-113	1.35376e-111
hsa-miR-34a-5p	6403.82	1.25533	0.0560254	22.4064	3.41039e-111	8.32389e-110
hsa-miR-21-3p	230.98	4.23198	0.196956	21.487	2.06121e-102	4.8512e-101
hsa-miR-18b-5p	519.903	2.27145	0.106382	21.3518	3.75496e-101	8.53283e-100
hsa-miR-101-3p	660.941	2.73203	0.128162	21.317	7.90298e-101	1.73602e-99
hsa-miR-27a-3p	2128.39	1.4884	0.0716183	20.7824	6.24427e-96	1.32741e-94
hsa-miR-133a-3p	15637.9	1.38261	0.0668208	20.6913	4.15049e-95	8.54741e-94
hsa-miR-181a-5p	2492.41	1.48374	0.0746557	19.8744	6.77529e-88	1.353e-86
hsa-miR-503-5p	711.445	2.14357	0.110167	19.4573	2.52527e-84	4.89457e-83
hsa-miR-28-3p	829.765	-1.99858	0.103969	-19.2229	2.38093e-82	4.48296e-81
hsa-miR-708-5p	354.707	-2.52912	0.135978	-18.5995	3.24277e-77	5.93607e-76
hsa-miR-210-3p	1111.85	1.58489	0.0871961	18.1762	7.97336e-74	1.42012e-72
hsa-miR-197-3p	969.098	-1.79997	0.10001	-17.9978	2.02606e-72	3.51362e-71
hsa-miR-590-5p	774.935	-1.79837	0.100378	-17.916	8.83946e-72	1.49364e-70
hsa-let-7a-5p	16289.7	1.03644	0.0580573	17.8521	2.78479e-71	4.58795e-70
hsa-miR-340-3p	483.003	-2.1005	0.122724	-17.1156	1.13456e-65	1.82359e-64
hsa-miR-21-5p	116958	0.945868	0.0557616	16.9627	1.55041e-64	2.43266e-63
hsa-miR-301a-3p	15223.1	-0.954962	0.0564943	-16.9037	4.22657e-64	6.47746e-63
hsa-miR-218-5p	9166.71	-1.02408	0.061762	-16.581	9.56458e-62	1.43251e-60
hsa-miR-20a-5p	1710.07	1.58168	0.0961765	16.4456	9.0247e-61	1.32162e-59
hsa-miR-1246	209.058	-2.70509	0.164872	-16.4072	1.69862e-60	2.43345e-59
hsa-miR-130a-3p	18783.2	-0.780085	0.0477864	-16.3244	6.61792e-60	9.27917e-59
hsa-miR-148b-3p	575.683	1.85494	0.114605	16.1855	6.38205e-59	8.76203e-58
hsa-miR-125b-5p	19867.1	-0.721758	0.0456779	-15.801	3.0606e-56	4.1162e-55
hsa-miR-1260a	1231.54	-1.22882	0.0802963	-15.3036	7.23731e-53	9.53878e-52
hsa-miR-16-5p	14600.4	-0.911026	0.0595487	-15.2988	7.78408e-53	1.00582e-51
hsa-miR-192-5p	296.671	-1.95065	0.127831	-15.2597	1.41978e-52	1.79929e-51
hsa-miR-550a-3p	113.881	3.39525	0.226098	15.0167	5.70416e-51	7.09253e-50
hsa-miR-30c-5p	11162.6	0.974486	0.0650514	14.9802	9.886e-51	1.20646e-49
hsa-miR-302b-3p	418.232	1.84706	0.124384	14.8496	6.99416e-50	8.38028e-49
hsa-miR-1260b	1297.23	-1.20705	0.0817943	-14.7571	2.76737e-49	3.2566e-48
hsa-miR-99a-5p	2707.01	-0.919431	0.0624982	-14.7113	5.45408e-49	6.30568e-48
hsa-miR-181b-5p	1130.53	1.34366	0.0919476	14.6133	2.30918e-48	2.62371e-47
hsa-miR-320a	509.215	-1.93494	0.133252	-14.5209	8.92817e-48	9.97231e-47
hsa-miR-361-5p	488.419	1.62164	0.111696	14.5183	9.27492e-48	1.0187e-46
hsa-miR-628-5p	274.772	-2.24512	0.155955	-14.396	5.48593e-47	5.9266e-46
hsa-miR-133b	685.479	1.64688	0.114957	14.326	1.50615e-46	1.60089e-45
hsa-miR-340-5p	158.259	2.73492	0.197897	13.8199	1.93267e-43	2.02164e-42
hsa-miR-542-3p	303.959	1.67745	0.121583	13.7968	2.66569e-43	2.74483e-42
hsa-miR-363-3p	177.224	2.18865	0.159911	13.6867	1.21927e-42	1.23615e-41
hsa-miR-671-5p	170.394	-2.37257	0.176404	-13.4497	3.09218e-41	3.0875e-40
hsa-miR-26b-5p	2235.99	1.0537	0.0783626	13.4465	3.22968e-41	3.17666e-40
hsa-novel-miR-120	303.971	2.16058	0.161189	13.404	5.72713e-41	5.55027e-40
hsa-novel-miR-168	115.78	-3.02212	0.226877	-13.3205	1.75915e-40	1.65611e-39
hsa-novel-miR-169	115.78	-3.02212	0.226877	-13.3205	1.75915e-40	1.65611e-39
hsa-miR-424-5p	385.11	1.53516	0.116512	13.176	1.20565e-39	1.11905e-38
hsa-miR-1-5p	544.262	-1.82709	0.141547	-12.908	4.05792e-38	3.71413e-37
hsa-miR-4286	2056.07	-1.23522	0.0969192	-12.7448	3.33143e-37	3.00741e-36
hsa-miR-551b-5p	86.2959	-3.41741	0.271992	-12.5644	3.31513e-36	2.95226e-35
hsa-miR-224-5p	814.719	1.11879	0.0893143	12.5265	5.34868e-36	4.69971e-35
hsa-miR-338-3p	138.023	2.32343	0.186691	12.4454	1.48202e-35	1.28506e-34
hsa-miR-29a-3p	106.969	2.4977	0.201179	12.4153	2.15869e-35	1.8475e-34
hsa-miR-208b-5p	95.663	2.8976	0.23446	12.3586	4.37771e-35	3.6986e-34
hsa-miR-182-5p	184.169	-1.96829	0.162448	-12.1164	8.64826e-34	7.21418e-33
hsa-miR-3613-3p	79.8737	-3.38124	0.279635	-12.0916	1.16982e-33	9.63641e-33
hsa-miR-766-3p	152.643	-2.08033	0.172773	-12.0408	2.16829e-33	1.76408e-32
hsa-miR-221-3p	598.546	1.17405	0.0977306	12.0131	3.03356e-33	2.43795e-32
hsa-miR-374b-5p	2483.63	0.872611	0.0734585	11.879	1.5223e-32	1.20867e-31
hsa-miR-32-5p	178.243	1.87411	0.158441	11.8284	2.78376e-32	2.18393e-31
hsa-miR-374a-5p	76.7553	3.02005	0.255548	11.818	3.15264e-32	2.44422e-31
hsa-miR-30e-3p	258.617	1.61601	0.137385	11.7627	6.07759e-32	4.65713e-31
hsa-miR-22-3p	707.368	1.21291	0.103974	11.6655	1.91258e-31	1.44873e-30
hsa-miR-151a-5p	3133.34	0.749348	0.0642722	11.659	2.06512e-31	1.54649e-30
hsa-let-7i-5p	736.555	1.01905	0.0882904	11.5421	8.09627e-31	5.99488e-30
hsa-miR-22-5p	513.491	1.20776	0.105549	11.4426	2.56081e-30	1.87508e-29
hsa-novel-miR-154	625.089	-1.27933	0.111974	-11.4253	3.12606e-30	2.26381e-29
hsa-miR-23a-3p	4730.72	0.783405	0.0686573	11.4104	3.71162e-30	2.65865e-29
hsa-miR-24-3p	13376.4	0.595245	0.0522895	11.3836	5.04532e-30	3.57512e-29
hsa-miR-28-5p	270.381	1.53651	0.135036	11.3785	5.34983e-30	3.75057e-29
hsa-miR-33a-5p	112.727	2.25698	0.204541	11.0343	2.60952e-28	1.81018e-27
hsa-miR-15b-5p	3492.25	0.651521	0.0591147	11.0213	3.01688e-28	2.07096e-27
hsa-novel-miR-22	585.256	-1.31095	0.120957	-10.8382	2.26994e-27	1.52642e-26
hsa-novel-miR-23	585.256	-1.31095	0.120957	-10.8382	2.26994e-27	1.52642e-26
hsa-miR-1306-5p	271.6	-1.76417	0.162884	-10.8308	2.45877e-27	1.6367e-26
hsa-miR-128-3p	1359.84	0.984926	0.0914347	10.7719	4.67207e-27	3.07889e-26
hsa-miR-107	4309.28	-0.726316	0.0683577	-10.6252	2.27431e-26	1.46939e-25
hsa-miR-190a-5p	94.1541	2.15836	0.203124	10.6258	2.26003e-26	1.46939e-25
hsa-miR-19a-3p	3852.86	0.909684	0.086747	10.4866	9.9504e-26	6.36632e-25
hsa-miR-455-3p	1320.66	-0.912492	0.0870436	-10.4832	1.03235e-25	6.5415e-25
hsa-miR-2110	72.0715	-2.70808	0.262156	-10.33	5.1545e-25	3.23506e-24
hsa-miR-450a-5p	46.9678	3.84646	0.381037	10.0947	5.82971e-24	3.62432e-23
hsa-miR-501-5p	117.948	-2.05361	0.211278	-9.71994	2.47932e-22	1.52698e-21
hsa-miR-1290	72.3203	-2.59762	0.267513	-9.71028	2.72596e-22	1.66334e-21
hsa-miR-222-3p	410.355	1.07311	0.112096	9.57312	1.03729e-21	6.2713e-21
hsa-miR-486-5p	124.48	-1.70717	0.178539	-9.56192	1.15598e-21	6.92534e-21
hsa-miR-3620-3p	67.9201	-2.25886	0.250764	-9.00791	2.10029e-19	1.23939e-18
hsa-miR-598-3p	174.107	1.40804	0.156317	9.00759	2.10641e-19	1.23939e-18
hsa-miR-450b-5p	62.4228	2.21659	0.250748	8.83991	9.57962e-19	5.5867e-18
hsa-miR-365b-3p	55.719	2.28776	0.265007	8.63283	5.98525e-18	3.45989e-17
hsa-miR-302d-3p	555.823	0.87511	0.10147	8.6243	6.44851e-18	3.69528e-17
hsa-let-7e-5p	12373.4	0.590513	0.0684896	8.62194	6.58304e-18	3.73985e-17
hsa-miR-365a-3p	55.5758	2.28318	0.264852	8.62058	6.66172e-18	3.7522e-17
hsa-miR-181c-5p	34.4259	3.26692	0.380611	8.58336	9.21411e-18	5.14584e-17
hsa-miR-454-5p	70.2284	-2.03993	0.237707	-8.5817	9.34829e-18	5.17691e-17
hsa-miR-181a-2-3p	462.233	-0.956886	0.111679	-8.56819	1.05123e-17	5.77299e-17
hsa-miR-185-5p	733.278	0.773199	0.0905607	8.53791	1.36672e-17	7.44353e-17
hsa-miR-140-3p	427.928	-0.93181	0.109857	-8.48199	2.21375e-17	1.19579e-16
hsa-miR-3065-5p	198.469	-1.23927	0.14894	-8.32058	8.75373e-17	4.69001e-16
hsa-miR-7-5p	208.956	-1.12819	0.136991	-8.2355	1.78813e-16	9.50307e-16
hsa-miR-425-3p	128.823	-1.3547	0.168073	-8.0602	7.61687e-16	4.01562e-15
hsa-miR-532-5p	200.261	-1.12232	0.140714	-7.97589	1.51281e-15	7.91225e-15
hsa-miR-455-5p	37.2411	2.5564	0.3272	7.81296	5.58599e-15	2.89855e-14
hsa-let-7d-5p	1661.12	0.573054	0.0737286	7.77247	7.69677e-15	3.96264e-14
hsa-miR-145-3p	104.84	1.49689	0.193609	7.73147	1.0631e-14	5.43087e-14
hsa-miR-302a-3p	86.2223	1.54843	0.201654	7.67861	1.60819e-14	8.1523e-14
hsa-miR-585-3p	103.105	-1.49819	0.195337	-7.66979	1.72282e-14	8.66671e-14
hsa-miR-4521	58.2732	1.8838	0.251003	7.50509	6.1388e-14	3.06475e-13
hsa-miR-99b-3p	390.221	-0.876376	0.117173	-7.47935	7.46903e-14	3.70082e-13
hsa-miR-187-3p	113.322	-1.38064	0.187757	-7.3533	1.93375e-13	9.51001e-13
hsa-novel-miR-113	20.7522	4.07255	0.556817	7.31397	2.59354e-13	1.26603e-12
hsa-miR-4429	43.0807	-2.37466	0.344327	-6.89651	5.32948e-12	2.58245e-11
hsa-miR-29c-3p	44.5352	2.08833	0.304593	6.85615	7.07434e-12	3.40291e-11
hsa-miR-592	50.6073	1.82802	0.269214	6.79021	1.11967e-11	5.34685e-11
hsa-miR-483-5p	30.6021	-2.45467	0.363508	-6.75273	1.45086e-11	6.87853e-11
hsa-miR-331-3p	109.002	1.32207	0.199624	6.6228	3.5246e-11	1.65908e-10
hsa-miR-500a-5p	169.065	1.00259	0.152667	6.56713	5.12954e-11	2.39742e-10
hsa-miR-296-5p	25.3496	-2.75123	0.420957	-6.53566	6.3329e-11	2.939e-10
hsa-miR-483-3p	133.357	1.06296	0.163261	6.51081	7.47447e-11	3.44453e-10
hsa-miR-548v	23.8098	-3.02176	0.466691	-6.47486	9.49008e-11	4.34303e-10
hsa-miR-425-5p	522.626	-0.664872	0.103838	-6.40296	1.52389e-10	6.92582e-10
hsa-let-7c-5p	1372.59	0.577283	0.0918466	6.2853	3.27231e-10	1.47702e-09
hsa-miR-490-5p	259.254	0.935091	0.149119	6.27079	3.59225e-10	1.6104e-09
hsa-miR-30a-3p	92.4253	1.18318	0.189876	6.23131	4.62556e-10	2.05962e-09
hsa-miR-574-3p	807.535	-0.601267	0.096987	-6.19946	5.66582e-10	2.50589e-09
hsa-miR-501-3p	110.284	-1.12354	0.185159	-6.06798	1.29529e-09	5.69063e-09
hsa-miR-877-3p	36.0615	-1.90632	0.316116	-6.03042	1.6353e-09	7.13683e-09
hsa-miR-6724-5p	15.8876	-3.42811	0.572638	-5.98652	2.14378e-09	9.29442e-09
hsa-miR-339-3p	40.1952	-1.75343	0.294029	-5.96345	2.46964e-09	1.06372e-08
hsa-miR-148a-3p	677.835	0.618288	0.103888	5.9515	2.65701e-09	1.13699e-08
hsa-miR-542-5p	75.0294	-1.32009	0.223093	-5.91722	3.27427e-09	1.39209e-08
hsa-miR-30e-5p	3018.59	1.11601	0.188965	5.90589	3.50742e-09	1.48166e-08
hsa-miR-138-5p	24.4695	-2.26865	0.395642	-5.7341	9.80314e-09	4.11482e-08
hsa-miR-4423-5p	30.829	-1.91209	0.339826	-5.62667	1.83727e-08	7.66304e-08
hsa-miR-1307-5p	129.358	0.941009	0.16879	5.57503	2.47491e-08	1.02576e-07
hsa-miR-1180-3p	429.259	0.642961	0.117296	5.48152	4.21691e-08	1.73684e-07
hsa-miR-24-1-5p	29.465	1.86466	0.340889	5.46998	4.50077e-08	1.84224e-07
hsa-let-7d-3p	95.4931	1.03345	0.189401	5.45644	4.85787e-08	1.97613e-07
hsa-miR-4455	22.1423	2.18492	0.411237	5.31304	1.0781e-07	4.35869e-07
hsa-miR-204-5p	78.4549	-1.17726	0.221906	-5.30523	1.12529e-07	4.52174e-07
hsa-miR-874-5p	21.2219	-2.3465	0.443922	-5.28584	1.25128e-07	4.99755e-07
hsa-miR-193b-3p	122.915	-0.95766	0.182887	-5.23634	1.63794e-07	6.50241e-07
hsa-miR-550a-5p	21.7581	-2.10564	0.404712	-5.2028	1.96305e-07	7.74642e-07
hsa-miR-20b-5p	717.009	-0.494367	0.0963002	-5.1336	2.84244e-07	1.11498e-06
hsa-miR-25-3p	156.723	0.776027	0.152536	5.08749	3.62833e-07	1.41484e-06
hsa-miR-1307-3p	496.825	-0.574841	0.113135	-5.08102	3.75409e-07	1.45526e-06
hsa-miR-330-3p	28.5599	-1.74263	0.343791	-5.06886	4.00212e-07	1.54234e-06
hsa-miR-374b-3p	11.7622	2.91362	0.57834	5.03791	4.70647e-07	1.80323e-06
hsa-miR-3180-3p	7.26177	-4.36232	0.879868	-4.95792	7.12513e-07	2.71414e-06
hsa-miR-324-5p	1904.91	0.393165	0.0793502	4.95482	7.23986e-07	2.74199e-06
hsa-miR-424-3p	16.269	2.25377	0.46655	4.83072	1.36042e-06	5.12295e-06
hsa-miR-34a-3p	88.9502	0.962043	0.20008	4.8083	1.5222e-06	5.6996e-06
hsa-miR-193a-5p	18.1932	-2.09466	0.439208	-4.76918	1.84979e-06	6.88708e-06
hsa-novel-miR-81	16.6716	2.14074	0.452275	4.73326	2.20941e-06	8.17978e-06
hsa-miR-31-5p	207.234	0.628054	0.134284	4.67704	2.91043e-06	1.07149e-05
hsa-miR-1287-3p	17.0709	2.05438	0.442192	4.64589	3.3861e-06	1.23365e-05
hsa-miR-629-5p	29.6912	1.52804	0.328912	4.64576	3.38834e-06	1.23365e-05
hsa-miR-93-3p	128.868	-0.80983	0.174453	-4.64211	3.44874e-06	1.24875e-05
hsa-miR-423-3p	990.278	0.424059	0.0920447	4.6071	4.08322e-06	1.4704e-05
hsa-miR-33a-3p	82.9795	0.944566	0.205811	4.58948	4.44362e-06	1.58289e-05
hsa-miR-935	16.7654	-2.24175	0.488369	-4.59029	4.42632e-06	1.58289e-05
hsa-miR-877-5p	31.9183	-1.44305	0.318905	-4.525	6.03942e-06	2.13977e-05
hsa-miR-342-5p	18.9396	-1.95343	0.438136	-4.45849	8.25394e-06	2.90874e-05
hsa-miR-378g	8.84192	-3.02098	0.677823	-4.45688	8.31597e-06	2.91501e-05
hsa-miR-339-5p	76.8468	-0.929388	0.208675	-4.45377	8.43765e-06	2.94202e-05
hsa-miR-320b	10.3716	-2.76002	0.629782	-4.3825	1.17323e-05	4.06924e-05
hsa-novel-miR-17	132.673	0.727086	0.166526	4.3662	1.26428e-05	4.33939e-05
hsa-novel-miR-18	132.673	0.727086	0.166526	4.3662	1.26428e-05	4.33939e-05
hsa-miR-152-3p	1147.9	-0.400639	0.0919935	-4.35508	1.33021e-05	4.54201e-05
hsa-miR-499a-3p	237.052	0.585245	0.137324	4.26178	2.02807e-05	6.88918e-05
hsa-novel-miR-4	22.1989	1.57819	0.371295	4.25049	2.13306e-05	7.17188e-05
hsa-novel-miR-5	22.1989	1.57819	0.371295	4.25049	2.13306e-05	7.17188e-05
hsa-miR-93-5p	3442.46	-0.308089	0.0726224	-4.24235	2.21194e-05	7.39932e-05
hsa-miR-362-3p	20.136	1.65117	0.391297	4.21973	2.44598e-05	8.10001e-05
hsa-miR-769-5p	342.807	-0.473582	0.112211	-4.22046	2.43801e-05	8.10001e-05
hsa-miR-335-5p	61.7954	0.940605	0.223353	4.21128	2.53925e-05	8.36682e-05
hsa-miR-1296-5p	49.1447	1.02924	0.247502	4.15851	3.20329e-05	0.000105023
hsa-miR-584-5p	48.3502	1.07934	0.25967	4.15657	3.23067e-05	0.000105396
hsa-miR-4728-3p	12.2637	-2.19156	0.529019	-4.1427	3.43248e-05	0.000111429
hsa-miR-126-3p	91.4538	0.808348	0.196269	4.11857	3.81227e-05	0.000123151
hsa-miR-129-2-3p	82.7113	-0.80589	0.196321	-4.10497	4.04365e-05	0.000129989
hsa-miR-92b-3p	393.671	-0.439977	0.107857	-4.07927	4.51766e-05	0.000144521
hsa-miR-181a-3p	156.111	-0.624674	0.153334	-4.07395	4.62225e-05	0.000147153
hsa-novel-miR-158	12.4832	-2.09621	0.520308	-4.02878	5.60664e-05	0.000177634
hsa-miR-151a-3p	105.581	-0.738249	0.184715	-3.9967	6.42303e-05	0.000202525
hsa-miR-99a-3p	31.5357	1.2281	0.307745	3.99064	6.58955e-05	0.000206786
hsa-novel-miR-101	16.4786	1.67865	0.425895	3.94145	8.09906e-05	0.000250577
hsa-novel-miR-102	16.4786	1.67865	0.425895	3.94145	8.09906e-05	0.000250577
hsa-novel-miR-103	16.4786	1.67865	0.425895	3.94145	8.09906e-05	0.000250577
hsa-miR-95-3p	149.96	-0.602238	0.152983	-3.93663	8.26327e-05	0.000254462
hsa-miR-143-5p	465.509	-0.397083	0.101149	-3.92573	8.64656e-05	0.000265027
hsa-miR-6511a-3p	22.5768	-1.49562	0.388008	-3.85461	0.000115914	0.000353645
hsa-miR-17-3p	64.855	0.843964	0.220728	3.82355	0.000131544	0.000399483
hsa-miR-3679-5p	11.9142	-2.07432	0.543976	-3.81326	0.000137146	0.000414584
hsa-miR-452-5p	535.619	-0.401537	0.105552	-3.80416	0.000142288	0.000428165
hsa-miR-423-5p	231.215	0.557779	0.148632	3.75275	0.000174907	0.000523927
hsa-miR-301b-3p	427.38	-0.411644	0.111358	-3.69658	0.000218528	0.000651628
hsa-miR-320c	11.0246	-2.01353	0.552912	-3.64169	0.000270855	0.000804025
hsa-miR-345-5p	105.997	-0.663085	0.183145	-3.62054	0.000293984	0.000868768
hsa-miR-491-5p	22.2889	-1.33978	0.371773	-3.60375	0.000313663	0.000922787
hsa-novel-miR-114	16.0636	-1.65325	0.46031	-3.5916	0.000328652	0.000962584
hsa-miR-625-3p	7.90945	-2.33486	0.651056	-3.58626	0.000335455	0.000978164
hsa-miR-32-3p	4.97391	2.93059	0.820105	3.57343	0.000352336	0.00102286
hsa-miR-100-3p	2.8047	3.34182	0.948686	3.52258	0.000427365	0.00123523
hsa-miR-130b-5p	153.515	-0.535343	0.152029	-3.52132	0.000429409	0.00123572
hsa-miR-7111-3p	4.18	-3.00955	0.869466	-3.46138	0.000537415	0.00153981
hsa-miR-24-2-5p	14.0394	1.58311	0.461497	3.43037	0.000602752	0.00171954
hsa-miR-6803-3p	3.03175	-3.23364	0.948322	-3.40985	0.000649975	0.00184627
hsa-miR-454-3p	5996.04	-0.775393	0.229743	-3.37504	0.000738041	0.00208742
hsa-miR-760	14.6715	-1.56445	0.464059	-3.37124	0.000748298	0.00210739
hsa-novel-miR-142	22.624	1.20317	0.357589	3.36468	0.000766319	0.00213985
hsa-novel-miR-67	22.624	1.20317	0.357589	3.36468	0.000766319	0.00213985
hsa-miR-940	33.2929	-1.15725	0.34517	-3.3527	0.000800284	0.00222526
hsa-miR-302c-3p	81.4167	0.67652	0.20196	3.34977	0.000808801	0.0022395
hsa-let-7b-5p	518.079	0.32441	0.0973206	3.33341	0.000857872	0.00235557
hsa-miR-29b-3p	127.599	0.589769	0.176881	3.33428	0.000855216	0.00235557
hsa-miR-1270	26.6963	-1.10901	0.334163	-3.31879	0.000904099	0.0024722
hsa-miR-96-5p	22.1876	-1.2377	0.3767	-3.28563	0.00101755	0.00277093
hsa-miR-199a-3p	10.9046	1.70188	0.520853	3.26749	0.00108506	0.00293378
hsa-miR-205-5p	12.3434	-1.70599	0.52216	-3.26718	0.00108626	0.00293378
hsa-miR-670-3p	2.38518	3.10877	0.960207	3.2376	0.00120538	0.00324223
hsa-miR-652-3p	1026.48	-0.257462	0.0799137	-3.22175	0.0012741	0.00341314
hsa-miR-210-5p	18.9951	-1.35073	0.419676	-3.2185	0.00128862	0.00343805
hsa-miR-4422	2.65922	-3.07968	0.957447	-3.21655	0.00129741	0.00344756
hsa-novel-miR-28	2.44949	3.05956	0.963719	3.17474	0.0014997	0.00396909
hsa-miR-16-1-3p	2.34573	3.04576	0.963726	3.1604	0.00157553	0.00413655
hsa-miR-4636	2.34573	3.04576	0.963726	3.1604	0.00157553	0.00413655
hsa-novel-miR-94	3.56041	-2.75543	0.885457	-3.11187	0.00185906	0.00486158
hsa-miR-30c-1-3p	18.5642	1.2286	0.395182	3.10896	0.0018775	0.00489041
hsa-miR-590-3p	34.851	0.911298	0.295034	3.08879	0.00200976	0.00521429
hsa-miR-203a-3p	22.2515	-1.14252	0.37112	-3.07859	0.00207984	0.00537496
hsa-miR-1285-3p	25.067	-1.03305	0.339123	-3.04625	0.00231715	0.00596486
hsa-let-7a-3p	22.5818	1.08428	0.356865	3.03834	0.00237882	0.00609978
hsa-miR-92a-3p	950.902	0.258686	0.0853567	3.03065	0.00244031	0.0062332
hsa-miR-671-3p	14.3668	-1.3719	0.453514	-3.02503	0.00248608	0.00632558
hsa-miR-6515-3p	2.22619	-2.88919	0.966009	-2.99085	0.002782	0.00705131
hsa-miR-610	2.27692	-2.88266	0.966408	-2.98286	0.00285569	0.00721034
hsa-miR-642a-5p	32.2931	0.926354	0.311931	2.96974	0.00298051	0.00749677
hsa-novel-miR-163	5.82976	-2.2646	0.764071	-2.96386	0.00303803	0.00761241
hsa-miR-490-3p	1838.13	0.222672	0.0754443	2.95148	0.0031626	0.00789451
hsa-miR-378d	101.557	-1.19911	0.409789	-2.92617	0.00343158	0.00853363
hsa-miR-92a-1-5p	6.1373	-1.97581	0.681507	-2.89917	0.00374146	0.00926926
hsa-miR-9-5p	8.80298	1.65198	0.575142	2.8723	0.00407494	0.0100576
hsa-miR-376c-3p	7.09607	-1.87362	0.654605	-2.86221	0.00420696	0.0103447
hsa-miR-1226-5p	2.02793	-2.7712	0.971861	-2.85144	0.00435221	0.0106621
hsa-miR-302a-5p	1.87645	2.78396	0.977073	2.84929	0.00438176	0.0106947
hsa-miR-6784-3p	2.25377	-2.76953	0.972909	-2.84665	0.00441824	0.010744
hsa-miR-20a-3p	31.9687	0.890476	0.313204	2.84312	0.00446743	0.0108237
hsa-miR-2278	4.84343	-2.13845	0.755956	-2.8288	0.00467229	0.0112785
hsa-let-7b-3p	12.9217	-1.33468	0.474003	-2.81576	0.00486626	0.0116191
hsa-miR-1910-3p	3.83016	-2.38721	0.847459	-2.8169	0.00484894	0.0116191
hsa-miR-4999-5p	1.90828	2.75778	0.978793	2.81753	0.00483947	0.0116191
hsa-miR-4506	2.19158	-2.73918	0.974415	-2.8111	0.00493718	0.0117459
hsa-novel-miR-100	3.02878	-2.53015	0.901068	-2.80795	0.00498586	0.0117766
hsa-novel-miR-99	3.02878	-2.53015	0.901068	-2.80795	0.00498586	0.0117766
hsa-miR-328-3p	49.8954	-0.692232	0.247391	-2.79813	0.00513993	0.0120972
hsa-miR-1250-5p	4.16042	2.21096	0.792025	2.79153	0.005246	0.0123029
hsa-miR-27a-5p	3.88729	2.27785	0.816949	2.78824	0.00529955	0.0123844
hsa-miR-31-3p	36.3685	0.805569	0.289973	2.77809	0.005468	0.0127329
hsa-miR-221-5p	2.52358	2.53737	0.918494	2.76253	0.00573559	0.013309
hsa-miR-6855-3p	1.87945	-2.67773	0.975839	-2.74403	0.00606908	0.0140334
hsa-miR-6793-3p	2.01361	-2.65717	0.979352	-2.71319	0.00666382	0.0153547
hsa-miR-3591-5p	1.7086	2.6531	0.980514	2.70583	0.00681338	0.0156447
hsa-miR-23b-3p	20326.2	-0.189699	0.0702375	-2.70083	0.00691677	0.0158269
hsa-miR-451a	1.64428	2.64732	0.981139	2.69821	0.00697141	0.0158967
hsa-miR-6756-3p	6.71958	-1.84077	0.683136	-2.69458	0.00704764	0.0160152
hsa-miR-146b-5p	90.74	-0.516435	0.192149	-2.68768	0.00719499	0.0162938
hsa-miR-126-5p	45.0975	-0.701523	0.262046	-2.6771	0.00742631	0.0167601
hsa-miR-422a	8.18137	-1.59412	0.596725	-2.67144	0.0075526	0.0169869
hsa-miR-34c-5p	16.6669	-1.10252	0.413594	-2.66572	0.00768237	0.01722
hsa-miR-3188	3.45737	-2.26015	0.848921	-2.66238	0.00775913	0.0173331
hsa-miR-10b-5p	6.31611	1.70786	0.645315	2.64655	0.00813172	0.0180431
hsa-miR-215-5p	3.53438	-2.24902	0.849708	-2.64681	0.00812547	0.0180431
hsa-miR-20b-3p	55.7475	-0.6395	0.243021	-2.63146	0.00850194	0.0188013
hsa-miR-140-5p	136.296	0.406123	0.15571	2.60821	0.00910179	0.0200605
hsa-miR-576-3p	1.69456	-2.54515	0.98058	-2.59556	0.00944372	0.0207447
hsa-miR-548q	2.68286	-2.3761	0.919439	-2.58429	0.00975785	0.0213635
hsa-miR-33b-5p	1.55531	2.53499	0.98476	2.57422	0.0100466	0.0219228
hsa-miR-141-3p	1.62187	2.53278	0.985654	2.56965	0.0101803	0.0220486
hsa-novel-miR-155	9.29814	1.38925	0.54105	2.56768	0.010238	0.0220486
hsa-novel-miR-156	9.29814	1.38925	0.54105	2.56768	0.010238	0.0220486
hsa-novel-miR-157	9.29814	1.38925	0.54105	2.56768	0.010238	0.0220486
hsa-miR-1228-3p	1.68298	-2.51259	0.981487	-2.55998	0.0104679	0.0224701
hsa-miR-188-5p	77.882	0.508854	0.19928	2.55346	0.0106658	0.0228207
hsa-miR-1468-5p	4.26646	1.98051	0.779973	2.53921	0.0111104	0.023695
hsa-miR-6810-3p	3.15668	-2.20125	0.868217	-2.53537	0.0112327	0.0238786
hsa-miR-409-5p	1.46163	2.47222	0.985869	2.50765	0.0121536	0.0257532
hsa-novel-miR-82	5.5576	1.68257	0.6725	2.50197	0.0123505	0.0258381
hsa-novel-miR-83	5.5576	1.68257	0.6725	2.50197	0.0123505	0.0258381
hsa-novel-miR-84	5.5576	1.68257	0.6725	2.50197	0.0123505	0.0258381
hsa-novel-miR-85	5.5576	1.68257	0.6725	2.50197	0.0123505	0.0258381
hsa-miR-6737-3p	2.43254	-2.31116	0.92472	-2.4993	0.0124438	0.0259509
hsa-miR-3619-5p	2.55921	-2.30523	0.923761	-2.49549	0.0125785	0.0261489
hsa-miR-184	10.2062	-1.3149	0.529193	-2.48473	0.0129651	0.0268679
hsa-miR-29b-2-5p	3.34441	2.19274	0.893625	2.45376	0.0141373	0.0292053
hsa-miR-224-3p	2.18748	2.3156	0.94495	2.4505	0.0142659	0.0293788
hsa-miR-616-5p	3.04603	-2.12435	0.874897	-2.42812	0.0151774	0.0311585
hsa-miR-500a-3p	109.023	-0.424873	0.17509	-2.4266	0.0152411	0.0311923
hsa-miR-199b-3p	5.76007	1.57385	0.661683	2.37856	0.0173803	0.0354602
hsa-miR-26a-1-3p	1.49714	-2.34239	0.986668	-2.37404	0.0175946	0.0357865
hsa-novel-miR-123	4.14476	-1.8137	0.771427	-2.3511	0.0187181	0.0378382
hsa-novel-miR-124	4.14476	-1.8137	0.771427	-2.3511	0.0187181	0.0378382
hsa-miR-664b-5p	1.45799	-2.31055	0.987945	-2.33874	0.0193487	0.0389932
hsa-miR-488-5p	1.49809	-2.30787	0.987416	-2.33728	0.0194248	0.0390272
hsa-miR-4497	1.47315	-2.28714	0.9878	-2.31538	0.0205919	0.0412464
hsa-miR-1343-3p	9.05106	-1.30023	0.563303	-2.30822	0.0209868	0.0419101
hsa-miR-132-5p	42.6267	-0.621527	0.270052	-2.30151	0.0213628	0.042532
hsa-miR-551b-3p	5435.1	-0.175075	0.0763346	-2.29352	0.0218178	0.0433071
hsa-novel-miR-70	5.64498	-1.55147	0.678006	-2.28828	0.022121	0.0437769
hsa-let-7f-2-3p	3.60404	1.83015	0.800735	2.28558	0.0222788	0.0437781
hsa-miR-146a-5p	1.23707	2.26071	0.989429	2.28486	0.0223208	0.0437781
hsa-miR-381-3p	1.23707	2.26071	0.989429	2.28486	0.0223208	0.0437781
hsa-miR-302b-5p	1.18755	2.24129	0.989561	2.26493	0.0235171	0.0459875
hsa-miR-212-3p	38.2329	0.639633	0.284701	2.24668	0.0246604	0.0480804
hsa-miR-1179	6.22807	-1.44875	0.654017	-2.21515	0.0267498	0.0520003
hsa-miR-6801-3p	1.31141	-2.18896	0.989256	-2.21273	0.026916	0.0521695
hsa-miR-188-3p	16.9183	0.885292	0.400786	2.20889	0.0271822	0.0524617
hsa-miR-582-5p	1.19987	2.18576	0.989811	2.20826	0.0272259	0.0524617
hsa-miR-1297	9.00429	1.31621	0.598359	2.1997	0.0278279	0.0531553
hsa-miR-3064-5p	1.19763	2.17733	0.989812	2.19974	0.0278254	0.0531553
hsa-miR-938	7.53561	-1.43126	0.650107	-2.20157	0.0276955	0.0531553
hsa-miR-155-5p	2.41039	1.97676	0.899932	2.19657	0.0280513	0.0534273
hsa-miR-3938	2.89246	-1.91805	0.874446	-2.19345	0.0282749	0.0536979
hsa-miR-589-5p	4.02986	1.67345	0.766641	2.18283	0.0290485	0.0550085
hsa-miR-3129-3p	1.26248	-2.15668	0.989366	-2.17986	0.0292677	0.0551069
hsa-miR-652-5p	8.82107	-1.21872	0.558791	-2.18099	0.0291845	0.0551069
hsa-miR-378f	7.99953	-1.27919	0.588784	-2.17259	0.0298109	0.0559698
hsa-miR-92b-5p	12.8321	-1.01078	0.469019	-2.15509	0.0311551	0.0583273
hsa-miR-4421	1.21175	-2.12385	0.989704	-2.14595	0.0318772	0.0595102
hsa-miR-214-3p	14.2438	-1.01177	0.473121	-2.1385	0.0324759	0.0602862
hsa-miR-4662a-5p	3.62209	1.73754	0.812445	2.13866	0.0324635	0.0602862
hsa-miR-3065-3p	32.9315	-0.641364	0.300329	-2.13554	0.032717	0.0605633
hsa-miR-142-3p	1.09387	2.10964	0.989697	2.1316	0.0330397	0.060819
hsa-miR-18a-3p	1.09387	2.10964	0.989697	2.1316	0.0330397	0.060819
hsa-miR-30d-5p	7671.8	-0.369843	0.174237	-2.12265	0.0337833	0.0620145
hsa-miR-6798-3p	1.33719	-2.09759	0.989823	-2.11916	0.034077	0.0623798
hsa-miR-10a-5p	151.655	0.318192	0.150893	2.10872	0.0349686	0.0638347
hsa-miR-6819-5p	1.18776	-2.08552	0.989803	-2.107	0.0351173	0.0639291
hsa-miR-8485	1.85262	1.98772	0.94994	2.09247	0.0363966	0.0660753
hsa-miR-505-3p	273.79	0.268126	0.128672	2.08379	0.0371791	0.0673104
hsa-miR-6511b-3p	5.24833	-1.44027	0.693581	-2.07658	0.0378405	0.0683203
hsa-miR-129-5p	15.5194	0.864872	0.421645	2.05118	0.0402491	0.0724703
hsa-miR-4677-3p	1.08821	-2.02325	0.989742	-2.04422	0.040932	0.0732995
hsa-novel-miR-47	5.49142	1.4844	0.725875	2.04498	0.0408568	0.0732995
hsa-miR-3928-3p	1.17439	-2.0024	0.989308	-2.02404	0.042966	0.0767333
hsa-miR-580-3p	1.09858	1.99615	0.987804	2.0208	0.0433009	0.0771225
hsa-miR-4665-5p	1.10158	-1.9816	0.989474	-2.00268	0.0452115	0.0803082
hsa-miR-874-3p	2.02662	-1.91373	0.959589	-1.99432	0.0461174	0.0816972
hsa-miR-106a-5p	253.854	0.246999	0.124005	1.99184	0.0463888	0.0819576
hsa-miR-6876-5p	1.07663	-1.96745	0.989389	-1.98855	0.0467504	0.0823757
hsa-miR-3174	1.08154	1.95572	0.987262	1.98096	0.0475962	0.0836424
hsa-miR-1277-3p	1.02686	-1.94955	0.989263	-1.97071	0.0487565	0.0850015
hsa-miR-6755-3p	1.02686	-1.94955	0.989263	-1.97071	0.0487565	0.0850015
hsa-novel-miR-108	1.02686	-1.94955	0.989263	-1.97071	0.0487565	0.0850015
hsa-miR-6721-5p	3.02122	-1.66328	0.850666	-1.95527	0.0505513	0.0878979
hsa-novel-miR-49	10.2283	0.986536	0.507337	1.94454	0.0518305	0.089885
hsa-miR-1273c	1.01444	-1.92066	0.988767	-1.94248	0.0520792	0.0900792
hsa-miR-3127-3p	1.7528	-1.85076	0.956628	-1.93467	0.0530305	0.0914845
hsa-miR-504-5p	95.1265	-0.354515	0.183721	-1.92963	0.0536525	0.0923159
hsa-miR-4770	31.4042	1.46056	0.759679	1.9226	0.0545307	0.0935827
hsa-novel-miR-71	4.01907	-1.45352	0.761616	-1.90846	0.0563313	0.0961719
hsa-novel-miR-72	4.01907	-1.45352	0.761616	-1.90846	0.0563313	0.0961719
hsa-miR-9-3p	1.48132	1.84477	0.975925	1.89028	0.0587209	0.0999924
hsa-miR-4726-5p	1.08916	-1.85642	0.986535	-1.88175	0.0598695	0.101686
hsa-miR-5003-5p	1.98037	1.73138	0.932248	1.85721	0.0632816	0.107205
hsa-miR-320d	2.98674	-1.56919	0.848746	-1.84884	0.0644816	0.108957
hsa-miR-135a-5p	25.2811	-0.645099	0.349794	-1.84423	0.06515	0.109805
hsa-miR-1267	1.71411	-1.77551	0.97034	-1.82978	0.0672822	0.11311
hsa-miR-3200-3p	106.599	0.328781	0.180885	1.81762	0.069122	0.115907
hsa-novel-miR-96	2.30818	-1.65316	0.911723	-1.81322	0.0697978	0.116743
hsa-miR-330-5p	4.38343	1.32318	0.730679	1.81089	0.0701579	0.117048
hsa-miR-29b-1-5p	2.91934	1.52712	0.845952	1.80521	0.0710414	0.118223
hsa-miR-19b-1-5p	13.4416	-0.80532	0.447218	-1.80073	0.0717451	0.119093
hsa-miR-7-1-3p	13.222	0.813818	0.452445	1.79871	0.0720644	0.119323
hsa-miR-3960	4.2869	-1.30664	0.734486	-1.77899	0.0752412	0.124271
hsa-miR-4791	8.10139	-1.01974	0.573843	-1.77704	0.0755613	0.124487
hsa-miR-26a-5p	24527.1	0.102077	0.0575593	1.77342	0.0761589	0.125159
hsa-miR-4787-3p	2.32119	-1.59204	0.908158	-1.75304	0.0795945	0.129834
hsa-novel-miR-80	1.68191	-1.67767	0.956966	-1.75311	0.0795833	0.129834
hsa-novel-miR-89	1.68191	-1.67767	0.956966	-1.75311	0.0795833	0.129834
hsa-miR-4641	1.5937	-1.67539	0.964841	-1.73645	0.0824851	0.134216
hsa-miR-1243	1.7663	-1.67444	0.968168	-1.72949	0.0837216	0.135893
hsa-miR-378e	16.2364	-1.35014	0.782025	-1.72647	0.0842623	0.136435
hsa-miR-642a-3p	4.81238	-1.29655	0.752783	-1.72234	0.0850074	0.137304
hsa-miR-1229-3p	4.44139	-1.26127	0.733775	-1.71888	0.0856367	0.137924
hsa-miR-1269a	4.66547	-1.35233	0.787185	-1.71793	0.0858099	0.137924
hsa-miR-223-3p	4.69055	-1.22763	0.715873	-1.71487	0.0863693	0.138434
hsa-miR-548k	1.31099	1.68439	0.982781	1.7139	0.0865472	0.138434
hsa-miR-5187-5p	1.6695	-1.64091	0.96206	-1.70562	0.0880796	0.140543
hsa-miR-3910	3.11369	-1.4136	0.833177	-1.69664	0.0897657	0.142888
hsa-miR-3909	28.8688	0.536708	0.31698	1.69319	0.090419	0.143581
hsa-let-7i-3p	4.45166	1.23512	0.730373	1.69108	0.0908206	0.143872
hsa-miR-5699-5p	1.49415	-1.62517	0.967489	-1.67978	0.0930008	0.146973
hsa-miR-615-3p	2.24494	1.50489	0.900366	1.67143	0.0946377	0.149202
hsa-miR-191-3p	5.07543	-1.24092	0.745758	-1.66398	0.0961174	0.151173
hsa-let-7f-1-3p	5.17324	-1.14112	0.688907	-1.65642	0.097636	0.153195
hsa-miR-190a-3p	2.09739	-1.52319	0.921448	-1.65304	0.0983227	0.153906
hsa-miR-449a	4.66159	1.16774	0.707786	1.64985	0.0989735	0.154558
hsa-miR-3661	2.13583	-1.50153	0.913934	-1.64293	0.100397	0.156411
hsa-miR-1973	4.78443	-1.18783	0.726309	-1.63544	0.101957	0.158467
hsa-miR-579-3p	5.27448	1.09958	0.679344	1.6186	0.105534	0.16364
hsa-miR-1237-3p	3.49347	-1.29294	0.800955	-1.61424	0.106475	0.164711
hsa-miR-6750-3p	2.58829	-1.41702	0.878923	-1.61222	0.106913	0.165002
hsa-miR-1254	2.70242	-1.38878	0.862758	-1.6097	0.107463	0.165463
hsa-miR-651-5p	2.39655	1.42488	0.886216	1.60782	0.107875	0.16571
hsa-miR-6514-5p	1.4181	-1.56143	0.975379	-1.60084	0.109412	0.167681
hsa-novel-miR-29	6.29293	0.970895	0.616071	1.57595	0.115038	0.175487
hsa-novel-miR-30	6.29293	0.970895	0.616071	1.57595	0.115038	0.175487
hsa-miR-584-3p	1.30518	-1.52684	0.97789	-1.56137	0.118437	0.180254
hsa-miR-125b-1-3p	88.3732	-0.308415	0.197753	-1.5596	0.118855	0.180474
hsa-miR-30b-3p	24.8042	0.553052	0.356637	1.55074	0.120964	0.182953
hsa-novel-miR-171	4.73259	-1.12989	0.72877	-1.55041	0.121043	0.182953
hsa-novel-miR-106	34.2777	-0.444297	0.289374	-1.53537	0.124693	0.187608
hsa-novel-miR-107	34.2777	-0.444297	0.289374	-1.53537	0.124693	0.187608
hsa-miR-7854-3p	2.54069	-1.35623	0.884226	-1.53381	0.125077	0.187759
hsa-miR-106b-3p	274.496	-0.186208	0.122989	-1.51402	0.13002	0.194058
hsa-miR-3130-5p	3.09844	1.239	0.818642	1.51348	0.130157	0.194058
hsa-miR-367-3p	1.19282	1.48756	0.982049	1.51476	0.129834	0.194058
hsa-let-7e-3p	33.6154	0.44343	0.294053	1.50799	0.131556	0.195701
hsa-novel-miR-26	9.57702	0.799281	0.530906	1.5055	0.132195	0.196208
hsa-miR-744-3p	12.9319	-0.702613	0.468706	-1.49905	0.133861	0.198235
hsa-miR-30c-2-3p	10.1009	0.772072	0.516175	1.49576	0.134717	0.198737
hsa-miR-3177-3p	4.56981	1.04708	0.70073	1.49427	0.135105	0.198737
hsa-miR-6742-5p	1.84803	-1.39017	0.929894	-1.49497	0.134922	0.198737
hsa-miR-6770-5p	2.47215	1.32953	0.897478	1.48141	0.138498	0.203275
hsa-miR-6829-5p	2.20484	-1.38568	0.938506	-1.47647	0.139817	0.204755
hsa-miR-1276	1.33409	-1.40966	0.979458	-1.43923	0.150086	0.219305
hsa-miR-4485-3p	11.3357	-0.699111	0.490013	-1.42672	0.153661	0.224032
hsa-miR-3912-3p	31.2588	-0.425527	0.301583	-1.41098	0.158251	0.230215
hsa-miR-324-3p	84.015	0.274534	0.194959	1.40816	0.159082	0.230602
hsa-miR-6782-3p	1.39652	-1.37763	0.97863	-1.40771	0.159217	0.230602
hsa-miR-15b-3p	75.5001	0.288461	0.205317	1.40495	0.160035	0.231278
hsa-miR-26b-3p	13.7507	0.616271	0.440991	1.39747	0.162272	0.233999
hsa-miR-1256	4.5369	-0.982357	0.706735	-1.38999	0.164531	0.236737
hsa-miR-1287-5p	243.024	0.173607	0.125291	1.38562	0.165861	0.238132
hsa-novel-miR-39	6.31054	0.855774	0.618836	1.38288	0.166703	0.23882
hsa-miR-218-2-3p	6.53636	0.856328	0.621756	1.37727	0.168428	0.240768
hsa-miR-23c	168.573	1.09449	0.796523	1.37409	0.169414	0.241131
hsa-miR-6799-3p	1.01226	1.35929	0.988585	1.37499	0.169136	0.241131
hsa-novel-miR-73	7.73935	0.844059	0.616227	1.36972	0.170774	0.242543
hsa-miR-125a-3p	32.3307	-0.408064	0.300457	-1.35814	0.174418	0.247186
hsa-miR-1275	10.8493	0.743964	0.55183	1.34818	0.177602	0.25062
hsa-novel-miR-61	3.13649	-1.09912	0.814809	-1.34893	0.17736	0.25062
hsa-miR-625-5p	36.3632	-0.426413	0.317048	-1.34495	0.178642	0.251549
hsa-miR-6858-3p	1.34854	-1.31295	0.977743	-1.34284	0.179324	0.251971
hsa-miR-27b-5p	46.3107	-0.36617	0.275934	-1.32702	0.184502	0.258696
hsa-let-7c-3p	1.80246	-1.23228	0.93367	-1.31983	0.186893	0.261124
hsa-miR-326	58.6899	0.301269	0.228334	1.31943	0.187027	0.261124
hsa-miR-502-3p	58.6887	-0.296982	0.22648	-1.31129	0.189758	0.26382
hsa-novel-miR-25	11.7122	0.609686	0.464844	1.31159	0.189658	0.26382
hsa-miR-1273d	1.27382	-1.27788	0.977719	-1.307	0.191213	0.265283
hsa-miR-296-3p	3.3766	-1.0326	0.792255	-1.30337	0.192448	0.265997
hsa-miR-769-3p	2.60713	-1.11472	0.855423	-1.30312	0.192535	0.265997
hsa-miR-6505-3p	4.69142	0.899376	0.691716	1.30021	0.193529	0.266811
hsa-miR-1292-5p	3.93029	-0.974789	0.756682	-1.28824	0.197662	0.271373
hsa-miR-636	6.77563	-0.826823	0.641286	-1.28932	0.197287	0.271373
hsa-miR-1304-3p	6.37785	-0.800615	0.626489	-1.27794	0.201271	0.275754
hsa-miR-449c-5p	1.0963	-1.25619	0.986482	-1.2734	0.202875	0.277375
hsa-miR-361-3p	86.239	-0.254959	0.203682	-1.25175	0.210661	0.287286
hsa-novel-miR-165	1.02234	1.23804	0.989772	1.25083	0.210996	0.287286
hsa-miR-193b-5p	1.12341	-1.22175	0.985609	-1.23959	0.215127	0.291813
hsa-miR-6505-5p	9.34987	-0.648421	0.523184	-1.23937	0.215207	0.291813
hsa-miR-214-5p	1.47452	1.18055	0.969705	1.21743	0.223439	0.302354
hsa-miR-6832-3p	1.00916	-1.19179	0.987927	-1.20636	0.22768	0.307461
hsa-miR-744-5p	1363.71	0.124696	0.10372	1.20224	0.22927	0.308975
hsa-miR-128-1-5p	3.80917	-0.91546	0.775108	-1.18107	0.237574	0.319512
hsa-miR-216b-5p	7.2505	-0.691859	0.588252	-1.17613	0.239544	0.320852
hsa-miR-25-5p	1.20006	-1.1573	0.983114	-1.17718	0.239124	0.320852
hsa-miR-130b-3p	512.66	-0.118203	0.100894	-1.17155	0.241377	0.322652
hsa-miR-195-5p	4.72356	-0.837505	0.718402	-1.16579	0.2437	0.32468
hsa-miR-7706	1.91434	-1.07301	0.920762	-1.16534	0.24388	0.32468
hsa-let-7g-3p	8.87936	0.61742	0.538096	1.14742	0.25121	0.333765
hsa-miR-3679-3p	2.07016	-1.01933	0.900998	-1.13134	0.257912	0.34198
hsa-miR-7704	3.0033	-0.927616	0.826079	-1.12291	0.261474	0.346007
hsa-miR-532-3p	91.2367	0.224188	0.20168	1.1116	0.266309	0.351699
hsa-miR-4284	1.11292	-1.09304	0.985024	-1.10966	0.267146	0.352098
hsa-novel-miR-143	1.90271	1.02091	0.924389	1.10441	0.269414	0.35438
hsa-miR-6747-3p	5.31017	0.720934	0.659423	1.09328	0.274271	0.360049
hsa-miR-34b-5p	1.80341	1.02017	0.93642	1.08944	0.27596	0.361546
hsa-miR-6511b-5p	2.42537	-0.932218	0.856874	-1.08793	0.276627	0.3617
hsa-miR-3139	4.20788	-0.773483	0.730633	-1.05865	0.28976	0.378123
hsa-miR-545-5p	50.0842	0.271335	0.25676	1.05676	0.290619	0.378494
hsa-miR-1301-3p	336.034	-0.116708	0.110705	-1.05422	0.29178	0.379256
hsa-let-7a-2-3p	2.27016	0.916977	0.871951	1.05164	0.292966	0.380048
hsa-miR-624-5p	4.91639	1.03463	0.988381	1.04679	0.295197	0.38219
hsa-miR-16-2-3p	3.80681	0.850771	0.81445	1.0446	0.29621	0.382293
hsa-miR-7977	1.33685	1.00859	0.965985	1.04411	0.296437	0.382293
hsa-miR-6723-5p	1.79297	-0.944017	0.919678	-1.02646	0.304673	0.392147
hsa-novel-miR-115	19.2418	0.394073	0.385003	1.02356	0.306043	0.393143
hsa-miR-2355-5p	4.87185	0.702616	0.689011	1.01975	0.307849	0.394694
hsa-miR-664a-5p	4.72498	-0.710489	0.69822	-1.01757	0.308882	0.395248
hsa-miR-3200-5p	2.58836	-0.856875	0.843431	-1.01594	0.309658	0.395474
hsa-miR-139-5p	34.3008	-0.289973	0.29447	-0.98473	0.324757	0.413955
hsa-miR-101-5p	2.76753	0.803642	0.818962	0.981294	0.326448	0.415307
hsa-miR-98-5p	178.383	0.147255	0.150591	0.977846	0.32815	0.416669
hsa-miR-585-5p	11.62	-0.489247	0.508279	-0.962556	0.33577	0.425524
hsa-miR-183-5p	64.1382	0.210954	0.219532	0.960922	0.336591	0.425746
hsa-miR-98-3p	5.34964	-0.630911	0.660074	-0.955818	0.339164	0.428179
hsa-miR-133a-5p	1916	-0.108843	0.115853	-0.93949	0.347479	0.437837
hsa-miR-132-3p	49.5859	-0.232408	0.247952	-0.937313	0.348598	0.438261
hsa-miR-206	3.04905	0.782496	0.835779	0.936248	0.349146	0.438261
hsa-miR-19b-3p	14455.5	0.0741507	0.079746	0.929836	0.352456	0.441575
hsa-miR-378b	4.79605	0.658304	0.710145	0.926999	0.353927	0.442577
hsa-miR-30d-3p	1.85022	0.844542	0.91643	0.921557	0.35676	0.445274
hsa-miR-1271-3p	1.24788	0.879055	0.972158	0.904231	0.365873	0.453215
hsa-miR-1306-3p	2.75391	0.757424	0.8356	0.906444	0.364701	0.453215
hsa-miR-7641	1.24788	0.879055	0.972158	0.904231	0.365873	0.453215
hsa-novel-miR-2	1.46931	0.876139	0.965355	0.907583	0.364099	0.453215
hsa-miR-219b-5p	2.14793	-0.80276	0.891334	-0.900628	0.367786	0.453879
hsa-miR-548aq-5p	2.20935	0.826929	0.91756	0.901226	0.367468	0.453879
hsa-miR-514a-3p	1.88742	0.815268	0.907247	0.898617	0.368857	0.454349
hsa-miR-208a-5p	147.819	-0.164772	0.183841	-0.896275	0.370106	0.455037
hsa-miR-200b-3p	1.22522	0.876679	0.985067	0.889969	0.373482	0.458333
hsa-miR-193a-3p	1.32989	-0.842391	0.963104	-0.874663	0.381757	0.467617
hsa-miR-362-5p	137.04	-0.144522	0.166127	-0.869949	0.384328	0.469893
hsa-miR-4742-5p	2.53147	-0.737582	0.855669	-0.861995	0.38869	0.474346
hsa-miR-589-3p	6.80252	-0.542282	0.631179	-0.859157	0.390254	0.4748
hsa-miR-941	31.5316	-0.265169	0.308801	-0.858705	0.390503	0.4748
hsa-miR-1227-3p	2.40559	-0.754832	0.882605	-0.855232	0.392423	0.476256
hsa-miR-4683	1.95085	0.762217	0.903181	0.843925	0.398711	0.482997
hsa-miR-3182	4.55126	0.588746	0.702201	0.838429	0.40179	0.485834
hsa-miR-200c-3p	4.0046	0.615229	0.738809	0.832731	0.404997	0.488815
hsa-miR-144-5p	1.31748	-0.806366	0.971831	-0.829739	0.406686	0.489957
hsa-miR-1271-5p	2.80176	0.66976	0.810929	0.825916	0.408852	0.491667
hsa-miR-152-5p	1.1919	-0.795558	0.972063	-0.818422	0.413116	0.493215
hsa-miR-3615	5.90762	0.532969	0.648515	0.82183	0.411174	0.493215
hsa-miR-664b-3p	2.99177	0.658859	0.80455	0.818916	0.412834	0.493215
hsa-miR-6829-3p	1.31131	0.790643	0.966093	0.818392	0.413133	0.493215
hsa-novel-miR-150	2.75312	0.694008	0.863485	0.803729	0.421554	0.502358
hsa-miR-3194-5p	2.96428	-0.641118	0.809779	-0.791719	0.428524	0.509743
hsa-miR-3605-5p	4.78123	-0.565338	0.716811	-0.788684	0.430297	0.51001
hsa-miR-509-3-5p	1.95884	-0.729354	0.924427	-0.78898	0.430124	0.51001
hsa-miR-6516-5p	6.13478	0.4987	0.633399	0.787339	0.431084	0.510025
hsa-miR-574-5p	515.539	-0.0758347	0.0976131	-0.77689	0.437223	0.516363
hsa-miR-4749-3p	1.50758	-0.726175	0.943145	-0.76995	0.441329	0.520279
hsa-miR-4423-3p	16.4619	-0.326379	0.426652	-0.764976	0.444286	0.522829
hsa-miR-767-5p	2.0773	-0.671003	0.882377	-0.760449	0.446986	0.52507
hsa-miR-135b-5p	47.4964	0.19234	0.254063	0.757053	0.449018	0.526152
hsa-miR-4326	3.723	-0.570476	0.755122	-0.755475	0.449964	0.526152
hsa-miR-6845-3p	1.10442	0.743177	0.984457	0.75491	0.450303	0.526152
hsa-miR-181d-5p	24.9943	-0.237317	0.328009	-0.723509	0.469367	0.547457
hsa-miR-6797-3p	1.11814	-0.679768	0.977683	-0.695285	0.486876	0.566876
hsa-miR-383-5p	2.25536	-0.617592	0.892695	-0.691829	0.489045	0.568396
hsa-miR-4454	3.79003	0.513658	0.747497	0.687171	0.491975	0.570795
hsa-miR-186-5p	17.7811	0.26089	0.385618	0.676552	0.49869	0.574062
hsa-miR-3605-3p	6.70332	-0.414801	0.611141	-0.678733	0.497307	0.574062
hsa-miR-3607-3p	2.14886	0.595208	0.877733	0.67812	0.497696	0.574062
hsa-miR-7113-5p	1.75445	0.620205	0.91769	0.675833	0.499147	0.574062
hsa-miR-7975	1.94431	0.602931	0.890085	0.677385	0.498162	0.574062
hsa-novel-miR-105	15.5358	-0.279721	0.416714	-0.671254	0.502059	0.576405
hsa-miR-4667-3p	2.75132	-0.543808	0.816438	-0.666074	0.505364	0.578185
hsa-miR-6844	1.48542	0.63503	0.95263	0.666607	0.505023	0.578185
hsa-miR-4685-3p	1.58735	-0.604802	0.929595	-0.650608	0.5153	0.588531
hsa-miR-34c-3p	1.91665	-0.575446	0.908841	-0.633164	0.526626	0.600427
hsa-miR-6796-3p	1.58488	0.600631	0.957802	0.627093	0.530599	0.603911
hsa-miR-151b	119.464	0.106663	0.170931	0.624009	0.532622	0.605168
hsa-miR-29a-5p	6.14373	0.376961	0.614038	0.613905	0.539278	0.611277
hsa-miR-766-5p	2.01902	0.543806	0.887072	0.613035	0.539853	0.611277
hsa-miR-23b-5p	7.27593	0.355013	0.580735	0.611316	0.54099	0.611514
hsa-miR-6815-3p	3.23185	-0.491475	0.813901	-0.603851	0.545943	0.616055
hsa-miR-486-3p	1.80373	-0.541521	0.930068	-0.582238	0.560407	0.630218
hsa-miR-6815-5p	2.80897	0.477361	0.818202	0.583427	0.559606	0.630218
hsa-miR-181b-3p	6.22091	0.354154	0.618699	0.572417	0.567039	0.636591
hsa-miR-548ao-5p	6.83762	0.340273	0.596935	0.570032	0.568656	0.63732
hsa-miR-664a-3p	79.0466	-0.115606	0.204391	-0.56561	0.571659	0.639598
hsa-miR-4656	1.37246	-0.534493	0.952949	-0.560883	0.574878	0.642109
hsa-miR-1262	1.13476	-0.525334	0.976107	-0.538193	0.590444	0.65838
hsa-miR-301b-5p	5.71739	0.351756	0.668723	0.526012	0.59888	0.666659
hsa-miR-489-3p	2.09725	0.465624	0.891192	0.522474	0.601341	0.668016
hsa-miR-548w	1.80126	0.473629	0.911018	0.51989	0.60314	0.668016
hsa-miR-548y	1.96504	0.46334	0.891136	0.519944	0.603103	0.668016
hsa-miR-17-5p	1170.19	-0.0461674	0.0909417	-0.507659	0.611692	0.676351
hsa-miR-6791-3p	1.24484	-0.494746	0.981524	-0.504059	0.61422	0.678008
hsa-miR-508-3p	1.18321	-0.496742	0.988443	-0.50255	0.61528	0.678043
hsa-miR-375	1.35588	0.471169	0.953477	0.494158	0.621194	0.683417
hsa-miR-597-5p	3.78254	0.36541	0.763949	0.478317	0.632424	0.694613
hsa-miR-598-5p	1.36355	-0.455169	0.974052	-0.467295	0.640289	0.702081
hsa-miR-676-3p	1.43887	-0.437661	0.944411	-0.463422	0.643062	0.70395
hsa-miR-1249-3p	1.85088	0.418674	0.910699	0.459729	0.645711	0.705678
hsa-miR-199a-5p	1.81134	0.407264	0.903795	0.450616	0.652267	0.711662
hsa-miR-6748-3p	1.2218	-0.395229	0.98417	-0.401586	0.687988	0.748159
hsa-novel-miR-164	1.38324	0.39281	0.97751	0.401847	0.687796	0.748159
hsa-miR-125b-2-3p	2.62648	0.310725	0.82677	0.375831	0.707043	0.767613
hsa-miR-660-3p	38.1552	0.107228	0.286588	0.374153	0.70829	0.767703
hsa-miR-181b-2-3p	4.5187	0.262445	0.711715	0.36875	0.712314	0.770755
hsa-miR-3176	1.7937	-0.340831	0.932086	-0.365665	0.714615	0.770755
hsa-miR-7151-5p	10.122	0.18815	0.5127	0.36698	0.713634	0.770755
hsa-miR-103a-2-5p	7.31	0.218154	0.613659	0.355497	0.722217	0.777682
hsa-miR-4473	1.86245	0.319964	0.904596	0.353709	0.723557	0.777853
hsa-miR-302c-5p	19.6687	0.130186	0.38203	0.340774	0.733274	0.787016
hsa-novel-miR-86	13.5647	-0.177959	0.53647	-0.331722	0.740099	0.793049
hsa-miR-628-3p	43.2807	0.0829568	0.259087	0.320188	0.748825	0.801097
hsa-miR-331-5p	26.2398	-0.108138	0.342951	-0.315316	0.752521	0.803746
hsa-miR-194-5p	102.501	0.0531443	0.177827	0.298854	0.765051	0.815807
hsa-miR-3613-5p	15.7948	0.115968	0.405443	0.286028	0.774857	0.824928
hsa-miR-629-3p	1.10758	0.252206	0.981952	0.256841	0.797301	0.847454
hsa-miR-3126-3p	1.41276	0.24318	0.962509	0.252652	0.800537	0.849523
hsa-miR-885-5p	5.2588	-0.164464	0.664453	-0.247517	0.804508	0.852364
hsa-miR-346	8.51653	-0.131358	0.540229	-0.243153	0.807887	0.854571
hsa-miR-138-2-3p	1.23533	0.221817	0.966254	0.229564	0.81843	0.862953
hsa-miR-3117-3p	2.5432	0.194918	0.845886	0.230431	0.817757	0.862953
hsa-miR-30a-5p	4087.97	0.039707	0.181171	0.219169	0.826518	0.868701
hsa-miR-6789-3p	3.01671	-0.178541	0.814362	-0.21924	0.826463	0.868701
hsa-miR-378a-5p	363.444	-0.0241531	0.112511	-0.214673	0.830023	0.870995
hsa-miR-7114-3p	1.04443	0.209113	0.987657	0.211727	0.83232	0.872018
hsa-miR-551a	20.5139	0.0790738	0.379731	0.208236	0.835045	0.873483
hsa-miR-302d-5p	2.30815	-0.177034	0.862567	-0.205241	0.837384	0.874542
hsa-miR-29c-5p	14.4443	0.0851796	0.422405	0.201654	0.840187	0.876081
hsa-miR-1908-5p	3.26914	-0.150329	0.777501	-0.193349	0.846686	0.881463
hsa-miR-379-5p	2.54196	0.15663	0.854766	0.183243	0.854607	0.886907
hsa-miR-4291	1.72319	-0.169136	0.916757	-0.184493	0.853626	0.886907
hsa-miR-1912	3.02483	0.143709	0.796078	0.180522	0.856743	0.887238
hsa-miR-5010-3p	2.27079	-0.155211	0.865137	-0.179406	0.857619	0.887238
hsa-miR-192-3p	1.74614	-0.158386	0.942892	-0.167979	0.8666	0.895124
hsa-miR-301a-5p	59.1214	0.0388183	0.238394	0.162832	0.87065	0.897901
hsa-miR-3124-5p	1.77192	-0.128545	0.936832	-0.137213	0.890862	0.91731
hsa-miR-873-5p	2.93697	0.110845	0.842806	0.131518	0.895365	0.920508
hsa-miR-1226-3p	61.0665	-0.0636738	0.499627	-0.127443	0.89859	0.922385
hsa-miR-5581-3p	1.33116	-0.117424	0.964871	-0.121699	0.903137	0.924897
hsa-novel-miR-104	2.70628	0.0981689	0.821599	0.119485	0.904891	0.924897
hsa-novel-miR-140	4.44395	-0.0887847	0.745877	-0.119034	0.905248	0.924897
hsa-miR-6802-3p	1.45878	-0.109259	0.949473	-0.115073	0.908387	0.926667
hsa-miR-1305	2.11918	-0.0962729	0.888528	-0.108351	0.913717	0.930664
hsa-miR-3158-3p	1.40069	0.0915502	0.966118	0.0947609	0.924505	0.940198
hsa-miR-4500	1.18347	0.0847552	0.978063	0.0866562	0.930945	0.945289
hsa-miR-199b-5p	1.10237	-0.0637927	0.975993	-0.0653619	0.947886	0.96101
hsa-miR-147b	2.35976	-0.0379692	0.846989	-0.0448285	0.964244	0.976093
hsa-miR-15a-3p	14.1822	-0.0177005	0.437172	-0.0404886	0.967704	0.978093
hsa-miR-641	10.0365	-0.0191252	0.502735	-0.0380423	0.969654	0.978432
hsa-miR-6787-3p	1.11707	-0.0355052	0.976927	-0.0363438	0.971008	0.978432
hsa-miR-338-5p	31.6024	0.00933945	0.297414	0.0314022	0.974949	0.980903
hsa-miR-185-3p	1.76614	-0.0169997	0.928663	-0.0183056	0.985395	0.988395
hsa-miR-576-5p	3.86999	-0.0146167	0.733455	-0.0199285	0.9841	0.988395
hsa-miR-6827-5p	1.57471	0.0142589	0.932753	0.0152869	0.987803	0.989305
hsa-miR-545-3p	115.447	6.82515e-05	0.175417	0.000389082	0.99969	0.99969
hsa-miR-103b	0	NA	NA	NA	NA	NA
hsa-miR-105-3p	0	NA	NA	NA	NA	NA
hsa-miR-105-5p	0	NA	NA	NA	NA	NA
hsa-miR-106a-3p	0	NA	NA	NA	NA	NA
hsa-miR-10a-3p	0.246966	0.588935	0.752595	0.782539	0.433898	NA
hsa-miR-10b-3p	0	NA	NA	NA	NA	NA
hsa-miR-1178-3p	0	NA	NA	NA	NA	NA
hsa-miR-1178-5p	0	NA	NA	NA	NA	NA
hsa-miR-1180-5p	0.111124	-0.381621	0.680822	-0.560529	0.575119	NA
hsa-miR-1181	0	NA	NA	NA	NA	NA
hsa-miR-1182	0	NA	NA	NA	NA	NA
hsa-miR-1183	0	NA	NA	NA	NA	NA
hsa-miR-1184	0	NA	NA	NA	NA	NA
hsa-miR-1185-1-3p	0	NA	NA	NA	NA	NA
hsa-miR-1185-2-3p	0	NA	NA	NA	NA	NA
hsa-miR-1185-5p	0	NA	NA	NA	NA	NA
hsa-miR-1193	0	NA	NA	NA	NA	NA
hsa-miR-1197	0	NA	NA	NA	NA	NA
hsa-miR-1199-3p	0	NA	NA	NA	NA	NA
hsa-miR-1199-5p	0	NA	NA	NA	NA	NA
hsa-miR-1200	0	NA	NA	NA	NA	NA
hsa-miR-1202	0	NA	NA	NA	NA	NA
hsa-miR-1203	0	NA	NA	NA	NA	NA
hsa-miR-1204	0	NA	NA	NA	NA	NA
hsa-miR-1205	0	NA	NA	NA	NA	NA
hsa-miR-1206	0	NA	NA	NA	NA	NA
hsa-miR-1207-3p	0	NA	NA	NA	NA	NA
hsa-miR-1207-5p	0	NA	NA	NA	NA	NA
hsa-miR-1208	0	NA	NA	NA	NA	NA
hsa-miR-122-3p	0	NA	NA	NA	NA	NA
hsa-miR-122-5p	0.143204	0.46072	0.688957	0.668722	0.503673	NA
hsa-miR-1224-3p	0	NA	NA	NA	NA	NA
hsa-miR-1224-5p	0	NA	NA	NA	NA	NA
hsa-miR-1225-3p	0	NA	NA	NA	NA	NA
hsa-miR-1225-5p	0	NA	NA	NA	NA	NA
hsa-miR-1227-5p	0	NA	NA	NA	NA	NA
hsa-miR-1228-5p	0.578096	0.587393	0.956179	0.614313	0.539008	NA
hsa-miR-1229-5p	0	NA	NA	NA	NA	NA
hsa-miR-1231	0	NA	NA	NA	NA	NA
hsa-miR-1233-3p	0.286408	0.724345	0.805345	0.899421	0.368428	NA
hsa-miR-1233-5p	0	NA	NA	NA	NA	NA
hsa-miR-1234-3p	0	NA	NA	NA	NA	NA
hsa-miR-1236-3p	0	NA	NA	NA	NA	NA
hsa-miR-1236-5p	0	NA	NA	NA	NA	NA
hsa-miR-1237-5p	0	NA	NA	NA	NA	NA
hsa-miR-1238-3p	0	NA	NA	NA	NA	NA
hsa-miR-1238-5p	0	NA	NA	NA	NA	NA
hsa-miR-124-3p	0.845159	-0.352068	0.989774	-0.355706	0.722061	NA
hsa-miR-124-5p	0	NA	NA	NA	NA	NA
hsa-miR-1244	0	NA	NA	NA	NA	NA
hsa-miR-1245a	0	NA	NA	NA	NA	NA
hsa-miR-1245b-3p	0	NA	NA	NA	NA	NA
hsa-miR-1245b-5p	0	NA	NA	NA	NA	NA
hsa-miR-1247-3p	0	NA	NA	NA	NA	NA
hsa-miR-1247-5p	0	NA	NA	NA	NA	NA
hsa-miR-1248	0	NA	NA	NA	NA	NA
hsa-miR-1249-5p	0	NA	NA	NA	NA	NA
hsa-miR-1250-3p	0	NA	NA	NA	NA	NA
hsa-miR-1251-3p	0	NA	NA	NA	NA	NA
hsa-miR-1251-5p	0	NA	NA	NA	NA	NA
hsa-miR-1252-3p	0	NA	NA	NA	NA	NA
hsa-miR-1252-5p	0	NA	NA	NA	NA	NA
hsa-miR-1253	0	NA	NA	NA	NA	NA
hsa-miR-1255a	0	NA	NA	NA	NA	NA
hsa-miR-1255b-2-3p	0	NA	NA	NA	NA	NA
hsa-miR-1255b-5p	0	NA	NA	NA	NA	NA
hsa-miR-1257	0	NA	NA	NA	NA	NA
hsa-miR-1258	0	NA	NA	NA	NA	NA
hsa-miR-1261	0.222249	-0.540987	0.744463	-0.726681	0.467421	NA
hsa-miR-1263	0	NA	NA	NA	NA	NA
hsa-miR-1264	0.111124	-0.381621	0.680822	-0.560529	0.575119	NA
hsa-miR-1265	0	NA	NA	NA	NA	NA
hsa-miR-1266-3p	0	NA	NA	NA	NA	NA
hsa-miR-1266-5p	0	NA	NA	NA	NA	NA
hsa-miR-1268a	0.254329	0.0770346	0.8152	0.0944978	0.924714	NA
hsa-miR-1268b	0.993642	-0.575027	0.982908	-0.585027	0.55853	NA
hsa-miR-1269b	0	NA	NA	NA	NA	NA
hsa-miR-127-3p	0	NA	NA	NA	NA	NA
hsa-miR-127-5p	0	NA	NA	NA	NA	NA
hsa-miR-1272	0	NA	NA	NA	NA	NA
hsa-miR-1273a	0	NA	NA	NA	NA	NA
hsa-miR-1273e	0	NA	NA	NA	NA	NA
hsa-miR-1273f	0	NA	NA	NA	NA	NA
hsa-miR-1273g-3p	0.246966	0.588935	0.752595	0.782539	0.433898	NA
hsa-miR-1273g-5p	0	NA	NA	NA	NA	NA
hsa-miR-1273h-3p	0	NA	NA	NA	NA	NA
hsa-miR-1273h-5p	0	NA	NA	NA	NA	NA
hsa-miR-1277-5p	0	NA	NA	NA	NA	NA
hsa-miR-1278	0.770258	1.69066	0.976301	1.7317	0.0833271	NA
hsa-miR-1279	0	NA	NA	NA	NA	NA
hsa-miR-128-2-5p	0	NA	NA	NA	NA	NA
hsa-miR-1281	0	NA	NA	NA	NA	NA
hsa-miR-1282	0	NA	NA	NA	NA	NA
hsa-miR-1283	0	NA	NA	NA	NA	NA
hsa-miR-1284	0	NA	NA	NA	NA	NA
hsa-miR-1285-5p	0	NA	NA	NA	NA	NA
hsa-miR-1286	0.340645	0.828677	0.839662	0.986918	0.323683	NA
hsa-miR-1288-3p	0.35809	0.217899	0.877967	0.248186	0.803991	NA
hsa-miR-1288-5p	0	NA	NA	NA	NA	NA
hsa-miR-1289	0	NA	NA	NA	NA	NA
hsa-miR-129-1-3p	0.726672	0.175629	0.986811	0.177976	0.858742	NA
hsa-miR-1291	0	NA	NA	NA	NA	NA
hsa-miR-1292-3p	0	NA	NA	NA	NA	NA
hsa-miR-1293	0.286408	0.724345	0.805345	0.899421	0.368428	NA
hsa-miR-1294	0.846901	1.8357	0.984169	1.86523	0.0621489	NA
hsa-miR-1295a	0	NA	NA	NA	NA	NA
hsa-miR-1295b-3p	0	NA	NA	NA	NA	NA
hsa-miR-1295b-5p	0	NA	NA	NA	NA	NA
hsa-miR-1296-3p	0	NA	NA	NA	NA	NA
hsa-miR-1298-3p	0	NA	NA	NA	NA	NA
hsa-miR-1298-5p	0	NA	NA	NA	NA	NA
hsa-miR-1299	0.94058	1.91018	0.985891	1.93751	0.0526828	NA
hsa-miR-1301-5p	0	NA	NA	NA	NA	NA
hsa-miR-1302	0.170322	0.480433	0.698702	0.687608	0.4917	NA
hsa-miR-1303	0	NA	NA	NA	NA	NA
hsa-miR-1304-5p	0	NA	NA	NA	NA	NA
hsa-miR-130a-5p	0	NA	NA	NA	NA	NA
hsa-miR-1321	0	NA	NA	NA	NA	NA
hsa-miR-1322	0	NA	NA	NA	NA	NA
hsa-miR-1323	0	NA	NA	NA	NA	NA
hsa-miR-1324	0	NA	NA	NA	NA	NA
hsa-miR-134-3p	0	NA	NA	NA	NA	NA
hsa-miR-134-5p	0.222249	-0.540987	0.744463	-0.726681	0.467421	NA
hsa-miR-1343-5p	0	NA	NA	NA	NA	NA
hsa-miR-135a-3p	0	NA	NA	NA	NA	NA
hsa-miR-135b-3p	0.717474	-1.57037	0.975828	-1.60927	0.107557	NA
hsa-miR-136-3p	0	NA	NA	NA	NA	NA
hsa-miR-136-5p	0	NA	NA	NA	NA	NA
hsa-miR-137	0.483849	1.21268	0.926643	1.30868	0.190644	NA
hsa-miR-138-1-3p	0.259607	-0.690378	0.811357	-0.850894	0.394828	NA
hsa-miR-139-3p	0.333373	-0.781956	0.838844	-0.932182	0.351242	NA
hsa-miR-141-5p	0	NA	NA	NA	NA	NA
hsa-miR-142-5p	0	NA	NA	NA	NA	NA
hsa-miR-144-3p	0.143204	0.46072	0.688957	0.668722	0.503673	NA
hsa-miR-1468-3p	0	NA	NA	NA	NA	NA
hsa-miR-1469	0	NA	NA	NA	NA	NA
hsa-miR-146a-3p	0	NA	NA	NA	NA	NA
hsa-miR-146b-3p	0	NA	NA	NA	NA	NA
hsa-miR-1470	0	NA	NA	NA	NA	NA
hsa-miR-1471	0	NA	NA	NA	NA	NA
hsa-miR-147a	0	NA	NA	NA	NA	NA
hsa-miR-148a-5p	0.599935	1.42431	0.954215	1.49265	0.135528	NA
hsa-miR-148b-5p	0.677966	-0.587155	0.977704	-0.600545	0.548143	NA
hsa-miR-149-3p	0	NA	NA	NA	NA	NA
hsa-miR-150-3p	0	NA	NA	NA	NA	NA
hsa-miR-150-5p	0.318806	0.0587547	0.85969	0.0683441	0.945512	NA
hsa-miR-153-3p	0.397533	0.388068	0.905493	0.428571	0.668236	NA
hsa-miR-153-5p	0	NA	NA	NA	NA	NA
hsa-miR-1537-3p	0.730815	1.66048	0.975841	1.70159	0.0888321	NA
hsa-miR-1537-5p	0	NA	NA	NA	NA	NA
hsa-miR-1538	0	NA	NA	NA	NA	NA
hsa-miR-1539	0.429613	1.02273	0.888781	1.15072	0.249849	NA
hsa-miR-154-3p	0	NA	NA	NA	NA	NA
hsa-miR-154-5p	0	NA	NA	NA	NA	NA
hsa-miR-155-3p	0	NA	NA	NA	NA	NA
hsa-miR-1587	0	NA	NA	NA	NA	NA
hsa-miR-181c-3p	0.716181	0.340905	0.973823	0.350068	0.726287	NA
hsa-miR-181d-3p	0	NA	NA	NA	NA	NA
hsa-miR-182-3p	0	NA	NA	NA	NA	NA
hsa-miR-1825	0	NA	NA	NA	NA	NA
hsa-miR-1827	0	NA	NA	NA	NA	NA
hsa-miR-183-3p	0.953093	-1.82814	0.986982	-1.85225	0.0639895	NA
hsa-miR-186-3p	0	NA	NA	NA	NA	NA
hsa-miR-187-5p	0.46201	0.398922	0.944522	0.422353	0.672767	NA
hsa-miR-18b-3p	0.63843	-0.619535	0.974196	-0.635945	0.524812	NA
hsa-miR-1908-3p	0.111124	-0.381621	0.680822	-0.560529	0.575119	NA
hsa-miR-1909-3p	0.901137	1.88426	0.985795	1.91141	0.0559523	NA
hsa-miR-1909-5p	0	NA	NA	NA	NA	NA
hsa-miR-190b	0.368582	-0.00585456	0.884318	-0.00662043	0.994718	NA
hsa-miR-1910-5p	0	NA	NA	NA	NA	NA
hsa-miR-1911-3p	0	NA	NA	NA	NA	NA
hsa-miR-1911-5p	0	NA	NA	NA	NA	NA
hsa-miR-1913	0.170322	0.480433	0.698702	0.687608	0.4917	NA
hsa-miR-1914-3p	0	NA	NA	NA	NA	NA
hsa-miR-1914-5p	0.143204	0.46072	0.688957	0.668722	0.503673	NA
hsa-miR-1915-3p	0	NA	NA	NA	NA	NA
hsa-miR-1915-5p	0.309384	-0.77941	0.842779	-0.924809	0.355065	NA
hsa-miR-194-3p	0.901137	1.88426	0.985795	1.91141	0.0559523	NA
hsa-miR-195-3p	0	NA	NA	NA	NA	NA
hsa-miR-196a-3p	0	NA	NA	NA	NA	NA
hsa-miR-196a-5p	0	NA	NA	NA	NA	NA
hsa-miR-196b-3p	0	NA	NA	NA	NA	NA
hsa-miR-196b-5p	0	NA	NA	NA	NA	NA
hsa-miR-197-5p	0.111124	-0.381621	0.680822	-0.560529	0.575119	NA
hsa-miR-1972	0	NA	NA	NA	NA	NA
hsa-miR-1976	0.705057	-1.45742	0.965076	-1.51016	0.131002	NA
hsa-miR-198	0	NA	NA	NA	NA	NA
hsa-miR-19a-5p	0	NA	NA	NA	NA	NA
hsa-miR-19b-2-5p	0.246966	0.588935	0.752595	0.782539	0.433898	NA
hsa-miR-200a-3p	0.340645	0.828677	0.839662	0.986918	0.323683	NA
hsa-miR-200a-5p	0	NA	NA	NA	NA	NA
hsa-miR-200b-5p	0	NA	NA	NA	NA	NA
hsa-miR-200c-5p	0	NA	NA	NA	NA	NA
hsa-miR-202-3p	0	NA	NA	NA	NA	NA
hsa-miR-202-5p	0.340645	0.828677	0.839662	0.986918	0.323683	NA
hsa-miR-203a-5p	0	NA	NA	NA	NA	NA
hsa-miR-203b-3p	0	NA	NA	NA	NA	NA
hsa-miR-203b-5p	0	NA	NA	NA	NA	NA
hsa-miR-204-3p	0.693485	-1.41367	0.961986	-1.46954	0.141687	NA
hsa-miR-205-3p	0	NA	NA	NA	NA	NA
hsa-miR-2052	0	NA	NA	NA	NA	NA
hsa-miR-2053	0	NA	NA	NA	NA	NA
hsa-miR-2054	0	NA	NA	NA	NA	NA
hsa-miR-211-3p	0	NA	NA	NA	NA	NA
hsa-miR-211-5p	0.692415	-0.413023	0.969671	-0.425941	0.670151	NA
hsa-miR-2113	0	NA	NA	NA	NA	NA
hsa-miR-2114-3p	0	NA	NA	NA	NA	NA
hsa-miR-2114-5p	0.417288	1.03414	0.894542	1.15605	0.247661	NA
hsa-miR-2115-3p	0	NA	NA	NA	NA	NA
hsa-miR-2115-5p	0	NA	NA	NA	NA	NA
hsa-miR-2116-3p	0	NA	NA	NA	NA	NA
hsa-miR-2116-5p	0	NA	NA	NA	NA	NA
hsa-miR-2117	0	NA	NA	NA	NA	NA
hsa-miR-212-5p	0.676579	1.51091	0.963068	1.56885	0.116683	NA
hsa-miR-215-3p	0	NA	NA	NA	NA	NA
hsa-miR-216a-3p	0	NA	NA	NA	NA	NA
hsa-miR-216a-5p	0.676896	0.228185	0.984801	0.231707	0.816766	NA
hsa-miR-216b-3p	0	NA	NA	NA	NA	NA
hsa-miR-217	0	NA	NA	NA	NA	NA
hsa-miR-218-1-3p	0	NA	NA	NA	NA	NA
hsa-miR-219a-1-3p	0.939723	-1.86195	0.987706	-1.88512	0.0594134	NA
hsa-miR-219a-2-3p	0	NA	NA	NA	NA	NA
hsa-miR-219a-5p	0.370732	-0.93845	0.885423	-1.05989	0.289195	NA
hsa-miR-219b-3p	0	NA	NA	NA	NA	NA
hsa-miR-222-5p	0	NA	NA	NA	NA	NA
hsa-miR-223-5p	0	NA	NA	NA	NA	NA
hsa-miR-2276-3p	0	NA	NA	NA	NA	NA
hsa-miR-2276-5p	0	NA	NA	NA	NA	NA
hsa-miR-2277-3p	0.246966	0.588935	0.752595	0.782539	0.433898	NA
hsa-miR-2277-5p	0	NA	NA	NA	NA	NA
hsa-miR-2355-3p	0.313527	0.863777	0.851422	1.01451	0.310339	NA
hsa-miR-2392	0.246966	0.588935	0.752595	0.782539	0.433898	NA
hsa-miR-23a-5p	0	NA	NA	NA	NA	NA
hsa-miR-2467-3p	0.717474	-1.57037	0.975828	-1.60927	0.107557	NA
hsa-miR-2467-5p	0	NA	NA	NA	NA	NA
hsa-miR-2681-3p	0	NA	NA	NA	NA	NA
hsa-miR-2681-5p	0	NA	NA	NA	NA	NA
hsa-miR-2682-3p	0	NA	NA	NA	NA	NA
hsa-miR-2682-5p	0.246966	0.588935	0.752595	0.782539	0.433898	NA
hsa-miR-26a-2-3p	0.434892	0.328561	0.918945	0.357541	0.720687	NA
hsa-miR-2861	0	NA	NA	NA	NA	NA
hsa-miR-2909	0	NA	NA	NA	NA	NA
hsa-miR-297	0	NA	NA	NA	NA	NA
hsa-miR-298	0	NA	NA	NA	NA	NA
hsa-miR-299-3p	0	NA	NA	NA	NA	NA
hsa-miR-299-5p	0	NA	NA	NA	NA	NA
hsa-miR-300	0	NA	NA	NA	NA	NA
hsa-miR-302e	0	NA	NA	NA	NA	NA
hsa-miR-302f	0	NA	NA	NA	NA	NA
hsa-miR-3064-3p	0	NA	NA	NA	NA	NA
hsa-miR-3074-3p	0.573134	0.122602	0.978053	0.125353	0.900244	NA
hsa-miR-3074-5p	0.143204	0.46072	0.688957	0.668722	0.503673	NA
hsa-miR-3115	0.560493	1.38682	0.952358	1.4562	0.145338	NA
hsa-miR-3116	0.170322	0.480433	0.698702	0.687608	0.4917	NA
hsa-miR-3117-5p	0	NA	NA	NA	NA	NA
hsa-miR-3118	0	NA	NA	NA	NA	NA
hsa-miR-3119	0	NA	NA	NA	NA	NA
hsa-miR-3120-3p	0	NA	NA	NA	NA	NA
hsa-miR-3120-5p	0	NA	NA	NA	NA	NA
hsa-miR-3121-3p	0	NA	NA	NA	NA	NA
hsa-miR-3121-5p	0	NA	NA	NA	NA	NA
hsa-miR-3122	0	NA	NA	NA	NA	NA
hsa-miR-3123	0	NA	NA	NA	NA	NA
hsa-miR-3124-3p	0	NA	NA	NA	NA	NA
hsa-miR-3125	0	NA	NA	NA	NA	NA
hsa-miR-3126-5p	0.96336	-0.877846	0.985771	-0.890517	0.373188	NA
hsa-miR-3127-5p	0.396519	-0.847831	0.860758	-0.984983	0.324633	NA
hsa-miR-3128	0	NA	NA	NA	NA	NA
hsa-miR-3129-5p	0.85354	-1.63593	0.977649	-1.67333	0.0942622	NA
hsa-miR-3130-3p	0	NA	NA	NA	NA	NA
hsa-miR-3131	0	NA	NA	NA	NA	NA
hsa-miR-3132	0.246966	0.588935	0.752595	0.782539	0.433898	NA
hsa-miR-3133	0	NA	NA	NA	NA	NA
hsa-miR-3134	0	NA	NA	NA	NA	NA
hsa-miR-3135a	0	NA	NA	NA	NA	NA
hsa-miR-3135b	0	NA	NA	NA	NA	NA
hsa-miR-3136-3p	0	NA	NA	NA	NA	NA
hsa-miR-3136-5p	0	NA	NA	NA	NA	NA
hsa-miR-3137	0	NA	NA	NA	NA	NA
hsa-miR-3138	0	NA	NA	NA	NA	NA
hsa-miR-3140-3p	0	NA	NA	NA	NA	NA
hsa-miR-3140-5p	0	NA	NA	NA	NA	NA
hsa-miR-3141	0	NA	NA	NA	NA	NA
hsa-miR-3142	0	NA	NA	NA	NA	NA
hsa-miR-3143	0	NA	NA	NA	NA	NA
hsa-miR-3144-3p	0	NA	NA	NA	NA	NA
hsa-miR-3144-5p	0	NA	NA	NA	NA	NA
hsa-miR-3145-3p	0.493932	1.06013	0.898466	1.17993	0.238028	NA
hsa-miR-3145-5p	0	NA	NA	NA	NA	NA
hsa-miR-3146	0.456731	1.17181	0.9198	1.27399	0.202669	NA
hsa-miR-3147	0	NA	NA	NA	NA	NA
hsa-miR-3148	0	NA	NA	NA	NA	NA
hsa-miR-3149	0	NA	NA	NA	NA	NA
hsa-miR-3150a-3p	0	NA	NA	NA	NA	NA
hsa-miR-3150a-5p	0	NA	NA	NA	NA	NA
hsa-miR-3150b-3p	0	NA	NA	NA	NA	NA
hsa-miR-3150b-5p	0	NA	NA	NA	NA	NA
hsa-miR-3151-3p	0	NA	NA	NA	NA	NA
hsa-miR-3151-5p	0	NA	NA	NA	NA	NA
hsa-miR-3152-3p	0	NA	NA	NA	NA	NA
hsa-miR-3152-5p	0	NA	NA	NA	NA	NA
hsa-miR-3153	0	NA	NA	NA	NA	NA
hsa-miR-3154	0	NA	NA	NA	NA	NA
hsa-miR-3155a	0.246966	0.588935	0.752595	0.782539	0.433898	NA
hsa-miR-3155b	0	NA	NA	NA	NA	NA
hsa-miR-3156-3p	0	NA	NA	NA	NA	NA
hsa-miR-3156-5p	0	NA	NA	NA	NA	NA
hsa-miR-3157-3p	0	NA	NA	NA	NA	NA
hsa-miR-3157-5p	0	NA	NA	NA	NA	NA
hsa-miR-3158-5p	0.429613	1.02273	0.888781	1.15072	0.249849	NA
hsa-miR-3159	0	NA	NA	NA	NA	NA
hsa-miR-3160-3p	0	NA	NA	NA	NA	NA
hsa-miR-3160-5p	0	NA	NA	NA	NA	NA
hsa-miR-3161	0	NA	NA	NA	NA	NA
hsa-miR-3162-3p	0	NA	NA	NA	NA	NA
hsa-miR-3162-5p	0	NA	NA	NA	NA	NA
hsa-miR-3163	0	NA	NA	NA	NA	NA
hsa-miR-3164	0.754833	-1.59412	0.977049	-1.63157	0.102771	NA
hsa-miR-3165	0.143204	0.46072	0.688957	0.668722	0.503673	NA
hsa-miR-3166	0	NA	NA	NA	NA	NA
hsa-miR-3167	0	NA	NA	NA	NA	NA
hsa-miR-3168	0	NA	NA	NA	NA	NA
hsa-miR-3169	0	NA	NA	NA	NA	NA
hsa-miR-3170	0.143204	0.46072	0.688957	0.668722	0.503673	NA
hsa-miR-3171	0	NA	NA	NA	NA	NA
hsa-miR-3173-3p	0.259607	-0.690378	0.811357	-0.850894	0.394828	NA
hsa-miR-3173-5p	0.313527	0.863777	0.851422	1.01451	0.310339	NA
hsa-miR-3175	0.795066	0.577657	0.983176	0.587542	0.55684	NA
hsa-miR-3177-5p	0	NA	NA	NA	NA	NA
hsa-miR-3178	0	NA	NA	NA	NA	NA
hsa-miR-3179	0	NA	NA	NA	NA	NA
hsa-miR-3180	0	NA	NA	NA	NA	NA
hsa-miR-3180-5p	0.111124	-0.381621	0.680822	-0.560529	0.575119	NA
hsa-miR-3181	0	NA	NA	NA	NA	NA
hsa-miR-3183	0	NA	NA	NA	NA	NA
hsa-miR-3184-3p	0	NA	NA	NA	NA	NA
hsa-miR-3184-5p	0	NA	NA	NA	NA	NA
hsa-miR-3185	0	NA	NA	NA	NA	NA
hsa-miR-3186-3p	0	NA	NA	NA	NA	NA
hsa-miR-3186-5p	0	NA	NA	NA	NA	NA
hsa-miR-3187-3p	0	NA	NA	NA	NA	NA
hsa-miR-3187-5p	0	NA	NA	NA	NA	NA
hsa-miR-3189-3p	0	NA	NA	NA	NA	NA
hsa-miR-3189-5p	0	NA	NA	NA	NA	NA
hsa-miR-3190-3p	0	NA	NA	NA	NA	NA
hsa-miR-3190-5p	0	NA	NA	NA	NA	NA
hsa-miR-3191-3p	0.222249	-0.540987	0.744463	-0.726681	0.467421	NA
hsa-miR-3191-5p	0	NA	NA	NA	NA	NA
hsa-miR-3192-3p	0	NA	NA	NA	NA	NA
hsa-miR-3192-5p	0	NA	NA	NA	NA	NA
hsa-miR-3193	0	NA	NA	NA	NA	NA
hsa-miR-3194-3p	0.417288	1.03414	0.894542	1.15605	0.247661	NA
hsa-miR-3195	0.148483	-0.420736	0.693947	-0.606294	0.544319	NA
hsa-miR-3196	0	NA	NA	NA	NA	NA
hsa-miR-3197	0	NA	NA	NA	NA	NA
hsa-miR-3198	0.246966	0.588935	0.752595	0.782539	0.433898	NA
hsa-miR-3199	0	NA	NA	NA	NA	NA
hsa-miR-3201	0	NA	NA	NA	NA	NA
hsa-miR-3202	0	NA	NA	NA	NA	NA
hsa-miR-320e	0.615772	-0.492836	0.960032	-0.513354	0.607704	NA
hsa-miR-323a-3p	0	NA	NA	NA	NA	NA
hsa-miR-323a-5p	0	NA	NA	NA	NA	NA
hsa-miR-323b-3p	0.148483	-0.420736	0.693947	-0.606294	0.544319	NA
hsa-miR-323b-5p	0	NA	NA	NA	NA	NA
hsa-miR-325	0	NA	NA	NA	NA	NA
hsa-miR-328-5p	0	NA	NA	NA	NA	NA
hsa-miR-329-3p	0	NA	NA	NA	NA	NA
hsa-miR-329-5p	0	NA	NA	NA	NA	NA
hsa-miR-335-3p	0.941716	0.104396	0.985198	0.105965	0.91561	NA
hsa-miR-337-3p	0	NA	NA	NA	NA	NA
hsa-miR-337-5p	0	NA	NA	NA	NA	NA
hsa-miR-33b-3p	0.42993	-0.209369	0.935466	-0.223813	0.822903	NA
hsa-miR-345-3p	0	NA	NA	NA	NA	NA
hsa-miR-34b-3p	0.370732	-0.93845	0.885423	-1.05989	0.289195	NA
hsa-miR-3529-3p	0	NA	NA	NA	NA	NA
hsa-miR-3529-5p	0	NA	NA	NA	NA	NA
hsa-miR-3591-3p	0	NA	NA	NA	NA	NA
hsa-miR-3606-3p	0	NA	NA	NA	NA	NA
hsa-miR-3606-5p	0	NA	NA	NA	NA	NA
hsa-miR-3607-5p	0.599935	1.42431	0.954215	1.49265	0.135528	NA
hsa-miR-3609	0	NA	NA	NA	NA	NA
hsa-miR-3610	0	NA	NA	NA	NA	NA
hsa-miR-3611	0	NA	NA	NA	NA	NA
hsa-miR-3612	0	NA	NA	NA	NA	NA
hsa-miR-3614-3p	0	NA	NA	NA	NA	NA
hsa-miR-3614-5p	0	NA	NA	NA	NA	NA
hsa-miR-3616-3p	0	NA	NA	NA	NA	NA
hsa-miR-3616-5p	0	NA	NA	NA	NA	NA
hsa-miR-3617-3p	0.493932	1.06013	0.898466	1.17993	0.238028	NA
hsa-miR-3617-5p	0	NA	NA	NA	NA	NA
hsa-miR-3618	0	NA	NA	NA	NA	NA
hsa-miR-3619-3p	0	NA	NA	NA	NA	NA
hsa-miR-3620-5p	0	NA	NA	NA	NA	NA
hsa-miR-3621	0	NA	NA	NA	NA	NA
hsa-miR-3622a-3p	0	NA	NA	NA	NA	NA
hsa-miR-3622a-5p	0	NA	NA	NA	NA	NA
hsa-miR-3622b-3p	0	NA	NA	NA	NA	NA
hsa-miR-3622b-5p	0	NA	NA	NA	NA	NA
hsa-miR-363-5p	0.417288	1.03414	0.894542	1.15605	0.247661	NA
hsa-miR-3646	0	NA	NA	NA	NA	NA
hsa-miR-3648	0	NA	NA	NA	NA	NA
hsa-miR-3649	0	NA	NA	NA	NA	NA
hsa-miR-3650	0	NA	NA	NA	NA	NA
hsa-miR-3651	0.642757	-1.38423	0.958124	-1.44473	0.148535	NA
hsa-miR-3652	0	NA	NA	NA	NA	NA
hsa-miR-3653-3p	0	NA	NA	NA	NA	NA
hsa-miR-3653-5p	0	NA	NA	NA	NA	NA
hsa-miR-3654	0	NA	NA	NA	NA	NA
hsa-miR-3655	0	NA	NA	NA	NA	NA
hsa-miR-3656	0	NA	NA	NA	NA	NA
hsa-miR-3657	0	NA	NA	NA	NA	NA
hsa-miR-3658	0	NA	NA	NA	NA	NA
hsa-miR-3659	0.346743	-0.844488	0.862474	-0.979146	0.327508	NA
hsa-miR-365a-5p	0.568991	-1.34413	0.956468	-1.40531	0.15993	NA
hsa-miR-365b-5p	0.246966	0.588935	0.752595	0.782539	0.433898	NA
hsa-miR-3660	0	NA	NA	NA	NA	NA
hsa-miR-3662	0	NA	NA	NA	NA	NA
hsa-miR-3663-3p	0	NA	NA	NA	NA	NA
hsa-miR-3663-5p	0	NA	NA	NA	NA	NA
hsa-miR-3664-3p	0	NA	NA	NA	NA	NA
hsa-miR-3664-5p	0	NA	NA	NA	NA	NA
hsa-miR-3665	0	NA	NA	NA	NA	NA
hsa-miR-3666	0	NA	NA	NA	NA	NA
hsa-miR-3667-3p	0	NA	NA	NA	NA	NA
hsa-miR-3667-5p	0	NA	NA	NA	NA	NA
hsa-miR-3668	0	NA	NA	NA	NA	NA
hsa-miR-367-5p	0	NA	NA	NA	NA	NA
hsa-miR-3670	0	NA	NA	NA	NA	NA
hsa-miR-3671	0	NA	NA	NA	NA	NA
hsa-miR-3672	0	NA	NA	NA	NA	NA
hsa-miR-3674	0	NA	NA	NA	NA	NA
hsa-miR-3675-3p	0	NA	NA	NA	NA	NA
hsa-miR-3675-5p	0	NA	NA	NA	NA	NA
hsa-miR-3677-3p	0.510967	1.14734	0.913672	1.25574	0.20921	NA
hsa-miR-3677-5p	0	NA	NA	NA	NA	NA
hsa-miR-3678-3p	0	NA	NA	NA	NA	NA
hsa-miR-3678-5p	0	NA	NA	NA	NA	NA
hsa-miR-3680-3p	0	NA	NA	NA	NA	NA
hsa-miR-3680-5p	0.148483	-0.420736	0.693947	-0.606294	0.544319	NA
hsa-miR-3681-3p	0	NA	NA	NA	NA	NA
hsa-miR-3681-5p	0	NA	NA	NA	NA	NA
hsa-miR-3682-3p	0	NA	NA	NA	NA	NA
hsa-miR-3682-5p	0	NA	NA	NA	NA	NA
hsa-miR-3683	0	NA	NA	NA	NA	NA
hsa-miR-3684	0.170322	0.480433	0.698702	0.687608	0.4917	NA
hsa-miR-3685	0.170322	0.480433	0.698702	0.687608	0.4917	NA
hsa-miR-3686	0	NA	NA	NA	NA	NA
hsa-miR-3687	0	NA	NA	NA	NA	NA
hsa-miR-3688-3p	0	NA	NA	NA	NA	NA
hsa-miR-3688-5p	0	NA	NA	NA	NA	NA
hsa-miR-3689a-3p	0	NA	NA	NA	NA	NA
hsa-miR-3689a-5p	0	NA	NA	NA	NA	NA
hsa-miR-3689b-3p	0	NA	NA	NA	NA	NA
hsa-miR-3689b-5p	0	NA	NA	NA	NA	NA
hsa-miR-3689c	0	NA	NA	NA	NA	NA
hsa-miR-3689d	0	NA	NA	NA	NA	NA
hsa-miR-3689e	0	NA	NA	NA	NA	NA
hsa-miR-3689f	0	NA	NA	NA	NA	NA
hsa-miR-369-3p	0	NA	NA	NA	NA	NA
hsa-miR-369-5p	0.742416	-1.38988	0.956214	-1.45352	0.146079	NA
hsa-miR-3690	0	NA	NA	NA	NA	NA
hsa-miR-3691-3p	0	NA	NA	NA	NA	NA
hsa-miR-3691-5p	0	NA	NA	NA	NA	NA
hsa-miR-3692-3p	0	NA	NA	NA	NA	NA
hsa-miR-3692-5p	0	NA	NA	NA	NA	NA
hsa-miR-370-3p	0	NA	NA	NA	NA	NA
hsa-miR-370-5p	0	NA	NA	NA	NA	NA
hsa-miR-3713	0	NA	NA	NA	NA	NA
hsa-miR-3714	0	NA	NA	NA	NA	NA
hsa-miR-371a-3p	0.170322	0.480433	0.698702	0.687608	0.4917	NA
hsa-miR-371a-5p	0	NA	NA	NA	NA	NA
hsa-miR-371b-3p	0.346743	-0.844488	0.862474	-0.979146	0.327508	NA
hsa-miR-371b-5p	0	NA	NA	NA	NA	NA
hsa-miR-372-3p	0	NA	NA	NA	NA	NA
hsa-miR-372-5p	0	NA	NA	NA	NA	NA
hsa-miR-373-3p	0	NA	NA	NA	NA	NA
hsa-miR-373-5p	0	NA	NA	NA	NA	NA
hsa-miR-374a-3p	0.291687	0.0163989	0.842982	0.0194534	0.984479	NA
hsa-miR-374c-3p	0	NA	NA	NA	NA	NA
hsa-miR-374c-5p	0.654171	1.49119	0.961076	1.55159	0.120761	NA
hsa-miR-376a-2-5p	0	NA	NA	NA	NA	NA
hsa-miR-376a-3p	0	NA	NA	NA	NA	NA
hsa-miR-376a-5p	0	NA	NA	NA	NA	NA
hsa-miR-376b-3p	0	NA	NA	NA	NA	NA
hsa-miR-376b-5p	0	NA	NA	NA	NA	NA
hsa-miR-376c-5p	0	NA	NA	NA	NA	NA
hsa-miR-377-3p	0	NA	NA	NA	NA	NA
hsa-miR-377-5p	0	NA	NA	NA	NA	NA
hsa-miR-378c	0.420508	-1.0135	0.902813	-1.1226	0.261606	NA
hsa-miR-378h	0.198259	-0.460396	0.706224	-0.651912	0.514458	NA
hsa-miR-378j	0.632332	0.706945	0.975561	0.724655	0.468664	NA
hsa-miR-379-3p	0	NA	NA	NA	NA	NA
hsa-miR-380-3p	0	NA	NA	NA	NA	NA
hsa-miR-380-5p	0	NA	NA	NA	NA	NA
hsa-miR-381-5p	0.313527	0.863777	0.851422	1.01451	0.310339	NA
hsa-miR-382-3p	0	NA	NA	NA	NA	NA
hsa-miR-382-5p	0.198259	-0.460396	0.706224	-0.651912	0.514458	NA
hsa-miR-383-3p	0	NA	NA	NA	NA	NA
hsa-miR-384	0	NA	NA	NA	NA	NA
hsa-miR-3907	0	NA	NA	NA	NA	NA
hsa-miR-3908	0	NA	NA	NA	NA	NA
hsa-miR-3911	0.340645	0.828677	0.839662	0.986918	0.323683	NA
hsa-miR-3912-5p	0.246966	0.588935	0.752595	0.782539	0.433898	NA
hsa-miR-3913-3p	0	NA	NA	NA	NA	NA
hsa-miR-3913-5p	0	NA	NA	NA	NA	NA
hsa-miR-3914	0	NA	NA	NA	NA	NA
hsa-miR-3915	0	NA	NA	NA	NA	NA
hsa-miR-3916	0	NA	NA	NA	NA	NA
hsa-miR-3917	0	NA	NA	NA	NA	NA
hsa-miR-3918	0.510967	1.14734	0.913672	1.25574	0.20921	NA
hsa-miR-3919	0	NA	NA	NA	NA	NA
hsa-miR-3920	0	NA	NA	NA	NA	NA
hsa-miR-3921	0	NA	NA	NA	NA	NA
hsa-miR-3922-3p	0	NA	NA	NA	NA	NA
hsa-miR-3922-5p	0	NA	NA	NA	NA	NA
hsa-miR-3923	0	NA	NA	NA	NA	NA
hsa-miR-3924	0	NA	NA	NA	NA	NA
hsa-miR-3925-3p	0	NA	NA	NA	NA	NA
hsa-miR-3925-5p	0	NA	NA	NA	NA	NA
hsa-miR-3926	0	NA	NA	NA	NA	NA
hsa-miR-3927-3p	0	NA	NA	NA	NA	NA
hsa-miR-3927-5p	0	NA	NA	NA	NA	NA
hsa-miR-3928-5p	0	NA	NA	NA	NA	NA
hsa-miR-3929	0.246966	0.588935	0.752595	0.782539	0.433898	NA
hsa-miR-3934-3p	0.170322	0.480433	0.698702	0.687608	0.4917	NA
hsa-miR-3934-5p	0	NA	NA	NA	NA	NA
hsa-miR-3935	0	NA	NA	NA	NA	NA
hsa-miR-3936	0	NA	NA	NA	NA	NA
hsa-miR-3937	0	NA	NA	NA	NA	NA
hsa-miR-3939	0.222249	-0.540987	0.744463	-0.726681	0.467421	NA
hsa-miR-3940-3p	0.97291	-0.315913	0.989801	-0.319168	0.749599	NA
hsa-miR-3940-5p	0	NA	NA	NA	NA	NA
hsa-miR-3941	0.481856	-1.14796	0.926937	-1.23845	0.21555	NA
hsa-miR-3942-3p	0	NA	NA	NA	NA	NA
hsa-miR-3942-5p	0	NA	NA	NA	NA	NA
hsa-miR-3943	0	NA	NA	NA	NA	NA
hsa-miR-3944-3p	0	NA	NA	NA	NA	NA
hsa-miR-3944-5p	0.309384	-0.77941	0.842779	-0.924809	0.355065	NA
hsa-miR-3945	0	NA	NA	NA	NA	NA
hsa-miR-3972	0	NA	NA	NA	NA	NA
hsa-miR-3973	0	NA	NA	NA	NA	NA
hsa-miR-3974	0	NA	NA	NA	NA	NA
hsa-miR-3975	0	NA	NA	NA	NA	NA
hsa-miR-3976	0	NA	NA	NA	NA	NA
hsa-miR-3977	0	NA	NA	NA	NA	NA
hsa-miR-3978	0	NA	NA	NA	NA	NA
hsa-miR-409-3p	0	NA	NA	NA	NA	NA
hsa-miR-410-3p	0	NA	NA	NA	NA	NA
hsa-miR-410-5p	0	NA	NA	NA	NA	NA
hsa-miR-411-3p	0	NA	NA	NA	NA	NA
hsa-miR-411-5p	0.286408	0.724345	0.805345	0.899421	0.368428	NA
hsa-miR-412-3p	0	NA	NA	NA	NA	NA
hsa-miR-412-5p	0	NA	NA	NA	NA	NA
hsa-miR-4251	0	NA	NA	NA	NA	NA
hsa-miR-4252	0	NA	NA	NA	NA	NA
hsa-miR-4253	0	NA	NA	NA	NA	NA
hsa-miR-4254	0.408091	-0.999163	0.899456	-1.11085	0.266632	NA
hsa-miR-4255	0	NA	NA	NA	NA	NA
hsa-miR-4256	0	NA	NA	NA	NA	NA
hsa-miR-4257	0	NA	NA	NA	NA	NA
hsa-miR-4258	0	NA	NA	NA	NA	NA
hsa-miR-4259	0	NA	NA	NA	NA	NA
hsa-miR-4260	0	NA	NA	NA	NA	NA
hsa-miR-4261	0	NA	NA	NA	NA	NA
hsa-miR-4262	0	NA	NA	NA	NA	NA
hsa-miR-4263	0	NA	NA	NA	NA	NA
hsa-miR-4264	0	NA	NA	NA	NA	NA
hsa-miR-4265	0	NA	NA	NA	NA	NA
hsa-miR-4266	0	NA	NA	NA	NA	NA
hsa-miR-4267	0	NA	NA	NA	NA	NA
hsa-miR-4268	0	NA	NA	NA	NA	NA
hsa-miR-4269	0	NA	NA	NA	NA	NA
hsa-miR-4270	0	NA	NA	NA	NA	NA
hsa-miR-4271	0	NA	NA	NA	NA	NA
hsa-miR-4272	0	NA	NA	NA	NA	NA
hsa-miR-4273	0	NA	NA	NA	NA	NA
hsa-miR-4274	0	NA	NA	NA	NA	NA
hsa-miR-4275	0	NA	NA	NA	NA	NA
hsa-miR-4276	0	NA	NA	NA	NA	NA
hsa-miR-4277	0	NA	NA	NA	NA	NA
hsa-miR-4278	0	NA	NA	NA	NA	NA
hsa-miR-4279	0	NA	NA	NA	NA	NA
hsa-miR-4280	0	NA	NA	NA	NA	NA
hsa-miR-4281	0	NA	NA	NA	NA	NA
hsa-miR-4282	0	NA	NA	NA	NA	NA
hsa-miR-4283	0	NA	NA	NA	NA	NA
hsa-miR-4285	0	NA	NA	NA	NA	NA
hsa-miR-4287	0	NA	NA	NA	NA	NA
hsa-miR-4288	0	NA	NA	NA	NA	NA
hsa-miR-4289	0	NA	NA	NA	NA	NA
hsa-miR-429	0.291687	0.0163989	0.842982	0.0194534	0.984479	NA
hsa-miR-4290	0	NA	NA	NA	NA	NA
hsa-miR-4292	0	NA	NA	NA	NA	NA
hsa-miR-4293	0	NA	NA	NA	NA	NA
hsa-miR-4294	0	NA	NA	NA	NA	NA
hsa-miR-4295	0	NA	NA	NA	NA	NA
hsa-miR-4296	0	NA	NA	NA	NA	NA
hsa-miR-4297	0	NA	NA	NA	NA	NA
hsa-miR-4298	0	NA	NA	NA	NA	NA
hsa-miR-4299	0	NA	NA	NA	NA	NA
hsa-miR-4300	0	NA	NA	NA	NA	NA
hsa-miR-4301	0	NA	NA	NA	NA	NA
hsa-miR-4302	0	NA	NA	NA	NA	NA
hsa-miR-4303	0	NA	NA	NA	NA	NA
hsa-miR-4304	0	NA	NA	NA	NA	NA
hsa-miR-4305	0	NA	NA	NA	NA	NA
hsa-miR-4306	0.841939	1.14213	0.989644	1.15408	0.248468	NA
hsa-miR-4307	0	NA	NA	NA	NA	NA
hsa-miR-4308	0	NA	NA	NA	NA	NA
hsa-miR-4309	0	NA	NA	NA	NA	NA
hsa-miR-431-3p	0	NA	NA	NA	NA	NA
hsa-miR-431-5p	0	NA	NA	NA	NA	NA
hsa-miR-4310	0	NA	NA	NA	NA	NA
hsa-miR-4311	0	NA	NA	NA	NA	NA
hsa-miR-4312	0	NA	NA	NA	NA	NA
hsa-miR-4313	0	NA	NA	NA	NA	NA
hsa-miR-4314	0	NA	NA	NA	NA	NA
hsa-miR-4315	0	NA	NA	NA	NA	NA
hsa-miR-4316	0	NA	NA	NA	NA	NA
hsa-miR-4317	0	NA	NA	NA	NA	NA
hsa-miR-4318	0	NA	NA	NA	NA	NA
hsa-miR-4319	0	NA	NA	NA	NA	NA
hsa-miR-432-3p	0	NA	NA	NA	NA	NA
hsa-miR-432-5p	0	NA	NA	NA	NA	NA
hsa-miR-4320	0	NA	NA	NA	NA	NA
hsa-miR-4321	0	NA	NA	NA	NA	NA
hsa-miR-4322	0	NA	NA	NA	NA	NA
hsa-miR-4323	0	NA	NA	NA	NA	NA
hsa-miR-4324	0.148483	-0.420736	0.693947	-0.606294	0.544319	NA
hsa-miR-4325	0	NA	NA	NA	NA	NA
hsa-miR-4327	0	NA	NA	NA	NA	NA
hsa-miR-4328	0	NA	NA	NA	NA	NA
hsa-miR-4329	0	NA	NA	NA	NA	NA
hsa-miR-433-3p	0	NA	NA	NA	NA	NA
hsa-miR-433-5p	0	NA	NA	NA	NA	NA
hsa-miR-4330	0	NA	NA	NA	NA	NA
hsa-miR-4417	0	NA	NA	NA	NA	NA
hsa-miR-4418	0	NA	NA	NA	NA	NA
hsa-miR-4419a	0	NA	NA	NA	NA	NA
hsa-miR-4419b	0	NA	NA	NA	NA	NA
hsa-miR-4420	0	NA	NA	NA	NA	NA
hsa-miR-4424	0.170322	0.480433	0.698702	0.687608	0.4917	NA
hsa-miR-4425	0	NA	NA	NA	NA	NA
hsa-miR-4426	0	NA	NA	NA	NA	NA
hsa-miR-4427	0	NA	NA	NA	NA	NA
hsa-miR-4428	0.198259	-0.460396	0.706224	-0.651912	0.514458	NA
hsa-miR-4430	0	NA	NA	NA	NA	NA
hsa-miR-4431	0	NA	NA	NA	NA	NA
hsa-miR-4432	0	NA	NA	NA	NA	NA
hsa-miR-4433a-3p	0	NA	NA	NA	NA	NA
hsa-miR-4433a-5p	0	NA	NA	NA	NA	NA
hsa-miR-4433b-3p	0	NA	NA	NA	NA	NA
hsa-miR-4433b-5p	0	NA	NA	NA	NA	NA
hsa-miR-4434	0	NA	NA	NA	NA	NA
hsa-miR-4435	0	NA	NA	NA	NA	NA
hsa-miR-4436a	0	NA	NA	NA	NA	NA
hsa-miR-4436b-3p	0	NA	NA	NA	NA	NA
hsa-miR-4436b-5p	0	NA	NA	NA	NA	NA
hsa-miR-4437	0	NA	NA	NA	NA	NA
hsa-miR-4438	0	NA	NA	NA	NA	NA
hsa-miR-4439	0	NA	NA	NA	NA	NA
hsa-miR-4440	0.170322	0.480433	0.698702	0.687608	0.4917	NA
hsa-miR-4441	0	NA	NA	NA	NA	NA
hsa-miR-4442	0	NA	NA	NA	NA	NA
hsa-miR-4443	0.286408	0.724345	0.805345	0.899421	0.368428	NA
hsa-miR-4444	0	NA	NA	NA	NA	NA
hsa-miR-4445-3p	0	NA	NA	NA	NA	NA
hsa-miR-4445-5p	0	NA	NA	NA	NA	NA
hsa-miR-4446-3p	0	NA	NA	NA	NA	NA
hsa-miR-4446-5p	0	NA	NA	NA	NA	NA
hsa-miR-4447	0	NA	NA	NA	NA	NA
hsa-miR-4448	0	NA	NA	NA	NA	NA
hsa-miR-4449	0	NA	NA	NA	NA	NA
hsa-miR-4450	0	NA	NA	NA	NA	NA
hsa-miR-4451	0.757933	1.60051	0.970468	1.64922	0.099103	NA
hsa-miR-4452	0	NA	NA	NA	NA	NA
hsa-miR-4453	0	NA	NA	NA	NA	NA
hsa-miR-4456	0	NA	NA	NA	NA	NA
hsa-miR-4457	0	NA	NA	NA	NA	NA
hsa-miR-4458	0	NA	NA	NA	NA	NA
hsa-miR-4459	0	NA	NA	NA	NA	NA
hsa-miR-4460	0.170322	0.480433	0.698702	0.687608	0.4917	NA
hsa-miR-4461	0	NA	NA	NA	NA	NA
hsa-miR-4462	0	NA	NA	NA	NA	NA
hsa-miR-4463	0	NA	NA	NA	NA	NA
hsa-miR-4464	0	NA	NA	NA	NA	NA
hsa-miR-4465	0	NA	NA	NA	NA	NA
hsa-miR-4466	0	NA	NA	NA	NA	NA
hsa-miR-4467	0.730815	1.66048	0.975841	1.70159	0.0888321	NA
hsa-miR-4468	0	NA	NA	NA	NA	NA
hsa-miR-4469	0.198259	-0.460396	0.706224	-0.651912	0.514458	NA
hsa-miR-4470	0.286408	0.724345	0.805345	0.899421	0.368428	NA
hsa-miR-4471	0	NA	NA	NA	NA	NA
hsa-miR-4472	0	NA	NA	NA	NA	NA
hsa-miR-4474-3p	0.170322	0.480433	0.698702	0.687608	0.4917	NA
hsa-miR-4474-5p	0	NA	NA	NA	NA	NA
hsa-miR-4475	0	NA	NA	NA	NA	NA
hsa-miR-4476	0	NA	NA	NA	NA	NA
hsa-miR-4477a	0	NA	NA	NA	NA	NA
hsa-miR-4477b	0	NA	NA	NA	NA	NA
hsa-miR-4478	0.111124	-0.381621	0.680822	-0.560529	0.575119	NA
hsa-miR-4479	0	NA	NA	NA	NA	NA
hsa-miR-448	0	NA	NA	NA	NA	NA
hsa-miR-4480	0	NA	NA	NA	NA	NA
hsa-miR-4481	0	NA	NA	NA	NA	NA
hsa-miR-4482-3p	0	NA	NA	NA	NA	NA
hsa-miR-4482-5p	0	NA	NA	NA	NA	NA
hsa-miR-4483	0	NA	NA	NA	NA	NA
hsa-miR-4484	0	NA	NA	NA	NA	NA
hsa-miR-4485-5p	0	NA	NA	NA	NA	NA
hsa-miR-4486	0	NA	NA	NA	NA	NA
hsa-miR-4487	0	NA	NA	NA	NA	NA
hsa-miR-4488	0.495226	-1.12172	0.923628	-1.21447	0.224569	NA
hsa-miR-4489	0	NA	NA	NA	NA	NA
hsa-miR-4490	0.601071	-0.600684	0.978193	-0.614075	0.539166	NA
hsa-miR-4491	0	NA	NA	NA	NA	NA
hsa-miR-4492	0	NA	NA	NA	NA	NA
hsa-miR-4493	0	NA	NA	NA	NA	NA
hsa-miR-4494	0	NA	NA	NA	NA	NA
hsa-miR-4495	0	NA	NA	NA	NA	NA
hsa-miR-4496	0	NA	NA	NA	NA	NA
hsa-miR-4498	0.198259	-0.460396	0.706224	-0.651912	0.514458	NA
hsa-miR-4499	0	NA	NA	NA	NA	NA
hsa-miR-449b-3p	0.618768	-1.32898	0.953056	-1.39444	0.163185	NA
hsa-miR-449b-5p	0.39017	0.990572	0.884723	1.11964	0.262867	NA
hsa-miR-449c-3p	0	NA	NA	NA	NA	NA
hsa-miR-4501	0	NA	NA	NA	NA	NA
hsa-miR-4502	0	NA	NA	NA	NA	NA
hsa-miR-4503	0	NA	NA	NA	NA	NA
hsa-miR-4504	0.519215	-1.21155	0.937275	-1.29263	0.196139	NA
hsa-miR-4505	0	NA	NA	NA	NA	NA
hsa-miR-4507	0	NA	NA	NA	NA	NA
hsa-miR-4508	0.170322	0.480433	0.698702	0.687608	0.4917	NA
hsa-miR-4509	0	NA	NA	NA	NA	NA
hsa-miR-450a-1-3p	0.313527	0.863777	0.851422	1.01451	0.310339	NA
hsa-miR-450a-2-3p	0.780341	1.63282	0.973124	1.67792	0.0933627	NA
hsa-miR-450b-3p	0.643709	-1.3498	0.954935	-1.4135	0.157509	NA
hsa-miR-4510	0	NA	NA	NA	NA	NA
hsa-miR-4511	0	NA	NA	NA	NA	NA
hsa-miR-4512	0.198259	-0.460396	0.706224	-0.651912	0.514458	NA
hsa-miR-4513	0	NA	NA	NA	NA	NA
hsa-miR-4514	0	NA	NA	NA	NA	NA
hsa-miR-4515	0	NA	NA	NA	NA	NA
hsa-miR-4516	0	NA	NA	NA	NA	NA
hsa-miR-4517	0	NA	NA	NA	NA	NA
hsa-miR-4518	0	NA	NA	NA	NA	NA
hsa-miR-4519	0	NA	NA	NA	NA	NA
hsa-miR-451b	0	NA	NA	NA	NA	NA
hsa-miR-452-3p	0	NA	NA	NA	NA	NA
hsa-miR-4520-2-3p	0	NA	NA	NA	NA	NA
hsa-miR-4520-3p	0	NA	NA	NA	NA	NA
hsa-miR-4520-5p	0	NA	NA	NA	NA	NA
hsa-miR-4522	0	NA	NA	NA	NA	NA
hsa-miR-4523	0	NA	NA	NA	NA	NA
hsa-miR-4524a-3p	0.846901	1.8357	0.984169	1.86523	0.0621489	NA
hsa-miR-4524a-5p	0	NA	NA	NA	NA	NA
hsa-miR-4524b-3p	0	NA	NA	NA	NA	NA
hsa-miR-4524b-5p	0	NA	NA	NA	NA	NA
hsa-miR-4525	0	NA	NA	NA	NA	NA
hsa-miR-4526	0	NA	NA	NA	NA	NA
hsa-miR-4527	0	NA	NA	NA	NA	NA
hsa-miR-4528	0	NA	NA	NA	NA	NA
hsa-miR-4529-3p	0	NA	NA	NA	NA	NA
hsa-miR-4529-5p	0	NA	NA	NA	NA	NA
hsa-miR-4530	0	NA	NA	NA	NA	NA
hsa-miR-4531	0	NA	NA	NA	NA	NA
hsa-miR-4532	0.566841	-0.360393	0.948553	-0.37994	0.70399	NA
hsa-miR-4533	0	NA	NA	NA	NA	NA
hsa-miR-4534	0	NA	NA	NA	NA	NA
hsa-miR-4535	0	NA	NA	NA	NA	NA
hsa-miR-4536-3p	0.493932	1.06013	0.898466	1.17993	0.238028	NA
hsa-miR-4536-5p	0	NA	NA	NA	NA	NA
hsa-miR-4537	0	NA	NA	NA	NA	NA
hsa-miR-4538	0	NA	NA	NA	NA	NA
hsa-miR-4539	0	NA	NA	NA	NA	NA
hsa-miR-4540	0	NA	NA	NA	NA	NA
hsa-miR-4632-3p	0	NA	NA	NA	NA	NA
hsa-miR-4632-5p	0	NA	NA	NA	NA	NA
hsa-miR-4633-3p	0	NA	NA	NA	NA	NA
hsa-miR-4633-5p	0	NA	NA	NA	NA	NA
hsa-miR-4634	0	NA	NA	NA	NA	NA
hsa-miR-4635	0	NA	NA	NA	NA	NA
hsa-miR-4637	0	NA	NA	NA	NA	NA
hsa-miR-4638-3p	0	NA	NA	NA	NA	NA
hsa-miR-4638-5p	0	NA	NA	NA	NA	NA
hsa-miR-4639-3p	0	NA	NA	NA	NA	NA
hsa-miR-4639-5p	0	NA	NA	NA	NA	NA
hsa-miR-4640-3p	0.370732	-0.93845	0.885423	-1.05989	0.289195	NA
hsa-miR-4640-5p	0	NA	NA	NA	NA	NA
hsa-miR-4642	0	NA	NA	NA	NA	NA
hsa-miR-4643	0	NA	NA	NA	NA	NA
hsa-miR-4644	0	NA	NA	NA	NA	NA
hsa-miR-4645-3p	0	NA	NA	NA	NA	NA
hsa-miR-4645-5p	0	NA	NA	NA	NA	NA
hsa-miR-4646-3p	0	NA	NA	NA	NA	NA
hsa-miR-4646-5p	0	NA	NA	NA	NA	NA
hsa-miR-4647	0.198259	-0.460396	0.706224	-0.651912	0.514458	NA
hsa-miR-4648	0	NA	NA	NA	NA	NA
hsa-miR-4649-3p	0	NA	NA	NA	NA	NA
hsa-miR-4649-5p	0	NA	NA	NA	NA	NA
hsa-miR-4650-3p	0	NA	NA	NA	NA	NA
hsa-miR-4650-5p	0	NA	NA	NA	NA	NA
hsa-miR-4651	0	NA	NA	NA	NA	NA
hsa-miR-4652-3p	0	NA	NA	NA	NA	NA
hsa-miR-4652-5p	0	NA	NA	NA	NA	NA
hsa-miR-4653-3p	0	NA	NA	NA	NA	NA
hsa-miR-4653-5p	0	NA	NA	NA	NA	NA
hsa-miR-4654	0.222249	-0.540987	0.744463	-0.726681	0.467421	NA
hsa-miR-4655-3p	0	NA	NA	NA	NA	NA
hsa-miR-4655-5p	0	NA	NA	NA	NA	NA
hsa-miR-4657	0	NA	NA	NA	NA	NA
hsa-miR-4658	0	NA	NA	NA	NA	NA
hsa-miR-4659a-3p	0	NA	NA	NA	NA	NA
hsa-miR-4659a-5p	0	NA	NA	NA	NA	NA
hsa-miR-4659b-3p	0	NA	NA	NA	NA	NA
hsa-miR-4659b-5p	0	NA	NA	NA	NA	NA
hsa-miR-466	0	NA	NA	NA	NA	NA
hsa-miR-4660	0.467289	-0.245167	0.9272	-0.264417	0.791459	NA
hsa-miR-4661-3p	0	NA	NA	NA	NA	NA
hsa-miR-4661-5p	0.964664	-1.79183	0.984884	-1.81933	0.0688611	NA
hsa-miR-4662a-3p	0.246966	0.588935	0.752595	0.782539	0.433898	NA
hsa-miR-4662b	0	NA	NA	NA	NA	NA
hsa-miR-4663	0	NA	NA	NA	NA	NA
hsa-miR-4664-3p	0	NA	NA	NA	NA	NA
hsa-miR-4664-5p	0.560493	1.38682	0.952358	1.4562	0.145338	NA
hsa-miR-4665-3p	0	NA	NA	NA	NA	NA
hsa-miR-4666a-3p	0	NA	NA	NA	NA	NA
hsa-miR-4666a-5p	0	NA	NA	NA	NA	NA
hsa-miR-4666b	0	NA	NA	NA	NA	NA
hsa-miR-4667-5p	0	NA	NA	NA	NA	NA
hsa-miR-4668-3p	0	NA	NA	NA	NA	NA
hsa-miR-4668-5p	0	NA	NA	NA	NA	NA
hsa-miR-4669	0	NA	NA	NA	NA	NA
hsa-miR-4670-3p	0	NA	NA	NA	NA	NA
hsa-miR-4670-5p	0	NA	NA	NA	NA	NA
hsa-miR-4671-3p	0	NA	NA	NA	NA	NA
hsa-miR-4671-5p	0	NA	NA	NA	NA	NA
hsa-miR-4672	0.370732	-0.93845	0.885423	-1.05989	0.289195	NA
hsa-miR-4673	0	NA	NA	NA	NA	NA
hsa-miR-4674	0	NA	NA	NA	NA	NA
hsa-miR-4675	0	NA	NA	NA	NA	NA
hsa-miR-4676-3p	0	NA	NA	NA	NA	NA
hsa-miR-4676-5p	0	NA	NA	NA	NA	NA
hsa-miR-4677-5p	0	NA	NA	NA	NA	NA
hsa-miR-4678	0	NA	NA	NA	NA	NA
hsa-miR-4679	0	NA	NA	NA	NA	NA
hsa-miR-4680-3p	0	NA	NA	NA	NA	NA
hsa-miR-4680-5p	0	NA	NA	NA	NA	NA
hsa-miR-4681	0	NA	NA	NA	NA	NA
hsa-miR-4682	0	NA	NA	NA	NA	NA
hsa-miR-4684-3p	0.495226	-1.12172	0.923628	-1.21447	0.224569	NA
hsa-miR-4684-5p	0	NA	NA	NA	NA	NA
hsa-miR-4685-5p	0	NA	NA	NA	NA	NA
hsa-miR-4686	0	NA	NA	NA	NA	NA
hsa-miR-4687-3p	0	NA	NA	NA	NA	NA
hsa-miR-4687-5p	0	NA	NA	NA	NA	NA
hsa-miR-4688	0	NA	NA	NA	NA	NA
hsa-miR-4689	0	NA	NA	NA	NA	NA
hsa-miR-4690-3p	0.799331	-0.879518	0.988858	-0.889428	0.373773	NA
hsa-miR-4690-5p	0	NA	NA	NA	NA	NA
hsa-miR-4691-3p	0	NA	NA	NA	NA	NA
hsa-miR-4691-5p	0	NA	NA	NA	NA	NA
hsa-miR-4692	0	NA	NA	NA	NA	NA
hsa-miR-4693-3p	0	NA	NA	NA	NA	NA
hsa-miR-4693-5p	0	NA	NA	NA	NA	NA
hsa-miR-4694-3p	0	NA	NA	NA	NA	NA
hsa-miR-4694-5p	0	NA	NA	NA	NA	NA
hsa-miR-4695-3p	0	NA	NA	NA	NA	NA
hsa-miR-4695-5p	0	NA	NA	NA	NA	NA
hsa-miR-4696	0	NA	NA	NA	NA	NA
hsa-miR-4697-3p	0	NA	NA	NA	NA	NA
hsa-miR-4697-5p	0	NA	NA	NA	NA	NA
hsa-miR-4698	0	NA	NA	NA	NA	NA
hsa-miR-4699-3p	0	NA	NA	NA	NA	NA
hsa-miR-4699-5p	0	NA	NA	NA	NA	NA
hsa-miR-4700-3p	0	NA	NA	NA	NA	NA
hsa-miR-4700-5p	0	NA	NA	NA	NA	NA
hsa-miR-4701-3p	0	NA	NA	NA	NA	NA
hsa-miR-4701-5p	0.286408	0.724345	0.805345	0.899421	0.368428	NA
hsa-miR-4703-3p	0	NA	NA	NA	NA	NA
hsa-miR-4703-5p	0	NA	NA	NA	NA	NA
hsa-miR-4704-3p	0	NA	NA	NA	NA	NA
hsa-miR-4704-5p	0.246966	0.588935	0.752595	0.782539	0.433898	NA
hsa-miR-4705	0	NA	NA	NA	NA	NA
hsa-miR-4706	0	NA	NA	NA	NA	NA
hsa-miR-4707-3p	0.656126	-1.439	0.966012	-1.48963	0.136321	NA
hsa-miR-4707-5p	0.445449	-0.964625	0.888796	-1.08532	0.277781	NA
hsa-miR-4708-3p	0	NA	NA	NA	NA	NA
hsa-miR-4708-5p	0	NA	NA	NA	NA	NA
hsa-miR-4709-3p	0	NA	NA	NA	NA	NA
hsa-miR-4709-5p	0.560493	1.38682	0.952358	1.4562	0.145338	NA
hsa-miR-4710	0	NA	NA	NA	NA	NA
hsa-miR-4711-3p	0	NA	NA	NA	NA	NA
hsa-miR-4711-5p	0	NA	NA	NA	NA	NA
hsa-miR-4712-3p	0	NA	NA	NA	NA	NA
hsa-miR-4712-5p	0	NA	NA	NA	NA	NA
hsa-miR-4713-3p	0	NA	NA	NA	NA	NA
hsa-miR-4713-5p	0	NA	NA	NA	NA	NA
hsa-miR-4714-3p	0.445226	0.0887327	0.912341	0.0972583	0.922521	NA
hsa-miR-4714-5p	0	NA	NA	NA	NA	NA
hsa-miR-4715-3p	0	NA	NA	NA	NA	NA
hsa-miR-4715-5p	0	NA	NA	NA	NA	NA
hsa-miR-4716-3p	0	NA	NA	NA	NA	NA
hsa-miR-4716-5p	0	NA	NA	NA	NA	NA
hsa-miR-4717-3p	0	NA	NA	NA	NA	NA
hsa-miR-4717-5p	0	NA	NA	NA	NA	NA
hsa-miR-4718	0	NA	NA	NA	NA	NA
hsa-miR-4719	0	NA	NA	NA	NA	NA
hsa-miR-4720-3p	0	NA	NA	NA	NA	NA
hsa-miR-4720-5p	0	NA	NA	NA	NA	NA
hsa-miR-4721	0	NA	NA	NA	NA	NA
hsa-miR-4722-3p	0	NA	NA	NA	NA	NA
hsa-miR-4722-5p	0	NA	NA	NA	NA	NA
hsa-miR-4723-3p	0	NA	NA	NA	NA	NA
hsa-miR-4723-5p	0.395449	0.154318	0.894827	0.172455	0.86308	NA
hsa-miR-4724-3p	0	NA	NA	NA	NA	NA
hsa-miR-4724-5p	0	NA	NA	NA	NA	NA
hsa-miR-4725-3p	0	NA	NA	NA	NA	NA
hsa-miR-4725-5p	0	NA	NA	NA	NA	NA
hsa-miR-4726-3p	0	NA	NA	NA	NA	NA
hsa-miR-4727-3p	0	NA	NA	NA	NA	NA
hsa-miR-4727-5p	0.296966	-0.688815	0.808185	-0.852298	0.394049	NA
hsa-miR-4728-5p	0.246966	0.588935	0.752595	0.782539	0.433898	NA
hsa-miR-4729	0	NA	NA	NA	NA	NA
hsa-miR-4730	0	NA	NA	NA	NA	NA
hsa-miR-4731-3p	0	NA	NA	NA	NA	NA
hsa-miR-4731-5p	0.286408	0.724345	0.805345	0.899421	0.368428	NA
hsa-miR-4732-3p	0	NA	NA	NA	NA	NA
hsa-miR-4732-5p	0	NA	NA	NA	NA	NA
hsa-miR-4733-3p	0	NA	NA	NA	NA	NA
hsa-miR-4733-5p	0	NA	NA	NA	NA	NA
hsa-miR-4734	0	NA	NA	NA	NA	NA
hsa-miR-4735-3p	0	NA	NA	NA	NA	NA
hsa-miR-4735-5p	0	NA	NA	NA	NA	NA
hsa-miR-4736	0	NA	NA	NA	NA	NA
hsa-miR-4737	0	NA	NA	NA	NA	NA
hsa-miR-4738-3p	0	NA	NA	NA	NA	NA
hsa-miR-4738-5p	0	NA	NA	NA	NA	NA
hsa-miR-4739	0	NA	NA	NA	NA	NA
hsa-miR-4740-3p	0	NA	NA	NA	NA	NA
hsa-miR-4740-5p	0	NA	NA	NA	NA	NA
hsa-miR-4741	0.170322	0.480433	0.698702	0.687608	0.4917	NA
hsa-miR-4742-3p	0.501295	0.549673	0.951124	0.577919	0.563319	NA
hsa-miR-4743-3p	0	NA	NA	NA	NA	NA
hsa-miR-4743-5p	0	NA	NA	NA	NA	NA
hsa-miR-4744	0	NA	NA	NA	NA	NA
hsa-miR-4745-3p	0	NA	NA	NA	NA	NA
hsa-miR-4745-5p	0.259607	-0.690378	0.811357	-0.850894	0.394828	NA
hsa-miR-4746-3p	0	NA	NA	NA	NA	NA
hsa-miR-4746-5p	0	NA	NA	NA	NA	NA
hsa-miR-4747-3p	0.198259	-0.460396	0.706224	-0.651912	0.514458	NA
hsa-miR-4747-5p	0	NA	NA	NA	NA	NA
hsa-miR-4748	0.111124	-0.381621	0.680822	-0.560529	0.575119	NA
hsa-miR-4749-5p	0	NA	NA	NA	NA	NA
hsa-miR-4750-3p	0.246966	0.588935	0.752595	0.782539	0.433898	NA
hsa-miR-4750-5p	0.198259	-0.460396	0.706224	-0.651912	0.514458	NA
hsa-miR-4751	0	NA	NA	NA	NA	NA
hsa-miR-4752	0	NA	NA	NA	NA	NA
hsa-miR-4753-3p	0	NA	NA	NA	NA	NA
hsa-miR-4753-5p	0	NA	NA	NA	NA	NA
hsa-miR-4754	0	NA	NA	NA	NA	NA
hsa-miR-4755-3p	0	NA	NA	NA	NA	NA
hsa-miR-4755-5p	0.368582	-0.00585456	0.884318	-0.00662043	0.994718	NA
hsa-miR-4756-3p	0	NA	NA	NA	NA	NA
hsa-miR-4756-5p	0	NA	NA	NA	NA	NA
hsa-miR-4757-3p	0.198259	-0.460396	0.706224	-0.651912	0.514458	NA
hsa-miR-4757-5p	0	NA	NA	NA	NA	NA
hsa-miR-4758-3p	0	NA	NA	NA	NA	NA
hsa-miR-4758-5p	0	NA	NA	NA	NA	NA
hsa-miR-4759	0	NA	NA	NA	NA	NA
hsa-miR-4760-3p	0	NA	NA	NA	NA	NA
hsa-miR-4760-5p	0	NA	NA	NA	NA	NA
hsa-miR-4761-3p	0.730815	1.66048	0.975841	1.70159	0.0888321	NA
hsa-miR-4761-5p	0	NA	NA	NA	NA	NA
hsa-miR-4762-3p	0	NA	NA	NA	NA	NA
hsa-miR-4762-5p	0	NA	NA	NA	NA	NA
hsa-miR-4763-3p	0	NA	NA	NA	NA	NA
hsa-miR-4763-5p	0	NA	NA	NA	NA	NA
hsa-miR-4764-3p	0	NA	NA	NA	NA	NA
hsa-miR-4764-5p	0	NA	NA	NA	NA	NA
hsa-miR-4765	0	NA	NA	NA	NA	NA
hsa-miR-4766-3p	0.560493	1.38682	0.952358	1.4562	0.145338	NA
hsa-miR-4766-5p	0	NA	NA	NA	NA	NA
hsa-miR-4767	0	NA	NA	NA	NA	NA
hsa-miR-4768-3p	0	NA	NA	NA	NA	NA
hsa-miR-4768-5p	0	NA	NA	NA	NA	NA
hsa-miR-4769-3p	0	NA	NA	NA	NA	NA
hsa-miR-4769-5p	0	NA	NA	NA	NA	NA
hsa-miR-4771	0	NA	NA	NA	NA	NA
hsa-miR-4772-3p	0	NA	NA	NA	NA	NA
hsa-miR-4772-5p	0	NA	NA	NA	NA	NA
hsa-miR-4773	0	NA	NA	NA	NA	NA
hsa-miR-4774-3p	0.198259	-0.460396	0.706224	-0.651912	0.514458	NA
hsa-miR-4774-5p	0	NA	NA	NA	NA	NA
hsa-miR-4775	0	NA	NA	NA	NA	NA
hsa-miR-4776-3p	0	NA	NA	NA	NA	NA
hsa-miR-4776-5p	0	NA	NA	NA	NA	NA
hsa-miR-4777-3p	0	NA	NA	NA	NA	NA
hsa-miR-4777-5p	0	NA	NA	NA	NA	NA
hsa-miR-4778-3p	0	NA	NA	NA	NA	NA
hsa-miR-4778-5p	0	NA	NA	NA	NA	NA
hsa-miR-4779	0.143204	0.46072	0.688957	0.668722	0.503673	NA
hsa-miR-4780	0	NA	NA	NA	NA	NA
hsa-miR-4781-3p	0	NA	NA	NA	NA	NA
hsa-miR-4781-5p	0	NA	NA	NA	NA	NA
hsa-miR-4782-3p	0	NA	NA	NA	NA	NA
hsa-miR-4782-5p	0	NA	NA	NA	NA	NA
hsa-miR-4783-3p	0	NA	NA	NA	NA	NA
hsa-miR-4783-5p	0	NA	NA	NA	NA	NA
hsa-miR-4784	0.198259	-0.460396	0.706224	-0.651912	0.514458	NA
hsa-miR-4785	0.434892	0.328561	0.918945	0.357541	0.720687	NA
hsa-miR-4786-3p	0	NA	NA	NA	NA	NA
hsa-miR-4786-5p	0	NA	NA	NA	NA	NA
hsa-miR-4787-5p	0	NA	NA	NA	NA	NA
hsa-miR-4788	0	NA	NA	NA	NA	NA
hsa-miR-4789-3p	0	NA	NA	NA	NA	NA
hsa-miR-4789-5p	0	NA	NA	NA	NA	NA
hsa-miR-4790-3p	0	NA	NA	NA	NA	NA
hsa-miR-4790-5p	0	NA	NA	NA	NA	NA
hsa-miR-4792	0.593932	-1.19409	0.931612	-1.28175	0.19993	NA
hsa-miR-4793-3p	0	NA	NA	NA	NA	NA
hsa-miR-4793-5p	0	NA	NA	NA	NA	NA
hsa-miR-4794	0	NA	NA	NA	NA	NA
hsa-miR-4795-3p	0	NA	NA	NA	NA	NA
hsa-miR-4795-5p	0	NA	NA	NA	NA	NA
hsa-miR-4796-3p	0	NA	NA	NA	NA	NA
hsa-miR-4796-5p	0	NA	NA	NA	NA	NA
hsa-miR-4797-3p	0	NA	NA	NA	NA	NA
hsa-miR-4797-5p	0	NA	NA	NA	NA	NA
hsa-miR-4798-3p	0	NA	NA	NA	NA	NA
hsa-miR-4798-5p	0.365453	-0.175847	0.89133	-0.197286	0.843604	NA
hsa-miR-4799-3p	0	NA	NA	NA	NA	NA
hsa-miR-4799-5p	0.493932	1.06013	0.898466	1.17993	0.238028	NA
hsa-miR-4800-3p	0	NA	NA	NA	NA	NA
hsa-miR-4800-5p	0	NA	NA	NA	NA	NA
hsa-miR-4801	0	NA	NA	NA	NA	NA
hsa-miR-4802-3p	0	NA	NA	NA	NA	NA
hsa-miR-4802-5p	0	NA	NA	NA	NA	NA
hsa-miR-4803	0	NA	NA	NA	NA	NA
hsa-miR-4804-3p	0	NA	NA	NA	NA	NA
hsa-miR-4804-5p	0	NA	NA	NA	NA	NA
hsa-miR-485-3p	0	NA	NA	NA	NA	NA
hsa-miR-485-5p	0	NA	NA	NA	NA	NA
hsa-miR-487a-3p	0	NA	NA	NA	NA	NA
hsa-miR-487a-5p	0.481856	-1.14796	0.926937	-1.23845	0.21555	NA
hsa-miR-487b-3p	0.456731	1.17181	0.9198	1.27399	0.202669	NA
hsa-miR-487b-5p	0	NA	NA	NA	NA	NA
hsa-miR-488-3p	0	NA	NA	NA	NA	NA
hsa-miR-489-5p	0	NA	NA	NA	NA	NA
hsa-miR-491-3p	0.639537	0.275289	0.976107	0.282027	0.777922	NA
hsa-miR-492	0	NA	NA	NA	NA	NA
hsa-miR-493-3p	0	NA	NA	NA	NA	NA
hsa-miR-493-5p	0	NA	NA	NA	NA	NA
hsa-miR-494-3p	0.340645	0.828677	0.839662	0.986918	0.323683	NA
hsa-miR-494-5p	0	NA	NA	NA	NA	NA
hsa-miR-495-3p	0.246966	0.588935	0.752595	0.782539	0.433898	NA
hsa-miR-495-5p	0	NA	NA	NA	NA	NA
hsa-miR-496	0.170322	0.480433	0.698702	0.687608	0.4917	NA
hsa-miR-497-3p	0	NA	NA	NA	NA	NA
hsa-miR-497-5p	0	NA	NA	NA	NA	NA
hsa-miR-498	0	NA	NA	NA	NA	NA
hsa-miR-4999-3p	0.143204	0.46072	0.688957	0.668722	0.503673	NA
hsa-miR-499b-3p	0	NA	NA	NA	NA	NA
hsa-miR-499b-5p	0	NA	NA	NA	NA	NA
hsa-miR-5000-3p	0.246966	0.588935	0.752595	0.782539	0.433898	NA
hsa-miR-5000-5p	0	NA	NA	NA	NA	NA
hsa-miR-5001-3p	0	NA	NA	NA	NA	NA
hsa-miR-5001-5p	0.340645	0.828677	0.839662	0.986918	0.323683	NA
hsa-miR-5002-3p	0	NA	NA	NA	NA	NA
hsa-miR-5002-5p	0	NA	NA	NA	NA	NA
hsa-miR-5003-3p	0	NA	NA	NA	NA	NA
hsa-miR-5004-3p	0	NA	NA	NA	NA	NA
hsa-miR-5004-5p	0.148483	-0.420736	0.693947	-0.606294	0.544319	NA
hsa-miR-5006-3p	0.417288	1.03414	0.894542	1.15605	0.247661	NA
hsa-miR-5006-5p	0	NA	NA	NA	NA	NA
hsa-miR-5007-3p	0	NA	NA	NA	NA	NA
hsa-miR-5007-5p	0	NA	NA	NA	NA	NA
hsa-miR-5008-3p	0	NA	NA	NA	NA	NA
hsa-miR-5008-5p	0	NA	NA	NA	NA	NA
hsa-miR-5009-3p	0	NA	NA	NA	NA	NA
hsa-miR-5009-5p	0	NA	NA	NA	NA	NA
hsa-miR-500b-3p	0	NA	NA	NA	NA	NA
hsa-miR-500b-5p	0	NA	NA	NA	NA	NA
hsa-miR-5010-5p	0	NA	NA	NA	NA	NA
hsa-miR-5011-3p	0	NA	NA	NA	NA	NA
hsa-miR-5011-5p	0	NA	NA	NA	NA	NA
hsa-miR-502-5p	0	NA	NA	NA	NA	NA
hsa-miR-503-3p	0.148483	-0.420736	0.693947	-0.606294	0.544319	NA
hsa-miR-504-3p	0	NA	NA	NA	NA	NA
hsa-miR-5047	0	NA	NA	NA	NA	NA
hsa-miR-505-5p	0	NA	NA	NA	NA	NA
hsa-miR-506-3p	0	NA	NA	NA	NA	NA
hsa-miR-506-5p	0	NA	NA	NA	NA	NA
hsa-miR-507	0	NA	NA	NA	NA	NA
hsa-miR-508-5p	0.828599	-1.72557	0.98366	-1.75423	0.0793905	NA
hsa-miR-5087	0	NA	NA	NA	NA	NA
hsa-miR-5088-3p	0.456731	1.17181	0.9198	1.27399	0.202669	NA
hsa-miR-5088-5p	0.198259	-0.460396	0.706224	-0.651912	0.514458	NA
hsa-miR-5089-3p	0.259607	-0.690378	0.811357	-0.850894	0.394828	NA
hsa-miR-5089-5p	0	NA	NA	NA	NA	NA
hsa-miR-509-3p	0.560493	1.38682	0.952358	1.4562	0.145338	NA
hsa-miR-509-5p	0.764031	0.125575	0.987961	0.127105	0.898857	NA
hsa-miR-5090	0	NA	NA	NA	NA	NA
hsa-miR-5091	0	NA	NA	NA	NA	NA
hsa-miR-5092	0	NA	NA	NA	NA	NA
hsa-miR-5093	0	NA	NA	NA	NA	NA
hsa-miR-5094	0.111124	-0.381621	0.680822	-0.560529	0.575119	NA
hsa-miR-5095	0	NA	NA	NA	NA	NA
hsa-miR-5096	0	NA	NA	NA	NA	NA
hsa-miR-510-3p	0	NA	NA	NA	NA	NA
hsa-miR-510-5p	0.246966	0.588935	0.752595	0.782539	0.433898	NA
hsa-miR-5100	0	NA	NA	NA	NA	NA
hsa-miR-511-3p	0	NA	NA	NA	NA	NA
hsa-miR-511-5p	0	NA	NA	NA	NA	NA
hsa-miR-512-3p	0	NA	NA	NA	NA	NA
hsa-miR-512-5p	0	NA	NA	NA	NA	NA
hsa-miR-513a-3p	0	NA	NA	NA	NA	NA
hsa-miR-513a-5p	0	NA	NA	NA	NA	NA
hsa-miR-513b-3p	0	NA	NA	NA	NA	NA
hsa-miR-513b-5p	0	NA	NA	NA	NA	NA
hsa-miR-513c-3p	0	NA	NA	NA	NA	NA
hsa-miR-513c-5p	0	NA	NA	NA	NA	NA
hsa-miR-514a-5p	0.246966	0.588935	0.752595	0.782539	0.433898	NA
hsa-miR-514b-3p	0	NA	NA	NA	NA	NA
hsa-miR-514b-5p	0.143204	0.46072	0.688957	0.668722	0.503673	NA
hsa-miR-515-3p	0	NA	NA	NA	NA	NA
hsa-miR-515-5p	0	NA	NA	NA	NA	NA
hsa-miR-516a-3p	0	NA	NA	NA	NA	NA
hsa-miR-516a-5p	0	NA	NA	NA	NA	NA
hsa-miR-516b-3p	0	NA	NA	NA	NA	NA
hsa-miR-516b-5p	0	NA	NA	NA	NA	NA
hsa-miR-517-5p	0	NA	NA	NA	NA	NA
hsa-miR-517a-3p	0	NA	NA	NA	NA	NA
hsa-miR-517b-3p	0	NA	NA	NA	NA	NA
hsa-miR-517c-3p	0	NA	NA	NA	NA	NA
hsa-miR-5186	0	NA	NA	NA	NA	NA
hsa-miR-5187-3p	0.170322	0.480433	0.698702	0.687608	0.4917	NA
hsa-miR-5188	0	NA	NA	NA	NA	NA
hsa-miR-5189-3p	0	NA	NA	NA	NA	NA
hsa-miR-5189-5p	0	NA	NA	NA	NA	NA
hsa-miR-518a-3p	0	NA	NA	NA	NA	NA
hsa-miR-518a-5p	0	NA	NA	NA	NA	NA
hsa-miR-518b	0	NA	NA	NA	NA	NA
hsa-miR-518c-3p	0	NA	NA	NA	NA	NA
hsa-miR-518c-5p	0	NA	NA	NA	NA	NA
hsa-miR-518d-3p	0	NA	NA	NA	NA	NA
hsa-miR-518d-5p	0	NA	NA	NA	NA	NA
hsa-miR-518e-3p	0	NA	NA	NA	NA	NA
hsa-miR-518e-5p	0	NA	NA	NA	NA	NA
hsa-miR-518f-3p	0	NA	NA	NA	NA	NA
hsa-miR-518f-5p	0	NA	NA	NA	NA	NA
hsa-miR-5190	0	NA	NA	NA	NA	NA
hsa-miR-5191	0	NA	NA	NA	NA	NA
hsa-miR-5192	0	NA	NA	NA	NA	NA
hsa-miR-5193	0.370732	-0.93845	0.885423	-1.05989	0.289195	NA
hsa-miR-5194	0	NA	NA	NA	NA	NA
hsa-miR-5195-3p	0	NA	NA	NA	NA	NA
hsa-miR-5195-5p	0	NA	NA	NA	NA	NA
hsa-miR-5196-3p	0	NA	NA	NA	NA	NA
hsa-miR-5196-5p	0	NA	NA	NA	NA	NA
hsa-miR-5197-3p	0	NA	NA	NA	NA	NA
hsa-miR-5197-5p	0	NA	NA	NA	NA	NA
hsa-miR-519a-3p	0	NA	NA	NA	NA	NA
hsa-miR-519a-5p	0	NA	NA	NA	NA	NA
hsa-miR-519b-3p	0	NA	NA	NA	NA	NA
hsa-miR-519b-5p	0	NA	NA	NA	NA	NA
hsa-miR-519c-3p	0	NA	NA	NA	NA	NA
hsa-miR-519c-5p	0	NA	NA	NA	NA	NA
hsa-miR-519d-3p	0	NA	NA	NA	NA	NA
hsa-miR-519d-5p	0	NA	NA	NA	NA	NA
hsa-miR-519e-3p	0	NA	NA	NA	NA	NA
hsa-miR-519e-5p	0	NA	NA	NA	NA	NA
hsa-miR-520a-3p	0	NA	NA	NA	NA	NA
hsa-miR-520a-5p	0	NA	NA	NA	NA	NA
hsa-miR-520b	0	NA	NA	NA	NA	NA
hsa-miR-520c-3p	0	NA	NA	NA	NA	NA
hsa-miR-520c-5p	0	NA	NA	NA	NA	NA
hsa-miR-520d-3p	0	NA	NA	NA	NA	NA
hsa-miR-520d-5p	0	NA	NA	NA	NA	NA
hsa-miR-520e	0	NA	NA	NA	NA	NA
hsa-miR-520f-3p	0	NA	NA	NA	NA	NA
hsa-miR-520f-5p	0	NA	NA	NA	NA	NA
hsa-miR-520g-3p	0	NA	NA	NA	NA	NA
hsa-miR-520g-5p	0	NA	NA	NA	NA	NA
hsa-miR-520h	0	NA	NA	NA	NA	NA
hsa-miR-521	0	NA	NA	NA	NA	NA
hsa-miR-522-3p	0	NA	NA	NA	NA	NA
hsa-miR-522-5p	0	NA	NA	NA	NA	NA
hsa-miR-523-3p	0	NA	NA	NA	NA	NA
hsa-miR-523-5p	0	NA	NA	NA	NA	NA
hsa-miR-524-3p	0	NA	NA	NA	NA	NA
hsa-miR-524-5p	0	NA	NA	NA	NA	NA
hsa-miR-525-3p	0	NA	NA	NA	NA	NA
hsa-miR-525-5p	0	NA	NA	NA	NA	NA
hsa-miR-526a	0	NA	NA	NA	NA	NA
hsa-miR-526b-3p	0	NA	NA	NA	NA	NA
hsa-miR-526b-5p	0	NA	NA	NA	NA	NA
hsa-miR-527	0	NA	NA	NA	NA	NA
hsa-miR-539-3p	0	NA	NA	NA	NA	NA
hsa-miR-539-5p	0	NA	NA	NA	NA	NA
hsa-miR-541-3p	0	NA	NA	NA	NA	NA
hsa-miR-541-5p	0	NA	NA	NA	NA	NA
hsa-miR-543	0	NA	NA	NA	NA	NA
hsa-miR-544a	0	NA	NA	NA	NA	NA
hsa-miR-544b	0	NA	NA	NA	NA	NA
hsa-miR-548a-3p	0	NA	NA	NA	NA	NA
hsa-miR-548a-5p	0	NA	NA	NA	NA	NA
hsa-miR-548aa	0.148483	-0.420736	0.693947	-0.606294	0.544319	NA
hsa-miR-548ab	0	NA	NA	NA	NA	NA
hsa-miR-548ac	0	NA	NA	NA	NA	NA
hsa-miR-548ad-3p	0	NA	NA	NA	NA	NA
hsa-miR-548ad-5p	0	NA	NA	NA	NA	NA
hsa-miR-548ae-3p	0	NA	NA	NA	NA	NA
hsa-miR-548ae-5p	0	NA	NA	NA	NA	NA
hsa-miR-548ag	0	NA	NA	NA	NA	NA
hsa-miR-548ah-3p	0	NA	NA	NA	NA	NA
hsa-miR-548ah-5p	0	NA	NA	NA	NA	NA
hsa-miR-548ai	0.680115	-1.51811	0.971973	-1.56189	0.118314	NA
hsa-miR-548aj-3p	0	NA	NA	NA	NA	NA
hsa-miR-548aj-5p	0	NA	NA	NA	NA	NA
hsa-miR-548ak	0.309384	-0.77941	0.842779	-0.924809	0.355065	NA
hsa-miR-548al	0.816181	-1.62694	0.977544	-1.66432	0.0960493	NA
hsa-miR-548am-3p	0	NA	NA	NA	NA	NA
hsa-miR-548am-5p	0	NA	NA	NA	NA	NA
hsa-miR-548an	0	NA	NA	NA	NA	NA
hsa-miR-548ao-3p	0.546016	0.08138	0.965837	0.0842586	0.932851	NA
hsa-miR-548ap-3p	0	NA	NA	NA	NA	NA
hsa-miR-548ap-5p	0	NA	NA	NA	NA	NA
hsa-miR-548aq-3p	0	NA	NA	NA	NA	NA
hsa-miR-548ar-3p	0	NA	NA	NA	NA	NA
hsa-miR-548ar-5p	0	NA	NA	NA	NA	NA
hsa-miR-548as-3p	0	NA	NA	NA	NA	NA
hsa-miR-548as-5p	0	NA	NA	NA	NA	NA
hsa-miR-548at-3p	0	NA	NA	NA	NA	NA
hsa-miR-548at-5p	0	NA	NA	NA	NA	NA
hsa-miR-548au-3p	0	NA	NA	NA	NA	NA
hsa-miR-548au-5p	0.599935	1.42431	0.954215	1.49265	0.135528	NA
hsa-miR-548av-3p	0	NA	NA	NA	NA	NA
hsa-miR-548av-5p	0	NA	NA	NA	NA	NA
hsa-miR-548aw	0	NA	NA	NA	NA	NA
hsa-miR-548ax	0.222249	-0.540987	0.744463	-0.726681	0.467421	NA
hsa-miR-548ay-3p	0.170322	0.480433	0.698702	0.687608	0.4917	NA
hsa-miR-548ay-5p	0.143204	0.46072	0.688957	0.668722	0.503673	NA
hsa-miR-548az-3p	0	NA	NA	NA	NA	NA
hsa-miR-548az-5p	0	NA	NA	NA	NA	NA
hsa-miR-548b-3p	0	NA	NA	NA	NA	NA
hsa-miR-548b-5p	0	NA	NA	NA	NA	NA
hsa-miR-548ba	0	NA	NA	NA	NA	NA
hsa-miR-548bb-3p	0	NA	NA	NA	NA	NA
hsa-miR-548bb-5p	0	NA	NA	NA	NA	NA
hsa-miR-548c-3p	0	NA	NA	NA	NA	NA
hsa-miR-548c-5p	0.246966	0.588935	0.752595	0.782539	0.433898	NA
hsa-miR-548d-3p	0	NA	NA	NA	NA	NA
hsa-miR-548d-5p	0.143204	0.46072	0.688957	0.668722	0.503673	NA
hsa-miR-548e-3p	0.340645	0.828677	0.839662	0.986918	0.323683	NA
hsa-miR-548e-5p	0	NA	NA	NA	NA	NA
hsa-miR-548f-3p	0	NA	NA	NA	NA	NA
hsa-miR-548f-5p	0	NA	NA	NA	NA	NA
hsa-miR-548g-3p	0	NA	NA	NA	NA	NA
hsa-miR-548g-5p	0	NA	NA	NA	NA	NA
hsa-miR-548h-3p	0.111124	-0.381621	0.680822	-0.560529	0.575119	NA
hsa-miR-548h-5p	0.770258	1.69066	0.976301	1.7317	0.0833271	NA
hsa-miR-548i	0	NA	NA	NA	NA	NA
hsa-miR-548j-3p	0.148483	-0.420736	0.693947	-0.606294	0.544319	NA
hsa-miR-548j-5p	0	NA	NA	NA	NA	NA
hsa-miR-548l	0.198259	-0.460396	0.706224	-0.651912	0.514458	NA
hsa-miR-548m	0	NA	NA	NA	NA	NA
hsa-miR-548n	0	NA	NA	NA	NA	NA
hsa-miR-548o-3p	0.143204	0.46072	0.688957	0.668722	0.503673	NA
hsa-miR-548o-5p	0.246966	0.588935	0.752595	0.782539	0.433898	NA
hsa-miR-548p	0.39017	0.990572	0.884723	1.11964	0.262867	NA
hsa-miR-548s	0	NA	NA	NA	NA	NA
hsa-miR-548t-3p	0	NA	NA	NA	NA	NA
hsa-miR-548t-5p	0	NA	NA	NA	NA	NA
hsa-miR-548u	0	NA	NA	NA	NA	NA
hsa-miR-548x-3p	0	NA	NA	NA	NA	NA
hsa-miR-548x-5p	0	NA	NA	NA	NA	NA
hsa-miR-548z	0.111124	-0.381621	0.680822	-0.560529	0.575119	NA
hsa-miR-549a	0.39017	0.990572	0.884723	1.11964	0.262867	NA
hsa-miR-550a-3-5p	1.00287	-1.86377	0.987822	-1.88674	0.0591948	NA
hsa-miR-550b-2-5p	0	NA	NA	NA	NA	NA
hsa-miR-550b-3p	0	NA	NA	NA	NA	NA
hsa-miR-552-3p	0	NA	NA	NA	NA	NA
hsa-miR-552-5p	0	NA	NA	NA	NA	NA
hsa-miR-553	0	NA	NA	NA	NA	NA
hsa-miR-554	0	NA	NA	NA	NA	NA
hsa-miR-555	0	NA	NA	NA	NA	NA
hsa-miR-556-3p	0.286408	0.724345	0.805345	0.899421	0.368428	NA
hsa-miR-556-5p	0	NA	NA	NA	NA	NA
hsa-miR-557	0	NA	NA	NA	NA	NA
hsa-miR-5571-3p	0	NA	NA	NA	NA	NA
hsa-miR-5571-5p	0	NA	NA	NA	NA	NA
hsa-miR-5572	0	NA	NA	NA	NA	NA
hsa-miR-5579-3p	0	NA	NA	NA	NA	NA
hsa-miR-5579-5p	0	NA	NA	NA	NA	NA
hsa-miR-558	0	NA	NA	NA	NA	NA
hsa-miR-5580-3p	0	NA	NA	NA	NA	NA
hsa-miR-5580-5p	0	NA	NA	NA	NA	NA
hsa-miR-5581-5p	0	NA	NA	NA	NA	NA
hsa-miR-5582-3p	0	NA	NA	NA	NA	NA
hsa-miR-5582-5p	0	NA	NA	NA	NA	NA
hsa-miR-5583-3p	0	NA	NA	NA	NA	NA
hsa-miR-5583-5p	0	NA	NA	NA	NA	NA
hsa-miR-5584-3p	0	NA	NA	NA	NA	NA
hsa-miR-5584-5p	0	NA	NA	NA	NA	NA
hsa-miR-5585-3p	0.111124	-0.381621	0.680822	-0.560529	0.575119	NA
hsa-miR-5585-5p	0	NA	NA	NA	NA	NA
hsa-miR-5586-3p	0	NA	NA	NA	NA	NA
hsa-miR-5586-5p	0	NA	NA	NA	NA	NA
hsa-miR-5587-3p	0.111124	-0.381621	0.680822	-0.560529	0.575119	NA
hsa-miR-5587-5p	0.600252	0.148632	0.972574	0.152823	0.878538	NA
hsa-miR-5588-3p	0	NA	NA	NA	NA	NA
hsa-miR-5588-5p	0	NA	NA	NA	NA	NA
hsa-miR-5589-3p	0	NA	NA	NA	NA	NA
hsa-miR-5589-5p	0	NA	NA	NA	NA	NA
hsa-miR-559	0	NA	NA	NA	NA	NA
hsa-miR-5590-3p	0	NA	NA	NA	NA	NA
hsa-miR-5590-5p	0	NA	NA	NA	NA	NA
hsa-miR-5591-3p	0	NA	NA	NA	NA	NA
hsa-miR-5591-5p	0	NA	NA	NA	NA	NA
hsa-miR-561-3p	0	NA	NA	NA	NA	NA
hsa-miR-561-5p	0.39017	0.990572	0.884723	1.11964	0.262867	NA
hsa-miR-562	0	NA	NA	NA	NA	NA
hsa-miR-563	0	NA	NA	NA	NA	NA
hsa-miR-564	0	NA	NA	NA	NA	NA
hsa-miR-566	0	NA	NA	NA	NA	NA
hsa-miR-567	0	NA	NA	NA	NA	NA
hsa-miR-568	0	NA	NA	NA	NA	NA
hsa-miR-5680	0	NA	NA	NA	NA	NA
hsa-miR-5681a	0	NA	NA	NA	NA	NA
hsa-miR-5681b	0	NA	NA	NA	NA	NA
hsa-miR-5682	0	NA	NA	NA	NA	NA
hsa-miR-5683	0.313527	0.863777	0.851422	1.01451	0.310339	NA
hsa-miR-5684	0	NA	NA	NA	NA	NA
hsa-miR-5685	0	NA	NA	NA	NA	NA
hsa-miR-5687	0	NA	NA	NA	NA	NA
hsa-miR-5688	0	NA	NA	NA	NA	NA
hsa-miR-5689	0	NA	NA	NA	NA	NA
hsa-miR-569	0	NA	NA	NA	NA	NA
[truncated: 765 more rows]

## Sheet: chicken control vs retinectomy
The differential expression analysis of both known and novel mature miRNAs between different treatments for chicken (control vs retinectomy) dataset using mirPRo and DESeq2	The differential expression analysis of both known and novel mature miRNAs between different treatments for human dataset using mirPRo and DESeq2	The differential expression analysis of both known and novel mature miRNAs between different treatments for human dataset using mirPRo and DESeq2	The differential expression analysis of both known and novel mature miRNAs between different treatments for human dataset using mirPRo and DESeq2	The differential expression analysis of both known and novel mature miRNAs between different treatments for human dataset using mirPRo and DESeq2	The differential expression analysis of both known and novel mature miRNAs between different treatments for human dataset using mirPRo and DESeq2	The differential expression analysis of both known and novel mature miRNAs between different treatments for human dataset using mirPRo and DESeq2
	baseMean	log2FoldChange	lfcSE	stat	pvalue	padj
gga-miR-21-5p	5239.83	0.446538	0.0812782	5.49395	3.93046e-08	4.48073e-06
gga-miR-205b	175.108	0.640339	0.130714	4.89879	9.6429e-07	5.49645e-05
gga-novel-miR-55	71.125	0.718389	0.166813	4.30656	1.65815e-05	0.000630099
gga-miR-21-3p	57.4003	0.667359	0.166519	4.00771	6.131e-05	0.00174733
gga-miR-10b-5p	115.758	-0.58245	0.169446	-3.43738	0.000587375	0.0133922
gga-miR-10a-5p	268.308	-0.455543	0.141272	-3.22458	0.00126156	0.0239697
gga-miR-1574-3p	391.792	0.333607	0.107268	3.11002	0.00187072	0.030466
gga-miR-125b-3p	1714.29	-0.203756	0.0668547	-3.04775	0.00230563	0.0328552
gga-miR-130c-3p	670.031	-0.332792	0.113169	-2.94066	0.0032751	0.0403316
gga-miR-99a-5p	1281.53	-0.227063	0.0778499	-2.91667	0.00353786	0.0403316
gga-miR-130b-5p	562.641	0.26222	0.0911537	2.87668	0.00401878	0.0416492
gga-miR-1662	87.2145	0.425645	0.154129	2.76162	0.00575145	0.0546388
gga-miR-125b-5p	3540.16	-0.205667	0.0812222	-2.53215	0.0113364	0.0994115
gga-miR-184-3p	315.303	-0.321309	0.130845	-2.45565	0.0140629	0.114513
gga-novel-miR-7	173.848	-0.33313	0.141435	-2.35536	0.0185046	0.131845
gga-novel-miR-8	173.848	-0.33313	0.141435	-2.35536	0.0185046	0.131845
gga-miR-454-3p	14175.8	-0.129105	0.0562624	-2.29469	0.0217509	0.145859
gga-miR-199-5p	551.086	-0.19484	0.0963611	-2.02198	0.0431789	0.273466
gga-miR-106-5p	845.376	-0.176278	0.0918666	-1.91884	0.055004	0.313523
gga-miR-20a-5p	611.832	-0.194711	0.100691	-1.93375	0.0531445	0.313523
gga-miR-214	81.1432	-0.290867	0.154149	-1.88692	0.0591708	0.321213
gga-miR-1720-3p	46.5199	0.310494	0.166506	1.86476	0.0622146	0.322385
gga-miR-130a-3p	2290.33	-0.280224	0.155947	-1.79692	0.0723486	0.358597
gga-let-7b	168.685	-0.250972	0.150018	-1.67295	0.094337	0.370842
gga-miR-1454	49.6985	0.295538	0.167889	1.76031	0.0783549	0.370842
gga-miR-15b-5p	132.833	-0.242138	0.143021	-1.69303	0.0904504	0.370842
gga-miR-18a-3p	43.7657	0.285221	0.167129	1.70659	0.0878977	0.370842
gga-miR-199-3p	1033.07	-0.143963	0.0829084	-1.73641	0.0824914	0.370842
gga-miR-23b-3p	84.956	-0.261364	0.155977	-1.67566	0.093804	0.370842
gga-miR-20b-5p	1158.45	-0.13833	0.0848475	-1.63034	0.10303	0.391515
gga-miR-1451-5p	51.1383	-0.243598	0.164166	-1.48386	0.137847	0.483407
gga-miR-148a-5p	628.868	-0.157458	0.106676	-1.47604	0.139934	0.483407
gga-miR-301a-3p	4965.62	-0.107798	0.0720073	-1.49704	0.134382	0.483407
gga-miR-181a-5p	13223.5	0.141424	0.0991549	1.4263	0.153782	0.515623
gga-miR-451	208.048	0.214438	0.154926	1.38413	0.166319	0.541723
gga-miR-211	38711.3	0.122114	0.0931542	1.31088	0.189898	0.574018
gga-miR-215-5p	66.9332	-0.208895	0.161689	-1.29195	0.196374	0.574018
gga-miR-22-3p	8174.73	0.115541	0.0886989	1.30263	0.192703	0.574018
gga-miR-92-3p	48432.8	-0.126181	0.0945347	-1.33475	0.181957	0.574018
gga-miR-15c-5p	1342.54	0.0934738	0.0743446	1.2573	0.208644	0.580131
gga-miR-30e-5p	195.4	0.157349	0.124087	1.26805	0.204781	0.580131
gga-let-7c-5p	1416.06	-0.187699	0.16914	-1.10973	0.267117	0.599916
gga-miR-100-5p	3112.97	0.106336	0.0981588	1.08331	0.278673	0.599916
gga-miR-106-3p	331.663	-0.145684	0.128901	-1.1302	0.258392	0.599916
gga-miR-135a-5p	175.247	-0.150554	0.135741	-1.10913	0.267375	0.599916
gga-miR-1559-5p	215.49	0.132768	0.12136	1.094	0.273954	0.599916
gga-miR-1574-5p	43.2158	0.176669	0.168386	1.04919	0.294091	0.599916
gga-miR-17-5p	828.615	-0.0980946	0.0852293	-1.15095	0.249753	0.599916
gga-miR-18b-5p	536.012	-0.12276	0.100938	-1.21619	0.223914	0.599916
gga-miR-190a-5p	83.2151	-0.171067	0.152699	-1.12029	0.26259	0.599916
gga-miR-19b-3p	1235.37	-0.0851976	0.081305	-1.04788	0.294696	0.599916
gga-miR-204	77272.4	0.118352	0.105299	1.12396	0.26103	0.599916
gga-miR-30c-5p	4270.65	-0.0909376	0.0851618	-1.06782	0.285601	0.599916
gga-miR-3523	62.3691	0.179021	0.165769	1.07994	0.280169	0.599916
gga-miR-456-3p	1701.47	0.0837452	0.07306	1.14625	0.251691	0.599916
gga-miR-9-3p	112.107	-0.19831	0.168245	-1.1787	0.238517	0.599916
gga-miR-1552-5p	91.3702	-0.156283	0.152922	-1.02198	0.306792	0.613584
gga-miR-16c-5p	239.283	-0.124083	0.123345	-1.00599	0.314421	0.617999
gga-miR-15a	213.502	-0.123431	0.125231	-0.985632	0.324314	0.62664
gga-miR-205a	140.22	0.154097	0.158316	0.973349	0.33038	0.627722
gga-novel-miR-9	15472.6	0.0671476	0.0705765	0.951415	0.341394	0.638014
gga-miR-26a-5p	21610.8	0.0672388	0.073663	0.912789	0.361354	0.664425
gga-miR-144-5p	112.707	0.136413	0.152868	0.892362	0.372199	0.673503
gga-miR-181a-3p	611.885	-0.099559	0.113533	-0.876915	0.380533	0.677824
gga-miR-128-1-5p	96.0623	-0.120606	0.149951	-0.804303	0.421222	0.68666
gga-miR-130b-3p	3871.09	-0.0538043	0.0655224	-0.821158	0.411556	0.68666
gga-miR-219b	517.789	0.0824589	0.0997133	0.82696	0.40826	0.68666
gga-miR-222a	2699.25	-0.0486566	0.0592116	-0.821742	0.411224	0.68666
gga-miR-30b-5p	509.833	-0.0935171	0.109362	-0.855112	0.392489	0.68666
gga-miR-6542-3p	115.193	0.11811	0.146978	0.803591	0.421633	0.68666
gga-let-7a-5p	1183.87	-0.133735	0.17108	-0.781713	0.434383	0.692319
gga-let-7j-5p	393.226	-0.132884	0.171058	-0.776839	0.437254	0.692319
gga-miR-30a-5p	7886.11	-0.0704026	0.093657	-0.751706	0.452228	0.706218
gga-miR-31-5p	57.851	-0.111659	0.167591	-0.666257	0.505247	0.778354
gga-miR-103-3p	2639.76	-0.0391892	0.0624697	-0.627332	0.530442	0.799334
gga-miR-144-3p	67.1051	0.103908	0.166625	0.623602	0.532889	0.799334
gga-miR-146c-5p	7324.38	0.0618369	0.100924	0.612708	0.540069	0.799583
gga-miR-128-3p	1710.52	-0.0424436	0.0712815	-0.595436	0.551552	0.806114
gga-miR-1458	53.8579	0.0979033	0.170701	0.573536	0.566282	0.817166
gga-miR-17-3p	69.996	-0.090093	0.161418	-0.558135	0.576752	0.821872
gga-miR-101-3p	1382.79	-0.0358649	0.0709332	-0.505616	0.613126	0.830372
gga-miR-19a-3p	413.83	-0.0545928	0.109363	-0.499189	0.617646	0.830372
gga-miR-30d	9211.96	0.0372104	0.071259	0.522186	0.601541	0.830372
gga-novel-miR-56	6273.84	-0.0265321	0.0533765	-0.497074	0.619137	0.830372
gga-novel-miR-58	66.2124	0.0813984	0.16079	0.50624	0.612688	0.830372
gga-miR-126-3p	877.377	-0.0516412	0.113206	-0.456172	0.648266	0.849452
gga-miR-130a-5p	177.389	-0.0650921	0.142621	-0.456399	0.648103	0.849452
gga-miR-153-3p	129.657	0.060799	0.14357	0.423481	0.671944	0.860693
gga-novel-miR-27	265.993	0.058926	0.137538	0.428433	0.668336	0.860693
gga-miR-27b-3p	1327.34	0.0393547	0.0980929	0.401198	0.688274	0.871814
gga-miR-1674	65.577	-0.0643692	0.169532	-0.379687	0.704178	0.872568
gga-miR-455-5p	476.516	-0.0406429	0.106366	-0.382104	0.702384	0.872568
gga-miR-2954	2035	-0.0595078	0.16247	-0.36627	0.714164	0.875426
gga-let-7i	83.0207	0.0418075	0.167527	0.249557	0.80293	0.905384
gga-miR-107-3p	452.44	0.0248875	0.106682	0.233287	0.815538	0.905384
gga-miR-140-3p	41.0979	0.0387778	0.168533	0.23009	0.818022	0.905384
gga-miR-148a-3p	9787.15	-0.0151459	0.057738	-0.262322	0.793073	0.905384
gga-miR-18a-5p	336.371	-0.0307302	0.108547	-0.283105	0.777097	0.905384
gga-miR-2188-5p	46.8356	-0.047259	0.167901	-0.281469	0.778351	0.905384
gga-miR-221-3p	715.616	0.0205693	0.0810337	0.253836	0.799622	0.905384
gga-miR-301b-3p	1710.33	-0.0267897	0.0869101	-0.308246	0.757895	0.905384
gga-miR-33-5p	36.8068	-0.0478138	0.170899	-0.279779	0.779647	0.905384
gga-miR-9-5p	3711.14	-0.0526744	0.164718	-0.319786	0.749131	0.905384
gga-let-7f-5p	1412.67	-0.0319064	0.160914	-0.198282	0.842824	0.923865
gga-miR-126-5p	11502.6	0.00841562	0.0555632	0.15146	0.879613	0.955008
gga-miR-218-5p	594.519	-0.012826	0.0956012	-0.134162	0.893275	0.957258
gga-miR-30a-3p	217.704	0.0166001	0.130112	0.127583	0.898479	0.957258
gga-miR-30c-1-3p	56.791	-0.0180246	0.166479	-0.108269	0.913782	0.964548
gga-miR-551-3p	46.5963	-0.0124373	0.167316	-0.0743342	0.940744	0.983898
gga-let-7g-5p	200.345	0.00520381	0.155812	0.0333981	0.973357	0.992079
gga-miR-16-5p	1065.38	0.00121937	0.0763562	0.0159695	0.987259	0.992079
gga-miR-181b-5p	4681.2	0.00125612	0.0980883	0.012806	0.989783	0.992079
gga-miR-183	59.1362	0.00162206	0.163391	0.00992747	0.992079	0.992079
gga-miR-2131-5p	115.311	-0.00719881	0.159571	-0.0451136	0.964017	0.992079
gga-let-7a-2-3p	4.62178	-0.068349	0.130172	-0.525065	0.599538	NA
gga-let-7a-3p	4.72517	-0.0202743	0.135109	-0.150059	0.880718	NA
gga-let-7c-3p	13.8842	0.00275562	0.165849	0.0166152	0.986744	NA
gga-let-7d	2.8016	0.0486342	0.109624	0.443646	0.657299	NA
gga-let-7f-3p	0	NA	NA	NA	NA	NA
gga-let-7g-3p	2.13158	0.106296	0.0983162	1.08117	0.279622	NA
gga-let-7j-3p	33.3252	0.13489	0.170605	0.790658	0.429143	NA
gga-let-7k-3p	2.41607	-0.026128	0.105357	-0.247994	0.804139	NA
gga-let-7k-5p	20.3406	-0.00510385	0.170687	-0.0299019	0.976145	NA
gga-miR-100-3p	0.551075	0.00491882	0.0486277	0.101153	0.919429	NA
gga-miR-101-1-5p	0	NA	NA	NA	NA	NA
gga-miR-101-2-5p	6.514	-0.212865	0.146284	-1.45516	0.145626	NA
gga-miR-103-1-5p	0	NA	NA	NA	NA	NA
gga-miR-103-2-5p	0.798021	-0.0882312	0.0579185	-1.52337	0.127666	NA
gga-miR-107-5p	3.94246	0.0424283	0.125915	0.33696	0.736147	NA
gga-miR-10a-3p	0.10475	-0.0140506	0.0240748	-0.583623	0.559474	NA
gga-miR-10b-3p	0	NA	NA	NA	NA	NA
gga-miR-122-3p	0	NA	NA	NA	NA	NA
gga-miR-122-5p	0.156558	0.0140386	0.0249755	0.562096	0.574051	NA
gga-miR-122b	0	NA	NA	NA	NA	NA
gga-miR-124a-3p	2.33355	-0.0556916	0.100484	-0.554233	0.579419	NA
gga-miR-124a-5p	0	NA	NA	NA	NA	NA
gga-miR-124b	0	NA	NA	NA	NA	NA
gga-miR-124c-3p	0	NA	NA	NA	NA	NA
gga-miR-124c-5p	0	NA	NA	NA	NA	NA
gga-miR-128-2-5p	14.3316	-0.133698	0.167354	-0.798893	0.424353	NA
gga-miR-1306-3p	7.92214	-0.070706	0.150939	-0.468442	0.639468	NA
gga-miR-1306-5p	0	NA	NA	NA	NA	NA
gga-miR-130c-5p	13.6954	-0.202598	0.166175	-1.21918	0.222775	NA
gga-miR-1329-3p	0.581294	0.0326994	0.047471	0.688829	0.490931	NA
gga-miR-1329-5p	14.9788	0.158508	0.167671	0.945353	0.344479	NA
gga-miR-133a-3p	30.8359	0.166237	0.171246	0.970748	0.331674	NA
gga-miR-133a-5p	0.315423	0.0233487	0.0309286	0.754921	0.450297	NA
gga-miR-133b	0.12634	-0.0146811	0.0244964	-0.599317	0.548961	NA
gga-miR-133c-3p	2.25052	0.0443905	0.0991934	0.447514	0.654504	NA
gga-miR-133c-5p	0	NA	NA	NA	NA	NA
gga-miR-1354	0	NA	NA	NA	NA	NA
gga-miR-135a-1-3p	0.322291	0.0240019	0.031353	0.765538	0.443951	NA
gga-miR-135a-2-3p	0.424735	0.0169707	0.0394969	0.429672	0.667434	NA
gga-miR-135a-3-3p	13.7937	-0.0970359	0.166913	-0.581356	0.561	NA
gga-miR-135b	0	NA	NA	NA	NA	NA
gga-miR-137-3p	0.10475	-0.0140506	0.0240748	-0.583623	0.559474	NA
gga-miR-137-5p	0.12634	-0.0146811	0.0244964	-0.599317	0.548961	NA
gga-miR-138-1-3p	0	NA	NA	NA	NA	NA
gga-miR-138-2-3p	0	NA	NA	NA	NA	NA
gga-miR-138-5p	7.75538	0.0439949	0.151686	0.29004	0.771786	NA
gga-miR-1397-3p	0	NA	NA	NA	NA	NA
gga-miR-1397-5p	14.66	0.063891	0.164699	0.387926	0.69807	NA
gga-miR-140-5p	0.394517	-0.00871521	0.0379557	-0.229615	0.818391	NA
gga-miR-1416-3p	0.516295	-0.0223944	0.0448493	-0.499326	0.61755	NA
gga-miR-1416-5p	6.37722	0.0587157	0.146635	0.400422	0.688846	NA
gga-miR-142-3p	10.0924	0.17162	0.157927	1.0867	0.277168	NA
gga-miR-142-5p	32.4016	0.249032	0.170164	1.46349	0.143335	NA
gga-miR-1434	0.156558	0.0140386	0.0249755	0.562096	0.574051	NA
gga-miR-1451-3p	6.96414	-0.202539	0.143359	-1.41281	0.157713	NA
gga-miR-1452	1.22389	-0.0217864	0.0729162	-0.298786	0.765103	NA
gga-miR-1453	0.158864	0.0141026	0.0250066	0.563956	0.572784	NA
gga-miR-1456-3p	2.27036	-0.0188063	0.0947108	-0.198566	0.842603	NA
gga-miR-1456-5p	8.58879	-0.14826	0.152478	-0.972337	0.330883	NA
gga-miR-1457	0	NA	NA	NA	NA	NA
gga-miR-1459	0	NA	NA	NA	NA	NA
gga-miR-1460	0.612058	0.0318993	0.0485669	0.656812	0.511302	NA
gga-miR-1462-3p	2.09956	0.0231201	0.0968907	0.23862	0.8114	NA
gga-miR-1462-5p	0	NA	NA	NA	NA	NA
gga-miR-1463	4.86706	-0.0164467	0.125867	-0.130668	0.896038	NA
gga-miR-1464	2.46941	-0.0302513	0.103358	-0.292685	0.769763	NA
gga-miR-1465	0	NA	NA	NA	NA	NA
gga-miR-1466	0	NA	NA	NA	NA	NA
gga-miR-1467-3p	0.581342	0.0280408	0.0437787	0.640511	0.521841	NA
gga-miR-1467-5p	2.10859	-0.0486687	0.0990839	-0.491187	0.623294	NA
gga-miR-146a-3p	1.41356	0.00984025	0.0773463	0.127223	0.898764	NA
gga-miR-146a-5p	16.1616	0.155355	0.167443	0.927809	0.353507	NA
gga-miR-146b-3p	0	NA	NA	NA	NA	NA
gga-miR-146b-5p	11.0913	0.111378	0.150463	0.740237	0.459156	NA
gga-miR-146c-3p	15.1729	0.225135	0.166451	1.35256	0.176197	NA
gga-miR-147	17.9875	0.158135	0.170302	0.928557	0.353119	NA
gga-miR-153-5p	3.40715	-0.057512	0.116211	-0.494894	0.620675	NA
gga-miR-155	1.27999	0.15258	0.0762556	2.00091	0.0454023	NA
gga-miR-1550-3p	0.389954	-0.0089115	0.0377238	-0.23623	0.813254	NA
gga-miR-1550-5p	0.289767	0.00151815	0.028328	0.053592	0.95726	NA
gga-miR-1551-3p	0.23109	-0.0176972	0.0264262	-0.669686	0.503058	NA
gga-miR-1551-5p	2.27614	0.0670644	0.0946992	0.708183	0.478831	NA
gga-miR-1552-3p	26.5884	-0.00213114	0.171281	-0.0124424	0.990073	NA
gga-miR-1553-3p	0.23109	-0.0176972	0.0264262	-0.669686	0.503058	NA
gga-miR-1553-5p	0.597149	-0.0326571	0.0490608	-0.665646	0.505638	NA
gga-miR-1554	0	NA	NA	NA	NA	NA
gga-miR-1555-3p	0.409239	-0.00889831	0.0355945	-0.249991	0.802594	NA
gga-miR-1555-5p	0.23109	-0.0176972	0.0264262	-0.669686	0.503058	NA
gga-miR-1556	0	NA	NA	NA	NA	NA
gga-miR-1557	0	NA	NA	NA	NA	NA
gga-miR-1558	0	NA	NA	NA	NA	NA
gga-miR-1559-3p	3.27793	-0.00855906	0.11085	-0.0772131	0.938454	NA
gga-miR-1560-3p	12.5306	0.112946	0.163574	0.690489	0.489887	NA
gga-miR-1560-5p	18.5023	0.296929	0.168998	1.75699	0.0789188	NA
gga-miR-1561	0	NA	NA	NA	NA	NA
gga-miR-1562-3p	0	NA	NA	NA	NA	NA
gga-miR-1562-5p	0.10475	-0.0140506	0.0240748	-0.583623	0.559474	NA
gga-miR-1563	1.46482	0.0800908	0.0824998	0.970801	0.331648	NA
gga-miR-1564-3p	0	NA	NA	NA	NA	NA
gga-miR-1564-5p	0	NA	NA	NA	NA	NA
gga-miR-1565	0	NA	NA	NA	NA	NA
gga-miR-1567	0	NA	NA	NA	NA	NA
gga-miR-1568	0	NA	NA	NA	NA	NA
gga-miR-1569	0.411545	-0.00880465	0.0357073	-0.246579	0.805234	NA
gga-miR-1570	0	NA	NA	NA	NA	NA
gga-miR-1571	0.12634	-0.0146811	0.0244964	-0.599317	0.548961	NA
gga-miR-1572	0	NA	NA	NA	NA	NA
gga-miR-1573	0	NA	NA	NA	NA	NA
gga-miR-1575	0	NA	NA	NA	NA	NA
gga-miR-1576	0	NA	NA	NA	NA	NA
gga-miR-1577	0	NA	NA	NA	NA	NA
gga-miR-1578	0	NA	NA	NA	NA	NA
gga-miR-1579	0	NA	NA	NA	NA	NA
gga-miR-1580	0.315423	0.0233487	0.0309286	0.754921	0.450297	NA
gga-miR-1581	0.261309	0.00240112	0.0267465	0.089773	0.928468	NA
gga-miR-1582	0	NA	NA	NA	NA	NA
gga-miR-1583	0	NA	NA	NA	NA	NA
gga-miR-1584	0	NA	NA	NA	NA	NA
gga-miR-1585	2.10963	-0.15442	0.0991684	-1.55715	0.119436	NA
gga-miR-1586	0.163427	0.0142265	0.0250665	0.567551	0.57034	NA
gga-miR-1587	0	NA	NA	NA	NA	NA
gga-miR-1588	0.163427	0.0142265	0.0250665	0.567551	0.57034	NA
gga-miR-1589	0	NA	NA	NA	NA	NA
gga-miR-1590	0.709939	0.0231095	0.0581069	0.397706	0.690847	NA
gga-miR-1591-3p	0.873366	0.0421252	0.0644827	0.653279	0.513576	NA
gga-miR-1591-5p	0.531791	0.00634636	0.0448969	0.141354	0.88759	NA
gga-miR-1592	0.861935	0.0383864	0.0616945	0.622201	0.53381	NA
gga-miR-1593	0.156558	0.0140386	0.0249755	0.562096	0.574051	NA
gga-miR-1594	0	NA	NA	NA	NA	NA
gga-miR-1595-3p	0.158864	0.0141026	0.0250066	0.563956	0.572784	NA
gga-miR-1595-5p	0	NA	NA	NA	NA	NA
gga-miR-1596-3p	0.420173	0.0166465	0.0392766	0.423829	0.671691	NA
gga-miR-1596-5p	0.908468	-0.0594983	0.0614176	-0.968749	0.33267	NA
gga-miR-1597-3p	5.63498	0.157565	0.140102	1.12464	0.260741	NA
gga-miR-1597-5p	0	NA	NA	NA	NA	NA
gga-miR-1598	0	NA	NA	NA	NA	NA
gga-miR-1599	0	NA	NA	NA	NA	NA
gga-miR-15b-3p	0	NA	NA	NA	NA	NA
gga-miR-15c-3p	15.5852	0.204725	0.165835	1.23451	0.217013	NA
gga-miR-16-1-3p	1.02758	0.0489756	0.0644313	0.760122	0.447182	NA
gga-miR-16-2-3p	1.38569	-0.0278201	0.0773583	-0.359626	0.719126	NA
gga-miR-1600	0.10475	-0.0140506	0.0240748	-0.583623	0.559474	NA
gga-miR-1601	0	NA	NA	NA	NA	NA
gga-miR-1602	0.392173	-0.0236681	0.0305136	-0.775658	0.437951	NA
gga-miR-1603	0.644854	-0.0560182	0.0465829	-1.20255	0.229151	NA
gga-miR-1604	0.156558	0.0140386	0.0249755	0.562096	0.574051	NA
gga-miR-1605	0	NA	NA	NA	NA	NA
gga-miR-1606	0	NA	NA	NA	NA	NA
gga-miR-1607	0	NA	NA	NA	NA	NA
gga-miR-1608	0	NA	NA	NA	NA	NA
gga-miR-1609	0.322291	0.0240019	0.031353	0.765538	0.443951	NA
gga-miR-1610	0	NA	NA	NA	NA	NA
gga-miR-1611	0	NA	NA	NA	NA	NA
gga-miR-1612	0.156558	0.0140386	0.0249755	0.562096	0.574051	NA
gga-miR-1613	0.679721	-0.00964742	0.0545838	-0.176745	0.859708	NA
gga-miR-1614-3p	0	NA	NA	NA	NA	NA
gga-miR-1614-5p	0.366059	-0.00581906	0.0332808	-0.174847	0.8612	NA
gga-miR-1615	0	NA	NA	NA	NA	NA
gga-miR-1616	0	NA	NA	NA	NA	NA
gga-miR-1617	0	NA	NA	NA	NA	NA
gga-miR-1618-3p	0	NA	NA	NA	NA	NA
gga-miR-1618-5p	0.10475	-0.0140506	0.0240748	-0.583623	0.559474	NA
gga-miR-1619	0	NA	NA	NA	NA	NA
gga-miR-1620	0.163427	0.0142265	0.0250665	0.567551	0.57034	NA
gga-miR-1621-3p	0	NA	NA	NA	NA	NA
gga-miR-1621-5p	0.10475	-0.0140506	0.0240748	-0.583623	0.559474	NA
gga-miR-1622	0.163427	0.0142265	0.0250665	0.567551	0.57034	NA
gga-miR-1623	0	NA	NA	NA	NA	NA
gga-miR-1624	0	NA	NA	NA	NA	NA
gga-miR-1625-3p	0	NA	NA	NA	NA	NA
gga-miR-1625-5p	4.16895	-0.00158343	0.126346	-0.0125325	0.990001	NA
gga-miR-1626-3p	0	NA	NA	NA	NA	NA
gga-miR-1626-5p	0.2095	-0.0173482	0.0261654	-0.663019	0.507318	NA
gga-miR-1627-3p	0	NA	NA	NA	NA	NA
gga-miR-1627-5p	0	NA	NA	NA	NA	NA
gga-miR-1628	0.12634	-0.0146811	0.0244964	-0.599317	0.548961	NA
gga-miR-1629	0	NA	NA	NA	NA	NA
gga-miR-1630	0	NA	NA	NA	NA	NA
gga-miR-1631	0	NA	NA	NA	NA	NA
gga-miR-1632-3p	0	NA	NA	NA	NA	NA
gga-miR-1632-5p	0	NA	NA	NA	NA	NA
gga-miR-1633	0.10475	-0.0140506	0.0240748	-0.583623	0.559474	NA
gga-miR-1634	0	NA	NA	NA	NA	NA
gga-miR-1635	10.8246	0.180521	0.154884	1.16552	0.243807	NA
gga-miR-1636	0.23109	-0.0176972	0.0264262	-0.669686	0.503058	NA
gga-miR-1637	0	NA	NA	NA	NA	NA
gga-miR-1638	0	NA	NA	NA	NA	NA
gga-miR-1639	0	NA	NA	NA	NA	NA
gga-miR-1640	0.317728	0.0191186	0.0280052	0.682683	0.494807	NA
gga-miR-1641	0.322291	0.0240019	0.031353	0.765538	0.443951	NA
gga-miR-1642	0.392173	-0.0236681	0.0305136	-0.775658	0.437951	NA
gga-miR-1643-3p	0	NA	NA	NA	NA	NA
gga-miR-1643-5p	0	NA	NA	NA	NA	NA
gga-miR-1644	0.163427	0.0142265	0.0250665	0.567551	0.57034	NA
gga-miR-1645	0.392173	-0.0236681	0.0305136	-0.775658	0.437951	NA
gga-miR-1646	0	NA	NA	NA	NA	NA
gga-miR-1647	0	NA	NA	NA	NA	NA
gga-miR-1648-3p	0	NA	NA	NA	NA	NA
gga-miR-1648-5p	0.268177	0.00271461	0.0269084	0.100883	0.919643	NA
gga-miR-1649-3p	0.379021	-0.0261673	0.0320585	-0.816236	0.414365	NA
gga-miR-1649-5p	0.10475	-0.0140506	0.0240748	-0.583623	0.559474	NA
gga-miR-1650	0.156558	0.0140386	0.0249755	0.562096	0.574051	NA
gga-miR-1651-3p	1.4404	0.029083	0.072547	0.400885	0.688505	NA
gga-miR-1651-5p	0	NA	NA	NA	NA	NA
gga-miR-1652	0	NA	NA	NA	NA	NA
gga-miR-1653	0.12634	-0.0146811	0.0244964	-0.599317	0.548961	NA
gga-miR-1654	0.600627	0.0310567	0.0481552	0.64493	0.518973	NA
gga-miR-1655-3p	0.158864	0.0141026	0.0250066	0.563956	0.572784	NA
gga-miR-1655-5p	1.41406	-0.0503594	0.0789245	-0.63807	0.523428	NA
gga-miR-1656	0.10475	-0.0140506	0.0240748	-0.583623	0.559474	NA
gga-miR-1657	0.819214	-0.00563772	0.0564233	-0.0999183	0.920409	NA
gga-miR-1658-3p	0	NA	NA	NA	NA	NA
gga-miR-1658-5p	0	NA	NA	NA	NA	NA
gga-miR-1659	0.156558	0.0140386	0.0249755	0.562096	0.574051	NA
gga-miR-1660	0	NA	NA	NA	NA	NA
gga-miR-1661	2.0871	0.0254916	0.0968452	0.26322	0.792381	NA
gga-miR-1663-3p	2.32198	-0.0486604	0.100636	-0.483527	0.628722	NA
gga-miR-1663-5p	0	NA	NA	NA	NA	NA
gga-miR-1664-3p	0	NA	NA	NA	NA	NA
gga-miR-1664-5p	0	NA	NA	NA	NA	NA
gga-miR-1665	1.87307	0.0686319	0.0937656	0.731952	0.464198	NA
gga-miR-1666	0	NA	NA	NA	NA	NA
gga-miR-1667-3p	0.12634	-0.0146811	0.0244964	-0.599317	0.548961	NA
gga-miR-1667-5p	0	NA	NA	NA	NA	NA
gga-miR-1668-3p	5.39451	0.0250353	0.138487	0.180778	0.856542	NA
gga-miR-1668-5p	0	NA	NA	NA	NA	NA
gga-miR-1669	0.551037	-0.00975069	0.0403658	-0.241558	0.809122	NA
gga-miR-1670	0	NA	NA	NA	NA	NA
gga-miR-1671	0	NA	NA	NA	NA	NA
gga-miR-1672	1.04136	0.0550421	0.0661077	0.832613	0.405063	NA
gga-miR-1673	0	NA	NA	NA	NA	NA
gga-miR-1675	0	NA	NA	NA	NA	NA
gga-miR-1676-3p	0	NA	NA	NA	NA	NA
gga-miR-1676-5p	0	NA	NA	NA	NA	NA
gga-miR-1677-3p	12.8449	-0.0786763	0.164331	-0.478766	0.632105	NA
gga-miR-1677-5p	13.0792	0.163995	0.165962	0.988149	0.32308	NA
gga-miR-1678	0.12634	-0.0146811	0.0244964	-0.599317	0.548961	NA
gga-miR-1679	0.392173	-0.0236681	0.0305136	-0.775658	0.437951	NA
gga-miR-1680-3p	0.163427	0.0142265	0.0250665	0.567551	0.57034	NA
gga-miR-1680-5p	6.64473	0.0896602	0.144488	0.620539	0.534903	NA
gga-miR-1681	31.8693	0.0518461	0.17071	0.30371	0.761349	NA
gga-miR-1682	0	NA	NA	NA	NA	NA
gga-miR-1683	0.481155	0.0410837	0.0408205	1.00645	0.314201	NA
gga-miR-1684a-3p	0.605189	0.0351434	0.0511838	0.686611	0.492328	NA
gga-miR-1684a-5p	0	NA	NA	NA	NA	NA
gga-miR-1684b-3p	0	NA	NA	NA	NA	NA
gga-miR-1685-3p	0	NA	NA	NA	NA	NA
gga-miR-1685-5p	0	NA	NA	NA	NA	NA
gga-miR-1686	0	NA	NA	NA	NA	NA
gga-miR-1687-3p	0.12634	-0.0146811	0.0244964	-0.599317	0.548961	NA
gga-miR-1687-5p	0	NA	NA	NA	NA	NA
gga-miR-1688	0.10475	-0.0140506	0.0240748	-0.583623	0.559474	NA
gga-miR-1689-3p	4.01347	0.051858	0.122588	0.423027	0.672276	NA
gga-miR-1689-5p	0.409239	-0.00889831	0.0355945	-0.249991	0.802594	NA
gga-miR-1690-5p	0.158864	0.0141026	0.0250066	0.563956	0.572784	NA
gga-miR-1691	0	NA	NA	NA	NA	NA
gga-miR-1692	0	NA	NA	NA	NA	NA
gga-miR-1693	0.156558	0.0140386	0.0249755	0.562096	0.574051	NA
gga-miR-1694	0	NA	NA	NA	NA	NA
gga-miR-1695	0.12634	-0.0146811	0.0244964	-0.599317	0.548961	NA
gga-miR-1696	0.10475	-0.0140506	0.0240748	-0.583623	0.559474	NA
gga-miR-1697	0	NA	NA	NA	NA	NA
gga-miR-1698	10.8718	0.145803	0.161003	0.905589	0.365153	NA
gga-miR-1699	0.156558	0.0140386	0.0249755	0.562096	0.574051	NA
gga-miR-16c-3p	0.66035	-0.0233063	0.0480703	-0.484839	0.627791	NA
gga-miR-1700	0	NA	NA	NA	NA	NA
gga-miR-1701	0	NA	NA	NA	NA	NA
gga-miR-1702	0.44059	-0.0404008	0.0396715	-1.01838	0.308496	NA
gga-miR-1703-3p	0	NA	NA	NA	NA	NA
gga-miR-1703-5p	0.860763	-0.0341035	0.0619699	-0.550323	0.582098	NA
gga-miR-1704	0	NA	NA	NA	NA	NA
gga-miR-1705	0.10475	-0.0140506	0.0240748	-0.583623	0.559474	NA
gga-miR-1706	0.317728	0.0191186	0.0280052	0.682683	0.494807	NA
gga-miR-1707	0.289767	0.00151815	0.028328	0.053592	0.95726	NA
gga-miR-1708	0.158864	0.0141026	0.0250066	0.563956	0.572784	NA
gga-miR-1709	0	NA	NA	NA	NA	NA
gga-miR-1710	0.163427	0.0142265	0.0250665	0.567551	0.57034	NA
gga-miR-1711	0	NA	NA	NA	NA	NA
gga-miR-1712-3p	6.5041	-0.0352415	0.143408	-0.245743	0.805882	NA
gga-miR-1712-5p	1.12324	0.0416955	0.0705646	0.590885	0.554598	NA
gga-miR-1713	0	NA	NA	NA	NA	NA
gga-miR-1714	0	NA	NA	NA	NA	NA
gga-miR-1715-3p	0	NA	NA	NA	NA	NA
gga-miR-1715-5p	0.10475	-0.0140506	0.0240748	-0.583623	0.559474	NA
gga-miR-1716	0.928527	-0.0190392	0.0582608	-0.326793	0.743824	NA
gga-miR-1717	1.99133	-0.0499862	0.0965519	-0.517713	0.604658	NA
gga-miR-1718	0.10475	-0.0140506	0.0240748	-0.583623	0.559474	NA
gga-miR-1719	0	NA	NA	NA	NA	NA
gga-miR-1720-5p	3.75463	0.230922	0.119465	1.93297	0.0532397	NA
gga-miR-1721	0.263614	0.00250329	0.0267675	0.0935197	0.925491	NA
gga-miR-1722-3p	0.12634	-0.0146811	0.0244964	-0.599317	0.548961	NA
gga-miR-1722-5p	1.44658	-0.0140727	0.0788148	-0.178554	0.858288	NA
gga-miR-1723	0	NA	NA	NA	NA	NA
gga-miR-1724	24.3205	0.137069	0.171271	0.800302	0.423536	NA
gga-miR-1725	0	NA	NA	NA	NA	NA
gga-miR-1726	0	NA	NA	NA	NA	NA
gga-miR-1727	0.261309	0.00240112	0.0267465	0.089773	0.928468	NA
gga-miR-1728-3p	2.67643	0.15726	0.106905	1.47103	0.141283	NA
gga-miR-1728-5p	0	NA	NA	NA	NA	NA
gga-miR-1729-3p	6.20057	-0.024564	0.140124	-0.175302	0.860842	NA
gga-miR-1729-5p	8.81436	0.138905	0.154656	0.898155	0.369103	NA
gga-miR-1730-3p	0	NA	NA	NA	NA	NA
gga-miR-1730-5p	0	NA	NA	NA	NA	NA
gga-miR-1731-3p	0	NA	NA	NA	NA	NA
gga-miR-1731-5p	6.33546	0.118193	0.138384	0.854092	0.393054	NA
gga-miR-1732	0	NA	NA	NA	NA	NA
gga-miR-1733	0	NA	NA	NA	NA	NA
gga-miR-1734	0.12634	-0.0146811	0.0244964	-0.599317	0.548961	NA
gga-miR-1735	0	NA	NA	NA	NA	NA
gga-miR-1736-3p	7.56083	0.138402	0.150346	0.920559	0.357281	NA
gga-miR-1736-5p	0.10475	-0.0140506	0.0240748	-0.583623	0.559474	NA
gga-miR-1737	0	NA	NA	NA	NA	NA
gga-miR-1738	0.10475	-0.0140506	0.0240748	-0.583623	0.559474	NA
gga-miR-1739	0	NA	NA	NA	NA	NA
gga-miR-1740-3p	0	NA	NA	NA	NA	NA
gga-miR-1740-5p	1.61489	-0.142331	0.082395	-1.72742	0.0840921	NA
gga-miR-1741	0	NA	NA	NA	NA	NA
gga-miR-1742	0.158864	0.0141026	0.0250066	0.563956	0.572784	NA
gga-miR-1743	0	NA	NA	NA	NA	NA
gga-miR-1744-3p	0.394517	-0.00871521	0.0379557	-0.229615	0.818391	NA
gga-miR-1744-5p	0	NA	NA	NA	NA	NA
gga-miR-1745	0	NA	NA	NA	NA	NA
gga-miR-1746	1.9715	-0.00706036	0.0903278	-0.0781638	0.937698	NA
gga-miR-1747-3p	0.158864	0.0141026	0.0250066	0.563956	0.572784	NA
gga-miR-1747-5p	1.51627	-0.140411	0.0810026	-1.73341	0.0830222	NA
gga-miR-1748	0	NA	NA	NA	NA	NA
gga-miR-1749-3p	0	NA	NA	NA	NA	NA
gga-miR-1749-5p	0	NA	NA	NA	NA	NA
gga-miR-1750	0	NA	NA	NA	NA	NA
gga-miR-1751-5p	0.474287	0.0404382	0.040506	0.998327	0.318121	NA
gga-miR-1752	0	NA	NA	NA	NA	NA
gga-miR-1753	0	NA	NA	NA	NA	NA
gga-miR-1754-3p	0	NA	NA	NA	NA	NA
gga-miR-1754-5p	0	NA	NA	NA	NA	NA
gga-miR-1755	0	NA	NA	NA	NA	NA
gga-miR-1756a	2.37289	-0.0207328	0.101671	-0.20392	0.838416	NA
gga-miR-1756b	0	NA	NA	NA	NA	NA
gga-miR-1757	0	NA	NA	NA	NA	NA
gga-miR-1758	0.12634	-0.0146811	0.0244964	-0.599317	0.548961	NA
gga-miR-1759-3p	0	NA	NA	NA	NA	NA
gga-miR-1759-5p	0.313117	0.0187312	0.0277223	0.675674	0.499247	NA
gga-miR-1760	0	NA	NA	NA	NA	NA
gga-miR-1761	0	NA	NA	NA	NA	NA
gga-miR-1762	0	NA	NA	NA	NA	NA
gga-miR-1763	0	NA	NA	NA	NA	NA
gga-miR-1764-3p	0.784346	-0.0530906	0.0453923	-1.1696	0.242164	NA
gga-miR-1764-5p	0	NA	NA	NA	NA	NA
gga-miR-1765	3.34499	0.000136836	0.11631	0.00117647	0.999061	NA
gga-miR-1766	0.655787	-0.0235588	0.0479265	-0.491561	0.62303	NA
gga-miR-1767	0	NA	NA	NA	NA	NA
gga-miR-1768	0.158864	0.0141026	0.0250066	0.563956	0.572784	NA
gga-miR-1769-3p	0.871109	0.0381531	0.0611889	0.62353	0.532936	NA
gga-miR-1769-5p	0.392173	-0.0236681	0.0305136	-0.775658	0.437951	NA
gga-miR-1770	0	NA	NA	NA	NA	NA
gga-miR-1771	0.156558	0.0140386	0.0249755	0.562096	0.574051	NA
gga-miR-1772-3p	0.156558	0.0140386	0.0249755	0.562096	0.574051	NA
gga-miR-1772-5p	0.10475	-0.0140506	0.0240748	-0.583623	0.559474	NA
gga-miR-1773-3p	0	NA	NA	NA	NA	NA
gga-miR-1773-5p	0	NA	NA	NA	NA	NA
gga-miR-1774	0.163427	0.0142265	0.0250665	0.567551	0.57034	NA
gga-miR-1775-3p	0	NA	NA	NA	NA	NA
gga-miR-1775-5p	0	NA	NA	NA	NA	NA
gga-miR-1776	0.10475	-0.0140506	0.0240748	-0.583623	0.559474	NA
gga-miR-1777	0.163427	0.0142265	0.0250665	0.567551	0.57034	NA
gga-miR-1778	0	NA	NA	NA	NA	NA
gga-miR-1779	0.544207	0.00426628	0.0454004	0.09397	0.925133	NA
gga-miR-1780	0.12634	-0.0146811	0.0244964	-0.599317	0.548961	NA
gga-miR-1781-3p	0.566931	-0.0572802	0.0470323	-1.21789	0.223266	NA
gga-miR-1781-5p	0	NA	NA	NA	NA	NA
gga-miR-1782	6.75711	-0.0139354	0.143318	-0.097234	0.922541	NA
gga-miR-1783	0	NA	NA	NA	NA	NA
gga-miR-1784-5p	0.392173	-0.0236681	0.0305136	-0.775658	0.437951	NA
gga-miR-1785	0.392173	-0.0236681	0.0305136	-0.775658	0.437951	NA
gga-miR-1786	13.1405	-0.104865	0.160279	-0.654262	0.512943	NA
gga-miR-1787	0	NA	NA	NA	NA	NA
gga-miR-1788-3p	0.63997	0.0593857	0.04882	1.21642	0.223825	NA
gga-miR-1788-5p	0	NA	NA	NA	NA	NA
gga-miR-1789	0	NA	NA	NA	NA	NA
gga-miR-1790	0	NA	NA	NA	NA	NA
gga-miR-1791-3p	0	NA	NA	NA	NA	NA
gga-miR-1791-5p	0	NA	NA	NA	NA	NA
gga-miR-1792	0	NA	NA	NA	NA	NA
gga-miR-1793	0.644581	0.0598056	0.0489865	1.22086	0.222139	NA
gga-miR-1794	0	NA	NA	NA	NA	NA
gga-miR-1795	0	NA	NA	NA	NA	NA
gga-miR-1796	0	NA	NA	NA	NA	NA
gga-miR-1797	0	NA	NA	NA	NA	NA
gga-miR-1798-3p	0	NA	NA	NA	NA	NA
gga-miR-1798-5p	13.2223	0.194743	0.164462	1.18413	0.236363	NA
gga-miR-1799	0	NA	NA	NA	NA	NA
gga-miR-1800	0.163427	0.0142265	0.0250665	0.567551	0.57034	NA
gga-miR-1801	0.784471	-0.0233803	0.0596114	-0.392212	0.694902	NA
gga-miR-1802	0	NA	NA	NA	NA	NA
gga-miR-1803	0	NA	NA	NA	NA	NA
gga-miR-1804	0	NA	NA	NA	NA	NA
gga-miR-1805-3p	12.0663	-0.315944	0.156506	-2.01874	0.0435145	NA
gga-miR-1805-5p	0	NA	NA	NA	NA	NA
gga-miR-1806	0.686044	0.0208839	0.0518082	0.403099	0.686875	NA
gga-miR-1807	0	NA	NA	NA	NA	NA
gga-miR-1808	3.42707	0.0678591	0.114709	0.591576	0.554135	NA
gga-miR-1809	0	NA	NA	NA	NA	NA
gga-miR-1811	0.10475	-0.0140506	0.0240748	-0.583623	0.559474	NA
gga-miR-1812-3p	0	NA	NA	NA	NA	NA
gga-miR-1812-5p	0	NA	NA	NA	NA	NA
gga-miR-1813	0.263614	0.00250329	0.0267675	0.0935197	0.925491	NA
gga-miR-1814	0	NA	NA	NA	NA	NA
gga-miR-1815	0	NA	NA	NA	NA	NA
gga-miR-1816	0	NA	NA	NA	NA	NA
gga-miR-181b-1-3p	0.901327	0.0734844	0.0633215	1.1605	0.245846	NA
gga-miR-181b-2-3p	0	NA	NA	NA	NA	NA
gga-miR-184-5p	0.392173	-0.0236681	0.0305136	-0.775658	0.437951	NA
gga-miR-1845	0	NA	NA	NA	NA	NA
gga-miR-187-3p	3.36376	-0.0715857	0.108288	-0.661067	0.508569	NA
gga-miR-187-5p	0	NA	NA	NA	NA	NA
gga-miR-18b-3p	27.6668	-0.0849364	0.171318	-0.495782	0.620048	NA
gga-miR-190a-3p	0.394517	-0.00871521	0.0379557	-0.229615	0.818391	NA
gga-miR-193a-3p	14.0547	-0.00524748	0.16548	-0.0317107	0.974703	NA
gga-miR-193a-5p	1.12555	0.0418403	0.0706073	0.592577	0.553464	NA
gga-miR-193b-3p	15.9959	0.180507	0.168988	1.06816	0.285447	NA
gga-miR-193b-5p	0.163427	0.0142265	0.0250665	0.567551	0.57034	NA
gga-miR-194	1.31852	-0.0166188	0.0763084	-0.217785	0.827597	NA
gga-miR-196-1-3p	0.83163	-0.00830684	0.0542322	-0.153172	0.878263	NA
gga-miR-196-2-3p	0	NA	NA	NA	NA	NA
gga-miR-196-5p	16.9066	-0.0480522	0.169561	-0.283391	0.776877	NA
gga-miR-199b	1.80342	-0.0179597	0.089735	-0.200141	0.84137	NA
gga-miR-19a-5p	4.41277	0.0701324	0.131794	0.532136	0.594632	NA
gga-miR-19b-5p	3.77326	-0.18683	0.118463	-1.57711	0.114771	NA
gga-miR-1a-1-5p	0	NA	NA	NA	NA	NA
gga-miR-1a-2-5p	0	NA	NA	NA	NA	NA
gga-miR-1a-3p	3.27918	0.105198	0.118347	0.888894	0.37406	NA
gga-miR-1b-3p	0.163427	0.0142265	0.0250665	0.567551	0.57034	NA
gga-miR-1b-5p	0	NA	NA	NA	NA	NA
gga-miR-1c	0	NA	NA	NA	NA	NA
gga-miR-200a-3p	10.6131	-0.0359892	0.156243	-0.230341	0.817826	NA
gga-miR-200a-5p	2.06554	0.0377377	0.0957296	0.394212	0.693425	NA
gga-miR-200b-3p	7.30924	-0.157808	0.143756	-1.09776	0.272311	NA
gga-miR-200b-5p	0	NA	NA	NA	NA	NA
gga-miR-202-3p	0	NA	NA	NA	NA	NA
gga-miR-202-5p	0.392173	-0.0236681	0.0305136	-0.775658	0.437951	NA
gga-miR-203a	6.80409	-0.142528	0.147949	-0.963362	0.335366	NA
gga-miR-206	0.23109	-0.0176972	0.0264262	-0.669686	0.503058	NA
gga-miR-20a-3p	0	NA	NA	NA	NA	NA
gga-miR-20b-3p	6.77667	-0.0819835	0.146443	-0.559832	0.575594	NA
gga-miR-2126	0	NA	NA	NA	NA	NA
gga-miR-2127	0	NA	NA	NA	NA	NA
gga-miR-2128	3.67708	0.00339698	0.124348	0.0273183	0.978206	NA
gga-miR-2129	0.23109	-0.0176972	0.0264262	-0.669686	0.503058	NA
gga-miR-2130	1.85402	-0.0858186	0.0880505	-0.974652	0.329733	NA
gga-miR-2131-3p	28.5454	-0.00661439	0.171131	-0.038651	0.969169	NA
gga-miR-215-3p	0	NA	NA	NA	NA	NA
gga-miR-216a	2.61875	-0.0235614	0.030649	-0.768751	NA	NA
gga-miR-216b	14.9019	-0.222563	0.0942873	-2.36047	0.0182516	NA
gga-miR-216c	0	NA	NA	NA	NA	NA
gga-miR-217-3p	0	NA	NA	NA	NA	NA
gga-miR-217-5p	1.57012	-0.0139824	0.0302737	-0.461866	0.644177	NA
gga-miR-218-3p	1.82443	-0.151487	0.0913031	-1.65917	0.0970825	NA
gga-miR-2188-3p	1.80293	0.0195398	0.0880224	0.221987	0.824324	NA
gga-miR-219a	0	NA	NA	NA	NA	NA
gga-miR-22-5p	2.32956	0.0830433	0.101077	0.821586	0.411312	NA
gga-miR-221-5p	2.73017	0.00896821	0.103629	0.0865415	0.931036	NA
gga-miR-222b-3p	1.62306	-0.0178093	0.0849392	-0.209671	0.833924	NA
gga-miR-222b-5p	0	NA	NA	NA	NA	NA
gga-miR-223	23.5726	0.43177	0.170405	2.53379	0.0112837	NA
gga-miR-23b-5p	0	NA	NA	NA	NA	NA
gga-miR-24-3p	30.6864	-0.034528	0.170763	-0.202198	0.839762	NA
gga-miR-24-5p	0.419	-0.0304947	0.0345632	-0.882286	0.377622	NA
gga-miR-26a-3p	22.3347	0.250452	0.170906	1.46543	0.142803	NA
gga-miR-27b-5p	12.233	0.056598	0.163484	0.346199	0.729193	NA
gga-miR-29a-3p	9.30021	0.157576	0.155975	1.01026	0.31237	NA
gga-miR-29a-5p	0.158864	0.0141026	0.0250066	0.563956	0.572784	NA
gga-miR-29b-1-5p	0	NA	NA	NA	NA	NA
gga-miR-29b-2-5p	0	NA	NA	NA	NA	NA
gga-miR-29b-3p	1.51542	0.0181607	0.0810585	0.224044	0.822723	NA
gga-miR-29c-3p	8.87774	0.144067	0.154825	0.930512	0.352106	NA
gga-miR-29c-5p	0	NA	NA	NA	NA	NA
gga-miR-301a-5p	25.4019	-0.128703	0.171345	-0.751136	0.452571	NA
gga-miR-301b-5p	26.7948	-0.11722	0.171169	-0.684821	0.493457	NA
gga-miR-302a	0.481155	0.0410837	0.0408205	1.00645	0.314201	NA
gga-miR-302b-3p	22.4277	-0.256803	0.171031	-1.5015	0.133227	NA
gga-miR-302b-5p	0	NA	NA	NA	NA	NA
gga-miR-302c-3p	18.4034	-0.35717	0.169772	-2.10382	0.035394	NA
gga-miR-302c-5p	3.07466	-0.0829731	0.110267	-0.752474	0.451766	NA
gga-miR-302d	28.322	-0.266973	0.171176	-1.55964	0.118846	NA
gga-miR-3064-3p	0	NA	NA	NA	NA	NA
gga-miR-3064-5p	0	NA	NA	NA	NA	NA
gga-miR-30b-3p	1.1546	0.000524896	0.0671752	0.00781384	0.993766	NA
gga-miR-30c-2-3p	0.829412	0.00609916	0.0604299	0.100929	0.919606	NA
gga-miR-30e-3p	31.0288	0.206158	0.170834	1.20677	0.22752	NA
gga-miR-31-3p	1.65084	-0.0116226	0.0825443	-0.140805	0.888024	NA
gga-miR-32-3p	0	NA	NA	NA	NA	NA
gga-miR-32-5p	6.72548	0.0122234	0.147654	0.0827836	0.934024	NA
gga-miR-33-3p	0	NA	NA	NA	NA	NA
gga-miR-34a-3p	1.395	0.041496	0.0712912	0.582064	0.560523	NA
gga-miR-34a-5p	10.1747	-0.175028	0.159954	-1.09424	0.273851	NA
gga-miR-34b-3p	0	NA	NA	NA	NA	NA
gga-miR-34b-5p	0	NA	NA	NA	NA	NA
gga-miR-34c-3p	0	NA	NA	NA	NA	NA
gga-miR-34c-5p	1.19566	0.0809628	0.0752377	1.07609	0.281886	NA
gga-miR-3524a	0	NA	NA	NA	NA	NA
gga-miR-3524b-3p	0	NA	NA	NA	NA	NA
gga-miR-3525	0.315423	0.0233487	0.0309286	0.754921	0.450297	NA
gga-miR-3526	0	NA	NA	NA	NA	NA
gga-miR-3528	0	NA	NA	NA	NA	NA
gga-miR-3529	14.0449	-0.141174	0.164252	-0.859494	0.390068	NA
gga-miR-3530-3p	1.46433	0.0362158	0.0715774	0.505967	0.61288	NA
gga-miR-3530-5p	0.387649	-0.00901232	0.0376055	-0.239654	0.810598	NA
gga-miR-3531-3p	0.158864	0.0141026	0.0250066	0.563956	0.572784	NA
gga-miR-3531-5p	0.908468	-0.0594983	0.0614176	-0.968749	0.33267	NA
gga-miR-3532-3p	9.18963	-0.0761835	0.155413	-0.490201	0.623992	NA
gga-miR-3532-5p	0.581294	0.0326994	0.047471	0.688829	0.490931	NA
gga-miR-3533	0	NA	NA	NA	NA	NA
gga-miR-3534	0.268177	0.00271461	0.0269084	0.100883	0.919643	NA
gga-miR-3535	0	NA	NA	NA	NA	NA
gga-miR-3536	0.156558	0.0140386	0.0249755	0.562096	0.574051	NA
gga-miR-3537	0	NA	NA	NA	NA	NA
gga-miR-3538	4.43234	0.218726	0.127404	1.7168	0.0860158	NA
gga-miR-3539	0.602932	0.0267	0.0445178	0.59976	0.548666	NA
gga-miR-3540	0.163427	0.0142265	0.0250665	0.567551	0.57034	NA
gga-miR-3594-3p	6.57177	-0.0361806	0.146443	-0.247063	0.804859	NA
gga-miR-3594-5p	0	NA	NA	NA	NA	NA
gga-miR-3607-3p	0.31425	-0.0200941	0.0281505	-0.713809	0.475345	NA
gga-miR-3607-5p	7.2193	-0.0805676	0.140831	-0.572089	0.567262	NA
gga-miR-365-1-5p	0	NA	NA	NA	NA	NA
gga-miR-365-2-5p	0	NA	NA	NA	NA	NA
gga-miR-365-3p	4.74282	-0.0466643	0.133232	-0.350248	0.726153	NA
gga-miR-365b-5p	0	NA	NA	NA	NA	NA
gga-miR-367	0.70529	0.00518073	0.0467986	0.110703	0.911852	NA
gga-miR-375	0.10475	-0.0140506	0.0240748	-0.583623	0.559474	NA
gga-miR-383-3p	0	NA	NA	NA	NA	NA
gga-miR-383-5p	0.644854	-0.0560182	0.0465829	-1.20255	0.229151	NA
gga-miR-429-3p	27.731	0.160497	0.169696	0.945788	0.344257	NA
gga-miR-429-5p	0	NA	NA	NA	NA	NA
gga-miR-449a	0.268177	0.00271461	0.0269084	0.100883	0.919643	NA
gga-miR-449b-3p	0	NA	NA	NA	NA	NA
gga-miR-449b-5p	0.814689	0.00846387	0.06266	0.135076	0.892552	NA
gga-miR-449c-3p	0	NA	NA	NA	NA	NA
gga-miR-449c-5p	1.92293	-0.0193068	0.0928168	-0.20801	0.835222	NA
gga-miR-454-5p	0.31425	-0.0200941	0.0281505	-0.713809	0.475345	NA
gga-miR-455-3p	25.3059	-0.116037	0.171349	-0.677195	0.498282	NA
gga-miR-456-5p	0	NA	NA	NA	NA	NA
gga-miR-458a-3p	3.82299	0.0590241	0.123575	0.477637	0.632909	NA
gga-miR-458a-5p	0	NA	NA	NA	NA	NA
gga-miR-458b-3p	0	NA	NA	NA	NA	NA
gga-miR-458b-5p	0	NA	NA	NA	NA	NA
gga-miR-460a-3p	1.13956	-0.0932368	0.0707315	-1.31818	0.187444	NA
gga-miR-460a-5p	17.9677	-0.215388	0.16922	-1.27282	0.20308	NA
gga-miR-460b-3p	0	NA	NA	NA	NA	NA
gga-miR-460b-5p	0.10475	-0.0140506	0.0240748	-0.583623	0.559474	NA
gga-miR-466	0	NA	NA	NA	NA	NA
gga-miR-4732-5p	0	NA	NA	NA	NA	NA
gga-miR-489-3p	0	NA	NA	NA	NA	NA
gga-miR-489-5p	0.12634	-0.0146811	0.0244964	-0.599317	0.548961	NA
gga-miR-490-3p	1.09989	0.0100419	0.073135	0.137306	0.890789	NA
gga-miR-490-5p	0.31425	-0.0200941	0.0281505	-0.713809	0.475345	NA
gga-miR-499-3p	0.12634	-0.0146811	0.0244964	-0.599317	0.548961	NA
gga-miR-499-5p	2.04123	-0.105974	0.0936401	-1.13172	0.257753	NA
gga-miR-551-5p	4.27208	0.0321938	0.128561	0.250416	0.802266	NA
gga-miR-6516-3p	0	NA	NA	NA	NA	NA
gga-miR-6516-5p	0	NA	NA	NA	NA	NA
gga-miR-6542-5p	0	NA	NA	NA	NA	NA
gga-miR-6543-3p	0	NA	NA	NA	NA	NA
gga-miR-6543-5p	1.82677	0.0193326	0.0904954	0.21363	0.830835	NA
gga-miR-6544-3p	0	NA	NA	NA	NA	NA
gga-miR-6544-5p	1.3117	-0.0170048	0.0762071	-0.223139	0.823427	NA
gga-miR-6545-3p	0	NA	NA	NA	NA	NA
gga-miR-6545-5p	0	NA	NA	NA	NA	NA
gga-miR-6546-3p	0	NA	NA	NA	NA	NA
gga-miR-6546-5p	0.551075	0.00491882	0.0486277	0.101153	0.919429	NA
gga-miR-6547-3p	0.409239	-0.00889831	0.0355945	-0.249991	0.802594	NA
gga-miR-6547-5p	0.10475	-0.0140506	0.0240748	-0.583623	0.559474	NA
gga-miR-6548-3p	4.56423	0.0422487	0.128286	0.329333	0.741904	NA
gga-miR-6548-5p	14.5089	-0.274483	0.167637	-1.63737	0.101554	NA
gga-miR-6549-3p	1.54048	-0.0511976	0.0861421	-0.594339	0.552285	NA
gga-miR-6549-5p	0	NA	NA	NA	NA	NA
gga-miR-6550-3p	0	NA	NA	NA	NA	NA
gga-miR-6550-5p	0	NA	NA	NA	NA	NA
gga-miR-6551-3p	0.707596	0.00780405	0.0496854	0.157069	0.87519	NA
gga-miR-6551-5p	0.326853	0.0198843	0.0285556	0.696334	0.486219	NA
gga-miR-6552-3p	0	NA	NA	NA	NA	NA
gga-miR-6552-5p	0	NA	NA	NA	NA	NA
gga-miR-6553-3p	0.749604	-0.0773506	0.0545202	-1.41875	0.155972	NA
gga-miR-6553-5p	0	NA	NA	NA	NA	NA
gga-miR-6554-3p	1.17886	-0.0733713	0.0663469	-1.10587	0.268781	NA
gga-miR-6554-5p	0	NA	NA	NA	NA	NA
gga-miR-6555-3p	0	NA	NA	NA	NA	NA
gga-miR-6555-5p	0.420173	0.0166465	0.0392766	0.423829	0.671691	NA
gga-miR-6556-3p	0	NA	NA	NA	NA	NA
gga-miR-6556-5p	1.67126	-0.10678	0.0843062	-1.26657	0.205307	NA
gga-miR-6557-3p	3.7937	0.0213004	0.11925	0.17862	0.858236	NA
gga-miR-6557-5p	0	NA	NA	NA	NA	NA
gga-miR-6558-3p	0	NA	NA	NA	NA	NA
gga-miR-6558-5p	0	NA	NA	NA	NA	NA
gga-miR-6559-3p	0.163427	0.0142265	0.0250665	0.567551	0.57034	NA
gga-miR-6559-5p	0	NA	NA	NA	NA	NA
gga-miR-6560-3p	9.6846	-0.0826434	0.159942	-0.516708	0.60536	NA
gga-miR-6560-5p	0.492399	-0.0205997	0.043785	-0.470473	0.638017	NA
gga-miR-6561-3p	0	NA	NA	NA	NA	NA
gga-miR-6561-5p	2.32492	-0.090747	0.099576	-0.911334	0.362119	NA
gga-miR-6562-3p	0	NA	NA	NA	NA	NA
gga-miR-6562-5p	0	NA	NA	NA	NA	NA
gga-miR-6563-3p	0.516295	-0.0223944	0.0448493	-0.499326	0.61755	NA
gga-miR-6563-5p	0	NA	NA	NA	NA	NA
gga-miR-6564-3p	0	NA	NA	NA	NA	NA
gga-miR-6564-5p	0	NA	NA	NA	NA	NA
gga-miR-6565-3p	0.516295	-0.0223944	0.0448493	-0.499326	0.61755	NA
gga-miR-6565-5p	0	NA	NA	NA	NA	NA
gga-miR-6566-3p	1.17958	0.0602237	0.0667388	0.902379	0.366855	NA
gga-miR-6566-5p	0.392173	-0.0236681	0.0305136	-0.775658	0.437951	NA
gga-miR-6567-3p	0	NA	NA	NA	NA	NA
gga-miR-6567-5p	0	NA	NA	NA	NA	NA
gga-miR-6568-3p	2.82066	-0.0559666	0.10934	-0.511861	0.608748	NA
gga-miR-6568-5p	1.01732	-0.0183581	0.0670954	-0.273611	0.784383	NA
gga-miR-6569-3p	0	NA	NA	NA	NA	NA
gga-miR-6569-5p	0	NA	NA	NA	NA	NA
gga-miR-6570-3p	0	NA	NA	NA	NA	NA
gga-miR-6570-5p	0.470809	-0.0152242	0.0390578	-0.389785	0.696695	NA
gga-miR-6571-3p	0	NA	NA	NA	NA	NA
gga-miR-6571-5p	0	NA	NA	NA	NA	NA
gga-miR-6572-3p	0.10475	-0.0140506	0.0240748	-0.583623	0.559474	NA
gga-miR-6572-5p	0	NA	NA	NA	NA	NA
gga-miR-6573-3p	1.28107	0.0558461	0.0708305	0.788448	0.430435	NA
gga-miR-6573-5p	0	NA	NA	NA	NA	NA
gga-miR-6574-3p	0.10475	-0.0140506	0.0240748	-0.583623	0.559474	NA
gga-miR-6574-5p	0	NA	NA	NA	NA	NA
gga-miR-6575-3p	0	NA	NA	NA	NA	NA
gga-miR-6575-5p	1.44553	0.0832473	0.0828012	1.00539	0.31471	NA
gga-miR-6576-3p	0	NA	NA	NA	NA	NA
gga-miR-6576-5p	0.10475	-0.0140506	0.0240748	-0.583623	0.559474	NA
gga-miR-6577-3p	0	NA	NA	NA	NA	NA
gga-miR-6577-5p	0	NA	NA	NA	NA	NA
gga-miR-6578-3p	0	NA	NA	NA	NA	NA
gga-miR-6578-5p	0.313117	0.0187312	0.0277223	0.675674	0.499247	NA
gga-miR-6579-3p	0	NA	NA	NA	NA	NA
gga-miR-6579-5p	1.40059	0.0487468	0.0814326	0.598616	0.549429	NA
gga-miR-6580-3p	0	NA	NA	NA	NA	NA
gga-miR-6580-5p	0	NA	NA	NA	NA	NA
gga-miR-6581-3p	0	NA	NA	NA	NA	NA
gga-miR-6581-5p	0	NA	NA	NA	NA	NA
gga-miR-6582-3p	1.45701	0.0751534	0.0783182	0.959591	0.337261	NA
gga-miR-6582-5p	0.581294	0.0326994	0.047471	0.688829	0.490931	NA
gga-miR-6583-5p	0	NA	NA	NA	NA	NA
gga-miR-6584-5p	0	NA	NA	NA	NA	NA
gga-miR-6585-5p	0	NA	NA	NA	NA	NA
gga-miR-6586-5p	0.483771	-0.0450989	0.0418637	-1.07728	0.281355	NA
gga-miR-6587-3p	0	NA	NA	NA	NA	NA
gga-miR-6587-5p	0	NA	NA	NA	NA	NA
gga-miR-6588-3p	0	NA	NA	NA	NA	NA
gga-miR-6589-5p	0	NA	NA	NA	NA	NA
gga-miR-6590-3p	1.0783	0.011749	0.0719083	0.163388	0.870213	NA
gga-miR-6590-5p	0	NA	NA	NA	NA	NA
gga-miR-6591-3p	0	NA	NA	NA	NA	NA
gga-miR-6592-3p	1.0325	-0.0760938	0.0659233	-1.15428	0.248386	NA
gga-miR-6593-3p	0	NA	NA	NA	NA	NA
gga-miR-6593-5p	0	NA	NA	NA	NA	NA
gga-miR-6594-5p	0.156558	0.0140386	0.0249755	0.562096	0.574051	NA
gga-miR-6595-5p	0	NA	NA	NA	NA	NA
gga-miR-6596-3p	0.10475	-0.0140506	0.0240748	-0.583623	0.559474	NA
gga-miR-6596-5p	0	NA	NA	NA	NA	NA
gga-miR-6597-3p	0.66035	-0.0233063	0.0480703	-0.484839	0.627791	NA
gga-miR-6598-5p	0	NA	NA	NA	NA	NA
gga-miR-6599-3p	8.66985	0.142199	0.156028	0.911367	0.362102	NA
gga-miR-6599-5p	0.471981	0.0402204	0.0403992	0.995573	0.319458	NA
gga-miR-6600-3p	0.156558	0.0140386	0.0249755	0.562096	0.574051	NA
gga-miR-6601-3p	0	NA	NA	NA	NA	NA
gga-miR-6602-5p	0	NA	NA	NA	NA	NA
gga-miR-6603-3p	0	NA	NA	NA	NA	NA
gga-miR-6604-5p	3.02794	-0.0732482	0.115456	-0.634423	0.525804	NA
gga-miR-6605-5p	0	NA	NA	NA	NA	NA
gga-miR-6606-5p	1.42597	0.00756297	0.076643	0.0986779	0.921394	NA
gga-miR-6607-5p	0	NA	NA	NA	NA	NA
gga-miR-6608-3p	0.313117	0.0187312	0.0277223	0.675674	0.499247	NA
gga-miR-6608-5p	0	NA	NA	NA	NA	NA
gga-miR-6609-3p	2.73682	0.142709	0.108803	1.31162	0.189647	NA
gga-miR-6610-3p	0	NA	NA	NA	NA	NA
gga-miR-6611-5p	0	NA	NA	NA	NA	NA
gga-miR-6612-5p	0.12634	-0.0146811	0.0244964	-0.599317	0.548961	NA
gga-miR-6613-3p	0	NA	NA	NA	NA	NA
gga-miR-6614-3p	0.10475	-0.0140506	0.0240748	-0.583623	0.559474	NA
gga-miR-6615-3p	0.496923	-0.0393201	0.0391983	-1.00311	0.315809	NA
gga-miR-6615-5p	4.99619	0.102651	0.133891	0.766678	0.443273	NA
gga-miR-6616-5p	0	NA	NA	NA	NA	NA
gga-miR-6617-3p	0	NA	NA	NA	NA	NA
gga-miR-6618-5p	0	NA	NA	NA	NA	NA
gga-miR-6619-5p	0	NA	NA	NA	NA	NA
gga-miR-6620-5p	0	NA	NA	NA	NA	NA
gga-miR-6621-5p	0	NA	NA	NA	NA	NA
gga-miR-6622-3p	0	NA	NA	NA	NA	NA
gga-miR-6623-3p	34.3914	0.253487	0.171076	1.48172	0.138415	NA
gga-miR-6624-3p	0	NA	NA	NA	NA	NA
gga-miR-6625-5p	0	NA	NA	NA	NA	NA
gga-miR-6626-5p	0	NA	NA	NA	NA	NA
gga-miR-6627-3p	0	NA	NA	NA	NA	NA
gga-miR-6628-3p	0	NA	NA	NA	NA	NA
gga-miR-6629-5p	0	NA	NA	NA	NA	NA
gga-miR-6630-3p	0	NA	NA	NA	NA	NA
gga-miR-6631-5p	26.9962	0.154832	0.171318	0.903768	0.366118	NA
gga-miR-6632-5p	0	NA	NA	NA	NA	NA
gga-miR-6633-5p	0	NA	NA	NA	NA	NA
gga-miR-6634-5p	0	NA	NA	NA	NA	NA
gga-miR-6635-5p	0	NA	NA	NA	NA	NA
gga-miR-6637-3p	0	NA	NA	NA	NA	NA
gga-miR-6639-5p	0.23109	-0.0176972	0.0264262	-0.669686	0.503058	NA
gga-miR-6640-5p	0.261309	0.00240112	0.0267465	0.089773	0.928468	NA
gga-miR-6641-3p	0	NA	NA	NA	NA	NA
gga-miR-6641-5p	0	NA	NA	NA	NA	NA
gga-miR-6642-3p	0	NA	NA	NA	NA	NA
gga-miR-6642-5p	0	NA	NA	NA	NA	NA
gga-miR-6643-5p	0.12634	-0.0146811	0.0244964	-0.599317	0.548961	NA
gga-miR-6644-3p	0	NA	NA	NA	NA	NA
gga-miR-6645-5p	0	NA	NA	NA	NA	NA
gga-miR-6646-3p	0	NA	NA	NA	NA	NA
gga-miR-6647-5p	0	NA	NA	NA	NA	NA
gga-miR-6648-3p	11.3273	-0.0682092	0.161231	-0.423052	0.672257	NA
gga-miR-6648-5p	0	NA	NA	NA	NA	NA
gga-miR-6649-3p	0.322291	0.0240019	0.031353	0.765538	0.443951	NA
gga-miR-6649-5p	0.12634	-0.0146811	0.0244964	-0.599317	0.548961	NA
gga-miR-6650-5p	0	NA	NA	NA	NA	NA
gga-miR-6651-5p	0	NA	NA	NA	NA	NA
gga-miR-6652-5p	0.496923	-0.0393201	0.0391983	-1.00311	0.315809	NA
gga-miR-6653-3p	0.10475	-0.0140506	0.0240748	-0.583623	0.559474	NA
gga-miR-6654-3p	0.675072	-0.0254674	0.048568	-0.524367	0.600024	NA
gga-miR-6655-5p	0.10475	-0.0140506	0.0240748	-0.583623	0.559474	NA
gga-miR-6656-5p	0.683787	0.0207405	0.0517349	0.400899	0.688495	NA
gga-miR-6657-3p	0	NA	NA	NA	NA	NA
gga-miR-6658-3p	0	NA	NA	NA	NA	NA
gga-miR-6659-3p	3.89159	0.0163878	0.124689	0.131429	0.895436	NA
gga-miR-6660-3p	0.585905	0.0330489	0.0476437	0.693668	0.48789	NA
gga-miR-6661-5p	0.12634	-0.0146811	0.0244964	-0.599317	0.548961	NA
gga-miR-6662-3p	0.635408	0.0667879	0.0516609	1.29281	0.196075	NA
gga-miR-6663-5p	1.09348	-0.0399036	0.0657874	-0.606554	0.544147	NA
gga-miR-6664-3p	0.263614	0.00250329	0.0267675	0.0935197	0.925491	NA
gga-miR-6665-5p	30.9561	-0.185975	0.171144	-1.08666	0.277187	NA
gga-miR-6666-3p	0.417867	0.0141793	0.0360439	0.39339	0.694032	NA
gga-miR-6667-5p	0	NA	NA	NA	NA	NA
gga-miR-6668-3p	0	NA	NA	NA	NA	NA
gga-miR-6669-3p	0.978116	0.0270328	0.0685715	0.394228	0.693413	NA
gga-miR-6669-5p	0	NA	NA	NA	NA	NA
gga-miR-6670-5p	0.33584	-0.0278211	0.0330355	-0.84216	0.399699	NA
gga-miR-6671-5p	0.163427	0.0142265	0.0250665	0.567551	0.57034	NA
gga-miR-6672-3p	0.163427	0.0142265	0.0250665	0.567551	0.57034	NA
gga-miR-6673-3p	0	NA	NA	NA	NA	NA
gga-miR-6674-3p	0.156558	0.0140386	0.0249755	0.562096	0.574051	NA
gga-miR-6675-3p	0.261309	0.00240112	0.0267465	0.089773	0.928468	NA
gga-miR-6675-5p	0.12634	-0.0146811	0.0244964	-0.599317	0.548961	NA
gga-miR-6676-3p	0.12634	-0.0146811	0.0244964	-0.599317	0.548961	NA
gga-miR-6677-3p	0.163427	0.0142265	0.0250665	0.567551	0.57034	NA
gga-miR-6677-5p	0.854354	-0.0938289	0.0598128	-1.56871	0.116716	NA
gga-miR-6678-3p	0	NA	NA	NA	NA	NA
gga-miR-6679-5p	0	NA	NA	NA	NA	NA
gga-miR-6680-3p	0	NA	NA	NA	NA	NA
gga-miR-6681-5p	0.12634	-0.0146811	0.0244964	-0.599317	0.548961	NA
gga-miR-6682-3p	0	NA	NA	NA	NA	NA
gga-miR-6683-3p	0	NA	NA	NA	NA	NA
gga-miR-6684-5p	0	NA	NA	NA	NA	NA
gga-miR-6685-3p	0	NA	NA	NA	NA	NA
gga-miR-6685-5p	0	NA	NA	NA	NA	NA
gga-miR-6686-3p	0	NA	NA	NA	NA	NA
gga-miR-6687-3p	0	NA	NA	NA	NA	NA
gga-miR-6688-3p	0	NA	NA	NA	NA	NA
gga-miR-6689-3p	2.20268	-0.0223923	0.0980477	-0.228381	0.81935	NA
gga-miR-6690-5p	0	NA	NA	NA	NA	NA
gga-miR-6691-5p	0	NA	NA	NA	NA	NA
gga-miR-6692-5p	0	NA	NA	NA	NA	NA
gga-miR-6693-3p	0.285204	0.00129279	0.0280384	0.0461078	0.963224	NA
gga-miR-6694-3p	2.62963	-0.0173429	0.105744	-0.164008	0.869725	NA
gga-miR-6695-5p	0	NA	NA	NA	NA	NA
gga-miR-6696-3p	0.709901	0.00547313	0.0469389	0.116601	0.907176	NA
gga-miR-6696-5p	0.5556	-0.0094826	0.0405354	-0.233934	0.815036	NA
gga-miR-6697-5p	0.163427	0.0142265	0.0250665	0.567551	0.57034	NA
gga-miR-6698-3p	0.261309	0.00240112	0.0267465	0.089773	0.928468	NA
gga-miR-6699-5p	0	NA	NA	NA	NA	NA
gga-miR-6700-3p	0	NA	NA	NA	NA	NA
gga-miR-6700-5p	0	NA	NA	NA	NA	NA
gga-miR-6701-3p	0.158864	0.0141026	0.0250066	0.563956	0.572784	NA
gga-miR-6702-5p	0	NA	NA	NA	NA	NA
gga-miR-6703-3p	0.158864	0.0141026	0.0250066	0.563956	0.572784	NA
gga-miR-6704-5p	0	NA	NA	NA	NA	NA
gga-miR-6705-5p	0.424735	0.0169707	0.0394969	0.429672	0.667434	NA
gga-miR-6706-5p	0	NA	NA	NA	NA	NA
gga-miR-6707-5p	0	NA	NA	NA	NA	NA
gga-miR-6708-5p	0.12634	-0.0146811	0.0244964	-0.599317	0.548961	NA
gga-miR-6709-5p	0.601673	-0.0521688	0.044996	-1.15941	0.246289	NA
gga-miR-6710-3p	0.845367	-0.0074811	0.054576	-0.137077	0.89097	NA
gga-miR-6711-5p	0	NA	NA	NA	NA	NA
gga-miR-6712-5p	0	NA	NA	NA	NA	NA
gga-miR-6713-3p	0	NA	NA	NA	NA	NA
gga-miR-6714-3p	0	NA	NA	NA	NA	NA
gga-miR-7	30.5837	-0.118657	0.170762	-0.694869	0.487138	NA
gga-miR-7437-3p	0	NA	NA	NA	NA	NA
gga-miR-7437-5p	0	NA	NA	NA	NA	NA
gga-miR-7438-3p	0	NA	NA	NA	NA	NA
gga-miR-7438-5p	0	NA	NA	NA	NA	NA
gga-miR-7439-3p	0	NA	NA	NA	NA	NA
gga-miR-7439-5p	0	NA	NA	NA	NA	NA
gga-miR-7440-3p	0	NA	NA	NA	NA	NA
gga-miR-7440-5p	0	NA	NA	NA	NA	NA
gga-miR-7441-3p	0	NA	NA	NA	NA	NA
gga-miR-7441-5p	0.672853	-0.010018	0.0543669	-0.184266	0.853805	NA
gga-miR-7442-3p	0	NA	NA	NA	NA	NA
gga-miR-7442-5p	0.12634	-0.0146811	0.0244964	-0.599317	0.548961	NA
gga-miR-7443-3p	1.30244	-0.033123	0.0727091	-0.455554	0.648711	NA
gga-miR-7443-5p	0.158864	0.0141026	0.0250066	0.563956	0.572784	NA
gga-miR-7444-3p	0.158864	0.0141026	0.0250066	0.563956	0.572784	NA
gga-miR-7444-5p	0	NA	NA	NA	NA	NA
gga-miR-7445-3p	0	NA	NA	NA	NA	NA
gga-miR-7445-5p	0	NA	NA	NA	NA	NA
gga-miR-7446-3p	0	NA	NA	NA	NA	NA
gga-miR-7446-5p	0	NA	NA	NA	NA	NA
gga-miR-7447-3p	0	NA	NA	NA	NA	NA
gga-miR-7447-5p	0.496923	-0.0393201	0.0391983	-1.00311	0.315809	NA
gga-miR-7448-3p	0	NA	NA	NA	NA	NA
gga-miR-7448-5p	0	NA	NA	NA	NA	NA
gga-miR-7449-3p	0.419	-0.0304947	0.0345632	-0.882286	0.377622	NA
gga-miR-7449-5p	0	NA	NA	NA	NA	NA
gga-miR-7450-3p	0	NA	NA	NA	NA	NA
gga-miR-7450-5p	0	NA	NA	NA	NA	NA
gga-miR-7451-3p	0	NA	NA	NA	NA	NA
gga-miR-7451-5p	0	NA	NA	NA	NA	NA
gga-miR-7452-3p	0	NA	NA	NA	NA	NA
gga-miR-7452-5p	0	NA	NA	NA	NA	NA
gga-miR-7453-3p	0	NA	NA	NA	NA	NA
gga-miR-7453-5p	0	NA	NA	NA	NA	NA
gga-miR-7454-3p	0	NA	NA	NA	NA	NA
gga-miR-7454-5p	0	NA	NA	NA	NA	NA
gga-miR-7455-3p	0.315423	0.0233487	0.0309286	0.754921	0.450297	NA
gga-miR-7455-5p	0	NA	NA	NA	NA	NA
gga-miR-7456-3p	0	NA	NA	NA	NA	NA
gga-miR-7456-5p	0	NA	NA	NA	NA	NA
gga-miR-7457-3p	0	NA	NA	NA	NA	NA
gga-miR-7457-5p	0	NA	NA	NA	NA	NA
gga-miR-7458-3p	0	NA	NA	NA	NA	NA
gga-miR-7458-5p	0	NA	NA	NA	NA	NA
gga-miR-7459-3p	0	NA	NA	NA	NA	NA
gga-miR-7459-5p	0	NA	NA	NA	NA	NA
gga-miR-7460-3p	5.32158	-0.0764576	0.13783	-0.554723	0.579084	NA
gga-miR-7460-5p	2.69405	0.105405	0.108665	0.97	0.332046	NA
gga-miR-7461-3p	0	NA	NA	NA	NA	NA
gga-miR-7461-5p	0	NA	NA	NA	NA	NA
gga-miR-7462-3p	0.12634	-0.0146811	0.0244964	-0.599317	0.548961	NA
gga-miR-7462-5p	0	NA	NA	NA	NA	NA
gga-miR-7463-3p	0	NA	NA	NA	NA	NA
gga-miR-7463-5p	0	NA	NA	NA	NA	NA
gga-miR-7464-3p	0	NA	NA	NA	NA	NA
gga-miR-7464-5p	0	NA	NA	NA	NA	NA
gga-miR-7465-3p	0.816995	0.00836134	0.0601064	0.139109	0.889364	NA
gga-miR-7465-5p	0	NA	NA	NA	NA	NA
gga-miR-7466-3p	0	NA	NA	NA	NA	NA
gga-miR-7466-5p	0	NA	NA	NA	NA	NA
gga-miR-7467-3p	0	NA	NA	NA	NA	NA
gga-miR-7467-5p	0	NA	NA	NA	NA	NA
gga-miR-7468-3p	0	NA	NA	NA	NA	NA
gga-miR-7468-5p	0	NA	NA	NA	NA	NA
gga-miR-7469-3p	0	NA	NA	NA	NA	NA
gga-miR-7469-5p	0	NA	NA	NA	NA	NA
gga-miR-7470-3p	0	NA	NA	NA	NA	NA
gga-miR-7470-5p	0	NA	NA	NA	NA	NA
gga-miR-7471-3p	0	NA	NA	NA	NA	NA
gga-miR-7471-5p	0.156558	0.0140386	0.0249755	0.562096	0.574051	NA
gga-miR-7472-3p	0	NA	NA	NA	NA	NA
gga-miR-7472-5p	0.714861	-0.0754842	0.0537421	-1.40456	0.160151	NA
gga-miR-7473-3p	0	NA	NA	NA	NA	NA
gga-miR-7473-5p	0	NA	NA	NA	NA	NA
gga-miR-7474-3p	0	NA	NA	NA	NA	NA
gga-miR-7474-5p	0	NA	NA	NA	NA	NA
gga-miR-7475-3p	0	NA	NA	NA	NA	NA
gga-miR-7475-5p	0.2095	-0.0173482	0.0261654	-0.663019	0.507318	NA
gga-miR-7476-3p	0	NA	NA	NA	NA	NA
gga-miR-7476-5p	0	NA	NA	NA	NA	NA
gga-miR-7477-3p	0	NA	NA	NA	NA	NA
gga-miR-7477-5p	0	NA	NA	NA	NA	NA
gga-miR-7478-3p	0	NA	NA	NA	NA	NA
gga-miR-7478-5p	0	NA	NA	NA	NA	NA
gga-miR-7479-3p	0	NA	NA	NA	NA	NA
gga-miR-7479-5p	0	NA	NA	NA	NA	NA
gga-miR-7480-3p	0	NA	NA	NA	NA	NA
gga-miR-7480-5p	0	NA	NA	NA	NA	NA
gga-miR-7481-3p	0	NA	NA	NA	NA	NA
gga-miR-7481-5p	0	NA	NA	NA	NA	NA
gga-miR-7482-3p	0	NA	NA	NA	NA	NA
gga-miR-7482-5p	0	NA	NA	NA	NA	NA
gga-miR-7483-3p	0	NA	NA	NA	NA	NA
gga-miR-7483-5p	0	NA	NA	NA	NA	NA
gga-miR-757	0	NA	NA	NA	NA	NA
gga-miR-762	0	NA	NA	NA	NA	NA
gga-miR-7b	11.7932	0.0981474	0.154007	0.637293	0.523934	NA
gga-miR-92-5p	29.525	-0.0497762	0.171083	-0.290947	0.771092	NA
gga-miR-99a-3p	34.2539	-0.232086	0.170314	-1.36269	0.172979	NA
gga-novel-miR-1	0.163427	0.0142265	0.0250665	0.567551	0.57034	NA
gga-novel-miR-10	7.44021	-0.0725891	0.146407	-0.495802	0.620034	NA
gga-novel-miR-11	0.156558	0.0140386	0.0249755	0.562096	0.574051	NA
gga-novel-miR-12	8.88188	0.0063338	0.154404	0.041021	0.967279	NA
gga-novel-miR-13	4.0744	-0.0410602	0.124057	-0.330978	0.740661	NA
gga-novel-miR-14	0	NA	NA	NA	NA	NA
gga-novel-miR-15	4.83032	0.0070549	0.134644	0.0523965	0.958213	NA
gga-novel-miR-16	1.23708	0.0174019	0.0732091	0.237701	0.812113	NA
gga-novel-miR-17	0.163427	0.0142265	0.0250665	0.567551	0.57034	NA
gga-novel-miR-18	3.11458	-0.0018762	0.116717	-0.0160747	0.987175	NA
gga-novel-miR-19	2.7043	0.016218	0.103629	0.1565	0.875639	NA
gga-novel-miR-2	0	NA	NA	NA	NA	NA
gga-novel-miR-20	5.20393	0.0215434	0.138289	0.155785	0.876202	NA
gga-novel-miR-21	0.516295	-0.0223944	0.0448493	-0.499326	0.61755	NA
gga-novel-miR-22	20.7098	0.270112	0.170995	1.57965	0.114186	NA
gga-novel-miR-23	4.80706	-0.03337	0.133697	-0.249594	0.802901	NA
gga-novel-miR-24	0.12634	-0.0146811	0.0244964	-0.599317	0.548961	NA
gga-novel-miR-25	0.158864	0.0141026	0.0250066	0.563956	0.572784	NA
gga-novel-miR-26	29.9711	-0.106115	0.17135	-0.619287	0.535727	NA
gga-novel-miR-28	1.4118	-0.0504883	0.0788947	-0.639945	0.522208	NA
gga-novel-miR-29	15.1526	0.229883	0.168323	1.36573	0.172025	NA
gga-novel-miR-3	2.97509	-0.00835052	0.114558	-0.0728934	0.941891	NA
gga-novel-miR-30	15.1526	0.229883	0.168323	1.36573	0.172025	NA
gga-novel-miR-31	0.317728	0.0191186	0.0280052	0.682683	0.494807	NA
gga-novel-miR-32	0.156558	0.0140386	0.0249755	0.562096	0.574051	NA
gga-novel-miR-33	0.10475	-0.0140506	0.0240748	-0.583623	0.559474	NA
gga-novel-miR-34	2.44443	-0.0930222	0.105239	-0.883915	0.376742	NA
gga-novel-miR-35	2.44443	-0.0930222	0.105239	-0.883915	0.376742	NA
gga-novel-miR-36	0.163427	0.0142265	0.0250665	0.567551	0.57034	NA
gga-novel-miR-37	0.12634	-0.0146811	0.0244964	-0.599317	0.548961	NA
gga-novel-miR-38	0.12634	-0.0146811	0.0244964	-0.599317	0.548961	NA
gga-novel-miR-39	0	NA	NA	NA	NA	NA
gga-novel-miR-4	2.35735	-0.0762042	0.100454	-0.758601	0.448091	NA
gga-novel-miR-40	0.156558	0.0140386	0.0249755	0.562096	0.574051	NA
gga-novel-miR-41	0.156558	0.0140386	0.0249755	0.562096	0.574051	NA
gga-novel-miR-42	0.700766	0.0185167	0.0516662	0.358391	0.72005	NA
gga-novel-miR-45	3.14326	-0.0499003	0.103929	-0.480136	0.631131	NA
gga-novel-miR-46	8.83101	0.162625	0.156487	1.03922	0.298701	NA
gga-novel-miR-47	8.83101	0.162625	0.156487	1.03922	0.298701	NA
gga-novel-miR-48	6.23181	-0.0674057	0.14149	-0.476397	0.633791	NA
gga-novel-miR-49	0.158864	0.0141026	0.0250066	0.563956	0.572784	NA
gga-novel-miR-5	2.80142	-0.0523519	0.107173	-0.48848	0.62521	NA
gga-novel-miR-50	1.98342	0.048808	0.0949659	0.513952	0.607285	NA
gga-novel-miR-51	1.17664	-0.0580304	0.0727811	-0.797328	0.425261	NA
gga-novel-miR-52	1.17664	-0.0580304	0.0727811	-0.797328	0.425261	NA
gga-novel-miR-53	3.04239	0.0616468	0.116034	0.531281	0.595224	NA
gga-novel-miR-54	0.2095	-0.0173482	0.0261654	-0.663019	0.507318	NA
gga-novel-miR-57	16.6387	-0.181081	0.169428	-1.06878	0.285167	NA
gga-novel-miR-59	0.94103	-0.00814916	0.0677655	-0.120255	0.904281	NA
gga-novel-miR-6	0.163427	0.0142265	0.0250665	0.567551	0.57034	NA
gga-novel-miR-60	0	NA	NA	NA	NA	NA
gga-novel-miR-61	0	NA	NA	NA	NA	NA
gga-novel-miR-62	1.34336	-0.160074	0.0766079	-2.08952	0.0366609	NA
gga-novel-miR-63	0	NA	NA	NA	NA	NA
gga-novel-miR-64	2.82834	0.0685345	0.101878	0.672714	0.50113	NA
gga-novel-miR-65	0.158864	0.0141026	0.0250066	0.563956	0.572784	NA
gga-novel-miR-66	0.873366	0.0421252	0.0644827	0.653279	0.513576	NA
gga-novel-miR-67	0.873366	0.0421252	0.0644827	0.653279	0.513576	NA
gga-novel-miR-68	0.12634	-0.0146811	0.0244964	-0.599317	0.548961	NA
gga-novel-miR-69	0.831717	0.0062382	0.0604891	0.103129	0.91786	NA
gga-novel-miR-70	0.831717	0.0062382	0.0604891	0.103129	0.91786	NA
gga-novel-miR-71	0.12634	-0.0146811	0.0244964	-0.599317	0.548961	NA
gga-novel-miR-72	1.02536	0.0612873	0.0702313	0.872649	0.382854	NA
gga-novel-miR-73	0.392173	-0.0236681	0.0305136	-0.775658	0.437951	NA
gga-novel-miR-74	12.612	-0.00205625	0.162536	-0.012651	0.989906	NA
gga-novel-miR-75	3.21558	0.196919	0.115778	1.70083	0.088975	NA
gga-novel-miR-76	3.21558	0.196919	0.115778	1.70083	0.088975	NA
gga-novel-miR-77	3.03111	0.140163	0.113243	1.23771	0.215822	NA
gga-novel-miR-78	3.21558	0.196919	0.115778	1.70083	0.088975	NA
gga-novel-miR-79	3.21558	0.196919	0.115778	1.70083	0.088975	NA
gga-novel-miR-80	0.289767	0.00151815	0.028328	0.053592	0.95726	NA
gga-novel-miR-81	0.158864	0.0141026	0.0250066	0.563956	0.572784	NA
gga-novel-miR-82	2.34831	-0.0430736	0.103434	-0.416436	0.677091	NA
gga-novel-miR-83	2.34831	-0.0430736	0.103434	-0.416436	0.677091	NA
gga-novel-miR-84	3.06521	0.0516186	0.11424	0.451843	0.651382	NA
gga-novel-miR-85	14.7563	-0.132622	0.165946	-0.799184	0.424184	NA
gga-novel-miR-86	2.19514	0.00640003	0.100137	0.0639131	0.949039	NA
gga-novel-miR-87	2.19514	0.00640003	0.100137	0.0639131	0.949039	NA
gga-novel-miR-88	3.33759	-0.126752	0.115193	-1.10035	0.271181	NA
gga-novel-miR-89	0	NA	NA	NA	NA	NA
gga-novel-miR-90	0.12634	-0.0146811	0.0244964	-0.599317	0.548961	NA
gga-novel-miR-91	4.25779	-0.0491805	0.125496	-0.391888	0.695141	NA
novel-miR-43-0	0	NA	NA	NA	NA	NA
novel-miR-43-1	0	NA	NA	NA	NA	NA
novel-miR-44-0	0	NA	NA	NA	NA	NA
novel-miR-44-1	0	NA	NA	NA	NA	NA

## Sheet: chicken control vs FGF2
The differential expression analysis of both known and novel mature miRNAs between different treatments for chicken (control vs FGF2) dataset using mirPRo and DESeq2
	baseMean	log2FoldChange	lfcSE	stat	pvalue	padj
gga-miR-21-5p	6837.72	1.02018	0.102787	9.92516	3.23571e-23	5.59778e-21
gga-miR-21-3p	81.3422	1.50021	0.213669	7.02117	2.2002e-12	1.90317e-10
gga-miR-205a	184.9	0.890708	0.234916	3.79161	0.000149674	0.00863123
gga-miR-125b-3p	1692.68	-0.292198	0.0830935	-3.5165	0.000437276	0.0151298
gga-miR-130b-3p	3717.01	-0.221258	0.0623851	-3.54665	0.000390158	0.0151298
gga-novel-miR-55	66.4482	0.806522	0.247034	3.26482	0.00109532	0.0315817
gga-miR-223	25.405	0.818947	0.265917	3.07971	0.00207201	0.0512083
gga-miR-429-3p	37.7834	0.769319	0.269076	2.85911	0.00424828	0.091869
gga-miR-451	237.054	0.532598	0.18994	2.80404	0.00504673	0.0970093
gga-miR-153-3p	153.149	0.442188	0.16578	2.66732	0.00764585	0.120248
gga-miR-205b	165.32	0.539835	0.201999	2.67246	0.00752974	0.120248
gga-miR-146a-5p	24.3032	0.756669	0.298545	2.53453	0.01126	0.143052
gga-miR-1805-3p	11.7228	-0.758632	0.300472	-2.5248	0.0115765	0.143052
gga-miR-99a-3p	30.7115	-0.66569	0.259045	-2.56979	0.0101761	0.143052
gga-miR-130b-5p	582.512	0.316266	0.130065	2.43159	0.0150326	0.173376
gga-miR-1662	88.2972	0.497183	0.211384	2.35203	0.0186711	0.201881
gga-miR-100-5p	3515.27	0.368574	0.161562	2.28132	0.0225295	0.215033
gga-miR-103-3p	2559.59	-0.173591	0.0766976	-2.26331	0.0236164	0.215033
gga-miR-10a-5p	299.951	-0.69925	0.303951	-2.30054	0.0214178	0.215033
gga-miR-142-5p	35.3592	0.509634	0.240136	2.12227	0.0338148	0.265908
gga-miR-183	74.4844	0.48128	0.226274	2.12698	0.0334221	0.265908
gga-miR-9-5p	3446	-0.33966	0.15757	-2.15562	0.0311134	0.265908
gga-miR-216b	15.7614	-0.516441	0.245792	-2.10113	0.0356298	0.267998
gga-miR-144-3p	80.4273	0.489576	0.240264	2.03765	0.0415845	0.277586
gga-miR-30a-5p	7570.06	-0.238914	0.11824	-2.02059	0.0433226	0.277586
gga-miR-454-3p	14197.2	-0.169291	0.0831587	-2.03575	0.0417751	0.277586
gga-novel-miR-22	22.3317	0.544807	0.268071	2.03233	0.0421208	0.277586
gga-let-7c-5p	1405.61	-0.363151	0.184404	-1.96932	0.0489159	0.302231
gga-miR-301b-5p	23.6893	-0.521163	0.269336	-1.935	0.0529908	0.316117
gga-miR-1560-5p	19.1613	0.515749	0.282265	1.82718	0.0676726	0.369895
gga-novel-miR-29	16.415	0.51	0.279876	1.82223	0.0684199	0.369895
gga-novel-miR-30	16.415	0.51	0.279876	1.82223	0.0684199	0.369895
gga-miR-222a	3020.95	0.21203	0.126352	1.67809	0.0933301	0.48089
gga-miR-302b-3p	22.3725	-0.458443	0.274177	-1.67207	0.0945101	0.48089
gga-miR-146b-5p	14.2519	0.498437	0.305798	1.62996	0.103111	0.486015
gga-miR-2188-5p	58.7615	0.402641	0.247624	1.62602	0.103945	0.486015
gga-miR-3523	69.3019	0.402935	0.246799	1.63264	0.102544	0.486015
gga-let-7b	169.721	-0.328002	0.206493	-1.58844	0.112186	0.487526
gga-miR-181b-5p	4401.97	-0.218355	0.138032	-1.58191	0.11367	0.487526
gga-miR-193a-3p	18.2488	0.442674	0.281283	1.57377	0.115541	0.487526
gga-miR-218-5p	563.714	-0.20462	0.128346	-1.59429	0.110871	0.487526
gga-miR-130a-5p	204.635	0.254063	0.164479	1.54465	0.12243	0.492312
gga-miR-130c-3p	712.137	-0.209961	0.140571	-1.49363	0.135272	0.492312
gga-miR-148a-5p	625.297	-0.213481	0.144087	-1.4816	0.138445	0.492312
gga-miR-1786	11.7496	-0.454789	0.304053	-1.49575	0.134718	0.492312
gga-miR-184-3p	331.912	-0.253613	0.167875	-1.51073	0.130858	0.492312
gga-miR-193b-3p	17.5726	0.417633	0.282345	1.47916	0.139098	0.492312
gga-miR-302d	29.0413	-0.373736	0.252887	-1.47788	0.139441	0.492312
gga-novel-miR-27	292.967	0.274979	0.179111	1.53524	0.124725	0.492312
gga-miR-301b-3p	1660.5	-0.152506	0.105014	-1.45224	0.146434	0.506662
gga-miR-302c-3p	19.5253	-0.418208	0.290451	-1.43986	0.149907	0.50851
gga-miR-181a-3p	600.125	-0.204859	0.147323	-1.39055	0.164363	0.516997
gga-miR-26a-5p	22373.2	0.123094	0.088467	1.39141	0.164102	0.516997
gga-miR-3529	13.1445	-0.43016	0.304392	-1.41318	0.157604	0.516997
gga-novel-miR-26	28.0039	-0.37796	0.26842	-1.40809	0.159104	0.516997
gga-miR-20b-5p	1174.3	-0.143204	0.105495	-1.35745	0.17464	0.539511
gga-miR-30a-3p	203.266	-0.216727	0.160933	-1.34669	0.178079	0.540485
gga-miR-146c-3p	15.5342	0.385769	0.294711	1.30897	0.190544	0.550991
gga-miR-22-3p	8358.89	0.139256	0.106088	1.31264	0.189303	0.550991
gga-miR-92-3p	47359.5	-0.229907	0.175857	-1.30735	0.191095	0.550991
gga-miR-106-5p	865.798	-0.149404	0.122683	-1.21781	0.223296	0.599063
gga-miR-107-3p	433.134	-0.139984	0.115069	-1.21653	0.223784	0.599063
gga-miR-147	18.9668	0.334296	0.275565	1.21313	0.225081	0.599063
gga-miR-1552-5p	91.2882	-0.236216	0.18927	-1.24804	0.212017	0.599063
gga-miR-18a-3p	42.3602	0.282917	0.232639	1.21612	0.223939	0.599063
gga-miR-1552-3p	22.8576	-0.356192	0.297202	-1.19848	0.230729	0.604789
gga-let-7j-5p	395.969	-0.247683	0.209904	-1.17998	0.238007	0.61241
gga-miR-16c-5p	238.5	-0.178695	0.152315	-1.1732	0.240716	0.61241
gga-miR-30c-5p	4319.3	-0.106106	0.0918509	-1.1552	0.248007	0.621815
gga-miR-30c-1-3p	52.17	-0.277867	0.242592	-1.14541	0.25204	0.622898
gga-miR-128-2-5p	14.054	-0.328073	0.293976	-1.11599	0.264428	0.634759
gga-miR-1559-5p	219.638	0.166878	0.150186	1.11114	0.266508	0.634759
gga-miR-301a-3p	5030.96	-0.111554	0.100677	-1.10804	0.267846	0.634759
gga-miR-128-1-5p	94.9068	-0.208688	0.194316	-1.07396	0.282842	0.661238
gga-miR-10b-5p	128.096	-0.308232	0.304745	-1.01144	0.311804	0.674277
gga-miR-126-3p	863.596	-0.146023	0.143928	-1.01456	0.310318	0.674277
gga-miR-1451-5p	53.2012	-0.236902	0.226528	-1.04579	0.295656	0.674277
gga-miR-15a	215.722	-0.148201	0.14335	-1.03384	0.30121	0.674277
gga-miR-1677-5p	13.5038	0.298988	0.291215	1.02669	0.304566	0.674277
gga-miR-455-3p	24.6873	-0.272412	0.265065	-1.02772	0.304084	0.674277
gga-miR-106-3p	338.754	-0.143555	0.146336	-0.980996	0.326595	0.689035
gga-miR-215-5p	85.6228	0.25639	0.259689	0.987295	0.323498	0.689035
gga-miR-125b-5p	4006.62	0.102207	0.10644	0.960225	0.336942	0.702301
gga-miR-196-5p	15.3877	-0.268146	0.288315	-0.930048	0.352346	0.717128
gga-miR-6548-5p	15.9822	-0.270936	0.290987	-0.931092	0.351806	0.717128
gga-novel-miR-56	6291.35	-0.06194	0.068018	-0.910641	0.362484	0.729184
gga-miR-128-3p	1704.59	-0.0997979	0.113534	-0.879016	0.379393	0.745852
gga-miR-6542-3p	117.925	0.160091	0.181116	0.883912	0.376744	0.745852
gga-let-7a-5p	1193.01	-0.216058	0.259245	-0.83341	0.404613	0.761482
gga-miR-130a-3p	2520.44	-0.12403	0.153194	-0.809627	0.418155	0.761482
gga-miR-146c-5p	6960.99	-0.116387	0.140037	-0.831114	0.405909	0.761482
gga-miR-17-5p	843.097	-0.0893365	0.106554	-0.838417	0.401797	0.761482
gga-miR-199-3p	1071.14	-0.0908671	0.11101	-0.818547	0.413045	0.761482
gga-miR-19a-3p	411.941	-0.107754	0.129073	-0.83483	0.403814	0.761482
gga-miR-2131-5p	124.838	0.162028	0.199589	0.811806	0.416903	0.761482
gga-miR-144-5p	115.883	0.189968	0.242688	0.782766	0.433765	0.761693
gga-miR-1677-3p	12.4998	-0.228942	0.293829	-0.779165	0.435882	0.761693
gga-miR-1720-3p	42.4435	0.187687	0.238416	0.787226	0.431149	0.761693
gga-miR-6648-3p	13.9258	0.230903	0.294545	0.783931	0.433081	0.761693
gga-let-7i	89.0478	0.17505	0.235997	0.741748	0.45824	0.762265
gga-miR-181a-5p	12256.3	-0.101321	0.131641	-0.769679	0.44149	0.762265
gga-miR-30d	9017.23	-0.0651735	0.0862285	-0.755823	0.449755	0.762265
gga-miR-6665-5p	32.2249	-0.193293	0.258249	-0.748477	0.454172	0.762265
gga-novel-miR-57	17.3713	-0.219251	0.287366	-0.762966	0.445484	0.762265
gga-miR-17-3p	69.8345	-0.154067	0.215105	-0.716244	0.473841	0.780709
gga-miR-1560-3p	12.8185	0.199146	0.295531	0.673857	0.500402	0.809062
gga-miR-1724	20.2637	-0.187765	0.277913	-0.675625	0.499279	0.809062
gga-miR-16-5p	1101.78	0.05896	0.0891299	0.661506	0.508288	0.814201
gga-miR-101-3p	1389.82	-0.0603485	0.0951862	-0.634005	0.526077	0.819922
gga-novel-miR-7	211.97	0.130731	0.203979	0.640905	0.521585	0.819922
gga-novel-miR-8	211.97	0.130731	0.203979	0.640905	0.521585	0.819922
gga-miR-214	89.9584	-0.111442	0.185592	-0.600471	0.548192	0.846761
gga-let-7c-3p	12.9445	-0.158236	0.289243	-0.547071	0.58433	0.857304
gga-miR-15c-3p	14.0729	0.161196	0.294043	0.548206	0.583551	0.857304
gga-miR-15c-5p	1293.79	-0.0509368	0.0936348	-0.543995	0.586445	0.857304
gga-miR-18b-5p	553.048	-0.0737921	0.138683	-0.532093	0.594661	0.857304
gga-miR-23b-3p	93.775	-0.0981644	0.17887	-0.548802	0.583141	0.857304
gga-miR-301a-5p	26.5464	-0.142461	0.265642	-0.536288	0.591759	0.857304
gga-miR-31-5p	66.7135	0.142694	0.246862	0.578033	0.563242	0.857304
gga-miR-7	31.3423	-0.137774	0.250854	-0.54922	0.582854	0.857304
gga-miR-456-3p	1640.31	-0.0598665	0.12066	-0.49616	0.619781	0.886133
gga-miR-20a-5p	650.143	-0.0632179	0.132971	-0.475428	0.634482	0.899716
gga-miR-7b	11.6032	0.140403	0.305385	0.459759	0.645689	0.908165
gga-miR-130c-5p	15.4776	-0.126236	0.281411	-0.448581	0.653734	0.909444
gga-miR-140-3p	38.8826	-0.107848	0.246994	-0.436644	0.662369	0.909444
gga-miR-190a-5p	87.8008	-0.0876485	0.197457	-0.443887	0.657124	0.909444
gga-let-7g-5p	208.382	0.0688166	0.210598	0.326767	0.743844	0.914458
gga-miR-126-5p	11494.9	-0.0348798	0.098642	-0.3536	0.723639	0.914458
gga-miR-135a-3-3p	15.9847	0.0983802	0.288507	0.340997	0.733106	0.914458
gga-miR-1574-3p	340.713	-0.0631834	0.165807	-0.381066	0.703155	0.914458
gga-miR-1574-5p	40.7559	0.0820709	0.242908	0.337868	0.735462	0.914458
gga-miR-1674	71.9327	0.090249	0.225133	0.40087	0.688516	0.914458
gga-miR-18b-3p	31.3133	0.0875335	0.270931	0.323084	0.746632	0.914458
gga-miR-199-5p	590.716	-0.0460442	0.120959	-0.380661	0.703455	0.914458
gga-miR-19b-3p	1273.81	-0.0367768	0.108563	-0.338761	0.73479	0.914458
gga-miR-200a-3p	12.0491	0.124294	0.302064	0.411482	0.680719	0.914458
gga-miR-221-3p	730.308	0.0385686	0.102309	0.376981	0.706187	0.914458
gga-miR-26a-3p	19.1003	0.0885883	0.284947	0.310894	0.755881	0.914458
gga-miR-27b-3p	1349.5	0.0466639	0.112542	0.414635	0.678409	0.914458
gga-miR-33-5p	40.0006	0.0973157	0.257577	0.377812	0.70557	0.914458
gga-miR-6623-3p	30.8168	0.105243	0.281977	0.373232	0.708976	0.914458
gga-miR-92-5p	32.5634	0.0882498	0.266329	0.331356	0.740376	0.914458
gga-novel-miR-58	62.8277	-0.0644489	0.206521	-0.312069	0.754988	0.914458
gga-miR-211	38280.9	0.0531837	0.181559	0.292927	0.769578	0.924562
gga-miR-2131-3p	28.1928	-0.0759406	0.271145	-0.280074	0.779421	0.92993
gga-let-7j-3p	31.7145	0.0628576	0.247065	0.254417	0.799174	0.941587
gga-miR-1397-5p	13.6052	-0.0731556	0.297126	-0.24621	0.805519	0.941587
gga-miR-204	76421.1	0.0510575	0.205486	0.248472	0.80377	0.941587
gga-miR-30b-5p	531.96	-0.0262713	0.115578	-0.227303	0.820188	0.952299
gga-let-7f-5p	1442.09	-0.0334425	0.168249	-0.198768	0.842444	0.958834
gga-miR-15b-5p	150.826	0.0339491	0.166875	0.20344	0.838791	0.958834
gga-miR-30e-3p	27.9757	0.0543572	0.256131	0.212224	0.831932	0.958834
gga-miR-2954	2102.88	-0.057819	0.305675	-0.189152	0.849974	0.961082
gga-miR-1454	42.9123	0.0405967	0.239652	0.169398	0.865483	0.972264
gga-let-7k-5p	21.077	0.0435328	0.268611	0.162066	0.871254	0.972432
gga-miR-133a-3p	27.5539	-0.03366	0.264966	-0.127035	0.898913	0.977468
gga-miR-135a-5p	190.865	0.0163631	0.161495	0.101323	0.919294	0.977468
gga-miR-1681	31.2595	0.0272714	0.274871	0.0992153	0.920967	0.977468
gga-miR-219b	503.762	-0.0188548	0.128911	-0.146262	0.883715	0.977468
gga-miR-455-5p	493.177	0.014629	0.12922	0.11321	0.909864	0.977468
gga-miR-551-3p	47.8934	0.0251766	0.241871	0.104091	0.917097	0.977468
gga-miR-99a-5p	1414.54	0.0176358	0.124449	0.141711	0.887308	0.977468
gga-novel-miR-85	17.1946	0.0351134	0.287699	0.122049	0.90286	0.977468
gga-miR-1329-5p	13.3881	0.0254581	0.293132	0.0868485	0.930792	0.981872
gga-miR-1458	51.2613	-0.012405	0.269109	-0.0460967	0.963233	0.98273
gga-miR-148a-3p	9993.76	0.00228443	0.068078	0.033556	0.973231	0.98273
gga-miR-18a-5p	343.34	-0.0071819	0.14714	-0.0488098	0.961071	0.98273
gga-miR-24-3p	31.9052	0.00840726	0.246075	0.0341654	0.972745	0.98273
gga-miR-30e-5p	185.825	0.0110086	0.145837	0.0754858	0.939828	0.98273
gga-miR-460a-5p	21.7025	0.0124741	0.279114	0.0446918	0.964353	0.98273
gga-miR-9-3p	126.673	0.00867549	0.301565	0.0287682	0.977049	0.98273
gga-novel-miR-9	15284.5	-0.00660235	0.0937865	-0.0703976	0.943877	0.98273
gga-miR-6631-5p	24.7518	0.00140083	0.26384	0.00530939	0.995764	0.995764
gga-let-7a-2-3p	6.66798	0.308338	0.305856	1.00812	0.313399	NA
gga-let-7a-3p	4.93971	0.0209079	0.302162	0.0691944	0.944835	NA
gga-let-7d	2.81739	0.14994	0.288119	0.520408	0.602779	NA
gga-let-7f-3p	0	NA	NA	NA	NA	NA
gga-let-7g-3p	2.28059	0.364696	0.2749	1.32665	0.184624	NA
gga-let-7k-3p	2.62987	0.00483194	0.284571	0.0169797	0.986453	NA
gga-miR-100-3p	0.476818	-0.00259717	0.170062	-0.0152719	0.987815	NA
gga-miR-101-1-5p	0.24248	0.108514	0.116502	0.931435	0.351629	NA
gga-miR-101-2-5p	6.87086	-0.300697	0.30518	-0.985309	0.324472	NA
gga-miR-103-1-5p	0	NA	NA	NA	NA	NA
gga-miR-103-2-5p	1.44947	-0.0939466	0.246145	-0.381673	0.702704	NA
gga-miR-107-5p	3.68996	0.00944591	0.291861	0.0323644	0.974181	NA
gga-miR-10a-3p	0.104993	-0.0490383	0.0794073	-0.617554	0.53687	NA
gga-miR-10b-3p	0	NA	NA	NA	NA	NA
gga-miR-122-3p	0	NA	NA	NA	NA	NA
gga-miR-122-5p	0.12124	0.0500488	0.0847957	0.590228	0.555038	NA
gga-miR-122b	0	NA	NA	NA	NA	NA
gga-miR-124a-3p	3.08832	0.0700109	0.290421	0.241067	0.809503	NA
gga-miR-124a-5p	0	NA	NA	NA	NA	NA
gga-miR-124b	0	NA	NA	NA	NA	NA
gga-miR-124c-3p	0	NA	NA	NA	NA	NA
gga-miR-124c-5p	0	NA	NA	NA	NA	NA
gga-miR-1306-3p	7.64453	-0.25085	0.304444	-0.823961	0.409962	NA
gga-miR-1306-5p	0	NA	NA	NA	NA	NA
gga-miR-1329-3p	0.104993	-0.0490383	0.0794073	-0.617554	0.53687	NA
gga-miR-133a-5p	0	NA	NA	NA	NA	NA
gga-miR-133b	0.129345	-0.0596662	0.0870637	-0.685317	0.493144	NA
gga-miR-133c-3p	1.78508	-0.0564451	0.260248	-0.21689	0.828294	NA
gga-miR-133c-5p	0	NA	NA	NA	NA	NA
gga-miR-1354	0	NA	NA	NA	NA	NA
gga-miR-135a-1-3p	0	NA	NA	NA	NA	NA
gga-miR-135a-2-3p	0.881107	0.219772	0.192921	1.13918	0.254628	NA
gga-miR-135b	0	NA	NA	NA	NA	NA
gga-miR-137-3p	0.418007	0.0735271	0.149312	0.492439	0.622409	NA
gga-miR-137-5p	0.129345	-0.0596662	0.0870637	-0.685317	0.493144	NA
gga-miR-138-1-3p	0	NA	NA	NA	NA	NA
gga-miR-138-2-3p	0	NA	NA	NA	NA	NA
gga-miR-138-5p	5.56639	-0.490641	0.305016	-1.60858	0.107709	NA
gga-miR-1397-3p	0	NA	NA	NA	NA	NA
gga-miR-140-5p	0.59738	0.0184768	0.183518	0.100681	0.919804	NA
gga-miR-1416-3p	0.570219	-0.117327	0.177309	-0.661709	0.508158	NA
gga-miR-1416-5p	6.71721	0.163319	0.305802	0.534069	0.593294	NA
gga-miR-142-3p	10.7381	0.423252	0.297338	1.42347	0.154599	NA
gga-miR-1434	0.449015	0.208512	0.157387	1.32483	0.185226	NA
gga-miR-1451-3p	7.01401	-0.402393	0.304574	-1.32117	0.186446	NA
gga-miR-1452	0.884274	-0.236796	0.202287	-1.1706	0.241761	NA
gga-miR-1453	0	NA	NA	NA	NA	NA
gga-miR-1456-3p	1.92919	-0.183949	0.250689	-0.733773	0.463087	NA
gga-miR-1456-5p	8.28738	-0.40792	0.305709	-1.33434	0.182093	NA
gga-miR-1457	0	NA	NA	NA	NA	NA
gga-miR-1459	0.277746	0.142392	0.132305	1.07624	0.281818	NA
gga-miR-1460	0.33588	0.0108146	0.1348	0.0802271	0.936057	NA
gga-miR-1462-3p	1.32515	-0.268433	0.235846	-1.13817	0.255049	NA
gga-miR-1462-5p	0.206536	0.0787455	0.102413	0.768903	0.441951	NA
gga-miR-1463	4.98284	0.00806393	0.276312	0.0291842	0.976718	NA
gga-miR-1464	3.87161	0.265783	0.29097	0.913438	0.361012	NA
gga-miR-1465	0	NA	NA	NA	NA	NA
gga-miR-1466	0	NA	NA	NA	NA	NA
gga-miR-1467-3p	0.104993	-0.0490383	0.0794073	-0.617554	0.53687	NA
gga-miR-1467-5p	3.59378	0.290412	0.29737	0.976601	0.328767	NA
gga-miR-146a-3p	2.60953	0.376979	0.277133	1.36028	0.173742	NA
gga-miR-146b-3p	0	NA	NA	NA	NA	NA
gga-miR-153-5p	4.03185	0.0368554	0.294323	0.125221	0.900349	NA
gga-miR-155	3.23347	1.06494	0.283831	3.75202	0.000175412	NA
gga-miR-1550-3p	0.234338	-0.134698	0.126754	-1.06267	0.28793	NA
gga-miR-1550-5p	0.250585	-0.00464684	0.125466	-0.0370368	0.970456	NA
gga-miR-1551-3p	0.234338	-0.134698	0.126754	-1.06267	0.28793	NA
gga-miR-1551-5p	1.80598	0.0301927	0.243813	0.123835	0.901446	NA
gga-miR-1553-3p	0.234338	-0.134698	0.126754	-1.06267	0.28793	NA
gga-miR-1553-5p	0.444325	-0.240486	0.164868	-1.45866	0.14466	NA
gga-miR-1554	0	NA	NA	NA	NA	NA
gga-miR-1555-3p	0.814182	0.114427	0.199649	0.573139	0.566551	NA
gga-miR-1555-5p	0.562114	0.0114813	0.182012	0.06308	0.949703	NA
gga-miR-1556	0	NA	NA	NA	NA	NA
gga-miR-1557	0.206536	0.0787455	0.102413	0.768903	0.441951	NA
gga-miR-1558	0	NA	NA	NA	NA	NA
gga-miR-1559-3p	3.48607	0.0257704	0.290317	0.0887666	0.929267	NA
gga-miR-1561	0	NA	NA	NA	NA	NA
gga-miR-1562-3p	0	NA	NA	NA	NA	NA
gga-miR-1562-5p	0.104993	-0.0490383	0.0794073	-0.617554	0.53687	NA
gga-miR-1563	2.77033	0.641059	0.281478	2.27747	0.022758	NA
gga-miR-1564-3p	0	NA	NA	NA	NA	NA
gga-miR-1564-5p	0	NA	NA	NA	NA	NA
gga-miR-1565	0	NA	NA	NA	NA	NA
gga-miR-1567	0	NA	NA	NA	NA	NA
gga-miR-1568	0	NA	NA	NA	NA	NA
gga-miR-1569	0.25869	-0.118906	0.119172	-0.997763	0.318394	NA
gga-miR-1570	0	NA	NA	NA	NA	NA
gga-miR-1571	0.285851	0.00301087	0.129863	0.0231851	0.981503	NA
gga-miR-1572	0	NA	NA	NA	NA	NA
gga-miR-1573	0	NA	NA	NA	NA	NA
gga-miR-1575	0	NA	NA	NA	NA	NA
gga-miR-1576	0	NA	NA	NA	NA	NA
gga-miR-1577	0	NA	NA	NA	NA	NA
gga-miR-1578	0	NA	NA	NA	NA	NA
gga-miR-1579	0.12124	0.0500488	0.0847957	0.590228	0.555038	NA
gga-miR-1580	0.277746	0.142392	0.132305	1.07624	0.281818	NA
gga-miR-1581	0.104993	-0.0490383	0.0794073	-0.617554	0.53687	NA
gga-miR-1582	0	NA	NA	NA	NA	NA
gga-miR-1583	0	NA	NA	NA	NA	NA
gga-miR-1584	0	NA	NA	NA	NA	NA
gga-miR-1585	2.37777	-0.374138	0.273314	-1.36889	0.171032	NA
gga-miR-1586	0	NA	NA	NA	NA	NA
gga-miR-1587	0	NA	NA	NA	NA	NA
gga-miR-1588	0.363042	0.161012	0.140028	1.14985	0.250204	NA
gga-miR-1589	0	NA	NA	NA	NA	NA
gga-miR-1590	0.234338	-0.134698	0.126754	-1.06267	0.28793	NA
gga-miR-1591-3p	0.355578	-0.0681001	0.154613	-0.440454	0.659608	NA
gga-miR-1591-5p	0.573706	0.0515003	0.167932	0.306673	0.759092	NA
gga-miR-1592	0.789831	0.132254	0.206869	0.639311	0.522621	NA
gga-miR-1593	0	NA	NA	NA	NA	NA
gga-miR-1594	0	NA	NA	NA	NA	NA
gga-miR-1595-3p	0	NA	NA	NA	NA	NA
gga-miR-1595-5p	0	NA	NA	NA	NA	NA
gga-miR-1596-3p	0.104993	-0.0490383	0.0794073	-0.617554	0.53687	NA
gga-miR-1596-5p	0.96957	-0.222625	0.204846	-1.08679	0.27713	NA
gga-miR-1597-3p	5.16286	0.205076	0.304278	0.673976	0.500327	NA
gga-miR-1597-5p	0.206536	0.0787455	0.102413	0.768903	0.441951	NA
gga-miR-1598	0	NA	NA	NA	NA	NA
gga-miR-1599	0	NA	NA	NA	NA	NA
gga-miR-15b-3p	0	NA	NA	NA	NA	NA
gga-miR-16-1-3p	1.19665	0.252318	0.217048	1.1625	0.245032	NA
gga-miR-16-2-3p	2.35457	0.212707	0.272475	0.780647	0.43501	NA
gga-miR-1600	0.104993	-0.0490383	0.0794073	-0.617554	0.53687	NA
gga-miR-1601	0	NA	NA	NA	NA	NA
gga-miR-1602	0.399351	-0.106825	0.114941	-0.929392	0.352686	NA
gga-miR-1603	0.814548	-0.160612	0.185157	-0.867439	0.385702	NA
gga-miR-1604	0.206536	0.0787455	0.102413	0.768903	0.441951	NA
gga-miR-1605	0	NA	NA	NA	NA	NA
gga-miR-1606	0	NA	NA	NA	NA	NA
gga-miR-1607	0	NA	NA	NA	NA	NA
gga-miR-1608	0	NA	NA	NA	NA	NA
gga-miR-1609	0	NA	NA	NA	NA	NA
gga-miR-1610	0	NA	NA	NA	NA	NA
gga-miR-1611	0.313013	0.127982	0.12587	1.01678	0.309256	NA
gga-miR-1612	0	NA	NA	NA	NA	NA
gga-miR-1613	0.726725	-0.0479885	0.196665	-0.244011	0.807222	NA
gga-miR-1614-3p	0	NA	NA	NA	NA	NA
gga-miR-1614-5p	0.487733	0.0109876	0.170649	0.0643869	0.948662	NA
gga-miR-1615	0	NA	NA	NA	NA	NA
gga-miR-1616	0	NA	NA	NA	NA	NA
gga-miR-1617	0	NA	NA	NA	NA	NA
gga-miR-1618-3p	0	NA	NA	NA	NA	NA
gga-miR-1618-5p	0.226233	0.0019404	0.12186	0.0159232	0.987296	NA
gga-miR-1619	0	NA	NA	NA	NA	NA
gga-miR-1620	0	NA	NA	NA	NA	NA
gga-miR-1621-3p	0	NA	NA	NA	NA	NA
gga-miR-1621-5p	0.2615	0.00959874	0.126771	0.0757174	0.939644	NA
gga-miR-1622	0.797295	0.354089	0.197561	1.7923	0.0730848	NA
gga-miR-1623	0	NA	NA	NA	NA	NA
gga-miR-1624	0	NA	NA	NA	NA	NA
gga-miR-1625-3p	0	NA	NA	NA	NA	NA
gga-miR-1625-5p	3.7212	-0.119729	0.286184	-0.418365	0.67568	NA
gga-miR-1626-3p	0	NA	NA	NA	NA	NA
gga-miR-1626-5p	0.573029	0.0258343	0.174867	0.147737	0.882551	NA
gga-miR-1627-3p	0	NA	NA	NA	NA	NA
gga-miR-1627-5p	0	NA	NA	NA	NA	NA
gga-miR-1628	0.129345	-0.0596662	0.0870637	-0.685317	0.493144	NA
gga-miR-1629	0	NA	NA	NA	NA	NA
gga-miR-1630	0	NA	NA	NA	NA	NA
gga-miR-1631	0	NA	NA	NA	NA	NA
gga-miR-1632-3p	0	NA	NA	NA	NA	NA
gga-miR-1632-5p	0	NA	NA	NA	NA	NA
gga-miR-1633	0.104993	-0.0490383	0.0794073	-0.617554	0.53687	NA
gga-miR-1634	0	NA	NA	NA	NA	NA
gga-miR-1635	9.32715	0.134869	0.305553	0.441393	0.658928	NA
gga-miR-1636	0.390845	-0.0610113	0.157398	-0.387624	0.698295	NA
gga-miR-1637	0	NA	NA	NA	NA	NA
gga-miR-1638	0	NA	NA	NA	NA	NA
gga-miR-1639	0.156507	0.0639906	0.0937956	0.682235	0.495091	NA
gga-miR-1640	0	NA	NA	NA	NA	NA
gga-miR-1641	0.413071	0.147995	0.134645	1.09915	0.271702	NA
gga-miR-1642	0.399351	-0.106825	0.114941	-0.929392	0.352686	NA
gga-miR-1643-3p	0	NA	NA	NA	NA	NA
gga-miR-1643-5p	0	NA	NA	NA	NA	NA
gga-miR-1644	0.413071	0.147995	0.134645	1.09915	0.271702	NA
gga-miR-1645	0.399351	-0.106825	0.114941	-0.929392	0.352686	NA
gga-miR-1646	0	NA	NA	NA	NA	NA
gga-miR-1647	0	NA	NA	NA	NA	NA
gga-miR-1648-3p	0	NA	NA	NA	NA	NA
gga-miR-1648-5p	0.104993	-0.0490383	0.0794073	-0.617554	0.53687	NA
gga-miR-1649-3p	0.787021	-0.00554804	0.194083	-0.0285859	0.977195	NA
gga-miR-1649-5p	0.2615	0.00959874	0.126771	0.0757174	0.939644	NA
gga-miR-1650	0.520226	0.246565	0.169382	1.45567	0.145483	NA
gga-miR-1651-3p	1.53104	0.133111	0.239612	0.55553	0.578532	NA
gga-miR-1651-5p	0	NA	NA	NA	NA	NA
gga-miR-1652	0.12124	0.0500488	0.0847957	0.590228	0.555038	NA
gga-miR-1653	0.129345	-0.0596662	0.0870637	-0.685317	0.493144	NA
gga-miR-1654	0.250585	-0.00464684	0.125466	-0.0370368	0.970456	NA
gga-miR-1655-3p	0.206536	0.0787455	0.102413	0.768903	0.441951	NA
gga-miR-1655-5p	1.96726	0.01756	0.261943	0.0670373	0.946552	NA
gga-miR-1656	0.639304	0.154712	0.179318	0.862778	0.38826	NA
gga-miR-1657	0.504345	-0.18018	0.145562	-1.23783	0.21578	NA
gga-miR-1658-3p	0	NA	NA	NA	NA	NA
gga-miR-1658-5p	0	NA	NA	NA	NA	NA
gga-miR-1659	0	NA	NA	NA	NA	NA
gga-miR-1660	0	NA	NA	NA	NA	NA
gga-miR-1661	1.68502	-0.0665758	0.254828	-0.261257	0.793894	NA
gga-miR-1663-3p	2.21865	-0.165772	0.267531	-0.619639	0.535496	NA
gga-miR-1663-5p	0	NA	NA	NA	NA	NA
gga-miR-1664-3p	0	NA	NA	NA	NA	NA
gga-miR-1664-5p	0	NA	NA	NA	NA	NA
gga-miR-1665	0.719261	-0.24241	0.199099	-1.21753	0.223402	NA
gga-miR-1666	0.12124	0.0500488	0.0847957	0.590228	0.555038	NA
gga-miR-1667-3p	0.33588	0.0108146	0.1348	0.0802271	0.936057	NA
gga-miR-1667-5p	0	NA	NA	NA	NA	NA
gga-miR-1668-3p	5.48194	0.0152108	0.303209	0.0501661	0.95999	NA
gga-miR-1668-5p	0.156507	0.0639906	0.0937956	0.682235	0.495091	NA
gga-miR-1669	0.399351	-0.106825	0.114941	-0.929392	0.352686	NA
gga-miR-1670	0	NA	NA	NA	NA	NA
gga-miR-1671	0	NA	NA	NA	NA	NA
gga-miR-1672	0.753887	0.0872589	0.197112	0.442687	0.657993	NA
gga-miR-1673	0	NA	NA	NA	NA	NA
gga-miR-1675	0	NA	NA	NA	NA	NA
gga-miR-1676-3p	0.12124	0.0500488	0.0847957	0.590228	0.555038	NA
gga-miR-1676-5p	0.12124	0.0500488	0.0847957	0.590228	0.555038	NA
gga-miR-1678	0.129345	-0.0596662	0.0870637	-0.685317	0.493144	NA
gga-miR-1679	0.399351	-0.106825	0.114941	-0.929392	0.352686	NA
gga-miR-1680-3p	0	NA	NA	NA	NA	NA
gga-miR-1680-5p	5.09534	-0.200224	0.301528	-0.664033	0.506669	NA
gga-miR-1682	0	NA	NA	NA	NA	NA
gga-miR-1683	0.156507	0.0639906	0.0937956	0.682235	0.495091	NA
gga-miR-1684a-3p	1.01261	0.328382	0.221571	1.48206	0.138324	NA
gga-miR-1684a-5p	0	NA	NA	NA	NA	NA
gga-miR-1684b-3p	0	NA	NA	NA	NA	NA
gga-miR-1685-3p	0	NA	NA	NA	NA	NA
gga-miR-1685-5p	0	NA	NA	NA	NA	NA
gga-miR-1686	0	NA	NA	NA	NA	NA
gga-miR-1687-3p	0.285851	0.00301087	0.129863	0.0231851	0.981503	NA
gga-miR-1687-5p	0	NA	NA	NA	NA	NA
gga-miR-1688	0.104993	-0.0490383	0.0794073	-0.617554	0.53687	NA
gga-miR-1689-3p	3.10746	-0.1457	0.284627	-0.511898	0.608722	NA
gga-miR-1689-5p	0.501169	-0.00871158	0.160251	-0.0543622	0.956647	NA
gga-miR-1690-5p	0.12124	0.0500488	0.0847957	0.590228	0.555038	NA
gga-miR-1691	0	NA	NA	NA	NA	NA
gga-miR-1692	0	NA	NA	NA	NA	NA
gga-miR-1693	0	NA	NA	NA	NA	NA
gga-miR-1694	0	NA	NA	NA	NA	NA
gga-miR-1695	0.129345	-0.0596662	0.0870637	-0.685317	0.493144	NA
gga-miR-1696	0.38274	0.0747936	0.156573	0.477692	0.63287	NA
gga-miR-1697	0.24248	0.108514	0.116502	0.931435	0.351629	NA
gga-miR-1698	9.75855	0.0724714	0.302648	0.239458	0.810751	NA
gga-miR-1699	0.12124	0.0500488	0.0847957	0.590228	0.555038	NA
gga-miR-16c-3p	0.504345	-0.18018	0.145562	-1.23783	0.21578	NA
gga-miR-1700	0	NA	NA	NA	NA	NA
gga-miR-1701	0	NA	NA	NA	NA	NA
gga-miR-1702	0.444325	-0.240486	0.164868	-1.45866	0.14466	NA
gga-miR-1703-3p	0	NA	NA	NA	NA	NA
gga-miR-1703-5p	1.55383	0.129453	0.253952	0.509755	0.610223	NA
gga-miR-1704	0	NA	NA	NA	NA	NA
gga-miR-1705	0.311529	0.0173674	0.132202	0.131371	0.895482	NA
gga-miR-1706	0	NA	NA	NA	NA	NA
gga-miR-1707	0.129345	-0.0596662	0.0870637	-0.685317	0.493144	NA
gga-miR-1708	0	NA	NA	NA	NA	NA
gga-miR-1709	0	NA	NA	NA	NA	NA
gga-miR-1710	0.12124	0.0500488	0.0847957	0.590228	0.555038	NA
gga-miR-1711	0	NA	NA	NA	NA	NA
gga-miR-1712-3p	6.81846	-0.0262761	0.305859	-0.0859092	0.931539	NA
gga-miR-1712-5p	0.617078	-0.0569282	0.192971	-0.295009	0.767987	NA
gga-miR-1713	0	NA	NA	NA	NA	NA
gga-miR-1714	0	NA	NA	NA	NA	NA
gga-miR-1715-3p	0	NA	NA	NA	NA	NA
gga-miR-1715-5p	0.104993	-0.0490383	0.0794073	-0.617554	0.53687	NA
gga-miR-1716	0.815874	-0.143633	0.185403	-0.774705	0.438514	NA
gga-miR-1717	1.44984	-0.36966	0.243723	-1.51672	0.129336	NA
gga-miR-1718	0.104993	-0.0490383	0.0794073	-0.617554	0.53687	NA
gga-miR-1719	0	NA	NA	NA	NA	NA
gga-miR-1720-5p	1.77099	0.0504041	0.243405	0.207079	0.835948	NA
gga-miR-1721	0.104993	-0.0490383	0.0794073	-0.617554	0.53687	NA
gga-miR-1722-3p	0.250585	-0.00464684	0.125466	-0.0370368	0.970456	NA
gga-miR-1722-5p	1.33887	-0.100954	0.223916	-0.450855	0.652094	NA
gga-miR-1723	0	NA	NA	NA	NA	NA
gga-miR-1725	0	NA	NA	NA	NA	NA
gga-miR-1726	0	NA	NA	NA	NA	NA
gga-miR-1727	0.104993	-0.0490383	0.0794073	-0.617554	0.53687	NA
gga-miR-1728-3p	1.56101	0.0852815	0.24628	0.346279	0.729133	NA
gga-miR-1728-5p	0	NA	NA	NA	NA	NA
gga-miR-1729-3p	6.93979	0.0646381	0.305509	0.211575	0.832438	NA
gga-miR-1729-5p	9.06728	0.296297	0.303962	0.974783	0.329668	NA
gga-miR-1730-3p	0.363042	0.161012	0.140028	1.14985	0.250204	NA
gga-miR-1730-5p	0	NA	NA	NA	NA	NA
gga-miR-1731-3p	0	NA	NA	NA	NA	NA
gga-miR-1731-5p	4.5975	-0.165769	0.301798	-0.549272	0.582819	NA
gga-miR-1732	0	NA	NA	NA	NA	NA
gga-miR-1733	0.619607	0.198612	0.15376	1.2917	0.196461	NA
gga-miR-1734	0.129345	-0.0596662	0.0870637	-0.685317	0.493144	NA
gga-miR-1735	0	NA	NA	NA	NA	NA
gga-miR-1736-3p	6.90152	0.146476	0.305694	0.479159	0.631825	NA
gga-miR-1736-5p	0.104993	-0.0490383	0.0794073	-0.617554	0.53687	NA
gga-miR-1737	0	NA	NA	NA	NA	NA
gga-miR-1738	0.104993	-0.0490383	0.0794073	-0.617554	0.53687	NA
gga-miR-1739	0	NA	NA	NA	NA	NA
gga-miR-1740-3p	0	NA	NA	NA	NA	NA
gga-miR-1740-5p	2.08289	-0.259187	0.265696	-0.975501	0.329312	NA
gga-miR-1741	0	NA	NA	NA	NA	NA
gga-miR-1742	0	NA	NA	NA	NA	NA
gga-miR-1743	0	NA	NA	NA	NA	NA
gga-miR-1744-3p	1.23817	0.279256	0.233892	1.19395	0.232496	NA
gga-miR-1744-5p	0	NA	NA	NA	NA	NA
gga-miR-1745	0	NA	NA	NA	NA	NA
gga-miR-1746	2.58864	0.159382	0.272034	0.585892	0.557948	NA
gga-miR-1747-3p	0.12124	0.0500488	0.0847957	0.590228	0.555038	NA
gga-miR-1747-5p	1.86969	-0.343554	0.258603	-1.3285	0.184012	NA
gga-miR-1748	0	NA	NA	NA	NA	NA
gga-miR-1749-3p	0	NA	NA	NA	NA	NA
gga-miR-1749-5p	0	NA	NA	NA	NA	NA
gga-miR-1750	0	NA	NA	NA	NA	NA
gga-miR-1751-5p	0.24248	0.108514	0.116502	0.931435	0.351629	NA
gga-miR-1752	0	NA	NA	NA	NA	NA
gga-miR-1753	0	NA	NA	NA	NA	NA
gga-miR-1754-3p	0	NA	NA	NA	NA	NA
gga-miR-1754-5p	0	NA	NA	NA	NA	NA
gga-miR-1755	0	NA	NA	NA	NA	NA
gga-miR-1756a	2.1476	-0.0957136	0.256599	-0.373009	0.709142	NA
gga-miR-1756b	0	NA	NA	NA	NA	NA
gga-miR-1757	0	NA	NA	NA	NA	NA
gga-miR-1758	0.285851	0.00301087	0.129863	0.0231851	0.981503	NA
gga-miR-1759-3p	0	NA	NA	NA	NA	NA
gga-miR-1759-5p	0.12124	0.0500488	0.0847957	0.590228	0.555038	NA
gga-miR-1760	0	NA	NA	NA	NA	NA
gga-miR-1761	0	NA	NA	NA	NA	NA
gga-miR-1762	0	NA	NA	NA	NA	NA
gga-miR-1763	0.12124	0.0500488	0.0847957	0.590228	0.555038	NA
gga-miR-1764-3p	0.798703	-0.0678508	0.0911449	-0.744428	0.456618	NA
gga-miR-1764-5p	0.156507	0.0639906	0.0937956	0.682235	0.495091	NA
gga-miR-1765	3.43006	0.0196694	0.291309	0.0675207	0.946167	NA
gga-miR-1766	0.504345	-0.18018	0.145562	-1.23783	0.21578	NA
gga-miR-1767	0	NA	NA	NA	NA	NA
gga-miR-1768	0	NA	NA	NA	NA	NA
gga-miR-1769-3p	1.35941	0.337771	0.243249	1.38858	0.164961	NA
gga-miR-1769-5p	0.605887	-0.017248	0.150621	-0.114513	0.908831	NA
gga-miR-1770	0	NA	NA	NA	NA	NA
gga-miR-1771	0	NA	NA	NA	NA	NA
gga-miR-1772-3p	0.277746	0.142392	0.132305	1.07624	0.281818	NA
gga-miR-1772-5p	0.104993	-0.0490383	0.0794073	-0.617554	0.53687	NA
gga-miR-1773-3p	0	NA	NA	NA	NA	NA
gga-miR-1773-5p	0	NA	NA	NA	NA	NA
gga-miR-1774	0.484282	0.236813	0.166634	1.42115	0.155272	NA
gga-miR-1775-3p	0	NA	NA	NA	NA	NA
gga-miR-1775-5p	0	NA	NA	NA	NA	NA
gga-miR-1776	0.104993	-0.0490383	0.0794073	-0.617554	0.53687	NA
gga-miR-1777	0	NA	NA	NA	NA	NA
gga-miR-1778	0	NA	NA	NA	NA	NA
gga-miR-1779	0.355578	-0.0681001	0.154613	-0.440454	0.659608	NA
gga-miR-1780	0.129345	-0.0596662	0.0870637	-0.685317	0.493144	NA
gga-miR-1781-3p	0.901445	-0.165908	0.216353	-0.76684	0.443177	NA
gga-miR-1781-5p	0.156507	0.0639906	0.0937956	0.682235	0.495091	NA
gga-miR-1782	6.24284	-0.196393	0.305289	-0.643304	0.520027	NA
gga-miR-1783	0	NA	NA	NA	NA	NA
gga-miR-1784-5p	0.727127	0.0540425	0.173337	0.311777	0.75521	NA
gga-miR-1785	0.399351	-0.106825	0.114941	-0.929392	0.352686	NA
gga-miR-1787	0	NA	NA	NA	NA	NA
gga-miR-1788-3p	0.12124	0.0500488	0.0847957	0.590228	0.555038	NA
gga-miR-1788-5p	0.156507	0.0639906	0.0937956	0.682235	0.495091	NA
gga-miR-1789	0	NA	NA	NA	NA	NA
gga-miR-1790	0	NA	NA	NA	NA	NA
gga-miR-1791-3p	0	NA	NA	NA	NA	NA
gga-miR-1791-5p	0	NA	NA	NA	NA	NA
gga-miR-1792	0	NA	NA	NA	NA	NA
gga-miR-1793	0.363719	0.153912	0.137026	1.12322	0.261342	NA
gga-miR-1794	0	NA	NA	NA	NA	NA
gga-miR-1795	0.413071	0.147995	0.134645	1.09915	0.271702	NA
gga-miR-1796	0.206536	0.0787455	0.102413	0.768903	0.441951	NA
gga-miR-1797	0.277746	0.142392	0.132305	1.07624	0.281818	NA
gga-miR-1798-3p	0	NA	NA	NA	NA	NA
gga-miR-1798-5p	8.68596	-0.335448	0.305638	-1.09753	0.272409	NA
gga-miR-1799	0.206536	0.0787455	0.102413	0.768903	0.441951	NA
gga-miR-1800	0.12124	0.0500488	0.0847957	0.590228	0.555038	NA
gga-miR-1801	1.47318	0.183933	0.252721	0.727813	0.466728	NA
gga-miR-1802	0	NA	NA	NA	NA	NA
gga-miR-1803	0	NA	NA	NA	NA	NA
gga-miR-1804	0	NA	NA	NA	NA	NA
gga-miR-1805-5p	0	NA	NA	NA	NA	NA
gga-miR-1806	0.209987	-0.102342	0.110973	-0.922227	0.35641	NA
gga-miR-1807	0	NA	NA	NA	NA	NA
gga-miR-1808	4.30028	0.391207	0.296798	1.31809	0.187474	NA
gga-miR-1809	0	NA	NA	NA	NA	NA
gga-miR-1811	0.104993	-0.0490383	0.0794073	-0.617554	0.53687	NA
gga-miR-1812-3p	0	NA	NA	NA	NA	NA
gga-miR-1812-5p	0	NA	NA	NA	NA	NA
gga-miR-1813	0.226233	0.0019404	0.12186	0.0159232	0.987296	NA
gga-miR-1814	0	NA	NA	NA	NA	NA
gga-miR-1815	0	NA	NA	NA	NA	NA
gga-miR-1816	0	NA	NA	NA	NA	NA
gga-miR-181b-1-3p	0.104993	-0.0490383	0.0794073	-0.617554	0.53687	NA
gga-miR-181b-2-3p	0	NA	NA	NA	NA	NA
gga-miR-184-5p	0.555858	-0.0245263	0.147973	-0.165749	0.868355	NA
gga-miR-1845	0	NA	NA	NA	NA	NA
gga-miR-187-3p	3.20937	-0.266914	0.280545	-0.951413	0.341395	NA
gga-miR-187-5p	0	NA	NA	NA	NA	NA
gga-miR-190a-3p	0.633324	0.0672619	0.193432	0.347729	0.728044	NA
gga-miR-193a-5p	0.994882	0.0841832	0.218088	0.386006	0.699492	NA
gga-miR-193b-5p	0.12124	0.0500488	0.0847957	0.590228	0.555038	NA
gga-miR-194	2.4381	0.248941	0.268958	0.925577	0.354666	NA
gga-miR-196-1-3p	1.01298	0.0550642	0.208851	0.263653	0.792047	NA
gga-miR-196-2-3p	0	NA	NA	NA	NA	NA
gga-miR-199b	1.71254	-0.120209	0.250452	-0.47997	0.631249	NA
gga-miR-19a-5p	4.69859	0.227257	0.303582	0.748586	0.454107	NA
gga-miR-19b-5p	6.54318	0.153999	0.300528	0.512429	0.608351	NA
gga-miR-1a-1-5p	0	NA	NA	NA	NA	NA
gga-miR-1a-2-5p	0	NA	NA	NA	NA	NA
gga-miR-1a-3p	3.39588	0.253954	0.289169	0.878223	0.379823	NA
gga-miR-1b-3p	0	NA	NA	NA	NA	NA
gga-miR-1b-5p	0	NA	NA	NA	NA	NA
gga-miR-1c	0	NA	NA	NA	NA	NA
gga-miR-200a-5p	2.928	0.362675	0.288204	1.2584	0.208248	NA
gga-miR-200b-3p	8.12899	-0.151415	0.304064	-0.497972	0.618504	NA
gga-miR-200b-5p	0	NA	NA	NA	NA	NA
gga-miR-202-3p	0	NA	NA	NA	NA	NA
gga-miR-202-5p	0.399351	-0.106825	0.114941	-0.929392	0.352686	NA
gga-miR-203a	9.64536	0.245208	0.301935	0.812122	0.416722	NA
gga-miR-206	0.234338	-0.134698	0.126754	-1.06267	0.28793	NA
gga-miR-20a-3p	0	NA	NA	NA	NA	NA
gga-miR-20b-3p	5.86676	-0.415356	0.305563	-1.35931	0.174047	NA
gga-miR-2126	0	NA	NA	NA	NA	NA
gga-miR-2127	0	NA	NA	NA	NA	NA
gga-miR-2128	3.30576	-0.0858512	0.29348	-0.292528	0.769883	NA
gga-miR-2129	0.355578	-0.0681001	0.154613	-0.440454	0.659608	NA
gga-miR-2130	2.3512	-0.0448452	0.270027	-0.166077	0.868097	NA
gga-miR-215-3p	0	NA	NA	NA	NA	NA
gga-miR-216a	2.98788	-0.10282	0.126981	-0.809726	NA	NA
gga-miR-216c	0	NA	NA	NA	NA	NA
gga-miR-217-3p	0	NA	NA	NA	NA	NA
gga-miR-217-5p	1.25992	-0.0722021	0.0940741	-0.767503	0.442783	NA
gga-miR-218-3p	3.43062	0.100175	0.292152	0.342888	0.731683	NA
gga-miR-2188-3p	1.66532	-0.00102378	0.25313	-0.00404449	0.996773	NA
gga-miR-219a	0.156507	0.0639906	0.0937956	0.682235	0.495091	NA
gga-miR-22-5p	2.60423	0.309533	0.275967	1.12163	0.26202	NA
gga-miR-221-5p	2.63372	-0.00551437	0.282247	-0.0195374	0.984412	NA
gga-miR-222b-3p	2.59754	0.184205	0.262415	0.70196	0.482704	NA
gga-miR-222b-5p	0.313013	0.127982	0.12587	1.01678	0.309256	NA
gga-miR-23b-5p	0.206536	0.0787455	0.102413	0.768903	0.441951	NA
gga-miR-24-5p	0.939522	-0.0114533	0.200599	-0.0570951	0.954469	NA
gga-miR-27b-5p	10.9568	-0.137678	0.302343	-0.455371	0.648842	NA
gga-miR-29a-3p	10.6703	0.500509	0.29946	1.67137	0.0946487	NA
gga-miR-29a-5p	0	NA	NA	NA	NA	NA
gga-miR-29b-1-5p	0	NA	NA	NA	NA	NA
gga-miR-29b-2-5p	0	NA	NA	NA	NA	NA
gga-miR-29b-3p	1.37947	-0.00294132	0.239811	-0.0122651	0.990214	NA
gga-miR-29c-3p	10.2876	0.481793	0.300998	1.60066	0.109453	NA
gga-miR-29c-5p	0	NA	NA	NA	NA	NA
gga-miR-302a	0.313013	0.127982	0.12587	1.01678	0.309256	NA
gga-miR-302b-5p	0	NA	NA	NA	NA	NA
gga-miR-302c-5p	4.34177	0.136571	0.301679	0.452704	0.650762	NA
gga-miR-3064-3p	0	NA	NA	NA	NA	NA
gga-miR-3064-5p	0	NA	NA	NA	NA	NA
gga-miR-30b-3p	0.852742	-0.118973	0.196011	-0.60697	0.543871	NA
gga-miR-30c-2-3p	1.00447	0.0806735	0.223703	0.360628	0.718378	NA
gga-miR-31-3p	1.93107	0.0659008	0.247631	0.266125	0.790143	NA
gga-miR-32-3p	0	NA	NA	NA	NA	NA
gga-miR-32-5p	7.91549	0.258723	0.304813	0.848793	0.395997	NA
gga-miR-33-3p	0	NA	NA	NA	NA	NA
gga-miR-34a-3p	1.14674	0.0774861	0.225536	0.343564	0.731174	NA
gga-miR-34a-5p	11.1092	-0.158567	0.300262	-0.528097	0.597432	NA
gga-miR-34b-3p	0	NA	NA	NA	NA	NA
gga-miR-34b-5p	0	NA	NA	NA	NA	NA
gga-miR-34c-3p	0	NA	NA	NA	NA	NA
gga-miR-34c-5p	1.27411	0.322546	0.240661	1.34025	0.180164	NA
gga-miR-3524a	0	NA	NA	NA	NA	NA
gga-miR-3524b-3p	0	NA	NA	NA	NA	NA
gga-miR-3525	0.434253	0.206428	0.156674	1.31756	0.187651	NA
gga-miR-3526	0	NA	NA	NA	NA	NA
gga-miR-3528	0	NA	NA	NA	NA	NA
gga-miR-3530-3p	1.16908	0.0240859	0.221562	0.10871	0.913433	NA
gga-miR-3530-5p	0.668591	0.0738079	0.194601	0.379278	0.704481	NA
gga-miR-3531-3p	0.24248	0.108514	0.116502	0.931435	0.351629	NA
gga-miR-3531-5p	0.884274	-0.236796	0.202287	-1.1706	0.241761	NA
gga-miR-3532-3p	7.90761	-0.451506	0.304581	-1.48239	0.138238	NA
gga-miR-3532-5p	1.20888	0.342652	0.219442	1.56147	0.118413	NA
gga-miR-3533	0	NA	NA	NA	NA	NA
gga-miR-3534	0.432769	0.0827967	0.159774	0.518212	0.60431	NA
gga-miR-3535	0.156507	0.0639906	0.0937956	0.682235	0.495091	NA
gga-miR-3536	0.206536	0.0787455	0.102413	0.768903	0.441951	NA
gga-miR-3537	0	NA	NA	NA	NA	NA
gga-miR-3538	4.03802	0.475641	0.299504	1.5881	0.112264	NA
gga-miR-3539	0.250585	-0.00464684	0.125466	-0.0370368	0.970456	NA
gga-miR-3540	0	NA	NA	NA	NA	NA
gga-miR-3594-3p	6.19482	-0.197564	0.305476	-0.646742	0.517799	NA
gga-miR-3594-5p	0	NA	NA	NA	NA	NA
gga-miR-3607-3p	0.471487	-0.091702	0.158444	-0.578764	0.562748	NA
gga-miR-3607-5p	6.13685	-0.418808	0.298788	-1.40169	0.161009	NA
gga-miR-365-1-5p	0	NA	NA	NA	NA	NA
gga-miR-365-2-5p	0.12124	0.0500488	0.0847957	0.590228	0.555038	NA
gga-miR-365-3p	5.24575	-0.0162972	0.30395	-0.053618	0.95724	NA
gga-miR-365b-5p	0	NA	NA	NA	NA	NA
gga-miR-367	0.848366	0.112632	0.187508	0.600677	0.548055	NA
gga-miR-375	0.226233	0.0019404	0.12186	0.0159232	0.987296	NA
gga-miR-383-3p	0	NA	NA	NA	NA	NA
gga-miR-383-5p	0.658041	-0.243737	0.166291	-1.46573	0.142722	NA
gga-miR-429-5p	0	NA	NA	NA	NA	NA
gga-miR-449a	0.468036	0.0898301	0.161958	0.554649	0.579135	NA
gga-miR-449b-3p	0	NA	NA	NA	NA	NA
gga-miR-449b-5p	1.18666	0.156562	0.233885	0.669398	0.503242	NA
gga-miR-449c-3p	0	NA	NA	NA	NA	NA
gga-miR-449c-5p	2.16758	0.0189714	0.253978	0.0746971	0.940456	NA
gga-miR-454-5p	1.11295	0.1598	0.218476	0.73143	0.464516	NA
gga-miR-456-5p	0	NA	NA	NA	NA	NA
gga-miR-458a-3p	4.9134	0.358151	0.29841	1.2002	0.230063	NA
gga-miR-458a-5p	0	NA	NA	NA	NA	NA
gga-miR-458b-3p	0.12124	0.0500488	0.0847957	0.590228	0.555038	NA
gga-miR-458b-5p	0	NA	NA	NA	NA	NA
gga-miR-460a-3p	1.56763	-0.134381	0.247639	-0.542649	0.587371	NA
gga-miR-460b-3p	0	NA	NA	NA	NA	NA
gga-miR-460b-5p	0.104993	-0.0490383	0.0794073	-0.617554	0.53687	NA
gga-miR-466	0	NA	NA	NA	NA	NA
gga-miR-4732-5p	0	NA	NA	NA	NA	NA
gga-miR-489-3p	0	NA	NA	NA	NA	NA
gga-miR-489-5p	0.129345	-0.0596662	0.0870637	-0.685317	0.493144	NA
gga-miR-490-3p	0.988903	0.00193775	0.22313	0.00868438	0.993071	NA
gga-miR-490-5p	0.521516	-0.0842896	0.161599	-0.521598	0.601951	NA
gga-miR-499-3p	0.129345	-0.0596662	0.0870637	-0.685317	0.493144	NA
gga-miR-499-5p	3.21168	0.0277223	0.290823	0.0953235	0.924058	NA
gga-miR-551-5p	4.14535	0.0417418	0.301045	0.138656	0.889722	NA
gga-miR-6516-3p	0	NA	NA	NA	NA	NA
gga-miR-6516-5p	0	NA	NA	NA	NA	NA
gga-miR-6542-5p	0.206536	0.0787455	0.102413	0.768903	0.441951	NA
gga-miR-6543-3p	0.12124	0.0500488	0.0847957	0.590228	0.555038	NA
gga-miR-6543-5p	1.61914	-0.0189316	0.251072	-0.0754031	0.939894	NA
gga-miR-6544-3p	0	NA	NA	NA	NA	NA
gga-miR-6544-5p	2.44452	0.296615	0.279753	1.06027	0.28902	NA
gga-miR-6545-3p	0	NA	NA	NA	NA	NA
gga-miR-6545-5p	0	NA	NA	NA	NA	NA
gga-miR-6546-3p	0	NA	NA	NA	NA	NA
gga-miR-6546-5p	0.512085	0.00448636	0.17983	0.0249478	0.980097	NA
gga-miR-6547-3p	0.37993	-0.0653717	0.146585	-0.445965	0.655623	NA
gga-miR-6547-5p	0.2615	0.00959874	0.126771	0.0757174	0.939644	NA
gga-miR-6548-3p	4.5721	0.0569747	0.30137	0.189052	0.850052	NA
gga-miR-6549-3p	2.01689	-0.0366227	0.261194	-0.140213	0.888492	NA
gga-miR-6549-5p	0	NA	NA	NA	NA	NA
gga-miR-6550-3p	0	NA	NA	NA	NA	NA
gga-miR-6550-5p	0	NA	NA	NA	NA	NA
gga-miR-6551-3p	0.399351	-0.106825	0.114941	-0.929392	0.352686	NA
gga-miR-6551-5p	0	NA	NA	NA	NA	NA
gga-miR-6552-3p	0.12124	0.0500488	0.0847957	0.590228	0.555038	NA
gga-miR-6552-5p	0	NA	NA	NA	NA	NA
gga-miR-6553-3p	1.17611	-0.129411	0.214813	-0.602435	0.546885	NA
gga-miR-6553-5p	0	NA	NA	NA	NA	NA
gga-miR-6554-3p	1.03304	-0.342143	0.1928	-1.77461	0.0759628	NA
gga-miR-6554-5p	0	NA	NA	NA	NA	NA
gga-miR-6555-3p	0	NA	NA	NA	NA	NA
gga-miR-6555-5p	0.311529	0.0173674	0.132202	0.131371	0.895482	NA
gga-miR-6556-3p	0	NA	NA	NA	NA	NA
gga-miR-6556-5p	1.82139	-0.275517	0.252692	-1.09033	0.275568	NA
gga-miR-6557-3p	3.77978	0.029512	0.298664	0.0988136	0.921286	NA
gga-miR-6557-5p	0	NA	NA	NA	NA	NA
gga-miR-6558-3p	0	NA	NA	NA	NA	NA
gga-miR-6558-5p	0	NA	NA	NA	NA	NA
gga-miR-6559-3p	0	NA	NA	NA	NA	NA
gga-miR-6559-5p	0	NA	NA	NA	NA	NA
gga-miR-6560-3p	9.27953	-0.261565	0.299883	-0.872221	0.383088	NA
gga-miR-6560-5p	0.339332	-0.191804	0.149128	-1.28617	0.198385	NA
gga-miR-6561-3p	0.12124	0.0500488	0.0847957	0.590228	0.555038	NA
gga-miR-6561-5p	2.32348	-0.295585	0.274422	-1.07712	0.281426	NA
gga-miR-6562-3p	0	NA	NA	NA	NA	NA
gga-miR-6562-5p	0	NA	NA	NA	NA	NA
gga-miR-6563-3p	0.363683	-0.198167	0.15135	-1.30933	0.190424	NA
gga-miR-6563-5p	0	NA	NA	NA	NA	NA
gga-miR-6564-3p	0	NA	NA	NA	NA	NA
gga-miR-6564-5p	0	NA	NA	NA	NA	NA
gga-miR-6565-3p	0.848642	0.0417333	0.198802	0.209923	0.833727	NA
gga-miR-6565-5p	0	NA	NA	NA	NA	NA
gga-miR-6566-3p	1.12611	0.245254	0.216135	1.13473	0.25649	NA
gga-miR-6566-5p	1.11135	0.220275	0.209705	1.05041	0.29353	NA
gga-miR-6567-3p	0	NA	NA	NA	NA	NA
gga-miR-6567-5p	0	NA	NA	NA	NA	NA
gga-miR-6568-3p	2.09978	-0.42196	0.262025	-1.61038	0.107315	NA
gga-miR-6568-5p	0.912361	-0.14337	0.212083	-0.676012	0.499033	NA
gga-miR-6569-3p	0	NA	NA	NA	NA	NA
gga-miR-6569-5p	0	NA	NA	NA	NA	NA
gga-miR-6570-3p	0	NA	NA	NA	NA	NA
gga-miR-6570-5p	0.43622	-0.0995594	0.156062	-0.637948	0.523508	NA
gga-miR-6571-3p	0	NA	NA	NA	NA	NA
gga-miR-6571-5p	0	NA	NA	NA	NA	NA
gga-miR-6572-3p	0.104993	-0.0490383	0.0794073	-0.617554	0.53687	NA
gga-miR-6572-5p	0	NA	NA	NA	NA	NA
gga-miR-6573-3p	0.885235	0.069311	0.201468	0.344031	0.730823	NA
gga-miR-6573-5p	0	NA	NA	NA	NA	NA
gga-miR-6574-3p	0.104993	-0.0490383	0.0794073	-0.617554	0.53687	NA
gga-miR-6574-5p	0.156507	0.0639906	0.0937956	0.682235	0.495091	NA
gga-miR-6575-3p	0	NA	NA	NA	NA	NA
gga-miR-6575-5p	0.545867	-0.112117	0.176153	-0.636473	0.524468	NA
gga-miR-6576-3p	0	NA	NA	NA	NA	NA
gga-miR-6576-5p	0.104993	-0.0490383	0.0794073	-0.617554	0.53687	NA
gga-miR-6577-3p	0	NA	NA	NA	NA	NA
gga-miR-6577-5p	0	NA	NA	NA	NA	NA
gga-miR-6578-3p	0	NA	NA	NA	NA	NA
gga-miR-6578-5p	0	NA	NA	NA	NA	NA
gga-miR-6579-3p	0	NA	NA	NA	NA	NA
gga-miR-6579-5p	1.36286	0.142618	0.2456	0.580692	0.561448	NA
gga-miR-6580-3p	0	NA	NA	NA	NA	NA
gga-miR-6580-5p	0	NA	NA	NA	NA	NA
gga-miR-6581-3p	0	NA	NA	NA	NA	NA
gga-miR-6581-5p	0	NA	NA	NA	NA	NA
gga-miR-6582-3p	1.10136	0.145288	0.233107	0.623268	0.533108	NA
gga-miR-6582-5p	0.50398	0.133382	0.173466	0.768925	0.441938	NA
gga-miR-6583-5p	0	NA	NA	NA	NA	NA
gga-miR-6584-5p	0	NA	NA	NA	NA	NA
gga-miR-6585-5p	0	NA	NA	NA	NA	NA
gga-miR-6586-5p	1.73224	0.0577818	0.133988	0.431247	0.666289	NA
gga-miR-6587-3p	0	NA	NA	NA	NA	NA
gga-miR-6587-5p	0	NA	NA	NA	NA	NA
gga-miR-6588-3p	0	NA	NA	NA	NA	NA
gga-miR-6589-5p	0	NA	NA	NA	NA	NA
gga-miR-6590-3p	1.20635	0.0837619	0.239067	0.35037	0.726061	NA
gga-miR-6590-5p	0	NA	NA	NA	NA	NA
gga-miR-6591-3p	0	NA	NA	NA	NA	NA
gga-miR-6592-3p	1.13486	-0.215887	0.219702	-0.982635	0.325787	NA
gga-miR-6593-3p	0	NA	NA	NA	NA	NA
gga-miR-6593-5p	0	NA	NA	NA	NA	NA
gga-miR-6594-5p	0	NA	NA	NA	NA	NA
gga-miR-6595-5p	0	NA	NA	NA	NA	NA
gga-miR-6596-3p	0.104993	-0.0490383	0.0794073	-0.617554	0.53687	NA
gga-miR-6596-5p	0	NA	NA	NA	NA	NA
gga-miR-6597-3p	1.3164	0.194458	0.230152	0.844911	0.39816	NA
gga-miR-6598-5p	0	NA	NA	NA	NA	NA
gga-miR-6599-3p	7.99554	0.12626	0.304416	0.414762	0.678316	NA
gga-miR-6599-5p	0	NA	NA	NA	NA	NA
gga-miR-6600-3p	0	NA	NA	NA	NA	NA
gga-miR-6601-3p	0	NA	NA	NA	NA	NA
gga-miR-6602-5p	0	NA	NA	NA	NA	NA
gga-miR-6603-3p	0.12124	0.0500488	0.0847957	0.590228	0.555038	NA
gga-miR-6604-5p	3.23388	-0.160623	0.293968	-0.546396	0.584794	NA
gga-miR-6605-5p	0	NA	NA	NA	NA	NA
gga-miR-6606-5p	1.66532	0.0707943	0.236733	0.299047	0.764905	NA
gga-miR-6607-5p	0	NA	NA	NA	NA	NA
gga-miR-6608-3p	0	NA	NA	NA	NA	NA
gga-miR-6608-5p	0	NA	NA	NA	NA	NA
gga-miR-6609-3p	1.5972	0.029369	0.257352	0.11412	0.909143	NA
gga-miR-6610-3p	0.12124	0.0500488	0.0847957	0.590228	0.555038	NA
gga-miR-6611-5p	0	NA	NA	NA	NA	NA
gga-miR-6612-5p	0.371824	0.0516992	0.145687	0.354865	0.722691	NA
gga-miR-6613-3p	0	NA	NA	NA	NA	NA
gga-miR-6614-3p	0.104993	-0.0490383	0.0794073	-0.617554	0.53687	NA
gga-miR-6615-3p	0.504345	-0.18018	0.145562	-1.23783	0.21578	NA
gga-miR-6615-5p	5.04563	0.21648	0.302987	0.714487	0.474926	NA
gga-miR-6616-5p	0	NA	NA	NA	NA	NA
gga-miR-6617-3p	0	NA	NA	NA	NA	NA
gga-miR-6618-5p	0	NA	NA	NA	NA	NA
gga-miR-6619-5p	0	NA	NA	NA	NA	NA
gga-miR-6620-5p	0	NA	NA	NA	NA	NA
gga-miR-6621-5p	0	NA	NA	NA	NA	NA
gga-miR-6622-3p	0	NA	NA	NA	NA	NA
gga-miR-6624-3p	0	NA	NA	NA	NA	NA
gga-miR-6625-5p	0	NA	NA	NA	NA	NA
gga-miR-6626-5p	0	NA	NA	NA	NA	NA
gga-miR-6627-3p	0	NA	NA	NA	NA	NA
gga-miR-6628-3p	0	NA	NA	NA	NA	NA
gga-miR-6629-5p	0	NA	NA	NA	NA	NA
gga-miR-6630-3p	0.206536	0.0787455	0.102413	0.768903	0.441951	NA
gga-miR-6632-5p	0	NA	NA	NA	NA	NA
gga-miR-6633-5p	0	NA	NA	NA	NA	NA
gga-miR-6634-5p	0	NA	NA	NA	NA	NA
gga-miR-6635-5p	0	NA	NA	NA	NA	NA
gga-miR-6637-3p	0	NA	NA	NA	NA	NA
gga-miR-6639-5p	0.234338	-0.134698	0.126754	-1.06267	0.28793	NA
gga-miR-6640-5p	0.639304	0.154712	0.179318	0.862778	0.38826	NA
gga-miR-6641-3p	0	NA	NA	NA	NA	NA
gga-miR-6641-5p	0	NA	NA	NA	NA	NA
gga-miR-6642-3p	0	NA	NA	NA	NA	NA
gga-miR-6642-5p	0	NA	NA	NA	NA	NA
gga-miR-6643-5p	0.250585	-0.00464684	0.125466	-0.0370368	0.970456	NA
gga-miR-6644-3p	0	NA	NA	NA	NA	NA
gga-miR-6645-5p	0	NA	NA	NA	NA	NA
gga-miR-6646-3p	0	NA	NA	NA	NA	NA
gga-miR-6647-5p	0	NA	NA	NA	NA	NA
gga-miR-6648-5p	0	NA	NA	NA	NA	NA
gga-miR-6649-3p	0	NA	NA	NA	NA	NA
gga-miR-6649-5p	0.129345	-0.0596662	0.0870637	-0.685317	0.493144	NA
gga-miR-6650-5p	0	NA	NA	NA	NA	NA
gga-miR-6651-5p	0	NA	NA	NA	NA	NA
gga-miR-6652-5p	0.504345	-0.18018	0.145562	-1.23783	0.21578	NA
gga-miR-6653-3p	0.2615	0.00959874	0.126771	0.0757174	0.939644	NA
gga-miR-6654-3p	0.528696	-0.185086	0.14732	-1.25635	0.208988	NA
gga-miR-6655-5p	0.104993	-0.0490383	0.0794073	-0.617554	0.53687	NA
gga-miR-6656-5p	0.9861	0.156153	0.199767	0.781678	0.434404	NA
gga-miR-6657-3p	0	NA	NA	NA	NA	NA
gga-miR-6658-3p	0	NA	NA	NA	NA	NA
gga-miR-6659-3p	4.53409	0.175571	0.291496	0.602311	0.546967	NA
gga-miR-6660-3p	0.2615	0.00959874	0.126771	0.0757174	0.939644	NA
gga-miR-6661-5p	0.407091	0.0682385	0.15847	0.430608	0.666754	NA
gga-miR-6662-3p	0	NA	NA	NA	NA	NA
gga-miR-6663-5p	0.943893	-0.212859	0.195104	-1.091	0.275271	NA
gga-miR-6664-3p	0.104993	-0.0490383	0.0794073	-0.617554	0.53687	NA
gga-miR-6666-3p	0.695753	0.19539	0.187952	1.03958	0.298537	NA
gga-miR-6667-5p	0	NA	NA	NA	NA	NA
gga-miR-6668-3p	0	NA	NA	NA	NA	NA
gga-miR-6669-3p	1.01606	0.123977	0.224253	0.552844	0.58037	NA
gga-miR-6669-5p	0	NA	NA	NA	NA	NA
gga-miR-6670-5p	0.495838	-0.118492	0.173419	-0.68327	0.494436	NA
gga-miR-6671-5p	0	NA	NA	NA	NA	NA
gga-miR-6672-3p	0.12124	0.0500488	0.0847957	0.590228	0.555038	NA
gga-miR-6673-3p	0	NA	NA	NA	NA	NA
gga-miR-6674-3p	0	NA	NA	NA	NA	NA
gga-miR-6675-3p	0.226233	0.0019404	0.12186	0.0159232	0.987296	NA
gga-miR-6675-5p	0.129345	-0.0596662	0.0870637	-0.685317	0.493144	NA
gga-miR-6676-3p	0.129345	-0.0596662	0.0870637	-0.685317	0.493144	NA
gga-miR-6677-3p	0	NA	NA	NA	NA	NA
gga-miR-6677-5p	0.868028	-0.377661	0.200802	-1.88077	0.0600037	NA
gga-miR-6678-3p	0	NA	NA	NA	NA	NA
gga-miR-6679-5p	0	NA	NA	NA	NA	NA
gga-miR-6680-3p	0	NA	NA	NA	NA	NA
gga-miR-6681-5p	0.129345	-0.0596662	0.0870637	-0.685317	0.493144	NA
gga-miR-6682-3p	0	NA	NA	NA	NA	NA
gga-miR-6683-3p	0	NA	NA	NA	NA	NA
gga-miR-6684-5p	0	NA	NA	NA	NA	NA
gga-miR-6685-3p	0.12124	0.0500488	0.0847957	0.590228	0.555038	NA
gga-miR-6685-5p	0	NA	NA	NA	NA	NA
gga-miR-6686-3p	0	NA	NA	NA	NA	NA
gga-miR-6687-3p	0	NA	NA	NA	NA	NA
gga-miR-6688-3p	0	NA	NA	NA	NA	NA
gga-miR-6689-3p	1.09864	-0.477486	0.218121	-2.18909	0.0285906	NA
gga-miR-6690-5p	0	NA	NA	NA	NA	NA
gga-miR-6691-5p	0.434253	0.206428	0.156674	1.31756	0.187651	NA
gga-miR-6692-5p	0	NA	NA	NA	NA	NA
gga-miR-6693-3p	0.129345	-0.0596662	0.0870637	-0.685317	0.493144	NA
gga-miR-6694-3p	2.73619	-0.0217266	0.281128	-0.0772837	0.938398	NA
gga-miR-6695-5p	0	NA	NA	NA	NA	NA
gga-miR-6696-3p	0.520591	-0.0315154	0.145648	-0.216381	0.828691	NA
gga-miR-6696-5p	0.520591	-0.0315154	0.145648	-0.216381	0.828691	NA
gga-miR-6697-5p	0	NA	NA	NA	NA	NA
gga-miR-6698-3p	0.760544	0.209731	0.192826	1.08767	0.276742	NA
gga-miR-6699-5p	0	NA	NA	NA	NA	NA
gga-miR-6700-3p	0	NA	NA	NA	NA	NA
gga-miR-6700-5p	0	NA	NA	NA	NA	NA
gga-miR-6701-3p	0	NA	NA	NA	NA	NA
gga-miR-6702-5p	0	NA	NA	NA	NA	NA
gga-miR-6703-3p	0	NA	NA	NA	NA	NA
gga-miR-6704-5p	0	NA	NA	NA	NA	NA
gga-miR-6705-5p	0.468036	0.0898301	0.161958	0.554649	0.579135	NA
gga-miR-6706-5p	0	NA	NA	NA	NA	NA
gga-miR-6707-5p	0	NA	NA	NA	NA	NA
gga-miR-6708-5p	0.129345	-0.0596662	0.0870637	-0.685317	0.493144	NA
gga-miR-6709-5p	0.609338	-0.235171	0.163778	-1.43592	0.151026	NA
gga-miR-6710-3p	0.528696	-0.185086	0.14732	-1.25635	0.208988	NA
gga-miR-6711-5p	0	NA	NA	NA	NA	NA
gga-miR-6712-5p	0	NA	NA	NA	NA	NA
gga-miR-6713-3p	0	NA	NA	NA	NA	NA
gga-miR-6714-3p	0	NA	NA	NA	NA	NA
gga-miR-7437-3p	0	NA	NA	NA	NA	NA
gga-miR-7437-5p	0	NA	NA	NA	NA	NA
gga-miR-7438-3p	0	NA	NA	NA	NA	NA
gga-miR-7438-5p	0	NA	NA	NA	NA	NA
gga-miR-7439-3p	0	NA	NA	NA	NA	NA
gga-miR-7439-5p	0	NA	NA	NA	NA	NA
gga-miR-7440-3p	0	NA	NA	NA	NA	NA
gga-miR-7440-5p	0	NA	NA	NA	NA	NA
gga-miR-7441-3p	0	NA	NA	NA	NA	NA
gga-miR-7441-5p	0.64143	-0.0624776	0.193818	-0.322352	0.747186	NA
gga-miR-7442-3p	0	NA	NA	NA	NA	NA
gga-miR-7442-5p	0.129345	-0.0596662	0.0870637	-0.685317	0.493144	NA
gga-miR-7443-3p	1.43444	-0.0645807	0.239058	-0.270147	0.787048	NA
gga-miR-7443-5p	0.156507	0.0639906	0.0937956	0.682235	0.495091	NA
gga-miR-7444-3p	0.24248	0.108514	0.116502	0.931435	0.351629	NA
gga-miR-7444-5p	0	NA	NA	NA	NA	NA
gga-miR-7445-3p	0	NA	NA	NA	NA	NA
gga-miR-7445-5p	0	NA	NA	NA	NA	NA
gga-miR-7446-3p	0	NA	NA	NA	NA	NA
gga-miR-7446-5p	0	NA	NA	NA	NA	NA
gga-miR-7447-3p	0.206536	0.0787455	0.102413	0.768903	0.441951	NA
gga-miR-7447-5p	0.625585	-0.0992958	0.168146	-0.590532	0.554834	NA
gga-miR-7448-3p	0	NA	NA	NA	NA	NA
gga-miR-7448-5p	0	NA	NA	NA	NA	NA
gga-miR-7449-3p	0.419974	-0.186946	0.14667	-1.2746	0.20245	NA
gga-miR-7449-5p	0	NA	NA	NA	NA	NA
gga-miR-7450-3p	0	NA	NA	NA	NA	NA
gga-miR-7450-5p	0	NA	NA	NA	NA	NA
gga-miR-7451-3p	0	NA	NA	NA	NA	NA
gga-miR-7451-5p	0	NA	NA	NA	NA	NA
gga-miR-7452-3p	0	NA	NA	NA	NA	NA
gga-miR-7452-5p	0	NA	NA	NA	NA	NA
gga-miR-7453-3p	0	NA	NA	NA	NA	NA
gga-miR-7453-5p	0	NA	NA	NA	NA	NA
gga-miR-7454-3p	0	NA	NA	NA	NA	NA
gga-miR-7454-5p	0	NA	NA	NA	NA	NA
gga-miR-7455-3p	0.277746	0.142392	0.132305	1.07624	0.281818	NA
gga-miR-7455-5p	0	NA	NA	NA	NA	NA
gga-miR-7456-3p	0	NA	NA	NA	NA	NA
gga-miR-7456-5p	0	NA	NA	NA	NA	NA
gga-miR-7457-3p	0	NA	NA	NA	NA	NA
gga-miR-7457-5p	0	NA	NA	NA	NA	NA
gga-miR-7458-3p	0	NA	NA	NA	NA	NA
gga-miR-7458-5p	0	NA	NA	NA	NA	NA
gga-miR-7459-3p	0	NA	NA	NA	NA	NA
gga-miR-7459-5p	0	NA	NA	NA	NA	NA
gga-miR-7460-3p	5.79538	-0.0514559	0.302439	-0.170137	0.864903	NA
gga-miR-7460-5p	1.60422	-0.109045	0.246562	-0.442264	0.658298	NA
gga-miR-7461-3p	0	NA	NA	NA	NA	NA
gga-miR-7461-5p	0	NA	NA	NA	NA	NA
gga-miR-7462-3p	0.129345	-0.0596662	0.0870637	-0.685317	0.493144	NA
gga-miR-7462-5p	0	NA	NA	NA	NA	NA
gga-miR-7463-3p	0	NA	NA	NA	NA	NA
gga-miR-7463-5p	0	NA	NA	NA	NA	NA
gga-miR-7464-3p	0	NA	NA	NA	NA	NA
gga-miR-7464-5p	0	NA	NA	NA	NA	NA
gga-miR-7465-3p	1.82744	0.380443	0.260536	1.46023	0.144227	NA
gga-miR-7465-5p	0	NA	NA	NA	NA	NA
gga-miR-7466-3p	0	NA	NA	NA	NA	NA
gga-miR-7466-5p	0	NA	NA	NA	NA	NA
gga-miR-7467-3p	0	NA	NA	NA	NA	NA
gga-miR-7467-5p	0	NA	NA	NA	NA	NA
gga-miR-7468-3p	0	NA	NA	NA	NA	NA
gga-miR-7468-5p	0	NA	NA	NA	NA	NA
gga-miR-7469-3p	0	NA	NA	NA	NA	NA
gga-miR-7469-5p	0	NA	NA	NA	NA	NA
gga-miR-7470-3p	0	NA	NA	NA	NA	NA
gga-miR-7470-5p	0	NA	NA	NA	NA	NA
gga-miR-7471-3p	0.206536	0.0787455	0.102413	0.768903	0.441951	NA
gga-miR-7471-5p	0	NA	NA	NA	NA	NA
gga-miR-7472-3p	0	NA	NA	NA	NA	NA
gga-miR-7472-5p	1.26168	-0.140702	0.231697	-0.607266	0.543675	NA
gga-miR-7473-3p	0	NA	NA	NA	NA	NA
gga-miR-7473-5p	0	NA	NA	NA	NA	NA
gga-miR-7474-3p	0	NA	NA	NA	NA	NA
gga-miR-7474-5p	0	NA	NA	NA	NA	NA
gga-miR-7475-3p	0	NA	NA	NA	NA	NA
gga-miR-7475-5p	0.366493	-0.0454131	0.145358	-0.312423	0.754719	NA
gga-miR-7476-3p	0	NA	NA	NA	NA	NA
gga-miR-7476-5p	0	NA	NA	NA	NA	NA
gga-miR-7477-3p	0	NA	NA	NA	NA	NA
gga-miR-7477-5p	0	NA	NA	NA	NA	NA
gga-miR-7478-3p	0	NA	NA	NA	NA	NA
gga-miR-7478-5p	0	NA	NA	NA	NA	NA
gga-miR-7479-3p	0	NA	NA	NA	NA	NA
gga-miR-7479-5p	0	NA	NA	NA	NA	NA
gga-miR-7480-3p	0	NA	NA	NA	NA	NA
gga-miR-7480-5p	0	NA	NA	NA	NA	NA
gga-miR-7481-3p	0	NA	NA	NA	NA	NA
gga-miR-7481-5p	0	NA	NA	NA	NA	NA
gga-miR-7482-3p	0	NA	NA	NA	NA	NA
gga-miR-7482-5p	0	NA	NA	NA	NA	NA
gga-miR-7483-3p	0	NA	NA	NA	NA	NA
gga-miR-7483-5p	0	NA	NA	NA	NA	NA
gga-miR-757	0	NA	NA	NA	NA	NA
gga-miR-762	0	NA	NA	NA	NA	NA
gga-novel-miR-1	0	NA	NA	NA	NA	NA
gga-novel-miR-10	8.69341	0.067611	0.305868	0.221046	0.825056	NA
gga-novel-miR-11	0	NA	NA	NA	NA	NA
gga-novel-miR-12	7.29666	-0.358621	0.305848	-1.17255	0.240978	NA
gga-novel-miR-13	5.25244	0.176098	0.30492	0.577524	0.563586	NA
gga-novel-miR-14	0.206536	0.0787455	0.102413	0.768903	0.441951	NA
gga-novel-miR-15	5.79871	0.206579	0.305452	0.676307	0.498846	NA
gga-novel-miR-16	1.73509	0.266767	0.2525	1.05651	0.290737	NA
gga-novel-miR-17	0	NA	NA	NA	NA	NA
gga-novel-miR-18	2.5512	-0.198298	0.283817	-0.69868	0.484752	NA
gga-novel-miR-19	4.34771	0.476562	0.298285	1.59767	0.110116	NA
gga-novel-miR-2	0.12124	0.0500488	0.0847957	0.590228	0.555038	NA
gga-novel-miR-20	5.14833	0.0151976	0.304954	0.0498357	0.960253	NA
gga-novel-miR-21	0.363683	-0.198167	0.15135	-1.30933	0.190424	NA
gga-novel-miR-23	4.67524	-0.1225	0.303743	-0.403302	0.686726	NA
gga-novel-miR-24	0.129345	-0.0596662	0.0870637	-0.685317	0.493144	NA
gga-novel-miR-25	0	NA	NA	NA	NA	NA
gga-novel-miR-28	1.43295	-0.183825	0.243297	-0.755557	0.449915	NA
gga-novel-miR-3	2.41054	-0.208913	0.28057	-0.744602	0.456513	NA
gga-novel-miR-31	0	NA	NA	NA	NA	NA
gga-novel-miR-32	0	NA	NA	NA	NA	NA
gga-novel-miR-33	0.104993	-0.0490383	0.0794073	-0.617554	0.53687	NA
gga-novel-miR-34	2.94978	-0.0983661	0.289375	-0.339926	0.733912	NA
gga-novel-miR-35	2.94978	-0.0983661	0.289375	-0.339926	0.733912	NA
gga-novel-miR-36	0	NA	NA	NA	NA	NA
gga-novel-miR-37	0.129345	-0.0596662	0.0870637	-0.685317	0.493144	NA
gga-novel-miR-38	0.129345	-0.0596662	0.0870637	-0.685317	0.493144	NA
gga-novel-miR-39	0.12124	0.0500488	0.0847957	0.590228	0.555038	NA
gga-novel-miR-4	2.6574	-0.114379	0.27931	-0.409505	0.682169	NA
gga-novel-miR-40	0.327775	0.153355	0.136923	1.12	0.262713	NA
gga-novel-miR-41	0.206536	0.0787455	0.102413	0.768903	0.441951	NA
gga-novel-miR-42	0.683353	0.0742599	0.195051	0.38072	0.703411	NA
gga-novel-miR-45	4.21095	0.080048	0.281689	0.284172	0.776279	NA
gga-novel-miR-46	7.10444	-0.0237035	0.305255	-0.0776513	0.938105	NA
gga-novel-miR-47	7.10444	-0.0237035	0.305255	-0.0776513	0.938105	NA
gga-novel-miR-48	6.2257	-0.162822	0.304491	-0.534735	0.592833	NA
gga-novel-miR-49	0	NA	NA	NA	NA	NA
gga-novel-miR-5	2.78675	-0.164651	0.283161	-0.581474	0.560921	NA
gga-novel-miR-50	1.57469	-0.0263852	0.252053	-0.104681	0.916629	NA
gga-novel-miR-51	1.35231	-0.138805	0.23999	-0.578379	0.563008	NA
gga-novel-miR-52	1.35231	-0.138805	0.23999	-0.578379	0.563008	NA
gga-novel-miR-53	2.67072	0.017871	0.278864	0.064085	0.948903	NA
gga-novel-miR-54	0.209987	-0.102342	0.110973	-0.922227	0.35641	NA
gga-novel-miR-59	2.78293	0.491416	0.275051	1.78664	0.0739959	NA
gga-novel-miR-6	0	NA	NA	NA	NA	NA
gga-novel-miR-60	0.156507	0.0639906	0.0937956	0.682235	0.495091	NA
gga-novel-miR-61	0.156507	0.0639906	0.0937956	0.682235	0.495091	NA
gga-novel-miR-62	2.03406	-0.293381	0.267121	-1.09831	0.27207	NA
gga-novel-miR-63	0.46952	0.175987	0.145644	1.20834	0.226918	NA
gga-novel-miR-64	1.46609	-0.250037	0.241839	-1.0339	0.301183	NA
gga-novel-miR-65	0.534311	0.223076	0.162178	1.3755	0.168975	NA
gga-novel-miR-66	0.71862	0.0846282	0.201796	0.419375	0.674942	NA
gga-novel-miR-67	0.71862	0.0846282	0.201796	0.419375	0.674942	NA
gga-novel-miR-68	0.129345	-0.0596662	0.0870637	-0.685317	0.493144	NA
gga-novel-miR-69	1.00447	0.0806735	0.223703	0.360628	0.718378	NA
gga-novel-miR-70	1.00447	0.0806735	0.223703	0.360628	0.718378	NA
gga-novel-miR-71	0.129345	-0.0596662	0.0870637	-0.685317	0.493144	NA
gga-novel-miR-72	0.562114	0.0114813	0.182012	0.06308	0.949703	NA
gga-novel-miR-73	0.712364	0.0400071	0.165222	0.242142	0.80867	NA
gga-novel-miR-74	10.9834	-0.324822	0.303016	-1.07196	0.283737	NA
gga-novel-miR-75	3.28627	0.541602	0.290868	1.86202	0.0626003	NA
gga-novel-miR-76	3.28627	0.541602	0.290868	1.86202	0.0626003	NA
gga-novel-miR-77	2.0128	0.0546851	0.26947	0.202936	0.839185	NA
gga-novel-miR-78	3.28627	0.541602	0.290868	1.86202	0.0626003	NA
gga-novel-miR-79	3.28627	0.541602	0.290868	1.86202	0.0626003	NA
gga-novel-miR-80	0.129345	-0.0596662	0.0870637	-0.685317	0.493144	NA
gga-novel-miR-81	0	NA	NA	NA	NA	NA
gga-novel-miR-82	2.53459	-0.061131	0.282899	-0.216088	0.828919	NA
gga-novel-miR-83	2.53459	-0.061131	0.282899	-0.216088	0.828919	NA
gga-novel-miR-84	3.19303	0.126893	0.285595	0.44431	0.656818	NA
gga-novel-miR-86	1.99972	-0.098198	0.263541	-0.372609	0.709439	NA
gga-novel-miR-87	1.99972	-0.098198	0.263541	-0.372609	0.709439	NA
gga-novel-miR-88	4.44063	-0.0262166	0.302315	-0.0867195	0.930894	NA
gga-novel-miR-89	0.206536	0.0787455	0.102413	0.768903	0.441951	NA
gga-novel-miR-90	0.129345	-0.0596662	0.0870637	-0.685317	0.493144	NA
gga-novel-miR-91	3.57774	-0.298504	0.288967	-1.03301	0.301601	NA
novel-miR-43-0	0	NA	NA	NA	NA	NA
novel-miR-43-1	0	NA	NA	NA	NA	NA
novel-miR-44-0	0	NA	NA	NA	NA	NA
novel-miR-44-1	0	NA	NA	NA	NA	NA

## Sheet: chicken retinectomy vs FGF2
The differential expression analysis of both known and novel mature miRNAs between different treatments for chicken retinectomy vs FGF2) dataset using mirPRo and DESeq2
	baseMean	log2FoldChange	lfcSE	stat	pvalue	padj
gga-miR-21-5p	8024.48	0.527909	0.109286	4.83053	1.36169e-06	0.000114382
gga-miR-125b-5p	3889.85	0.291194	0.106237	2.74097	0.00612573	0.0902085
gga-miR-153-3p	164.536	0.349053	0.128125	2.72432	0.00644346	0.0902085
gga-miR-1574-3p	403.976	-0.390541	0.131896	-2.96099	0.00306655	0.0902085
gga-novel-miR-7	195.059	0.454228	0.159742	2.84352	0.00446187	0.0902085
gga-novel-miR-8	195.059	0.454228	0.159742	2.84352	0.00446187	0.0902085
gga-miR-130a-3p	2295.49	0.241012	0.0908036	2.65422	0.0079493	0.0953916
gga-miR-181a-5p	13516.4	-0.250548	0.0992237	-2.52509	0.011567	0.121453
gga-miR-10a-5p	125.221	0.465469	0.195499	2.38093	0.0172688	0.151734
gga-miR-9-5p	3472.59	-0.266226	0.112602	-2.36431	0.0180635	0.151734
gga-miR-30a-5p	7658.93	-0.172461	0.0765406	-2.2532	0.0242465	0.185155
gga-miR-130b-3p	3787.79	-0.16863	0.0767924	-2.19592	0.0280975	0.196683
gga-miR-130a-5p	206.046	0.301621	0.139496	2.16222	0.0306015	0.197733
gga-miR-222a	3091.33	0.242435	0.115965	2.09059	0.0365651	0.21939
gga-miR-15b-5p	142.927	0.28896	0.146709	1.96961	0.0488828	0.273744
gga-miR-181b-5p	4587.57	-0.216761	0.11512	-1.88291	0.0597123	0.295049
gga-miR-99a-5p	1361.32	0.223754	0.118541	1.88756	0.0590846	0.295049
gga-miR-103-3p	2624.65	-0.13824	0.0779719	-1.77294	0.0762383	0.355779
gga-miR-218-5p	583.788	-0.191871	0.112175	-1.71047	0.0871797	0.366155
gga-miR-30a-3p	214.347	-0.233112	0.135966	-1.71448	0.0864402	0.366155
gga-novel-miR-27	315.597	0.19079	0.117707	1.62089	0.105041	0.420164
gga-miR-100-5p	3776.92	0.228751	0.143878	1.58989	0.111859	0.427099
gga-miR-30d	9517.4	-0.109319	0.0713563	-1.53201	0.12552	0.45842
gga-miR-146c-5p	7426.41	-0.180328	0.121716	-1.48155	0.138461	0.484612
gga-miR-107-3p	455.478	-0.166282	0.115357	-1.44146	0.149455	0.499767
gga-miR-15c-5p	1395.71	-0.14592	0.104011	-1.40292	0.160639	0.499767
gga-miR-199-5p	569.078	0.148222	0.105214	1.40877	0.158903	0.499767
gga-miR-205a	217.859	0.281979	0.205917	1.36938	0.170879	0.500151
gga-miR-30e-5p	206.483	-0.166174	0.121858	-1.36367	0.172671	0.500151
gga-miR-135a-5p	185.862	0.17185	0.132571	1.29629	0.194877	0.545655
gga-miR-130c-3p	651.104	0.134809	0.107383	1.25541	0.209329	0.567214
gga-miR-301b-3p	1714.68	-0.128854	0.105762	-1.21834	0.223096	0.584998
gga-miR-456-3p	1763.56	-0.140861	0.117304	-1.20082	0.229821	0.584998
gga-miR-451	269.628	0.211308	0.182306	1.15908	0.246423	0.608811
gga-miR-219b	544.702	-0.118127	0.104442	-1.13102	0.258045	0.619308
gga-miR-205b	220.98	-0.152393	0.152209	-1.00121	0.316725	0.702358
gga-miR-20a-5p	629.617	0.122625	0.120216	1.02004	0.307711	0.702358
gga-novel-miR-9	16308.6	-0.0812708	0.0813418	-0.999127	0.317733	0.702358
gga-miR-125b-3p	1628.47	-0.0877937	0.0925752	-0.94835	0.342951	0.738664
gga-miR-181a-3p	595.58	-0.1014	0.109879	-0.922833	0.356094	0.747798
gga-miR-126-3p	879.665	-0.0945877	0.115949	-0.815768	0.414633	0.829266
gga-miR-184-3p	300.597	0.0979836	0.117761	0.832053	0.405379	0.829266
gga-miR-2131-5p	129.444	0.131249	0.18625	0.704697	0.480999	0.939626
gga-let-7c-5p	1297.39	-0.069285	0.143336	-0.483376	0.628829	0.956887
gga-let-7g-5p	219.287	0.0550472	0.134278	0.409949	0.681844	0.956887
gga-miR-126-5p	11987.2	-0.0524041	0.0833632	-0.628624	0.529595	0.956887
gga-miR-128-3p	1745.02	-0.0560947	0.112974	-0.496527	0.619523	0.956887
gga-miR-148a-5p	613.693	-0.0603595	0.112031	-0.538777	0.590041	0.956887
gga-miR-16-5p	1150.43	0.045546	0.0866938	0.525367	0.599328	0.956887
gga-miR-16c-5p	238.099	-0.051626	0.126626	-0.407705	0.68349	0.956887
gga-miR-199-3p	1054.08	0.0534474	0.105442	0.506891	0.612231	0.956887
gga-miR-19a-3p	420.867	-0.054509	0.128251	-0.425018	0.670823	0.956887
gga-miR-204	83039	-0.0710307	0.164406	-0.432043	0.66571	0.956887
gga-miR-211	41604.2	-0.0754054	0.147769	-0.510292	0.609847	0.956887
gga-miR-26a-5p	23843.8	0.0450874	0.0906846	0.497189	0.619056	0.956887
gga-miR-30b-5p	534.206	0.0646329	0.126036	0.512813	0.608082	0.956887
gga-miR-454-3p	14095.7	-0.0439441	0.088088	-0.498866	0.617874	0.956887
gga-miR-455-5p	503.381	0.0472009	0.112324	0.42022	0.674325	0.956887
gga-miR-92-3p	46909	-0.0970788	0.160012	-0.606698	0.544052	0.956887
gga-novel-miR-56	6483.2	-0.0414248	0.0704561	-0.587952	0.556564	0.956887
gga-miR-19b-3p	1286.58	0.0396862	0.101838	0.389699	0.696759	0.959472
gga-let-7a-5p	1133.03	-0.0256806	0.156132	-0.16448	0.869353	0.974833
gga-let-7b	156.098	-0.0413646	0.150737	-0.274416	0.783765	0.974833
gga-let-7f-5p	1477.37	0.00758055	0.117128	0.0647202	0.948397	0.974833
gga-let-7j-5p	376.588	-0.0303992	0.159366	-0.190751	0.848721	0.974833
gga-miR-101-3p	1429.03	-0.0318307	0.0999403	-0.318497	0.750108	0.974833
gga-miR-106-3p	330.563	0.0103899	0.121487	0.0855227	0.931846	0.974833
gga-miR-106-5p	842.39	0.0209664	0.111365	0.188267	0.850667	0.974833
gga-miR-130b-5p	663.897	0.0359712	0.124328	0.289324	0.772333	0.974833
gga-miR-144-5p	129.564	0.026206	0.188152	0.139281	0.889228	0.974833
gga-miR-148a-3p	10339.4	0.00881679	0.0672948	0.131017	0.895762	0.974833
gga-miR-1559-5p	242.398	0.00903487	0.11794	0.0766055	0.938937	0.974833
gga-miR-15a	213.465	-0.0175174	0.128833	-0.13597	0.891845	0.974833
gga-miR-18a-5p	353.201	0.0131693	0.128224	0.102706	0.918197	0.974833
gga-miR-18b-5p	549.125	0.0422526	0.120791	0.3498	0.726489	0.974833
gga-miR-20b-5p	1157.6	-0.00931371	0.103163	-0.0902813	0.928064	0.974833
gga-miR-22-3p	9070.05	0.0106799	0.0890718	0.119903	0.90456	0.974833
gga-miR-221-3p	765.57	0.00578289	0.095318	0.0606694	0.951622	0.974833
gga-miR-2954	2069.1	0.0251777	0.202981	0.12404	0.901284	0.974833
gga-miR-301a-3p	5033.35	-0.0108603	0.0913386	-0.118902	0.905353	0.974833
gga-miR-30c-5p	4346.32	-0.0153998	0.114356	-0.134666	0.892876	0.974833
gga-miR-6542-3p	128.009	0.00936582	0.14791	0.0633212	0.949511	0.974833
gga-miR-17-5p	845.268	0.00101547	0.100971	0.0100571	0.991976	0.998884
gga-miR-27b-3p	1425.14	0.00017695	0.126511	0.00139869	0.998884	0.998884
gga-let-7a-2-3p	6.09006	0.286122	0.188269	1.51975	0.128574	NA
gga-let-7a-3p	5.18781	0.0333647	0.18027	0.185082	0.853164	NA
gga-let-7c-3p	13.9026	-0.116383	0.205214	-0.567127	0.570628	NA
gga-let-7d	3.37999	0.00284879	0.161447	0.0176453	0.985922	NA
gga-let-7f-3p	0	NA	NA	NA	NA	NA
gga-let-7g-3p	3.47573	0.0287681	0.164802	0.174562	0.861424	NA
gga-let-7i	96.0043	0.102256	0.174489	0.58603	0.557855	NA
gga-let-7j-3p	36.1794	-0.113389	0.199523	-0.568298	0.569833	NA
gga-let-7k-3p	2.54214	0.0388069	0.150215	0.258343	0.796142	NA
gga-let-7k-5p	21.7437	0.0324042	0.204721	0.158285	0.874232	NA
gga-miR-100-3p	0.592544	-0.00874682	0.0727794	-0.120183	0.904339	NA
gga-miR-101-1-5p	0.252563	0.0255629	0.0385346	0.663375	0.50709	NA
gga-miR-101-2-5p	5.30721	0.0551998	0.176319	0.313067	0.754229	NA
gga-miR-103-1-5p	0	NA	NA	NA	NA	NA
gga-miR-103-2-5p	0.662239	0.102997	0.0758813	1.35735	0.174671	NA
gga-miR-107-5p	4.37432	-0.0602149	0.17247	-0.349132	0.72699	NA
gga-miR-10a-3p	0	NA	NA	NA	NA	NA
gga-miR-10b-3p	0	NA	NA	NA	NA	NA
gga-miR-10b-5p	91.9827	0.106168	0.18747	0.566319	0.571177	NA
gga-miR-122-3p	0	NA	NA	NA	NA	NA
gga-miR-122-5p	0.292332	-0.00360794	0.0464165	-0.0777298	0.938043	NA
gga-miR-122b	0	NA	NA	NA	NA	NA
gga-miR-124a-3p	2.77268	0.126809	0.152078	0.833841	0.40437	NA
gga-miR-124a-5p	0	NA	NA	NA	NA	NA
gga-miR-124b	0	NA	NA	NA	NA	NA
gga-miR-124c-3p	0	NA	NA	NA	NA	NA
gga-miR-124c-5p	0	NA	NA	NA	NA	NA
gga-miR-128-1-5p	92.8275	-0.0689581	0.162605	-0.424085	0.671504	NA
gga-miR-128-2-5p	12.6628	-0.0774094	0.204069	-0.379329	0.704443	NA
gga-miR-1306-3p	7.32979	-0.0591754	0.190914	-0.309958	0.756593	NA
gga-miR-1306-5p	0	NA	NA	NA	NA	NA
gga-miR-130c-5p	13.4032	0.157216	0.205283	0.76585	0.443766	NA
gga-miR-1329-3p	0.506031	-0.0755865	0.0651315	-1.16052	0.245837	NA
gga-miR-1329-5p	16.2405	-0.176796	0.205656	-0.859665	0.389974	NA
gga-miR-133a-3p	31.9361	-0.227341	0.200802	-1.13217	0.257563	NA
gga-miR-133a-5p	0.333082	-0.0471473	0.0518409	-0.909461	0.363107	NA
gga-miR-133b	0	NA	NA	NA	NA	NA
gga-miR-133c-3p	2.22066	-0.0931968	0.138126	-0.674722	0.499852	NA
gga-miR-133c-5p	0	NA	NA	NA	NA	NA
gga-miR-1354	0	NA	NA	NA	NA	NA
gga-miR-135a-1-3p	0.340961	-0.0482082	0.052405	-0.919916	0.357617	NA
gga-miR-135a-2-3p	1.15892	0.0632488	0.0979011	0.646048	0.518248	NA
gga-miR-135a-3-3p	15.171	0.178434	0.205515	0.868226	0.385271	NA
gga-miR-135b	0	NA	NA	NA	NA	NA
gga-miR-137-3p	0.314224	0.0333953	0.0439595	0.759685	0.447443	NA
gga-miR-137-5p	0	NA	NA	NA	NA	NA
gga-miR-138-1-3p	0	NA	NA	NA	NA	NA
gga-miR-138-2-3p	0	NA	NA	NA	NA	NA
gga-miR-138-5p	6.00473	-0.35756	0.188006	-1.90186	0.0571898	NA
gga-miR-1397-3p	0	NA	NA	NA	NA	NA
gga-miR-1397-5p	15.4707	-0.127209	0.20354	-0.624985	0.531981	NA
gga-miR-140-3p	41.5	-0.143588	0.193135	-0.74346	0.457203	NA
gga-miR-140-5p	0.551651	0.0286659	0.0691383	0.414616	0.678423	NA
gga-miR-1416-3p	0.38764	0.0036673	0.0530495	0.0691297	0.944886	NA
gga-miR-1416-5p	7.65789	0.0212272	0.195815	0.108404	0.913675	NA
gga-miR-142-3p	13.4334	0.0504072	0.204405	0.246604	0.805215	NA
gga-miR-142-5p	41.9177	0.116425	0.192165	0.605861	0.544607	NA
gga-miR-1434	0.639223	0.0482916	0.0757719	0.637329	0.52391	NA
gga-miR-144-3p	87.4842	0.306485	0.187019	1.63879	0.101257	NA
gga-miR-1451-3p	4.63207	0.00776076	0.174522	0.0444687	0.964531	NA
gga-miR-1451-5p	47.7659	0.0592899	0.190358	0.311465	0.755447	NA
gga-miR-1452	0.626394	-0.0569407	0.0755021	-0.75416	0.450753	NA
gga-miR-1453	0.167031	-0.0220707	0.0357225	-0.617839	0.536681	NA
gga-miR-1454	52.4589	-0.305115	0.192593	-1.58425	0.113138	NA
gga-miR-1456-3p	1.65121	-0.0711058	0.126702	-0.561207	0.574657	NA
gga-miR-1456-5p	6.67628	-0.0795532	0.190565	-0.41746	0.676342	NA
gga-miR-1457	0	NA	NA	NA	NA	NA
gga-miR-1458	55.8246	-0.138003	0.189192	-0.72943	0.465739	NA
gga-miR-1459	0.283394	0.039446	0.0477542	0.826022	0.408792	NA
gga-miR-1460	0.7355	-0.051467	0.079351	-0.6486	0.516597	NA
gga-miR-1462-3p	1.52893	-0.152394	0.118942	-1.28125	0.200105	NA
gga-miR-1462-5p	0.220609	0.0232844	0.0368335	0.632153	0.527287	NA
gga-miR-1463	5.07476	0.0270636	0.169278	0.159877	0.872978	NA
gga-miR-1464	3.78935	0.200868	0.162644	1.23502	0.216824	NA
gga-miR-1465	0	NA	NA	NA	NA	NA
gga-miR-1466	0	NA	NA	NA	NA	NA
gga-miR-1467-3p	0.501093	-0.0581856	0.0574218	-1.0133	0.310916	NA
gga-miR-1467-5p	3.52826	0.254238	0.165498	1.53619	0.124491	NA
gga-miR-146a-3p	2.92846	0.18735	0.15105	1.24032	0.214859	NA
gga-miR-146a-5p	27.9695	0.374661	0.204565	1.8315	0.0670261	NA
gga-miR-146b-3p	0	NA	NA	NA	NA	NA
gga-miR-146b-5p	16.8505	0.248603	0.20488	1.21341	0.224974	NA
gga-miR-146c-3p	19.5575	0.000304944	0.205941	0.00148073	0.998819	NA
gga-miR-147	21.9224	0.0550543	0.20419	0.269624	0.78745	NA
gga-miR-153-5p	3.59026	0.100109	0.16346	0.612436	0.540249	NA
gga-miR-155	4.72589	0.302073	0.178133	1.69577	0.0899292	NA
gga-miR-1550-3p	0.167031	-0.0220707	0.0357225	-0.617839	0.536681	NA
gga-miR-1550-5p	0.300212	-0.00425327	0.0470411	-0.0904161	0.927957	NA
gga-miR-1551-3p	0	NA	NA	NA	NA	NA
gga-miR-1551-5p	2.17419	-0.0940723	0.138082	-0.681276	0.495697	NA
gga-miR-1552-3p	22.3086	-0.253667	0.205921	-1.23187	0.217999	NA
gga-miR-1552-5p	87.1506	-0.0471601	0.160585	-0.293677	0.769005	NA
gga-miR-1553-3p	0	NA	NA	NA	NA	NA
gga-miR-1553-5p	0.166051	-0.0220408	0.0356983	-0.617418	0.536959	NA
gga-miR-1554	0	NA	NA	NA	NA	NA
gga-miR-1555-3p	0.732838	0.0690427	0.0828227	0.83362	0.404495	NA
gga-miR-1555-5p	0.346891	0.0479628	0.0525664	0.912423	0.361546	NA
gga-miR-1556	0	NA	NA	NA	NA	NA
gga-miR-1557	0.220609	0.0232844	0.0368335	0.632153	0.527287	NA
gga-miR-1558	0	NA	NA	NA	NA	NA
gga-miR-1559-3p	3.17734	0.0182569	0.156467	0.116682	0.907112	NA
gga-miR-1560-3p	14.1787	-0.0076001	0.205142	-0.037048	0.970447	NA
gga-miR-1560-5p	25.7971	0.0107389	0.204427	0.0525316	0.958105	NA
gga-miR-1561	0	NA	NA	NA	NA	NA
gga-miR-1562-3p	0	NA	NA	NA	NA	NA
gga-miR-1562-5p	0	NA	NA	NA	NA	NA
gga-miR-1563	3.65954	0.203245	0.164914	1.23243	0.217788	NA
gga-miR-1564-3p	0	NA	NA	NA	NA	NA
gga-miR-1564-5p	0	NA	NA	NA	NA	NA
gga-miR-1565	0	NA	NA	NA	NA	NA
gga-miR-1567	0	NA	NA	NA	NA	NA
gga-miR-1568	0	NA	NA	NA	NA	NA
gga-miR-1569	0.167031	-0.0220707	0.0357225	-0.617839	0.536681	NA
gga-miR-1570	0	NA	NA	NA	NA	NA
gga-miR-1571	0.157112	0.0215381	0.0354684	0.607249	0.543686	NA
gga-miR-1572	0	NA	NA	NA	NA	NA
gga-miR-1573	0	NA	NA	NA	NA	NA
gga-miR-1574-5p	46.8944	-0.139057	0.191077	-0.727754	0.466764	NA
gga-miR-1575	0	NA	NA	NA	NA	NA
gga-miR-1576	0	NA	NA	NA	NA	NA
gga-miR-1577	0	NA	NA	NA	NA	NA
gga-miR-1578	0	NA	NA	NA	NA	NA
gga-miR-1579	0.126282	0.0203977	0.0345446	0.590474	0.554873	NA
gga-miR-1580	0.616475	-0.00562875	0.0788654	-0.0713716	0.943102	NA
gga-miR-1581	0.166051	-0.0220408	0.0356983	-0.617418	0.536959	NA
gga-miR-1582	0	NA	NA	NA	NA	NA
gga-miR-1583	0	NA	NA	NA	NA	NA
gga-miR-1584	0	NA	NA	NA	NA	NA
gga-miR-1585	1.26245	0.0330405	0.108055	0.305774	0.759777	NA
gga-miR-1586	0.17393	-0.0222767	0.0358881	-0.620726	0.53478	NA
gga-miR-1587	0	NA	NA	NA	NA	NA
gga-miR-1588	0.551651	0.0286659	0.0691383	0.414616	0.678423	NA
gga-miR-1589	0	NA	NA	NA	NA	NA
gga-miR-1590	0.507012	-0.0888759	0.0703806	-1.26279	0.206664	NA
gga-miR-1591-3p	0.807223	-0.0959662	0.0900954	-1.06516	0.286803	NA
gga-miR-1591-5p	0.719806	0.0115769	0.0788336	0.146853	0.883248	NA
gga-miR-1592	1.23295	-0.0108831	0.10787	-0.100891	0.919637	NA
gga-miR-1593	0.166051	-0.0220408	0.0356983	-0.617418	0.536959	NA
gga-miR-1594	0	NA	NA	NA	NA	NA
gga-miR-1595-3p	0.167031	-0.0220707	0.0357225	-0.617839	0.536681	NA
gga-miR-1595-5p	0	NA	NA	NA	NA	NA
gga-miR-1596-3p	0.333082	-0.0471473	0.0518409	-0.909461	0.363107	NA
gga-miR-1596-5p	0.38764	0.0036673	0.0530495	0.0691297	0.944886	NA
gga-miR-1597-3p	7.13398	-0.0941932	0.190929	-0.493342	0.621771	NA
gga-miR-1597-5p	0.220609	0.0232844	0.0368335	0.632153	0.527287	NA
gga-miR-1598	0	NA	NA	NA	NA	NA
gga-miR-1599	0	NA	NA	NA	NA	NA
gga-miR-15b-3p	0	NA	NA	NA	NA	NA
gga-miR-15c-3p	17.5725	-0.144214	0.205296	-0.702465	0.482389	NA
gga-miR-16-1-3p	1.49129	0.0248271	0.120578	0.2059	0.836869	NA
gga-miR-16-2-3p	2.30374	0.172313	0.141274	1.21971	0.222576	NA
gga-miR-1600	0	NA	NA	NA	NA	NA
gga-miR-1601	0	NA	NA	NA	NA	NA
gga-miR-1602	0	NA	NA	NA	NA	NA
gga-miR-1603	0.157112	0.0215381	0.0354684	0.607249	0.543686	NA
gga-miR-1604	0.38666	0.00374828	0.0529894	0.0707365	0.943607	NA
gga-miR-1605	0	NA	NA	NA	NA	NA
gga-miR-1606	0	NA	NA	NA	NA	NA
gga-miR-1607	0	NA	NA	NA	NA	NA
gga-miR-1608	0	NA	NA	NA	NA	NA
gga-miR-1609	0.340961	-0.0482082	0.052405	-0.919916	0.357617	NA
gga-miR-1610	0	NA	NA	NA	NA	NA
gga-miR-1611	0.314224	0.0333953	0.0439595	0.759685	0.447443	NA
gga-miR-1612	0.166051	-0.0220408	0.0356983	-0.617418	0.536959	NA
gga-miR-1613	0.718682	0.0014196	0.0822211	0.0172657	0.986225	NA
gga-miR-1614-3p	0	NA	NA	NA	NA	NA
gga-miR-1614-5p	0.449444	0.0205399	0.0643303	0.319288	0.749508	NA
gga-miR-1615	0	NA	NA	NA	NA	NA
gga-miR-1616	0	NA	NA	NA	NA	NA
gga-miR-1617	0	NA	NA	NA	NA	NA
gga-miR-1618-3p	0	NA	NA	NA	NA	NA
gga-miR-1618-5p	0.126282	0.0203977	0.0345446	0.590474	0.554873	NA
gga-miR-1619	0	NA	NA	NA	NA	NA
gga-miR-1620	0.17393	-0.0222767	0.0358881	-0.620726	0.53478	NA
gga-miR-1621-3p	0	NA	NA	NA	NA	NA
gga-miR-1621-5p	0.157112	0.0215381	0.0354684	0.607249	0.543686	NA
gga-miR-1622	0.992157	0.112343	0.0973508	1.154	0.2485	NA
gga-miR-1623	0	NA	NA	NA	NA	NA
gga-miR-1624	0	NA	NA	NA	NA	NA
gga-miR-1625-3p	0	NA	NA	NA	NA	NA
gga-miR-1625-5p	3.85238	-0.0657735	0.158888	-0.413962	0.678902	NA
gga-miR-1626-3p	0	NA	NA	NA	NA	NA
gga-miR-1626-5p	0.377721	0.0519498	0.0546579	0.950454	0.341882	NA
gga-miR-1627-3p	0	NA	NA	NA	NA	NA
gga-miR-1627-5p	0	NA	NA	NA	NA	NA
gga-miR-1628	0	NA	NA	NA	NA	NA
gga-miR-1629	0	NA	NA	NA	NA	NA
gga-miR-1630	0	NA	NA	NA	NA	NA
gga-miR-1631	0	NA	NA	NA	NA	NA
gga-miR-1632-3p	0	NA	NA	NA	NA	NA
gga-miR-1632-5p	0	NA	NA	NA	NA	NA
gga-miR-1633	0	NA	NA	NA	NA	NA
gga-miR-1634	0	NA	NA	NA	NA	NA
gga-miR-1635	12.3569	-0.153315	0.200337	-0.765284	0.444102	NA
gga-miR-1636	0.157112	0.0215381	0.0354684	0.607249	0.543686	NA
gga-miR-1637	0	NA	NA	NA	NA	NA
gga-miR-1638	0	NA	NA	NA	NA	NA
gga-miR-1639	0.157112	0.0215381	0.0354684	0.607249	0.543686	NA
gga-miR-1640	0.334062	-0.0361998	0.0455817	-0.794174	0.427094	NA
gga-miR-1641	0.782179	0.00653963	0.0792368	0.0825327	0.934223	NA
gga-miR-1642	0	NA	NA	NA	NA	NA
gga-miR-1643-3p	0	NA	NA	NA	NA	NA
gga-miR-1643-5p	0	NA	NA	NA	NA	NA
gga-miR-1644	0.615148	0.0294796	0.0659812	0.446788	0.655028	NA
gga-miR-1645	0	NA	NA	NA	NA	NA
gga-miR-1646	0	NA	NA	NA	NA	NA
gga-miR-1647	0	NA	NA	NA	NA	NA
gga-miR-1648-3p	0	NA	NA	NA	NA	NA
gga-miR-1648-5p	0.17393	-0.0222767	0.0358881	-0.620726	0.53478	NA
gga-miR-1649-3p	0.409675	0.0617782	0.0594222	1.03965	0.298503	NA
gga-miR-1649-5p	0.157112	0.0215381	0.0354684	0.607249	0.543686	NA
gga-miR-1650	0.702008	0.0634494	0.0803651	0.789515	0.429811	NA
gga-miR-1651-3p	1.81487	0.00283138	0.11175	0.0253367	0.979786	NA
gga-miR-1651-5p	0	NA	NA	NA	NA	NA
gga-miR-1652	0.126282	0.0203977	0.0345446	0.590474	0.554873	NA
gga-miR-1653	0	NA	NA	NA	NA	NA
gga-miR-1654	0.626394	-0.0569407	0.0755021	-0.75416	0.450753	NA
gga-miR-1655-3p	0.38764	0.0036673	0.0530495	0.0691297	0.944886	NA
gga-miR-1655-5p	1.57753	0.0878898	0.119199	0.737334	0.460919	NA
gga-miR-1656	0.5675	0.0806654	0.067613	1.19305	0.232851	NA
gga-miR-1657	0.340961	-0.0482082	0.052405	-0.919916	0.357617	NA
gga-miR-1658-3p	0	NA	NA	NA	NA	NA
gga-miR-1658-5p	0	NA	NA	NA	NA	NA
gga-miR-1659	0.166051	-0.0220408	0.0356983	-0.617418	0.536959	NA
gga-miR-1660	0	NA	NA	NA	NA	NA
gga-miR-1661	1.91973	-0.0706059	0.130691	-0.540253	0.589023	NA
gga-miR-1662	110.454	-0.0223427	0.1703	-0.131196	0.89562	NA
gga-miR-1663-3p	1.8711	-0.0177998	0.131111	-0.135762	0.89201	NA
gga-miR-1663-5p	0	NA	NA	NA	NA	NA
gga-miR-1664-3p	0	NA	NA	NA	NA	NA
gga-miR-1664-5p	0	NA	NA	NA	NA	NA
gga-miR-1665	1.48816	-0.219285	0.118477	-1.85087	0.0641888	NA
gga-miR-1666	0.126282	0.0203977	0.0345446	0.590474	0.554873	NA
gga-miR-1667-3p	0.220609	0.0232844	0.0368335	0.632153	0.527287	NA
gga-miR-1667-5p	0	NA	NA	NA	NA	NA
gga-miR-1668-3p	5.72702	-0.0245225	0.182786	-0.13416	0.893276	NA
gga-miR-1668-5p	0.157112	0.0215381	0.0354684	0.607249	0.543686	NA
gga-miR-1669	0.167031	-0.0220707	0.0357225	-0.617839	0.536681	NA
gga-miR-1670	0	NA	NA	NA	NA	NA
gga-miR-1671	0	NA	NA	NA	NA	NA
gga-miR-1672	1.3966	-0.0520923	0.106115	-0.490903	0.623495	NA
gga-miR-1673	0	NA	NA	NA	NA	NA
gga-miR-1674	72.9587	0.14403	0.192313	0.748936	0.453896	NA
gga-miR-1675	0	NA	NA	NA	NA	NA
gga-miR-1676-3p	0.126282	0.0203977	0.0345446	0.590474	0.554873	NA
gga-miR-1676-5p	0.126282	0.0203977	0.0345446	0.590474	0.554873	NA
gga-miR-1677-3p	11.9514	-0.0628137	0.202633	-0.309987	0.756571	NA
gga-miR-1677-5p	16.1097	0.00323252	0.205986	0.0156929	0.987479	NA
gga-miR-1678	0	NA	NA	NA	NA	NA
gga-miR-1679	0	NA	NA	NA	NA	NA
gga-miR-1680-3p	0.17393	-0.0222767	0.0358881	-0.620726	0.53478	NA
gga-miR-1680-5p	6.04332	-0.247059	0.185789	-1.32978	0.183591	NA
gga-miR-1681	33.7874	-0.0468984	0.205149	-0.228607	0.819175	NA
gga-miR-1682	0	NA	NA	NA	NA	NA
gga-miR-1683	0.665104	-0.054788	0.0769366	-0.712119	0.476391	NA
gga-miR-1684a-3p	1.42069	0.081928	0.120726	0.678628	0.497374	NA
gga-miR-1684a-5p	0	NA	NA	NA	NA	NA
gga-miR-1684b-3p	0	NA	NA	NA	NA	NA
gga-miR-1685-3p	0	NA	NA	NA	NA	NA
gga-miR-1685-5p	0	NA	NA	NA	NA	NA
gga-miR-1686	0	NA	NA	NA	NA	NA
gga-miR-1687-3p	0.157112	0.0215381	0.0354684	0.607249	0.543686	NA
gga-miR-1687-5p	0	NA	NA	NA	NA	NA
gga-miR-1688	0	NA	NA	NA	NA	NA
gga-miR-1689-3p	3.34556	-0.154901	0.161437	-0.959513	0.3373	NA
gga-miR-1689-5p	0.418614	0.0135003	0.056407	0.239337	0.810844	NA
gga-miR-1690-5p	0.293313	-0.00368905	0.0464952	-0.0793426	0.93676	NA
gga-miR-1691	0	NA	NA	NA	NA	NA
gga-miR-1692	0	NA	NA	NA	NA	NA
gga-miR-1693	0.166051	-0.0220408	0.0356983	-0.617418	0.536959	NA
gga-miR-1694	0	NA	NA	NA	NA	NA
gga-miR-1695	0	NA	NA	NA	NA	NA
gga-miR-1696	0.283394	0.039446	0.0477542	0.826022	0.408792	NA
gga-miR-1697	0.252563	0.0255629	0.0385346	0.663375	0.50709	NA
gga-miR-1698	11.8007	-0.14332	0.204154	-0.702019	0.482667	NA
gga-miR-1699	0.292332	-0.00360794	0.0464165	-0.0777298	0.938043	NA
gga-miR-16c-3p	0.17393	-0.0222767	0.0358881	-0.620726	0.53478	NA
gga-miR-17-3p	68.0299	-0.0409906	0.178464	-0.229685	0.818336	NA
gga-miR-1700	0	NA	NA	NA	NA	NA
gga-miR-1701	0	NA	NA	NA	NA	NA
gga-miR-1702	0	NA	NA	NA	NA	NA
gga-miR-1703-3p	0	NA	NA	NA	NA	NA
gga-miR-1703-5p	1.37304	0.134877	0.116854	1.15424	0.248403	NA
gga-miR-1704	0	NA	NA	NA	NA	NA
gga-miR-1705	0.220609	0.0232844	0.0368335	0.632153	0.527287	NA
gga-miR-1706	0.334062	-0.0361998	0.0455817	-0.794174	0.427094	NA
gga-miR-1707	0.17393	-0.0222767	0.0358881	-0.620726	0.53478	NA
gga-miR-1708	0.167031	-0.0220707	0.0357225	-0.617839	0.536681	NA
gga-miR-1709	0	NA	NA	NA	NA	NA
gga-miR-1710	0.300212	-0.00425327	0.0470411	-0.0904161	0.927957	NA
gga-miR-1711	0	NA	NA	NA	NA	NA
gga-miR-1712-3p	7.29318	0.0329108	0.19493	0.168834	0.865927	NA
gga-miR-1712-5p	1.11561	-0.0896193	0.101945	-0.879096	0.379349	NA
gga-miR-1713	0	NA	NA	NA	NA	NA
gga-miR-1714	0	NA	NA	NA	NA	NA
gga-miR-1715-3p	0	NA	NA	NA	NA	NA
gga-miR-1715-5p	0	NA	NA	NA	NA	NA
gga-miR-1716	0.568469	-0.0198655	0.0641201	-0.309817	0.7567	NA
gga-miR-1717	1.10054	-0.0971518	0.103314	-0.940355	0.347035	NA
gga-miR-1718	0	NA	NA	NA	NA	NA
gga-miR-1719	0	NA	NA	NA	NA	NA
gga-miR-1720-3p	53.6212	-0.207615	0.18506	-1.12188	0.261913	NA
gga-miR-1720-5p	4.27091	-0.30355	0.167131	-1.81624	0.0693333	NA
gga-miR-1721	0.167031	-0.0220707	0.0357225	-0.617839	0.536681	NA
gga-miR-1722-3p	0.126282	0.0203977	0.0345446	0.590474	0.554873	NA
gga-miR-1722-5p	1.2079	-0.0303443	0.107435	-0.282443	0.777603	NA
gga-miR-1723	0	NA	NA	NA	NA	NA
gga-miR-1724	24.0515	-0.307844	0.205125	-1.50076	0.133417	NA
gga-miR-1725	0	NA	NA	NA	NA	NA
gga-miR-1726	0	NA	NA	NA	NA	NA
gga-miR-1727	0.166051	-0.0220408	0.0356983	-0.617418	0.536959	NA
gga-miR-1728-3p	2.86218	-0.185473	0.152468	-1.21647	0.223805	NA
gga-miR-1728-5p	0	NA	NA	NA	NA	NA
gga-miR-1729-3p	6.73117	0.0691935	0.18367	0.376727	0.706376	NA
gga-miR-1729-5p	11.4742	0.0118788	0.202514	0.0586569	0.953225	NA
gga-miR-1730-3p	0.377721	0.0519498	0.0546579	0.950454	0.341882	NA
gga-miR-1730-5p	0	NA	NA	NA	NA	NA
gga-miR-1731-3p	0	NA	NA	NA	NA	NA
gga-miR-1731-5p	5.95137	-0.248826	0.179735	-1.38441	0.166234	NA
gga-miR-1732	0	NA	NA	NA	NA	NA
gga-miR-1733	0.661828	0.0730804	0.0643563	1.13556	0.256141	NA
gga-miR-1734	0	NA	NA	NA	NA	NA
gga-miR-1735	0	NA	NA	NA	NA	NA
gga-miR-1736-3p	8.25866	-0.0978539	0.198275	-0.493527	0.621641	NA
gga-miR-1736-5p	0	NA	NA	NA	NA	NA
gga-miR-1737	0	NA	NA	NA	NA	NA
gga-miR-1738	0	NA	NA	NA	NA	NA
gga-miR-1739	0	NA	NA	NA	NA	NA
gga-miR-1740-3p	0	NA	NA	NA	NA	NA
gga-miR-1740-5p	0.797315	0.0836125	0.0895845	0.933337	0.350646	NA
gga-miR-1741	0	NA	NA	NA	NA	NA
gga-miR-1742	0.167031	-0.0220707	0.0357225	-0.617839	0.536681	NA
gga-miR-1743	0	NA	NA	NA	NA	NA
gga-miR-1744-3p	1.21277	0.147367	0.106112	1.38879	0.164896	NA
gga-miR-1744-5p	0	NA	NA	NA	NA	NA
gga-miR-1745	0	NA	NA	NA	NA	NA
gga-miR-1746	2.61177	0.103338	0.150109	0.688415	0.491191	NA
gga-miR-1747-3p	0.293313	-0.00368905	0.0464952	-0.0793426	0.93676	NA
gga-miR-1747-5p	0.670054	0.0579849	0.0816539	0.710131	0.477623	NA
gga-miR-1748	0	NA	NA	NA	NA	NA
gga-miR-1749-3p	0	NA	NA	NA	NA	NA
gga-miR-1749-5p	0	NA	NA	NA	NA	NA
gga-miR-1750	0	NA	NA	NA	NA	NA
gga-miR-1751-5p	0.752676	-0.0333526	0.0814174	-0.40965	0.682063	NA
gga-miR-1752	0	NA	NA	NA	NA	NA
gga-miR-1753	0	NA	NA	NA	NA	NA
gga-miR-1754-3p	0	NA	NA	NA	NA	NA
gga-miR-1754-5p	0	NA	NA	NA	NA	NA
gga-miR-1755	0	NA	NA	NA	NA	NA
gga-miR-1756a	2.10276	-0.0266329	0.133993	-0.198763	0.842448	NA
gga-miR-1756b	0	NA	NA	NA	NA	NA
gga-miR-1757	0	NA	NA	NA	NA	NA
gga-miR-1758	0.157112	0.0215381	0.0354684	0.607249	0.543686	NA
gga-miR-1759-3p	0	NA	NA	NA	NA	NA
gga-miR-1759-5p	0.458383	-0.0250684	0.0588599	-0.425899	0.670182	NA
gga-miR-1760	0	NA	NA	NA	NA	NA
gga-miR-1761	0	NA	NA	NA	NA	NA
gga-miR-1762	0	NA	NA	NA	NA	NA
gga-miR-1763	0.126282	0.0203977	0.0345446	0.590474	0.554873	NA
gga-miR-1764-3p	0	NA	NA	NA	NA	NA
gga-miR-1764-5p	0.157112	0.0215381	0.0354684	0.607249	0.543686	NA
gga-miR-1765	3.38816	0.00788154	0.165728	0.0475571	0.962069	NA
gga-miR-1766	0.167031	-0.0220707	0.0357225	-0.617839	0.536681	NA
gga-miR-1767	0	NA	NA	NA	NA	NA
gga-miR-1768	0.167031	-0.0220707	0.0357225	-0.617839	0.536681	NA
gga-miR-1769-3p	1.84014	0.0805316	0.128389	0.627247	0.530497	NA
gga-miR-1769-5p	0.220609	0.0232844	0.0368335	0.632153	0.527287	NA
gga-miR-1770	0	NA	NA	NA	NA	NA
gga-miR-1771	0.166051	-0.0220408	0.0356983	-0.617418	0.536959	NA
gga-miR-1772-3p	0.449444	0.0205399	0.0643303	0.319288	0.749508	NA
gga-miR-1772-5p	0	NA	NA	NA	NA	NA
gga-miR-1773-3p	0	NA	NA	NA	NA	NA
gga-miR-1773-5p	0	NA	NA	NA	NA	NA
gga-miR-1774	0.677933	0.0574051	0.081919	0.700754	0.483457	NA
gga-miR-1775-3p	0	NA	NA	NA	NA	NA
gga-miR-1775-5p	0	NA	NA	NA	NA	NA
gga-miR-1776	0	NA	NA	NA	NA	NA
gga-miR-1777	0.17393	-0.0222767	0.0358881	-0.620726	0.53478	NA
gga-miR-1778	0	NA	NA	NA	NA	NA
gga-miR-1779	0.458383	-0.0250684	0.0588599	-0.425899	0.670182	NA
gga-miR-1780	0	NA	NA	NA	NA	NA
gga-miR-1781-3p	0.346891	0.0479628	0.0525664	0.912423	0.361546	NA
gga-miR-1781-5p	0.157112	0.0215381	0.0354684	0.607249	0.543686	NA
gga-miR-1782	6.06722	-0.102637	0.185435	-0.553494	0.579925	NA
gga-miR-1783	0	NA	NA	NA	NA	NA
gga-miR-1784-5p	0.346891	0.0479628	0.0525664	0.912423	0.361546	NA
gga-miR-1785	0	NA	NA	NA	NA	NA
gga-miR-1786	9.7766	-0.169116	0.19652	-0.860553	0.389484	NA
gga-miR-1787	0	NA	NA	NA	NA	NA
gga-miR-1788-3p	0.806243	-0.0861081	0.0853707	-1.00864	0.313148	NA
gga-miR-1788-5p	0.157112	0.0215381	0.0354684	0.607249	0.543686	NA
gga-miR-1789	0	NA	NA	NA	NA	NA
gga-miR-1790	0	NA	NA	NA	NA	NA
gga-miR-1791-3p	0	NA	NA	NA	NA	NA
gga-miR-1791-5p	0	NA	NA	NA	NA	NA
gga-miR-1792	0	NA	NA	NA	NA	NA
gga-miR-1793	1.06077	-0.0374913	0.0940859	-0.398479	0.690277	NA
gga-miR-1794	0	NA	NA	NA	NA	NA
gga-miR-1795	0.441218	0.0477778	0.0524018	0.911758	0.361896	NA
gga-miR-1796	0.220609	0.0232844	0.0368335	0.632153	0.527287	NA
gga-miR-1797	0.283394	0.039446	0.0477542	0.826022	0.408792	NA
gga-miR-1798-3p	0	NA	NA	NA	NA	NA
gga-miR-1798-5p	12.666	-0.503713	0.203313	-2.47753	0.0132296	NA
gga-miR-1799	0.220609	0.0232844	0.0368335	0.632153	0.527287	NA
gga-miR-1800	0.300212	-0.00425327	0.0470411	-0.0904161	0.927957	NA
gga-miR-1801	1.38092	0.134216	0.116959	1.14755	0.251153	NA
gga-miR-1802	0	NA	NA	NA	NA	NA
gga-miR-1803	0	NA	NA	NA	NA	NA
gga-miR-1804	0	NA	NA	NA	NA	NA
gga-miR-1805-3p	7.95865	-0.0651435	0.190686	-0.341626	0.732632	NA
gga-miR-1805-5p	0	NA	NA	NA	NA	NA
gga-miR-1806	0.506031	-0.0755865	0.0651315	-1.16052	0.245837	NA
gga-miR-1807	0	NA	NA	NA	NA	NA
gga-miR-1808	4.88228	0.126391	0.179278	0.704998	0.480812	NA
gga-miR-1809	0	NA	NA	NA	NA	NA
gga-miR-1811	0	NA	NA	NA	NA	NA
gga-miR-1812-3p	0	NA	NA	NA	NA	NA
gga-miR-1812-5p	0	NA	NA	NA	NA	NA
gga-miR-1813	0.293313	-0.00368905	0.0464952	-0.0793426	0.93676	NA
gga-miR-1814	0	NA	NA	NA	NA	NA
gga-miR-1815	0	NA	NA	NA	NA	NA
gga-miR-1816	0	NA	NA	NA	NA	NA
gga-miR-181b-1-3p	0.841073	-0.148098	0.0894898	-1.65492	0.0979408	NA
gga-miR-181b-2-3p	0	NA	NA	NA	NA	NA
gga-miR-183	77.7961	0.398311	0.185105	2.15181	0.0314126	NA
gga-miR-184-5p	0.157112	0.0215381	0.0354684	0.607249	0.543686	NA
gga-miR-1845	0	NA	NA	NA	NA	NA
gga-miR-187-3p	2.17105	-0.0366984	0.134592	-0.272664	0.785112	NA
gga-miR-187-5p	0	NA	NA	NA	NA	NA
gga-miR-18a-3p	51.8619	-0.0971808	0.185797	-0.523048	0.600941	NA
gga-miR-18b-3p	29.9402	0.164206	0.204208	0.804111	0.421333	NA
gga-miR-190a-3p	0.583605	0.0419569	0.0735941	0.570111	0.568602	NA
gga-miR-190a-5p	84.6431	0.0982397	0.1686	0.582678	0.56011	NA
gga-miR-193a-3p	19.006	0.331481	0.205812	1.6106	0.107266	NA
gga-miR-193a-5p	1.52698	-0.0287646	0.114178	-0.251927	0.801097	NA
gga-miR-193b-3p	21.3218	0.0844498	0.205233	0.411484	0.680718	NA
gga-miR-193b-5p	0.300212	-0.00425327	0.0470411	-0.0904161	0.927957	NA
gga-miR-194	2.54745	0.154654	0.135056	1.14511	0.252165	NA
gga-miR-196-1-3p	0.836104	0.0265506	0.0888316	0.298887	0.765027	NA
gga-miR-196-2-3p	0	NA	NA	NA	NA	NA
gga-miR-196-5p	15.6257	-0.144722	0.205678	-0.703633	0.481661	NA
gga-miR-199b	1.57258	-0.0328406	0.122785	-0.267464	0.789112	NA
gga-miR-19a-5p	5.95705	0.0400543	0.189365	0.211519	0.832483	NA
gga-miR-19b-5p	5.14703	0.401227	0.177833	2.2562	0.0240579	NA
gga-miR-1a-1-5p	0	NA	NA	NA	NA	NA
gga-miR-1a-2-5p	0	NA	NA	NA	NA	NA
gga-miR-1a-3p	4.42198	-0.00623186	0.172429	-0.0361415	0.971169	NA
gga-miR-1b-3p	0.17393	-0.0222767	0.0358881	-0.620726	0.53478	NA
gga-miR-1b-5p	0	NA	NA	NA	NA	NA
gga-miR-1c	0	NA	NA	NA	NA	NA
gga-miR-200a-3p	12.4925	0.143422	0.20498	0.699685	0.484124	NA
gga-miR-200a-5p	3.60653	0.137778	0.163555	0.842395	0.399567	NA
gga-miR-200b-3p	6.7963	0.0945285	0.187994	0.502828	0.615085	NA
gga-miR-200b-5p	0	NA	NA	NA	NA	NA
gga-miR-202-3p	0	NA	NA	NA	NA	NA
gga-miR-202-5p	0	NA	NA	NA	NA	NA
gga-miR-203a	8.89707	0.358114	0.198736	1.80196	0.0715515	NA
gga-miR-206	0	NA	NA	NA	NA	NA
gga-miR-20a-3p	0	NA	NA	NA	NA	NA
gga-miR-20b-3p	5.3417	-0.144383	0.181696	-0.794641	0.426822	NA
gga-miR-21-3p	106.878	0.500355	0.175522	2.85067	0.00436277	NA
gga-miR-2126	0	NA	NA	NA	NA	NA
gga-miR-2127	0	NA	NA	NA	NA	NA
gga-miR-2128	3.61086	-0.0562341	0.166247	-0.338255	0.735171	NA
gga-miR-2129	0.126282	0.0203977	0.0345446	0.590474	0.554873	NA
gga-miR-2130	1.48445	0.0867062	0.115587	0.750136	0.453173	NA
gga-miR-2131-3p	28.006	-0.0540409	0.203793	-0.265176	0.790874	NA
gga-miR-214	82.0331	0.216101	0.164278	1.31545	0.188357	NA
gga-miR-215-3p	0	NA	NA	NA	NA	NA
gga-miR-215-5p	82.0361	0.399576	0.199978	1.9981	0.0457055	NA
gga-miR-216a	0.377721	0.0519498	0.0546579	0.950454	0.341882	NA
gga-miR-216b	2.8014	0.109873	0.14748	0.745004	0.456269	NA
gga-miR-216c	0	NA	NA	NA	NA	NA
gga-miR-217-3p	0	NA	NA	NA	NA	NA
gga-miR-217-5p	0.332101	-0.0359571	0.0454327	-0.791436	0.42869	NA
gga-miR-218-3p	2.29178	0.278352	0.139255	1.99886	0.0456238	NA
gga-miR-2188-3p	1.81845	-0.0319367	0.124899	-0.255699	0.798183	NA
gga-miR-2188-5p	60.7935	0.364928	0.197456	1.84815	0.0645808	NA
gga-miR-219a	0.157112	0.0215381	0.0354684	0.607249	0.543686	NA
gga-miR-22-5p	3.60989	0.0517151	0.167168	0.30936	0.757047	NA
gga-miR-221-5p	2.85244	-0.0162193	0.140479	-0.115457	0.908083	NA
gga-miR-222b-3p	2.67406	0.115925	0.131997	0.87824	0.379814	NA
gga-miR-222b-5p	0.314224	0.0333953	0.0439595	0.759685	0.447443	NA
gga-miR-223	35.106	0.0719711	0.202174	0.355987	0.721851	NA
gga-miR-23b-3p	86.0616	0.198516	0.169266	1.1728	0.240874	NA
gga-miR-23b-5p	0.220609	0.0232844	0.0368335	0.632153	0.527287	NA
gga-miR-24-3p	32.5361	0.0380825	0.199781	0.190621	0.848823	NA
gga-miR-24-5p	0.534833	0.0773093	0.0662365	1.16717	0.243141	NA
gga-miR-26a-3p	24.1718	-0.228476	0.205542	-1.11158	0.266319	NA
gga-miR-27b-5p	11.7114	-0.162564	0.202552	-0.802579	0.422218	NA
gga-miR-29a-3p	12.4572	0.120854	0.204188	0.591878	0.553932	NA
gga-miR-29a-5p	0.167031	-0.0220707	0.0357225	-0.617839	0.536681	NA
gga-miR-29b-1-5p	0	NA	NA	NA	NA	NA
gga-miR-29b-2-5p	0	NA	NA	NA	NA	NA
gga-miR-29b-3p	1.49333	-0.0328682	0.117655	-0.279362	0.779967	NA
gga-miR-29c-3p	11.8397	0.128132	0.203641	0.629203	0.529216	NA
gga-miR-29c-5p	0	NA	NA	NA	NA	NA
gga-miR-301a-5p	25.1123	0.0318197	0.204215	0.155815	0.876179	NA
gga-miR-301b-5p	22.4601	-0.250299	0.205654	-1.21709	0.22357	NA
gga-miR-302a	0.822216	-0.0280265	0.0834035	-0.336036	0.736844	NA
gga-miR-302b-3p	18.801	-0.051159	0.205805	-0.24858	0.803685	NA
gga-miR-302b-5p	0	NA	NA	NA	NA	NA
gga-miR-302c-3p	14.341	0.0906509	0.204046	0.444268	0.656849	NA
gga-miR-302c-5p	3.66023	0.187548	0.161315	1.16262	0.244983	NA
gga-miR-302d	25.191	0.0125066	0.202829	0.0616606	0.950833	NA
gga-miR-3064-3p	0	NA	NA	NA	NA	NA
gga-miR-3064-5p	0	NA	NA	NA	NA	NA
gga-miR-30b-3p	1.01305	-0.0583609	0.0970688	-0.601233	0.547685	NA
gga-miR-30c-1-3p	52.9323	-0.22589	0.186065	-1.21404	0.224733	NA
gga-miR-30c-2-3p	1.16025	0.0264352	0.106622	0.247933	0.804186	NA
gga-miR-30e-3p	32.9874	-0.202976	0.198867	-1.02066	0.307415	NA
gga-miR-31-3p	1.61941	0.0460857	0.120992	0.380899	0.703278	NA
gga-miR-31-5p	65.6354	0.245342	0.190346	1.28893	0.197423	NA
gga-miR-32-3p	0	NA	NA	NA	NA	NA
gga-miR-32-5p	8.50146	0.148383	0.197493	0.751335	0.452451	NA
gga-miR-33-3p	0	NA	NA	NA	NA	NA
gga-miR-33-5p	41.8176	0.127811	0.195591	0.653461	0.513459	NA
gga-miR-34a-3p	1.79325	-0.0386542	0.121415	-0.318365	0.750208	NA
gga-miR-34a-5p	9.64403	0.10026	0.198954	0.503935	0.614307	NA
gga-miR-34b-3p	0	NA	NA	NA	NA	NA
gga-miR-34b-5p	0	NA	NA	NA	NA	NA
gga-miR-34c-3p	0	NA	NA	NA	NA	NA
gga-miR-34c-5p	2.09269	0.0148713	0.139437	0.106653	0.915064	NA
gga-miR-3523	79.3263	0.149884	0.178973	0.837466	0.40233	NA
gga-miR-3524a	0	NA	NA	NA	NA	NA
gga-miR-3524b-3p	0	NA	NA	NA	NA	NA
gga-miR-3525	0.773587	0.021614	0.0871711	0.247949	0.804174	NA
gga-miR-3526	0	NA	NA	NA	NA	NA
gga-miR-3528	0	NA	NA	NA	NA	NA
gga-miR-3529	10.9661	-0.143273	0.200034	-0.716241	0.473842	NA
gga-miR-3530-3p	1.73552	-0.0399261	0.102453	-0.3897	0.696758	NA
gga-miR-3530-5p	0.606556	0.0457527	0.074556	0.613669	0.539434	NA
gga-miR-3531-3p	0.419594	0.0134319	0.0564642	0.237883	0.811972	NA
gga-miR-3531-5p	0.293313	-0.00368905	0.0464952	-0.0793426	0.93676	NA
gga-miR-3532-3p	7.65383	-0.192949	0.194505	-0.992	0.321198	NA
gga-miR-3532-5p	1.67186	0.0904905	0.117381	0.770914	0.440758	NA
gga-miR-3533	0	NA	NA	NA	NA	NA
gga-miR-3534	0.520821	0.0255177	0.0677639	0.376568	0.706495	NA
gga-miR-3535	0.157112	0.0215381	0.0354684	0.607249	0.543686	NA
gga-miR-3536	0.38666	0.00374828	0.0529894	0.0707365	0.943607	NA
gga-miR-3537	0	NA	NA	NA	NA	NA
gga-miR-3538	6.31171	-0.0554948	0.186519	-0.297529	0.766063	NA
gga-miR-3539	0.627374	-0.0467705	0.0682762	-0.685019	0.493332	NA
gga-miR-3540	0.17393	-0.0222767	0.0358881	-0.620726	0.53478	NA
gga-miR-3594-3p	6.25598	-0.0840638	0.188346	-0.446326	0.655362	NA
gga-miR-3594-5p	0	NA	NA	NA	NA	NA
gga-miR-3607-3p	0.157112	0.0215381	0.0354684	0.607249	0.543686	NA
gga-miR-3607-5p	5.61615	-0.151822	0.169186	-0.897369	0.369522	NA
gga-miR-365-1-5p	0	NA	NA	NA	NA	NA
gga-miR-365-2-5p	0.126282	0.0203977	0.0345446	0.590474	0.554873	NA
gga-miR-365-3p	5.52726	0.0574688	0.18585	0.309221	0.757153	NA
gga-miR-365b-5p	0	NA	NA	NA	NA	NA
gga-miR-367	0.805274	0.0208064	0.0828607	0.251101	0.801736	NA
gga-miR-375	0.126282	0.0203977	0.0345446	0.590474	0.554873	NA
gga-miR-383-3p	0	NA	NA	NA	NA	NA
gga-miR-383-5p	0	NA	NA	NA	NA	NA
gga-miR-429-3p	43.8072	0.358968	0.205363	1.74796	0.0804701	NA
gga-miR-429-5p	0	NA	NA	NA	NA	NA
gga-miR-449a	0.551651	0.0286659	0.0691383	0.414616	0.678423	NA
gga-miR-449b-3p	0	NA	NA	NA	NA	NA
gga-miR-449b-5p	1.38874	0.061938	0.11696	0.529567	0.596412	NA
gga-miR-449c-3p	0	NA	NA	NA	NA	NA
gga-miR-449c-5p	2.20828	0.0356652	0.133997	0.266165	0.790112	NA
gga-miR-454-5p	0.819351	0.132938	0.0855717	1.55353	0.120297	NA
gga-miR-455-3p	23.1906	-0.0825804	0.203378	-0.406044	0.68471	NA
gga-miR-456-5p	0	NA	NA	NA	NA	NA
gga-miR-458a-3p	5.76722	0.140643	0.183773	0.765309	0.444088	NA
gga-miR-458a-5p	0	NA	NA	NA	NA	NA
gga-miR-458b-3p	0.126282	0.0203977	0.0345446	0.590474	0.554873	NA
gga-miR-458b-5p	0	NA	NA	NA	NA	NA
gga-miR-460a-3p	0.766485	0.0690493	0.0824644	0.837322	0.402411	NA
gga-miR-460a-5p	19.1901	0.26845	0.205821	1.30429	0.192136	NA
gga-miR-460b-3p	0	NA	NA	NA	NA	NA
gga-miR-460b-5p	0	NA	NA	NA	NA	NA
gga-miR-466	0	NA	NA	NA	NA	NA
gga-miR-4732-5p	0	NA	NA	NA	NA	NA
gga-miR-489-3p	0	NA	NA	NA	NA	NA
gga-miR-489-5p	0	NA	NA	NA	NA	NA
gga-miR-490-3p	1.21	-0.0147008	0.109936	-0.133721	0.893623	NA
gga-miR-490-5p	0.220609	0.0232844	0.0368335	0.632153	0.527287	NA
gga-miR-499-3p	0	NA	NA	NA	NA	NA
gga-miR-499-5p	2.53211	0.196124	0.143838	1.3635	0.172724	NA
gga-miR-551-3p	48.597	0.0298239	0.196203	0.152005	0.879183	NA
gga-miR-551-5p	4.55803	-0.0257074	0.177242	-0.145042	0.884678	NA
gga-miR-6516-3p	0	NA	NA	NA	NA	NA
gga-miR-6516-5p	0	NA	NA	NA	NA	NA
gga-miR-6542-5p	0.220609	0.0232844	0.0368335	0.632153	0.527287	NA
gga-miR-6543-3p	0.126282	0.0203977	0.0345446	0.590474	0.554873	NA
gga-miR-6543-5p	1.76271	-0.0421501	0.130238	-0.323639	0.746211	NA
gga-miR-6544-3p	0	NA	NA	NA	NA	NA
gga-miR-6544-5p	2.50126	0.187455	0.143907	1.30261	0.192706	NA
gga-miR-6545-3p	0	NA	NA	NA	NA	NA
gga-miR-6545-5p	0	NA	NA	NA	NA	NA
gga-miR-6546-3p	0	NA	NA	NA	NA	NA
gga-miR-6546-5p	0.623374	-0.00620877	0.0791105	-0.0784822	0.937444	NA
gga-miR-6547-3p	0.292332	-0.00360794	0.0464165	-0.0777298	0.938043	NA
gga-miR-6547-5p	0.157112	0.0215381	0.0354684	0.607249	0.543686	NA
gga-miR-6548-3p	5.40455	-0.0227783	0.173624	-0.131193	0.895623	NA
gga-miR-6548-5p	13.3815	0.113767	0.20474	0.555667	0.578439	NA
gga-miR-6549-3p	1.83987	0.0643522	0.125353	0.513367	0.607695	NA
gga-miR-6549-5p	0	NA	NA	NA	NA	NA
gga-miR-6550-3p	0	NA	NA	NA	NA	NA
gga-miR-6550-5p	0	NA	NA	NA	NA	NA
gga-miR-6551-3p	0.333082	-0.0471473	0.0518409	-0.909461	0.363107	NA
gga-miR-6551-5p	0.34786	-0.0378854	0.0466072	-0.812866	0.416295	NA
gga-miR-6552-3p	0.126282	0.0203977	0.0345446	0.590474	0.554873	NA
gga-miR-6552-5p	0	NA	NA	NA	NA	NA
gga-miR-6553-3p	0.441218	0.0477778	0.0524018	0.911758	0.361896	NA
gga-miR-6553-5p	0	NA	NA	NA	NA	NA
gga-miR-6554-3p	0.17393	-0.0222767	0.0358881	-0.620726	0.53478	NA
gga-miR-6554-5p	0	NA	NA	NA	NA	NA
gga-miR-6555-3p	0	NA	NA	NA	NA	NA
gga-miR-6555-5p	0.553691	-0.0233921	0.0693443	-0.337332	0.735866	NA
gga-miR-6556-3p	0	NA	NA	NA	NA	NA
gga-miR-6556-5p	0.813153	0.0229415	0.0882382	0.259996	0.794867	NA
gga-miR-6557-3p	4.29474	-0.0142495	0.166778	-0.08544	0.931912	NA
gga-miR-6557-5p	0	NA	NA	NA	NA	NA
gga-miR-6558-3p	0	NA	NA	NA	NA	NA
gga-miR-6558-5p	0	NA	NA	NA	NA	NA
gga-miR-6559-3p	0.17393	-0.0222767	0.0358881	-0.620726	0.53478	NA
gga-miR-6559-5p	0	NA	NA	NA	NA	NA
gga-miR-6560-3p	8.84902	-0.0743747	0.200757	-0.37047	0.711032	NA
gga-miR-6560-5p	0.166051	-0.0220408	0.0356983	-0.617418	0.536959	NA
gga-miR-6561-3p	0.126282	0.0203977	0.0345446	0.590474	0.554873	NA
gga-miR-6561-5p	1.66212	-0.00581662	0.114897	-0.0506247	0.959625	NA
gga-miR-6562-3p	0	NA	NA	NA	NA	NA
gga-miR-6562-5p	0	NA	NA	NA	NA	NA
gga-miR-6563-3p	0.167031	-0.0220707	0.0357225	-0.617839	0.536681	NA
gga-miR-6563-5p	0	NA	NA	NA	NA	NA
gga-miR-6564-3p	0	NA	NA	NA	NA	NA
gga-miR-6564-5p	0	NA	NA	NA	NA	NA
gga-miR-6565-3p	0.672158	0.0472258	0.0709606	0.665521	0.505717	NA
gga-miR-6565-5p	0	NA	NA	NA	NA	NA
gga-miR-6566-3p	1.58878	-0.0106264	0.121324	-0.0875869	0.930205	NA
gga-miR-6566-5p	0.723899	0.115651	0.0801914	1.44219	0.149249	NA
gga-miR-6567-3p	0	NA	NA	NA	NA	NA
gga-miR-6567-5p	0	NA	NA	NA	NA	NA
gga-miR-6568-3p	1.55794	-0.12037	0.116682	-1.0316	0.302258	NA
gga-miR-6568-5p	0.876853	-0.0265036	0.0899639	-0.294602	0.768298	NA
gga-miR-6569-3p	0	NA	NA	NA	NA	NA
gga-miR-6569-5p	0	NA	NA	NA	NA	NA
gga-miR-6570-3p	0	NA	NA	NA	NA	NA
gga-miR-6570-5p	0.292332	-0.00360794	0.0464165	-0.0777298	0.938043	NA
gga-miR-6571-3p	0	NA	NA	NA	NA	NA
gga-miR-6571-5p	0	NA	NA	NA	NA	NA
gga-miR-6572-3p	0	NA	NA	NA	NA	NA
gga-miR-6572-5p	0	NA	NA	NA	NA	NA
gga-miR-6573-3p	1.62728	-0.0618556	0.11539	-0.536057	0.591919	NA
gga-miR-6573-5p	0	NA	NA	NA	NA	NA
gga-miR-6574-3p	0	NA	NA	NA	NA	NA
gga-miR-6574-5p	0.157112	0.0215381	0.0354684	0.607249	0.543686	NA
gga-miR-6575-3p	0	NA	NA	NA	NA	NA
gga-miR-6575-5p	1.39378	-0.178126	0.113245	-1.57293	0.115735	NA
gga-miR-6576-3p	0	NA	NA	NA	NA	NA
gga-miR-6576-5p	0	NA	NA	NA	NA	NA
gga-miR-6577-3p	0	NA	NA	NA	NA	NA
gga-miR-6577-5p	0	NA	NA	NA	NA	NA
gga-miR-6578-3p	0	NA	NA	NA	NA	NA
gga-miR-6578-5p	0.332101	-0.0359571	0.0454327	-0.791436	0.42869	NA
gga-miR-6579-3p	0	NA	NA	NA	NA	NA
gga-miR-6579-5p	1.95951	-0.0108084	0.135578	-0.0797214	0.936459	NA
gga-miR-6580-3p	0	NA	NA	NA	NA	NA
gga-miR-6580-5p	0	NA	NA	NA	NA	NA
gga-miR-6581-3p	0	NA	NA	NA	NA	NA
gga-miR-6581-5p	0	NA	NA	NA	NA	NA
gga-miR-6582-3p	1.97041	-0.0630513	0.129194	-0.488038	0.625523	NA
gga-miR-6582-5p	0.915707	-0.0102587	0.0940499	-0.109077	0.913141	NA
gga-miR-6583-5p	0	NA	NA	NA	NA	NA
gga-miR-6584-5p	0	NA	NA	NA	NA	NA
gga-miR-6585-5p	0	NA	NA	NA	NA	NA
gga-miR-6586-5p	1.32366	0.0326774	0.0433767	0.75334	0.451246	NA
gga-miR-6587-3p	0	NA	NA	NA	NA	NA
gga-miR-6587-5p	0	NA	NA	NA	NA	NA
gga-miR-6588-3p	0	NA	NA	NA	NA	NA
gga-miR-6589-5p	0	NA	NA	NA	NA	NA
gga-miR-6590-3p	1.46144	0.022578	0.12168	0.185553	0.852795	NA
gga-miR-6590-5p	0	NA	NA	NA	NA	NA
gga-miR-6591-3p	0	NA	NA	NA	NA	NA
gga-miR-6592-3p	0.418614	0.0135003	0.056407	0.239337	0.810844	NA
gga-miR-6593-3p	0	NA	NA	NA	NA	NA
gga-miR-6593-5p	0	NA	NA	NA	NA	NA
gga-miR-6594-5p	0.166051	-0.0220408	0.0356983	-0.617418	0.536959	NA
gga-miR-6595-5p	0	NA	NA	NA	NA	NA
gga-miR-6596-3p	0	NA	NA	NA	NA	NA
gga-miR-6596-5p	0	NA	NA	NA	NA	NA
gga-miR-6597-3p	1.02482	0.118007	0.0994037	1.18715	0.235168	NA
gga-miR-6598-5p	0	NA	NA	NA	NA	NA
gga-miR-6599-3p	9.57382	-0.10805	0.201463	-0.536325	0.591734	NA
gga-miR-6599-5p	0.499132	-0.0747473	0.0647835	-1.1538	0.248582	NA
gga-miR-6600-3p	0.166051	-0.0220408	0.0356983	-0.617418	0.536959	NA
gga-miR-6601-3p	0	NA	NA	NA	NA	NA
gga-miR-6602-5p	0	NA	NA	NA	NA	NA
gga-miR-6603-3p	0.126282	0.0203977	0.0345446	0.590474	0.554873	NA
gga-miR-6604-5p	2.85813	0.0202934	0.155344	0.130636	0.896064	NA
gga-miR-6605-5p	0	NA	NA	NA	NA	NA
gga-miR-6606-5p	1.9116	0.0287159	0.132222	0.217179	0.828069	NA
gga-miR-6607-5p	0	NA	NA	NA	NA	NA
gga-miR-6608-3p	0.332101	-0.0359571	0.0454327	-0.791436	0.42869	NA
gga-miR-6608-5p	0	NA	NA	NA	NA	NA
gga-miR-6609-3p	3.12579	-0.203593	0.1572	-1.29512	0.195278	NA
gga-miR-6610-3p	0.126282	0.0203977	0.0345446	0.590474	0.554873	NA
gga-miR-6611-5p	0	NA	NA	NA	NA	NA
gga-miR-6612-5p	0.252563	0.0255629	0.0385346	0.663375	0.50709	NA
gga-miR-6613-3p	0	NA	NA	NA	NA	NA
gga-miR-6614-3p	0	NA	NA	NA	NA	NA
gga-miR-6615-3p	0	NA	NA	NA	NA	NA
gga-miR-6615-5p	6.41191	-0.0174329	0.189814	-0.0918421	0.926824	NA
gga-miR-6616-5p	0	NA	NA	NA	NA	NA
gga-miR-6617-3p	0	NA	NA	NA	NA	NA
gga-miR-6618-5p	0	NA	NA	NA	NA	NA
gga-miR-6619-5p	0	NA	NA	NA	NA	NA
gga-miR-6620-5p	0	NA	NA	NA	NA	NA
gga-miR-6621-5p	0	NA	NA	NA	NA	NA
gga-miR-6622-3p	0	NA	NA	NA	NA	NA
gga-miR-6623-3p	39.0667	-0.190078	0.205274	-0.925971	0.354461	NA
gga-miR-6624-3p	0	NA	NA	NA	NA	NA
gga-miR-6625-5p	0	NA	NA	NA	NA	NA
gga-miR-6626-5p	0	NA	NA	NA	NA	NA
gga-miR-6627-3p	0	NA	NA	NA	NA	NA
gga-miR-6628-3p	0	NA	NA	NA	NA	NA
gga-miR-6629-5p	0	NA	NA	NA	NA	NA
gga-miR-6630-3p	0.220609	0.0232844	0.0368335	0.632153	0.527287	NA
gga-miR-6631-5p	28.3927	-0.18003	0.203268	-0.885677	0.375791	NA
gga-miR-6632-5p	0	NA	NA	NA	NA	NA
gga-miR-6633-5p	0	NA	NA	NA	NA	NA
gga-miR-6634-5p	0	NA	NA	NA	NA	NA
gga-miR-6635-5p	0	NA	NA	NA	NA	NA
gga-miR-6637-3p	0	NA	NA	NA	NA	NA
gga-miR-6639-5p	0	NA	NA	NA	NA	NA
gga-miR-6640-5p	0.733551	0.0568083	0.0790058	0.719039	0.472117	NA
gga-miR-6641-3p	0	NA	NA	NA	NA	NA
gga-miR-6641-5p	0	NA	NA	NA	NA	NA
gga-miR-6642-3p	0	NA	NA	NA	NA	NA
gga-miR-6642-5p	0	NA	NA	NA	NA	NA
gga-miR-6643-5p	0.126282	0.0203977	0.0345446	0.590474	0.554873	NA
gga-miR-6644-3p	0	NA	NA	NA	NA	NA
gga-miR-6645-5p	0	NA	NA	NA	NA	NA
gga-miR-6646-3p	0	NA	NA	NA	NA	NA
gga-miR-6647-5p	0	NA	NA	NA	NA	NA
gga-miR-6648-3p	13.551	0.249671	0.204781	1.21921	0.222764	NA
gga-miR-6648-5p	0	NA	NA	NA	NA	NA
gga-miR-6649-3p	0.340961	-0.0482082	0.052405	-0.919916	0.357617	NA
gga-miR-6649-5p	0	NA	NA	NA	NA	NA
gga-miR-6650-5p	0	NA	NA	NA	NA	NA
gga-miR-6651-5p	0	NA	NA	NA	NA	NA
gga-miR-6652-5p	0	NA	NA	NA	NA	NA
gga-miR-6653-3p	0.157112	0.0215381	0.0354684	0.607249	0.543686	NA
gga-miR-6654-3p	0.166051	-0.0220408	0.0356983	-0.617418	0.536959	NA
gga-miR-6655-5p	0	NA	NA	NA	NA	NA
gga-miR-6656-5p	1.31905	0.0355517	0.103197	0.344504	0.730467	NA
gga-miR-6657-3p	0	NA	NA	NA	NA	NA
gga-miR-6658-3p	0	NA	NA	NA	NA	NA
gga-miR-6659-3p	4.99567	0.0873321	0.170383	0.512565	0.608256	NA
gga-miR-6660-3p	0.665104	-0.054788	0.0769366	-0.712119	0.476391	NA
gga-miR-6661-5p	0.283394	0.039446	0.0477542	0.826022	0.408792	NA
gga-miR-6662-3p	0.673062	-0.119964	0.0811237	-1.47878	0.1392	NA
gga-miR-6663-5p	0.498073	-0.0281589	0.0668552	-0.421192	0.673615	NA
gga-miR-6664-3p	0.167031	-0.0220707	0.0357225	-0.617839	0.536681	NA
gga-miR-6665-5p	28.7101	0.0545668	0.203448	0.268211	0.788537	NA
gga-miR-6666-3p	0.929719	0.041613	0.088232	0.471632	0.63719	NA
gga-miR-6667-5p	0	NA	NA	NA	NA	NA
gga-miR-6668-3p	0	NA	NA	NA	NA	NA
gga-miR-6669-3p	1.37401	0.0131063	0.116428	0.112571	0.910371	NA
gga-miR-6669-5p	0	NA	NA	NA	NA	NA
gga-miR-6670-5p	0.157112	0.0215381	0.0354684	0.607249	0.543686	NA
gga-miR-6671-5p	0.17393	-0.0222767	0.0358881	-0.620726	0.53478	NA
gga-miR-6672-3p	0.300212	-0.00425327	0.0470411	-0.0904161	0.927957	NA
gga-miR-6673-3p	0	NA	NA	NA	NA	NA
gga-miR-6674-3p	0.166051	-0.0220408	0.0356983	-0.617418	0.536959	NA
gga-miR-6675-3p	0.292332	-0.00360794	0.0464165	-0.0777298	0.938043	NA
gga-miR-6675-5p	0	NA	NA	NA	NA	NA
gga-miR-6676-3p	0	NA	NA	NA	NA	NA
gga-miR-6677-3p	0.17393	-0.0222767	0.0358881	-0.620726	0.53478	NA
gga-miR-6677-5p	0	NA	NA	NA	NA	NA
gga-miR-6678-3p	0	NA	NA	NA	NA	NA
gga-miR-6679-5p	0	NA	NA	NA	NA	NA
gga-miR-6680-3p	0	NA	NA	NA	NA	NA
gga-miR-6681-5p	0	NA	NA	NA	NA	NA
gga-miR-6682-3p	0	NA	NA	NA	NA	NA
gga-miR-6683-3p	0	NA	NA	NA	NA	NA
gga-miR-6684-5p	0	NA	NA	NA	NA	NA
gga-miR-6685-3p	0.126282	0.0203977	0.0345446	0.590474	0.554873	NA
gga-miR-6685-5p	0	NA	NA	NA	NA	NA
gga-miR-6686-3p	0	NA	NA	NA	NA	NA
gga-miR-6687-3p	0	NA	NA	NA	NA	NA
gga-miR-6688-3p	0	NA	NA	NA	NA	NA
gga-miR-6689-3p	1.17415	-0.20816	0.104501	-1.99195	0.0463765	NA
gga-miR-6690-5p	0	NA	NA	NA	NA	NA
gga-miR-6691-5p	0.440506	0.0659545	0.0613378	1.07527	0.282255	NA
gga-miR-6692-5p	0	NA	NA	NA	NA	NA
gga-miR-6693-3p	0.167031	-0.0220707	0.0357225	-0.617839	0.536681	NA
gga-miR-6694-3p	2.76479	0.0140201	0.155487	0.090169	0.928153	NA
gga-miR-6695-5p	0	NA	NA	NA	NA	NA
gga-miR-6696-3p	0.460343	-0.0252541	0.058968	-0.428268	0.668456	NA
gga-miR-6696-5p	0.300212	-0.00425327	0.0470411	-0.0904161	0.927957	NA
gga-miR-6697-5p	0.17393	-0.0222767	0.0358881	-0.620726	0.53478	NA
gga-miR-6698-3p	0.859832	0.07999	0.0865431	0.92428	0.355341	NA
gga-miR-6699-5p	0	NA	NA	NA	NA	NA
gga-miR-6700-3p	0	NA	NA	NA	NA	NA
gga-miR-6700-5p	0	NA	NA	NA	NA	NA
gga-miR-6701-3p	0.167031	-0.0220707	0.0357225	-0.617839	0.536681	NA
gga-miR-6702-5p	0	NA	NA	NA	NA	NA
gga-miR-6703-3p	0.167031	-0.0220707	0.0357225	-0.617839	0.536681	NA
gga-miR-6704-5p	0	NA	NA	NA	NA	NA
gga-miR-6705-5p	0.717702	0.00150365	0.0821914	0.0182945	0.985404	NA
gga-miR-6706-5p	0	NA	NA	NA	NA	NA
gga-miR-6707-5p	0	NA	NA	NA	NA	NA
gga-miR-6708-5p	0	NA	NA	NA	NA	NA
gga-miR-6709-5p	0	NA	NA	NA	NA	NA
gga-miR-6710-3p	0.34786	-0.0378854	0.0466072	-0.812866	0.416295	NA
gga-miR-6711-5p	0	NA	NA	NA	NA	NA
gga-miR-6712-5p	0	NA	NA	NA	NA	NA
gga-miR-6713-3p	0	NA	NA	NA	NA	NA
gga-miR-6714-3p	0	NA	NA	NA	NA	NA
gga-miR-7	30.9482	0.0187319	0.198664	0.0942896	0.924879	NA
gga-miR-7437-3p	0	NA	NA	NA	NA	NA
gga-miR-7437-5p	0	NA	NA	NA	NA	NA
gga-miR-7438-3p	0	NA	NA	NA	NA	NA
gga-miR-7438-5p	0	NA	NA	NA	NA	NA
gga-miR-7439-3p	0	NA	NA	NA	NA	NA
gga-miR-7439-5p	0	NA	NA	NA	NA	NA
gga-miR-7440-3p	0	NA	NA	NA	NA	NA
gga-miR-7440-5p	0	NA	NA	NA	NA	NA
gga-miR-7441-3p	0	NA	NA	NA	NA	NA
gga-miR-7441-5p	0.616475	-0.00562875	0.0788654	-0.0713716	0.943102	NA
gga-miR-7442-3p	0	NA	NA	NA	NA	NA
gga-miR-7442-5p	0	NA	NA	NA	NA	NA
gga-miR-7443-3p	1.09577	0.0162062	0.092749	0.174731	0.861291	NA
gga-miR-7443-5p	0.324143	-0.00100084	0.0488648	-0.0204818	0.983659	NA
gga-miR-7444-3p	0.419594	0.0134319	0.0564642	0.237883	0.811972	NA
gga-miR-7444-5p	0	NA	NA	NA	NA	NA
gga-miR-7445-3p	0	NA	NA	NA	NA	NA
gga-miR-7445-5p	0	NA	NA	NA	NA	NA
gga-miR-7446-3p	0	NA	NA	NA	NA	NA
gga-miR-7446-5p	0	NA	NA	NA	NA	NA
gga-miR-7447-3p	0.220609	0.0232844	0.0368335	0.632153	0.527287	NA
gga-miR-7447-5p	0.126282	0.0203977	0.0345446	0.590474	0.554873	NA
gga-miR-7448-3p	0	NA	NA	NA	NA	NA
gga-miR-7448-5p	0	NA	NA	NA	NA	NA
gga-miR-7449-3p	0	NA	NA	NA	NA	NA
gga-miR-7449-5p	0	NA	NA	NA	NA	NA
gga-miR-7450-3p	0	NA	NA	NA	NA	NA
gga-miR-7450-5p	0	NA	NA	NA	NA	NA
gga-miR-7451-3p	0	NA	NA	NA	NA	NA
gga-miR-7451-5p	0	NA	NA	NA	NA	NA
gga-miR-7452-3p	0	NA	NA	NA	NA	NA
gga-miR-7452-5p	0	NA	NA	NA	NA	NA
gga-miR-7453-3p	0	NA	NA	NA	NA	NA
gga-miR-7453-5p	0	NA	NA	NA	NA	NA
gga-miR-7454-3p	0	NA	NA	NA	NA	NA
gga-miR-7454-5p	0	NA	NA	NA	NA	NA
gga-miR-7455-3p	0.616475	-0.00562875	0.0788654	-0.0713716	0.943102	NA
gga-miR-7455-5p	0	NA	NA	NA	NA	NA
gga-miR-7456-3p	0	NA	NA	NA	NA	NA
gga-miR-7456-5p	0	NA	NA	NA	NA	NA
gga-miR-7457-3p	0	NA	NA	NA	NA	NA
gga-miR-7457-5p	0	NA	NA	NA	NA	NA
gga-miR-7458-3p	0	NA	NA	NA	NA	NA
gga-miR-7458-5p	0	NA	NA	NA	NA	NA
gga-miR-7459-3p	0	NA	NA	NA	NA	NA
gga-miR-7459-5p	0	NA	NA	NA	NA	NA
gga-miR-7460-3p	5.75355	0.0594941	0.184012	0.323317	0.746455	NA
gga-miR-7460-5p	2.5548	-0.210702	0.146963	-1.4337	0.151657	NA
gga-miR-7461-3p	0	NA	NA	NA	NA	NA
gga-miR-7461-5p	0	NA	NA	NA	NA	NA
gga-miR-7462-3p	0	NA	NA	NA	NA	NA
gga-miR-7462-5p	0	NA	NA	NA	NA	NA
gga-miR-7463-3p	0	NA	NA	NA	NA	NA
gga-miR-7463-5p	0	NA	NA	NA	NA	NA
gga-miR-7464-3p	0	NA	NA	NA	NA	NA
gga-miR-7464-5p	0	NA	NA	NA	NA	NA
gga-miR-7465-3p	2.05083	0.17169	0.133946	1.28179	0.199917	NA
gga-miR-7465-5p	0	NA	NA	NA	NA	NA
gga-miR-7466-3p	0	NA	NA	NA	NA	NA
gga-miR-7466-5p	0	NA	NA	NA	NA	NA
gga-miR-7467-3p	0	NA	NA	NA	NA	NA
gga-miR-7467-5p	0	NA	NA	NA	NA	NA
gga-miR-7468-3p	0	NA	NA	NA	NA	NA
gga-miR-7468-5p	0	NA	NA	NA	NA	NA
gga-miR-7469-3p	0	NA	NA	NA	NA	NA
gga-miR-7469-5p	0	NA	NA	NA	NA	NA
gga-miR-7470-3p	0	NA	NA	NA	NA	NA
gga-miR-7470-5p	0	NA	NA	NA	NA	NA
gga-miR-7471-3p	0.220609	0.0232844	0.0368335	0.632153	0.527287	NA
gga-miR-7471-5p	0.166051	-0.0220408	0.0356983	-0.617418	0.536959	NA
gga-miR-7472-3p	0	NA	NA	NA	NA	NA
gga-miR-7472-5p	0.5675	0.0806654	0.067613	1.19305	0.232851	NA
gga-miR-7473-3p	0	NA	NA	NA	NA	NA
gga-miR-7473-5p	0	NA	NA	NA	NA	NA
gga-miR-7474-3p	0	NA	NA	NA	NA	NA
gga-miR-7474-5p	0	NA	NA	NA	NA	NA
gga-miR-7475-3p	0	NA	NA	NA	NA	NA
gga-miR-7475-5p	0.157112	0.0215381	0.0354684	0.607249	0.543686	NA
gga-miR-7476-3p	0	NA	NA	NA	NA	NA
gga-miR-7476-5p	0	NA	NA	NA	NA	NA
gga-miR-7477-3p	0	NA	NA	NA	NA	NA
gga-miR-7477-5p	0	NA	NA	NA	NA	NA
gga-miR-7478-3p	0	NA	NA	NA	NA	NA
gga-miR-7478-5p	0	NA	NA	NA	NA	NA
gga-miR-7479-3p	0	NA	NA	NA	NA	NA
gga-miR-7479-5p	0	NA	NA	NA	NA	NA
gga-miR-7480-3p	0	NA	NA	NA	NA	NA
gga-miR-7480-5p	0	NA	NA	NA	NA	NA
gga-miR-7481-3p	0	NA	NA	NA	NA	NA
gga-miR-7481-5p	0	NA	NA	NA	NA	NA
gga-miR-7482-3p	0	NA	NA	NA	NA	NA
gga-miR-7482-5p	0	NA	NA	NA	NA	NA
gga-miR-7483-3p	0	NA	NA	NA	NA	NA
gga-miR-7483-5p	0	NA	NA	NA	NA	NA
gga-miR-757	0	NA	NA	NA	NA	NA
gga-miR-762	0	NA	NA	NA	NA	NA
gga-miR-7b	14.339	-0.0458921	0.2048	-0.224083	0.822693	NA
gga-miR-9-3p	118.222	0.0698699	0.174747	0.399834	0.689279	NA
gga-miR-92-5p	32.7875	0.116739	0.203949	0.572394	0.567055	NA
gga-miR-99a-3p	26.5552	-0.2529	0.204825	-1.23471	0.216938	NA
gga-novel-miR-1	0.17393	-0.0222767	0.0358881	-0.620726	0.53478	NA
gga-novel-miR-10	8.94949	0.155114	0.199653	0.776918	0.437207	NA
gga-novel-miR-11	0.166051	-0.0220408	0.0356983	-0.617418	0.536959	NA
gga-novel-miR-12	7.30498	-0.249312	0.195011	-1.27845	0.20109	NA
gga-novel-miR-13	5.23802	0.1576	0.177759	0.886598	0.375295	NA
gga-novel-miR-14	0.220609	0.0232844	0.0368335	0.632153	0.527287	NA
gga-novel-miR-15	6.31768	0.122332	0.190669	0.641594	0.521137	NA
gga-novel-miR-16	1.8393	0.0986511	0.132619	0.743866	0.456958	NA
gga-novel-miR-17	0.17393	-0.0222767	0.0358881	-0.620726	0.53478	NA
gga-novel-miR-18	2.72015	-0.104411	0.153385	-0.680715	0.496052	NA
gga-novel-miR-19	4.72425	0.248718	0.174588	1.4246	0.154272	NA
gga-novel-miR-2	0.126282	0.0203977	0.0345446	0.590474	0.554873	NA
gga-novel-miR-20	5.62368	-0.0233156	0.186157	-0.125247	0.900328	NA
gga-novel-miR-21	0.167031	-0.0220707	0.0357225	-0.617839	0.536681	NA
gga-novel-miR-22	27.6346	0.0884427	0.20055	0.441001	0.659212	NA
gga-novel-miR-23	4.81391	-0.0259438	0.178376	-0.145445	0.88436	NA
gga-novel-miR-24	0	NA	NA	NA	NA	NA
gga-novel-miR-25	0.167031	-0.0220707	0.0357225	-0.617839	0.536681	NA
gga-novel-miR-26	26.1436	-0.176381	0.203229	-0.867889	0.385455	NA
gga-novel-miR-28	1.00412	-0.00263146	0.0999712	-0.0263222	0.979	NA
gga-novel-miR-29	20.2194	0.0813939	0.204898	0.397241	0.69119	NA
gga-novel-miR-3	2.72015	-0.104411	0.153385	-0.680715	0.496052	NA
gga-novel-miR-30	20.2194	0.0813939	0.204898	0.397241	0.69119	NA
gga-novel-miR-31	0.334062	-0.0361998	0.0455817	-0.794174	0.427094	NA
gga-novel-miR-32	0.166051	-0.0220408	0.0356983	-0.617418	0.536959	NA
gga-novel-miR-33	0	NA	NA	NA	NA	NA
gga-novel-miR-34	2.48759	0.0926226	0.148161	0.625147	0.531874	NA
gga-novel-miR-35	2.48759	0.0926226	0.148161	0.625147	0.531874	NA
gga-novel-miR-36	0.17393	-0.0222767	0.0358881	-0.620726	0.53478	NA
gga-novel-miR-37	0	NA	NA	NA	NA	NA
gga-novel-miR-38	0	NA	NA	NA	NA	NA
gga-novel-miR-39	0.126282	0.0203977	0.0345446	0.590474	0.554873	NA
gga-novel-miR-4	1.94269	0.0476619	0.133457	0.357133	0.720993	NA
gga-novel-miR-40	0.512942	0.0261182	0.0674072	0.38747	0.698408	NA
gga-novel-miR-41	0.38666	0.00374828	0.0529894	0.0707365	0.943607	NA
gga-novel-miR-42	0.971325	-0.00420592	0.0883982	-0.0475792	0.962052	NA
gga-novel-miR-45	4.14917	0.147881	0.168563	0.877304	0.380322	NA
gga-novel-miR-46	9.16428	-0.232246	0.200014	-1.16114	0.245583	NA
gga-novel-miR-47	9.16428	-0.232246	0.200014	-1.16114	0.245583	NA
gga-novel-miR-48	6.3028	-0.023115	0.191415	-0.120759	0.903882	NA
gga-novel-miR-49	0.167031	-0.0220707	0.0357225	-0.617839	0.536681	NA
gga-novel-miR-5	2.27676	-0.0105445	0.138166	-0.0763177	0.939166	NA
gga-novel-miR-50	2.22193	-0.0907269	0.139667	-0.649596	0.515953	NA
gga-novel-miR-51	0.844964	0.0281353	0.093017	0.302475	0.76229	NA
gga-novel-miR-52	0.844964	0.0281353	0.093017	0.302475	0.76229	NA
gga-novel-miR-53	3.59384	-0.0836384	0.162862	-0.513553	0.607565	NA
gga-novel-miR-54	0	NA	NA	NA	NA	NA
gga-novel-miR-55	99.4854	-0.147093	0.161946	-0.908285	0.363728	NA
gga-novel-miR-57	15.7517	0.0419766	0.205333	0.204432	0.838016	NA
gga-novel-miR-58	68.9565	-0.151807	0.17859	-0.850031	0.395308	NA
gga-novel-miR-59	2.93229	0.279621	0.14707	1.90128	0.0572658	NA
gga-novel-miR-6	0.17393	-0.0222767	0.0358881	-0.620726	0.53478	NA
gga-novel-miR-60	0.157112	0.0215381	0.0354684	0.607249	0.543686	NA
gga-novel-miR-61	0.157112	0.0215381	0.0354684	0.607249	0.543686	NA
gga-novel-miR-62	0.693069	0.112133	0.0790322	1.41883	0.155949	NA
gga-novel-miR-63	0.471336	0.0540488	0.0556118	0.971895	0.331103	NA
gga-novel-miR-64	2.21422	-0.165523	0.116965	-1.41515	0.157024	NA
gga-novel-miR-65	0.734531	0.0567291	0.0790375	0.71775	0.472911	NA
gga-novel-miR-66	1.18494	-0.036449	0.110202	-0.330747	0.740836	NA
gga-novel-miR-67	1.18494	-0.036449	0.110202	-0.330747	0.740836	NA
gga-novel-miR-68	0	NA	NA	NA	NA	NA
gga-novel-miR-69	1.16123	0.0263533	0.106637	0.247131	0.804807	NA
gga-novel-miR-70	1.16123	0.0263533	0.106637	0.247131	0.804807	NA
gga-novel-miR-71	0	NA	NA	NA	NA	NA
gga-novel-miR-72	1.18698	-0.0960113	0.108496	-0.88493	0.376195	NA
gga-novel-miR-73	0.314224	0.0333953	0.0439595	0.759685	0.447443	NA
gga-novel-miR-74	10.6349	-0.217145	0.200968	-1.0805	0.27992	NA
gga-novel-miR-75	5.03958	0.00217676	0.182116	0.0119526	0.990463	NA
gga-novel-miR-76	5.03958	0.00217676	0.182116	0.0119526	0.990463	NA
gga-novel-miR-77	3.25995	-0.181229	0.160641	-1.12816	0.259254	NA
gga-novel-miR-78	5.03958	0.00217676	0.182116	0.0119526	0.990463	NA
gga-novel-miR-79	5.03958	0.00217676	0.182116	0.0119526	0.990463	NA
gga-novel-miR-80	0.17393	-0.0222767	0.0358881	-0.620726	0.53478	NA
gga-novel-miR-81	0.167031	-0.0220707	0.0357225	-0.617839	0.536681	NA
gga-novel-miR-82	2.49653	0.0361366	0.148381	0.243538	0.807588	NA
gga-novel-miR-83	2.49653	0.0361366	0.148381	0.243538	0.807588	NA
gga-novel-miR-84	3.86267	-0.00146909	0.160732	-0.00913998	0.992707	NA
gga-novel-miR-85	15.422	0.184801	0.205492	0.899307	0.368489	NA
gga-novel-miR-86	2.1184	-0.0561152	0.135247	-0.414909	0.678208	NA
gga-novel-miR-87	2.1184	-0.0561152	0.135247	-0.414909	0.678208	NA
gga-novel-miR-88	3.43485	0.170966	0.161024	1.06174	0.288353	NA
gga-novel-miR-89	0.220609	0.0232844	0.0368335	0.632153	0.527287	NA
gga-novel-miR-90	0	NA	NA	NA	NA	NA
gga-novel-miR-91	3.6395	-0.110719	0.158044	-0.700561	0.483577	NA
novel-miR-43-0	0	NA	NA	NA	NA	NA
novel-miR-43-1	0	NA	NA	NA	NA	NA
novel-miR-44-0	0	NA	NA	NA	NA	NA
novel-miR-44-1	0	NA	NA	NA	NA	NA
