# Supplementary material for: mirPRo–a novel standalone program for differential expression and variation analysis of miRNAs
Source: Sci Rep. 2015 Oct 5;5:14617. doi: 10.1038/srep14617 (PMC4592965; doi:10.1038/srep14617)
Supplement: Supplementary Table S12 [file srep14617-s13.xls]

## Sheet: mouse WT vs Tg
The differential expression analysis for known miRNA families between different treatments for mouse dataset using mirPRo and DESeq2
	baseMean	log2FoldChange	lfcSE	stat	pvalue	padj
mir-135	251.603	-5.70571	0.356774	-15.9925	1.44084e-57	3.57328e-55
mir-503	241.526	-2.539	0.237329	-10.6982	1.03759e-26	1.28662e-24
mir-221	23409.2	1.73646	0.187827	9.24498	2.35275e-20	1.94494e-18
mir-378	46705.1	-1.40035	0.157349	-8.89963	5.60344e-19	3.47413e-17
mir-322	1293.84	-1.83911	0.220397	-8.34452	7.15063e-17	3.54671e-15
mir-676	8212.2	-1.1247	0.144238	-7.79751	6.31425e-15	2.60989e-13
mir-204	91.1438	-2.86716	0.369965	-7.74983	9.20177e-15	3.26006e-13
mir-542	520.332	-1.57132	0.2175	-7.22446	5.03107e-13	1.55963e-11
mir-31	2314	1.28928	0.181	7.12305	1.05562e-12	2.90881e-11
mir-335	494.851	-3.41191	0.494855	-6.89476	5.39539e-12	1.33806e-10
mir-203	382.863	-1.38075	0.200825	-6.87538	6.18249e-12	1.39387e-10
mir-483	88.1597	-2.51221	0.367058	-6.84417	7.69196e-12	1.58967e-10
mir-320	27522.9	-0.854482	0.126569	-6.75112	1.46708e-11	2.79873e-10
mir-155	6201.1	1.30405	0.198883	6.55688	5.49466e-11	9.7334e-10
mmu-miR-378c	1022.24	-1.15153	0.179591	-6.41198	1.43645e-10	2.37493e-09
mir-455	607.884	-1.58474	0.25026	-6.33236	2.41435e-10	3.74224e-09
mir-122	130.501	1.8237	0.292574	6.2333	4.56703e-10	6.66249e-09
mir-126	1683.6	-0.853531	0.152377	-5.60143	2.12595e-08	2.92909e-07
mir-708	235.135	-1.40754	0.257438	-5.46748	4.56467e-08	5.95809e-07
mmu-miR-6901-5p	66.9581	-2.54318	0.472426	-5.38324	7.31589e-08	9.0717e-07
mir-351	149.626	-1.7062	0.31752	-5.37352	7.72162e-08	9.11886e-07
mir-467	18071.8	-0.760407	0.151922	-5.00524	5.5793e-07	6.2894e-06
mir-223	35.9621	2.1877	0.460624	4.74942	2.04e-06	2.19965e-05
mir-450	123.816	-1.41358	0.324129	-4.36117	1.29366e-05	0.000133678
mir-375	19.3137	2.2887	0.526493	4.34708	1.37964e-05	0.00013686
mir-297	440.63	-0.775217	0.191362	-4.05104	5.09903e-05	0.000486369
mir-582	62.599	1.5173	0.387151	3.91913	8.88708e-05	0.000816294
mir-129	6753.42	0.592719	0.153855	3.85245	0.00011694	0.00101522
mir-344	559.45	0.740916	0.192507	3.84876	0.000118716	0.00101522
mmu-miR-3475-3p	41.4871	-1.81264	0.478151	-3.79094	0.000150076	0.00124063
mir-466	717.376	-0.687292	0.184133	-3.73259	0.000189522	0.00151618
mir-138	215.988	0.976292	0.26493	3.6851	0.000228612	0.00177174
mir-140	224033	0.699386	0.191737	3.64764	0.000264664	0.00198899
mir-3154	56.5633	-1.36426	0.375365	-3.63449	0.000278531	0.00203164
mir-423	41325.2	-0.589769	0.162881	-3.62085	0.000293642	0.00208067
mir-493	533.935	0.70486	0.198089	3.5583	0.000373266	0.00257139
mmu-miR-6945-3p	35.8847	1.48232	0.419696	3.53189	0.000412604	0.00276556
mir-1247	4595.56	-1.64105	0.476973	-3.44055	0.00058053	0.00377389
mir-214	3510.26	-0.669969	0.195066	-3.43458	0.000593475	0.00377389
mir-25	16135.8	-0.470488	0.140561	-3.34722	0.000816271	0.00506088
mir-486	512.21	-0.782134	0.243527	-3.21169	0.00131955	0.00798165
mir-1	51914.4	-0.574824	0.180109	-3.19154	0.00141518	0.00835631
mir-615	340.019	1.59887	0.531092	3.01054	0.00260786	0.0150407
mir-433	662.373	0.541535	0.18331	2.95421	0.00313475	0.0176686
mir-3473	94.1381	-1.02177	0.349154	-2.92641	0.00342903	0.0188978
mir-667	268.715	0.660321	0.231767	2.84908	0.00438465	0.023639
mir-672	328.009	-0.901509	0.317467	-2.83969	0.00451571	0.0238276
mir-184	109.446	0.983596	0.347282	2.83227	0.00462186	0.0238796
mir-142	154.386	1.01976	0.365562	2.78957	0.00527774	0.0267118
mmu-let-7j	73.0578	0.91266	0.330394	2.76233	0.00573897	0.0284653
mir-147	14.3778	1.45349	0.536692	2.70824	0.00676406	0.0328919
mir-15	15995	-0.503789	0.189456	-2.65914	0.00783412	0.0354873
mir-154	13358.1	0.524964	0.196542	2.671	0.00756255	0.0354873
mir-19	616.199	-0.470878	0.177182	-2.65759	0.00787017	0.0354873
mir-26	42509.7	-0.398659	0.149437	-2.66775	0.00763618	0.0354873
mir-744	22360.3	-0.388512	0.150882	-2.57494	0.0100256	0.0443992
mir-339	377.37	-0.535396	0.208548	-2.56725	0.0102508	0.0446001
mir-33	160.329	-0.754753	0.296053	-2.54939	0.0107913	0.0461421
mir-127	24229.8	0.584192	0.230735	2.53188	0.0113454	0.0471261
mir-182	2715.98	0.611591	0.241721	2.53015	0.0114015	0.0471261
mir-3068	5113.29	0.507375	0.201723	2.51521	0.0118962	0.0483649
mir-1839	16555.9	0.311502	0.124442	2.50319	0.0123081	0.0492324
mir-148	567784	-0.379945	0.1526	-2.48981	0.0127812	0.0503131
mmu-miR-1945	43.7959	0.968314	0.395564	2.44794	0.0143677	0.055675
mir-434	9095.4	0.516257	0.212436	2.43017	0.0150915	0.0567076
mir-770	61.7556	0.899458	0.369516	2.43415	0.0149268	0.0567076
mmu-miR-7688-5p	137.411	-1.08968	0.450777	-2.41733	0.0156347	0.0578716
mmu-miR-101c	34.9693	-0.971566	0.417997	-2.32434	0.0201074	0.0733329
mir-342	1410.81	0.459475	0.198526	2.31443	0.020644	0.0734334
mmu-miR-7679-5p	21.3031	-1.10102	0.476031	-2.31292	0.0207272	0.0734334
mir-17	80175.3	-0.32084	0.140282	-2.28712	0.022189	0.0775051
mir-379	62500.7	0.501595	0.222043	2.259	0.0238834	0.0822651
mir-7	7014.79	-0.566148	0.251717	-2.24915	0.024503	0.0832432
mir-329	194.999	0.684938	0.308093	2.22315	0.0262055	0.0876151
mir-484	771.414	0.375925	0.169423	2.21886	0.0264965	0.0876151
mmu-miR-3095-3p	1127.38	0.343131	0.155739	2.20325	0.027577	0.0888195
mmu-miR-6950-5p	27.2617	1.02195	0.462957	2.20745	0.0272829	0.0888195
mir-133	28.8618	-0.982065	0.455359	-2.15668	0.0310305	0.0986612
mmu-miR-5099	141.637	-0.605502	0.285501	-2.12084	0.0339351	0.10653
mir-541	15679.5	0.382215	0.182329	2.09629	0.0360566	0.111775
mmu-miR-1934-3p	71.3052	-0.677756	0.326652	-2.07486	0.0379999	0.116345
mir-32	125.734	-0.627133	0.304498	-2.05956	0.0394402	0.119283
mir-743	19.5228	1.00398	0.493694	2.03361	0.0419905	0.125466
mmu-miR-3061-5p	27.8791	0.890784	0.442413	2.01347	0.0440653	0.130098
mir-191	164233	-0.268609	0.134014	-2.00433	0.0450344	0.131394
mir-497	1437.85	-0.407177	0.21138	-1.92628	0.0540699	0.155923
mir-340	2159.82	-0.354421	0.191826	-1.84761	0.0646588	0.184315
mmu-miR-1981-5p	6475.72	0.242756	0.132484	1.83234	0.0669005	0.188538
mir-1957	26.8649	-0.861908	0.474066	-1.81812	0.0690461	0.192398
mmu-miR-6540-5p	44.1968	-0.831506	0.459343	-1.81021	0.0702637	0.193616
mir-9	566.531	-0.39104	0.217618	-1.79691	0.0723506	0.197175
mir-143	2.35775e+06	-0.168856	0.0950142	-1.77716	0.0755411	0.203633
mir-218	2206.18	0.293994	0.16606	1.7704	0.0766603	0.204427
mir-193	1922.94	-0.250233	0.143936	-1.73851	0.0821209	0.216659
mmu-miR-6972-3p	31.2916	0.740684	0.429189	1.72577	0.0843881	0.220297
mir-370	542.188	0.355276	0.213255	1.66596	0.0957206	0.247278
mir-199	114264	-0.22504	0.136488	-1.64879	0.0991914	0.253603
mir-668	151.747	0.442586	0.269307	1.64342	0.100295	0.253808
mmu-miR-1948-3p	54.5606	0.803605	0.495016	1.62339	0.104506	0.261792
mir-183	1067.61	0.369479	0.22933	1.61112	0.107153	0.263107
mir-190	3900.06	-0.297943	0.184749	-1.61268	0.106813	0.263107
mir-134	11008.7	0.312067	0.200021	1.56017	0.11872	0.288653
mmu-miR-700-3p	234.858	0.422584	0.278055	1.51979	0.128564	0.308106
mmu-miR-7687-5p	37.2201	-0.6925	0.456421	-1.51724	0.129206	0.308106
mir-3535	237.027	-0.40833	0.270094	-1.51181	0.130583	0.308425
mir-101	40629.3	-0.303735	0.202862	-1.49725	0.134328	0.308987
mir-671	4883.27	-0.218104	0.145756	-1.49636	0.134559	0.308987
mmu-miR-3057-5p	455.373	0.266029	0.177145	1.50175	0.133161	0.308987
mir-3572	18.7217	-0.720528	0.484552	-1.487	0.137015	0.310587
mir-702	36.3268	-0.663883	0.447305	-1.48418	0.13776	0.310587
mir-673	175.996	0.36602	0.249605	1.46639	0.142541	0.318469
mir-499	21.6176	0.711508	0.491356	1.44805	0.147604	0.326837
mir-210	28459.4	0.199243	0.139017	1.43322	0.151794	0.333141
mir-425	4021.66	0.257326	0.182461	1.41031	0.158449	0.344696
mir-30	370642	-0.20194	0.143963	-1.40273	0.160698	0.346548
mir-3075	48.9396	0.548899	0.397129	1.38217	0.166919	0.347866
mir-8	120.924	0.380644	0.274869	1.38482	0.166108	0.347866
mmu-miR-3079-5p	17.4995	0.689587	0.497785	1.38531	0.165958	0.347866
mmu-miR-6900-3p	39.7673	0.546565	0.394034	1.3871	0.16541	0.347866
mir-666	100.932	0.46938	0.343013	1.3684	0.171186	0.353784
mir-130	11058.7	-0.224135	0.164896	-1.35925	0.174067	0.356766
mir-299	394.794	0.392796	0.29243	1.34322	0.179202	0.364279
mir-146	390003	-0.509464	0.382533	-1.33182	0.182921	0.366387
mir-365	950.176	-0.303044	0.227684	-1.33099	0.183193	0.366387
mir-679	24.918	0.598688	0.459619	1.30257	0.192721	0.382358
mir-128	925.11	0.261155	0.204508	1.27699	0.201606	0.396811
mir-139	632.692	0.338965	0.267321	1.26801	0.204795	0.399915
mmu-miR-5100	29.6362	0.638712	0.508078	1.25711	0.208712	0.40438
mir-298	228.075	-0.332754	0.268404	-1.23975	0.215069	0.413465
mir-95	157.097	-0.458246	0.376962	-1.21563	0.224125	0.427562
mir-574	4789.21	-0.50291	0.416131	-1.20854	0.22684	0.429437
mmu-miR-6896-5p	13.805	0.641521	0.543717	1.17988	0.238048	0.447241
mir-188	2034.42	0.178216	0.152663	1.16738	0.243057	0.453218
mir-1188	86.3871	0.359994	0.314346	1.14522	0.25212	0.456484
mir-1843	2972.66	0.210679	0.183678	1.147	0.251381	0.456484
mir-296	1558.17	-0.257893	0.229616	-1.12315	0.261374	0.456484
mir-3084	49.3435	0.437558	0.383986	1.13952	0.254487	0.456484
mmu-miR-1981-3p	121.405	0.337874	0.30081	1.12321	0.261347	0.456484
mmu-miR-3089-3p	13.2913	-0.607506	0.525803	-1.15539	0.247932	0.456484
mmu-miR-3100-5p	26.4603	0.523928	0.461652	1.1349	0.256418	0.456484
mmu-miR-3967	13.6134	0.644643	0.567049	1.13684	0.255606	0.456484
mmu-miR-7658-5p	42.6486	-0.475119	0.421979	-1.12593	0.260195	0.456484
mir-185	8601.89	-0.173628	0.158498	-1.09546	0.273314	0.473999
mir-3102	137.764	0.330304	0.306783	1.07667	0.281628	0.485027
mir-1306	16.4653	0.546554	0.516168	1.05887	0.289661	0.495419
mmu-miR-3474	35.7451	-0.428882	0.410015	-1.04601	0.295554	0.502037
mir-872	24048.7	-0.156177	0.151802	-1.02882	0.303566	0.508679
mmu-miR-6942-5p	20.7656	-0.500809	0.484995	-1.03261	0.301788	0.508679
mir-345	1065.3	0.152286	0.15319	0.994097	0.320176	0.529357
mmu-miR-3066-5p	104.524	-0.287446	0.289143	-0.994134	0.320158	0.529357
mir-362	1280.84	-0.235651	0.239433	-0.984205	0.325015	0.533799
mir-137	34.1068	0.430493	0.446773	0.96356	0.335267	0.534291
mir-196	86166.6	0.174859	0.18011	0.970842	0.331627	0.534291
mir-760	52.9521	0.356341	0.370445	0.961927	0.336086	0.534291
mir-96	113.373	0.327118	0.334729	0.977262	0.328439	0.534291
mmu-miR-1964-3p	113.726	-0.273601	0.282022	-0.970142	0.331976	0.534291
mir-34	533197	-0.117851	0.12446	-0.946895	0.343692	0.542903
mir-368	667.249	0.179109	0.192381	0.931013	0.351847	0.551513
mir-431	80.7594	0.354171	0.383564	0.923369	0.355815	0.551513
mmu-miR-6988-3p	41.2858	0.361846	0.390378	0.926913	0.353972	0.551513
mir-374	587.921	-0.168074	0.184909	-0.908957	0.363373	0.55973
let-7	6.33593e+06	-0.0548949	0.0615077	-0.892489	0.372131	0.569682
mir-132	17413.7	0.13423	0.155045	0.865751	0.386627	0.588242
mir-29	85351.4	-0.14169	0.165697	-0.855115	0.392487	0.58992
mmu-miR-1929-5p	15.6573	-0.44031	0.514171	-0.856349	0.391805	0.58992
mmu-miR-3109-3p	23.6087	0.390398	0.460295	0.848147	0.396356	0.592147
mir-505	15.763	-0.422323	0.50338	-0.838975	0.401484	0.596215
mmu-miR-1191b-5p	43.2572	0.321177	0.38664	0.830686	0.406151	0.599556
mir-10	1.55329e+06	0.0825428	0.101865	0.810318	0.417758	0.603433
mir-24	336031	-0.131464	0.160004	-0.821631	0.411287	0.603433
mmu-miR-1983	38.8584	0.360106	0.440635	0.817243	0.413789	0.603433
mmu-miR-219c-5p	36.8301	-0.367946	0.457198	-0.804786	0.420943	0.603433
mmu-miR-7226-3p	25.3148	-0.379562	0.469407	-0.808599	0.418746	0.603433
mmu-miR-2137	20.884	-0.480084	0.605327	-0.793098	0.427721	0.609625
mmu-miR-378d	54.3818	0.428528	0.555655	0.771212	0.440581	0.624367
mir-216	15.46	0.407825	0.540404	0.754667	0.450449	0.634723
mir-187	157.936	0.195661	0.261047	0.749526	0.45354	0.635061
mmu-miR-6978-3p	33.0069	0.306993	0.411649	0.745764	0.45581	0.635061
mir-1193	22.8022	0.360165	0.485782	0.741413	0.458443	0.635161
mir-27	313186	-0.115687	0.160258	-0.72188	0.470368	0.645964
mir-500	2738.51	-0.0970457	0.13636	-0.711686	0.476659	0.645964
mmu-let-7k	124.166	-0.223167	0.313349	-0.712199	0.476341	0.645964
mmu-miR-7065-3p	16.7338	-0.364062	0.510419	-0.71326	0.475685	0.645964
mmu-miR-7035-3p	48.1045	-0.265378	0.378405	-0.701306	0.483112	0.651151
mir-23	26884.3	-0.110318	0.159329	-0.692391	0.488692	0.651589
mmu-miR-3106-5p	15.4766	-0.369767	0.532504	-0.694394	0.487435	0.651589
mir-192	6160.31	-0.101153	0.152505	-0.663278	0.507152	0.66691
mir-383	18.5756	0.327885	0.490714	0.66818	0.504019	0.66691
mmu-miR-6418-3p	20.261	-0.316623	0.478597	-0.661565	0.50825	0.66691
mir-361	2151.69	-0.0923218	0.141875	-0.650727	0.515222	0.671627
mmu-miR-700-5p	21.5108	0.301652	0.465818	0.647573	0.517261	0.671627
mir-677	13.9431	0.342609	0.532894	0.642922	0.520275	0.672022
mmu-miR-6899-3p	31.0411	-0.260054	0.418407	-0.621534	0.534249	0.686496
mir-652	5147.63	0.112567	0.18541	0.607125	0.543768	0.695126
mir-28	86073.7	-0.0813134	0.141797	-0.573451	0.56634	0.716593
mir-3470	21.1682	-0.270143	0.4705	-0.574162	0.565858	0.716593
mir-540	462.255	0.104595	0.197778	0.52885	0.596909	0.751439
mir-136	894.556	0.136997	0.26769	0.511777	0.608807	0.762546
mir-331	143.51	0.122497	0.255384	0.479657	0.631472	0.779129
mir-341	268.574	0.110304	0.229949	0.479691	0.631447	0.779129
mir-664	1806.57	0.0740162	0.152042	0.486815	0.626389	0.779129
mmu-miR-7093-3p	24.6899	0.244582	0.514842	0.475061	0.634743	0.779289
mir-149	3170.56	-0.0751968	0.164561	-0.456954	0.647704	0.791284
mmu-miR-1198-5p	3647.18	-0.0597824	0.13636	-0.438417	0.661084	0.80367
mir-181	93448.6	0.0585742	0.139194	0.42081	0.673894	0.815248
mir-6516	60.7599	0.160678	0.411825	0.390161	0.696417	0.838405
mir-449	79.4804	0.12276	0.332626	0.369062	0.712082	0.84981
mmu-miR-1191a	47.2353	-0.136546	0.370875	-0.368173	0.712744	0.84981
mir-598	133.305	-0.098541	0.274917	-0.358439	0.720015	0.854372
mir-3064	61.2719	0.124403	0.357136	0.348335	0.727589	0.855176
mmu-miR-3081-3p	44.6166	-0.132987	0.378116	-0.35171	0.725055	0.855176
mir-217	14.3513	-0.179442	0.529493	-0.338895	0.734689	0.859448
mir-21	3.87037e+06	0.0327558	0.0982481	0.333399	0.738833	0.860238
mir-22	90013.3	0.0446052	0.138097	0.323	0.746695	0.865329
mmu-miR-7040-5p	19.6111	0.173017	0.551217	0.313882	0.753611	0.869281
mmu-miR-1943-5p	104.256	0.0918518	0.301072	0.305083	0.760303	0.872941
mmu-miR-7084-5p	15.8977	-0.154644	0.532152	-0.290601	0.771356	0.88155
mir-186	10710.5	0.0387926	0.137047	0.283061	0.77713	0.884075
mir-452	31.1228	0.133406	0.490676	0.271881	0.785713	0.889757
mmu-miR-1953	14.2288	0.149867	0.567508	0.26408	0.791718	0.892482
mir-324	681.817	0.0518885	0.217887	0.238145	0.811769	0.900252
mir-328	726.624	-0.0540364	0.228591	-0.236389	0.813131	0.900252
mmu-miR-6944-3p	39.4974	0.0981253	0.406475	0.241406	0.809241	0.900252
mmu-miR-7083-5p	14.6488	0.124603	0.519676	0.239771	0.810508	0.900252
mmu-miR-1198-3p	20.576	0.10771	0.475845	0.226355	0.820925	0.904842
mmu-miR-3108-5p	54.1756	0.0792358	0.361429	0.219229	0.826471	0.906924
mir-485	700.054	0.0398712	0.202554	0.196843	0.843951	0.922025
mir-224	2440.08	-0.0341765	0.183454	-0.186295	0.852214	0.926472
mmu-miR-5709-5p	39.2444	0.0755367	0.414774	0.182115	0.855492	0.926472
mir-338	336.037	0.049212	0.285898	0.172131	0.863334	0.9309
mir-219	72.7714	-0.0550266	0.337072	-0.163249	0.870323	0.934372
mir-326	268.549	0.0789907	0.54078	0.146068	0.883868	0.944215
mmu-miR-6539	38.7065	0.0640126	0.450893	0.141969	0.887105	0.944215
mir-350	145.788	-0.0316591	0.264256	-0.119805	0.904638	0.953321
mir-674	1124.2	0.022981	0.19234	0.119481	0.904894	0.953321
mmu-miR-3086-5p	22.0762	0.0527274	0.466597	0.113004	0.910027	0.953321
mmu-miR-6956-3p	31.1618	-0.0465576	0.416692	-0.111732	0.911036	0.953321
mmu-miR-3473g	36.1997	-0.0445034	0.44406	-0.100219	0.92017	0.958833
mir-1298	20.9632	0.0444287	0.471901	0.0941484	0.924991	0.959824
mir-145	6957.5	0.0173596	0.207243	0.0837646	0.933244	0.962707
mir-547	28.7233	-0.034512	0.454079	-0.0760044	0.939416	0.962707
mmu-miR-3061-3p	19.4361	0.0422421	0.547219	0.0771942	0.938469	0.962707
mmu-miR-6412	95.7081	0.0195951	0.365964	0.0535438	0.957299	0.976996
mir-103	144522	0.00903845	0.197703	0.0457174	0.963536	0.979331
mir-194	3131.05	0.00301666	0.164188	0.0183732	0.985341	0.993352
mir-337	247.779	0.0048711	0.209429	0.023259	0.981444	0.993352
mir-330	370.036	-0.00218028	0.231084	-0.00943498	0.992472	0.995329
mir-877	947.039	-0.00292839	0.500264	-0.00585368	0.995329	0.995329
mir-105	0	NA	NA	NA	NA	NA
mir-1199	0.440206	-0.338728	0.391799	-0.864546	0.387288	NA
mir-1224	6.78202	-0.193971	0.600196	-0.32318	0.746559	NA
mir-1231	10.4835	-0.54408	0.559735	-0.972031	0.331035	NA
mir-124	0.649511	0.536688	0.483524	1.10995	0.26702	NA
mir-1249	6.70422	-0.162346	0.601771	-0.26978	0.787329	NA
mir-1251	0.25157	0.18826	0.314609	0.598393	0.549578	NA
mir-1291	3.84382	0.0954371	0.638312	0.149515	0.881147	NA
mir-144	4.46923	0.0319164	0.637323	0.0500788	0.96006	NA
mir-150	3.74441	0.348084	0.636624	0.546766	0.584539	NA
mir-153	3.01821	0.700571	0.633303	1.10622	0.268633	NA
mir-1892	0	NA	NA	NA	NA	NA
mir-1893	0	NA	NA	NA	NA	NA
mir-1896	0	NA	NA	NA	NA	NA
mir-1898	0	NA	NA	NA	NA	NA
mir-1902	0	NA	NA	NA	NA	NA
mir-1905	0	NA	NA	NA	NA	NA
mir-1906	0	NA	NA	NA	NA	NA
mir-1912	0.198971	0.159991	0.292337	0.547282	0.584185	NA
mir-1949	0	NA	NA	NA	NA	NA
mir-1954	3.41283	-0.929786	0.637909	-1.45755	0.144964	NA
mir-1956	3.42991	-0.174427	0.637521	-0.273602	0.78439	NA
mir-202	0.450541	0.392399	0.430776	0.910912	0.362342	NA
mir-205	3.50254	-1.01721	0.638235	-1.59379	0.110983	NA
mir-207	0	NA	NA	NA	NA	NA
mir-208	0	NA	NA	NA	NA	NA
mir-2861	0	NA	NA	NA	NA	NA
mir-290	8.06691	-1.15727	0.608089	-1.90312	0.0570251	NA
mir-302	0.397941	0.285994	0.376101	0.76042	0.447003	NA
mir-3059	0	NA	NA	NA	NA	NA
mir-3065	4.31206	0.456281	0.637794	0.715404	0.474359	NA
mir-3070	8.69049	0.59161	0.585224	1.01091	0.312059	NA
mir-3072	10.2616	-0.00104449	0.567177	-0.00184156	0.998531	NA
mir-3074	5.22691	0.710131	0.625911	1.13456	0.256561	NA
mir-3085	0	NA	NA	NA	NA	NA
mir-3099	4.9279	0.392393	0.627072	0.625754	0.531477	NA
mir-325	0	NA	NA	NA	NA	NA
mir-327	0	NA	NA	NA	NA	NA
mir-343	0	NA	NA	NA	NA	NA
mir-346	1.15154	-0.125298	0.553983	-0.226177	0.821064	NA
mir-3471	0.198971	0.159991	0.292337	0.547282	0.584185	NA
mir-3544	0	NA	NA	NA	NA	NA
mir-3547	0.450541	0.392399	0.430776	0.910912	0.362342	NA
mir-3552	0	NA	NA	NA	NA	NA
mir-3569	1.82219	0.0168603	0.619286	0.0272254	0.97828	NA
mir-3618	0	NA	NA	NA	NA	NA
mir-363	0.702111	0.558594	0.49027	1.13936	0.254553	NA
mir-367	0	NA	NA	NA	NA	NA
mir-384	3.33503	-0.900203	0.638204	-1.41052	0.158385	NA
mir-3960	0	NA	NA	NA	NA	NA
mir-412	10.9576	0.743994	0.563732	1.31977	0.186913	NA
mir-432	0	NA	NA	NA	NA	NA
mir-448	3.68039	0.25452	0.627608	0.405541	0.68508	NA
mir-451	5.07021	0.335731	0.624482	0.537616	0.590842	NA
mir-463	0.198971	0.159991	0.292337	0.547282	0.584185	NA
mir-465	9.59501	0.506856	0.581648	0.871414	0.383528	NA
mir-471	0.198971	0.159991	0.292337	0.547282	0.584185	NA
mir-488	0.801043	0.1072	0.517818	0.207022	0.835992	NA
mir-489	8.2714	0.0566379	0.612653	0.0924469	0.926343	NA
mir-490	0.952574	-0.261303	0.503205	-0.519277	0.603567	NA
mir-491	4.05422	0.159136	0.632992	0.251403	0.801503	NA
mir-504	3.25161	0.528248	0.634536	0.832496	0.405129	NA
mir-506	1.84332	-0.265963	0.620327	-0.428746	0.668108	NA
mir-5132	2.11493	0.162438	0.604265	0.268819	0.788069	NA
mir-544	4.80893	0.399862	0.629211	0.635497	0.525104	NA
mir-551	0.220103	-0.188523	0.304043	-0.620054	0.535222	NA
mir-5615	4.92493	-0.037148	0.638312	-0.0581973	0.953591	NA
mir-568	0	NA	NA	NA	NA	NA
mir-590	0	NA	NA	NA	NA	NA
mir-592	7.85862	1.47078	0.618497	2.378	0.017407	NA
mir-599	0	NA	NA	NA	NA	NA
mir-653	1.04228	-0.416412	0.554348	-0.751175	0.452547	NA
mir-654	0	NA	NA	NA	NA	NA
mir-665	11.727	-0.0570069	0.543084	-0.104969	0.916401	NA
mir-670	0	NA	NA	NA	NA	NA
mir-6715	0.220103	-0.188523	0.304043	-0.620054	0.535222	NA
mir-675	0.25157	0.18826	0.314609	0.598393	0.549578	NA
mir-678	0	NA	NA	NA	NA	NA
mir-680	0	NA	NA	NA	NA	NA
mir-683	0	NA	NA	NA	NA	NA
mir-684	0	NA	NA	NA	NA	NA
mir-692	0	NA	NA	NA	NA	NA
mir-6967	4.03604	-1.08692	0.638176	-1.70316	0.0885382	NA
mir-703	0	NA	NA	NA	NA	NA
mir-7094	0	NA	NA	NA	NA	NA
mir-711	0	NA	NA	NA	NA	NA
mir-718	0	NA	NA	NA	NA	NA
mir-742	0	NA	NA	NA	NA	NA
mir-7578	0	NA	NA	NA	NA	NA
mir-759	0	NA	NA	NA	NA	NA
mir-761	0	NA	NA	NA	NA	NA
mir-762	0	NA	NA	NA	NA	NA
mir-763	0	NA	NA	NA	NA	NA
mir-764	0	NA	NA	NA	NA	NA
mir-767	0	NA	NA	NA	NA	NA
mir-7676	0	NA	NA	NA	NA	NA
mir-802	5.24129	-0.440268	0.633651	-0.694812	0.487173	NA
mir-8099	0	NA	NA	NA	NA	NA
mir-873	1.37275	0.600144	0.58799	1.02067	0.307411	NA
mir-874	6.36015	1.22659	0.630297	1.94606	0.0516479	NA
mir-875	0	NA	NA	NA	NA	NA
mir-876	0	NA	NA	NA	NA	NA
mir-878	2.0686	0.559598	0.625931	0.894026	0.371308	NA
mir-879	9.17999	0.0898204	0.575679	0.156025	0.876013	NA
mir-880	4.93935	1.28407	0.631804	2.03239	0.0421143	NA
mir-881	0.397941	0.285994	0.376101	0.76042	0.447003	NA
mir-883	0.25157	0.18826	0.314609	0.598393	0.549578	NA
mir-935	0	NA	NA	NA	NA	NA
mmu-miR-1187	1.73405	-0.452704	0.600332	-0.754088	0.450796	NA
mmu-miR-1190	0	NA	NA	NA	NA	NA
mmu-miR-1191b-3p	0.220103	-0.188523	0.304043	-0.620054	0.535222	NA
mmu-miR-1192	0	NA	NA	NA	NA	NA
mmu-miR-1194	0	NA	NA	NA	NA	NA
mmu-miR-1195	0	NA	NA	NA	NA	NA
mmu-miR-1258-3p	0.397941	0.285994	0.376101	0.76042	0.447003	NA
mmu-miR-1258-5p	0.769576	-0.280558	0.51679	-0.542887	0.587208	NA
mmu-miR-130c	0	NA	NA	NA	NA	NA
mmu-miR-133c	0	NA	NA	NA	NA	NA
mmu-miR-145b	1.70839	0.998752	0.578835	1.72545	0.0844463	NA
mmu-miR-1668	6.33213	0.772752	0.610045	1.26671	0.205258	NA
mmu-miR-1894-3p	0	NA	NA	NA	NA	NA
mmu-miR-1894-5p	0	NA	NA	NA	NA	NA
mmu-miR-1895	0	NA	NA	NA	NA	NA
mmu-miR-1897-3p	0	NA	NA	NA	NA	NA
mmu-miR-1897-5p	0	NA	NA	NA	NA	NA
mmu-miR-1899	0	NA	NA	NA	NA	NA
mmu-miR-1900	0	NA	NA	NA	NA	NA
mmu-miR-1901	0	NA	NA	NA	NA	NA
mmu-miR-1903	0	NA	NA	NA	NA	NA
mmu-miR-1904	0	NA	NA	NA	NA	NA
mmu-miR-1907	0	NA	NA	NA	NA	NA
mmu-miR-1927	1.62322	-0.118478	0.60777	-0.194938	0.845441	NA
mmu-miR-1928	0	NA	NA	NA	NA	NA
mmu-miR-1929-3p	0	NA	NA	NA	NA	NA
mmu-miR-1930-3p	0.670644	0.163581	0.504052	0.324531	0.745536	NA
mmu-miR-1930-5p	1.49846	-0.381218	0.561274	-0.679201	0.497011	NA
mmu-miR-1931	0.822175	-0.252533	0.521806	-0.483959	0.628415	NA
mmu-miR-1932	4.85464	-0.243824	0.63601	-0.383366	0.701449	NA
mmu-miR-1933-3p	5.02903	0.301749	0.627533	0.48085	0.630623	NA
mmu-miR-1933-5p	4.20012	0.210955	0.637318	0.331004	0.740641	NA
mmu-miR-1934-5p	9.56932	0.0443857	0.583819	0.0760264	0.939398	NA
mmu-miR-1936	0.890747	-0.0262131	0.538159	-0.0487088	0.961151	NA
mmu-miR-1938	4.8908	0.468314	0.630386	0.742901	0.457542	NA
mmu-miR-1941-3p	2.23203	0.189224	0.623865	0.30331	0.761654	NA
mmu-miR-1941-5p	3.59335	-0.415415	0.637179	-0.651959	0.514428	NA
mmu-miR-1942	0	NA	NA	NA	NA	NA
mmu-miR-1943-3p	0.220103	-0.188523	0.304043	-0.620054	0.535222	NA
mmu-miR-1946a	0	NA	NA	NA	NA	NA
mmu-miR-1946b	0.220103	-0.188523	0.304043	-0.620054	0.535222	NA
mmu-miR-1947-3p	0	NA	NA	NA	NA	NA
mmu-miR-1947-5p	8.16058	0.814728	0.59002	1.38085	0.167326	NA
mmu-miR-1948-5p	3.14234	0.423897	0.638277	0.664128	0.506608	NA
mmu-miR-1950	2.94744	0.400432	0.627289	0.638354	0.523243	NA
mmu-miR-1951	0.549473	-0.0835254	0.439645	-0.189984	0.849322	NA
mmu-miR-1952	0	NA	NA	NA	NA	NA
mmu-miR-1955-3p	4.88564	0.70641	0.632771	1.11638	0.264261	NA
mmu-miR-1955-5p	1.12008	-0.489721	0.558234	-0.877268	0.380341	NA
mmu-miR-1958	5.26981	0.881243	0.626658	1.40626	0.159648	NA
mmu-miR-195b	0	NA	NA	NA	NA	NA
mmu-miR-1960	9.53565	-0.137303	0.569348	-0.241158	0.809433	NA
mmu-miR-1961	0.450541	0.392399	0.430776	0.910912	0.362342	NA
mmu-miR-1962	0.618044	0.118691	0.462823	0.256449	0.797604	NA
mmu-miR-1963	0	NA	NA	NA	NA	NA
mmu-miR-1964-5p	1.63919	0.0405642	0.613861	0.0660805	0.947314	NA
mmu-miR-1966-3p	1.14232	0.135022	0.56624	0.238455	0.811529	NA
mmu-miR-1966-5p	4.849	-0.0324746	0.627121	-0.0517835	0.958701	NA
mmu-miR-1967	1.00001	0.252119	0.548132	0.45996	0.645545	NA
mmu-miR-1968-3p	0	NA	NA	NA	NA	NA
mmu-miR-1968-5p	7.44187	0.240529	0.592358	0.406052	0.684704	NA
mmu-miR-1969	3.78825	-0.363716	0.636877	-0.571093	0.567936	NA
mmu-miR-1970	5.66194	-0.00501949	0.615723	-0.00815219	0.993496	NA
mmu-miR-1971	0	NA	NA	NA	NA	NA
mmu-miR-1982-3p	7.16806	-0.0621735	0.608489	-0.102177	0.918616	NA
mmu-miR-1982-5p	0.397941	0.285994	0.376101	0.76042	0.447003	NA
mmu-miR-2136	0	NA	NA	NA	NA	NA
mmu-miR-2139	0	NA	NA	NA	NA	NA
mmu-miR-216c-3p	0.198971	0.159991	0.292337	0.547282	0.584185	NA
mmu-miR-216c-5p	0.198971	0.159991	0.292337	0.547282	0.584185	NA
mmu-miR-2183	0	NA	NA	NA	NA	NA
mmu-miR-219c-3p	0.198971	0.159991	0.292337	0.547282	0.584185	NA
mmu-miR-21b	0.25157	0.18826	0.314609	0.598393	0.549578	NA
mmu-miR-21c	0	NA	NA	NA	NA	NA
mmu-miR-28b	1.32015	0.584979	0.586575	0.997278	0.318629	NA
mmu-miR-290b-3p	0	NA	NA	NA	NA	NA
mmu-miR-290b-5p	0	NA	NA	NA	NA	NA
mmu-miR-292b-3p	0	NA	NA	NA	NA	NA
mmu-miR-292b-5p	0	NA	NA	NA	NA	NA
mmu-miR-3057-3p	3.0531	-0.623839	0.638313	-0.977325	0.328408	NA
mmu-miR-3058-3p	0.419074	-0.0257756	0.413207	-0.0623795	0.950261	NA
mmu-miR-3058-5p	2.16753	0.216426	0.624508	0.346554	0.728926	NA
mmu-miR-3060-3p	5.15427	0.520302	0.622644	0.835633	0.403361	NA
mmu-miR-3060-5p	0.419074	-0.0257756	0.413207	-0.0623795	0.950261	NA
mmu-miR-3062-3p	0	NA	NA	NA	NA	NA
mmu-miR-3062-5p	0.670644	0.163581	0.504052	0.324531	0.745536	NA
mmu-miR-3063-3p	0	NA	NA	NA	NA	NA
mmu-miR-3063-5p	0	NA	NA	NA	NA	NA
mmu-miR-3066-3p	6.61922	0.343199	0.615308	0.557768	0.577003	NA
mmu-miR-3067-3p	0	NA	NA	NA	NA	NA
mmu-miR-3067-5p	0	NA	NA	NA	NA	NA
mmu-miR-3069-3p	0.450541	0.392399	0.430776	0.910912	0.362342	NA
mmu-miR-3069-5p	5.52371	0.115671	0.632117	0.18299	0.854806	NA
mmu-miR-3071-3p	0	NA	NA	NA	NA	NA
mmu-miR-3071-5p	0	NA	NA	NA	NA	NA
mmu-miR-3073a-3p	0.660309	-0.47516	0.447744	-1.06123	0.288585	NA
mmu-miR-3073a-5p	0	NA	NA	NA	NA	NA
mmu-miR-3073b-3p	0	NA	NA	NA	NA	NA
mmu-miR-3073b-5p	0	NA	NA	NA	NA	NA
mmu-miR-3076-3p	11.3987	0.167767	0.565189	0.296833	0.766594	NA
mmu-miR-3076-5p	0	NA	NA	NA	NA	NA
mmu-miR-3077-3p	9.2924	-0.243669	0.586949	-0.415146	0.678035	NA
mmu-miR-3077-5p	0	NA	NA	NA	NA	NA
mmu-miR-3078-3p	0	NA	NA	NA	NA	NA
mmu-miR-3078-5p	0	NA	NA	NA	NA	NA
mmu-miR-3079-3p	0.25157	0.18826	0.314609	0.598393	0.549578	NA
mmu-miR-3080-3p	0	NA	NA	NA	NA	NA
mmu-miR-3080-5p	0	NA	NA	NA	NA	NA
mmu-miR-3081-5p	0.570605	-0.499741	0.457604	-1.09208	0.274797	NA
mmu-miR-3082-3p	11.0718	-0.0571275	0.547739	-0.104297	0.916934	NA
mmu-miR-3082-5p	0	NA	NA	NA	NA	NA
mmu-miR-3083-3p	0.25157	0.18826	0.314609	0.598393	0.549578	NA
mmu-miR-3083-5p	0.702111	0.558594	0.49027	1.13936	0.254553	NA
mmu-miR-3086-3p	0.198971	0.159991	0.292337	0.547282	0.584185	NA
mmu-miR-3087-3p	0.848482	0.659947	0.517734	1.27468	0.202421	NA
mmu-miR-3087-5p	1.95369	0.767837	0.614098	1.25035	0.211172	NA
mmu-miR-3088-3p	1.02115	-0.0843361	0.567074	-0.148721	0.881773	NA
mmu-miR-3088-5p	0	NA	NA	NA	NA	NA
mmu-miR-3089-5p	0	NA	NA	NA	NA	NA
mmu-miR-3090-3p	0	NA	NA	NA	NA	NA
mmu-miR-3090-5p	0.198971	0.159991	0.292337	0.547282	0.584185	NA
mmu-miR-3091-3p	2.92224	0.562479	0.637594	0.882189	0.377675	NA
mmu-miR-3091-5p	0.570605	-0.499741	0.457604	-1.09208	0.274797	NA
mmu-miR-3092-3p	0.198971	0.159991	0.292337	0.547282	0.584185	NA
mmu-miR-3092-5p	0	NA	NA	NA	NA	NA
mmu-miR-3093-3p	1.06858	0.433874	0.560909	0.773519	0.439216	NA
mmu-miR-3093-5p	0	NA	NA	NA	NA	NA
mmu-miR-3094-3p	1.05825	-0.170313	0.527519	-0.322857	0.746804	NA
mmu-miR-3094-5p	1.86852	-0.311097	0.600401	-0.518149	0.604354	NA
mmu-miR-3095-5p	0.198971	0.159991	0.292337	0.547282	0.584185	NA
mmu-miR-3097-3p	8.10281	0.374662	0.589058	0.636037	0.524752	NA
mmu-miR-3097-5p	0.602072	-0.0573734	0.448549	-0.127909	0.898221	NA
mmu-miR-3098-3p	3.05828	0.171403	0.638278	0.268539	0.788284	NA
mmu-miR-3098-5p	0.350502	-0.258919	0.349752	-0.740294	0.459122	NA
mmu-miR-30f	0	NA	NA	NA	NA	NA
mmu-miR-3100-3p	0.450541	0.392399	0.430776	0.910912	0.362342	NA
mmu-miR-3101-3p	1.20414	-0.0901861	0.527364	-0.171013	0.864214	NA
mmu-miR-3101-5p	2.72327	0.475326	0.636421	0.746874	0.45514	NA
mmu-miR-3102-3p.2-3p	0	NA	NA	NA	NA	NA
mmu-miR-3102-5p.2-5p	0	NA	NA	NA	NA	NA
mmu-miR-3103-3p	4.19026	-0.133354	0.63342	-0.21053	0.833254	NA
mmu-miR-3103-5p	2.60256	-0.956254	0.634853	-1.50626	0.132	NA
mmu-miR-3104-3p	0	NA	NA	NA	NA	NA
mmu-miR-3104-5p	0	NA	NA	NA	NA	NA
mmu-miR-3105-3p	0.25157	0.18826	0.314609	0.598393	0.549578	NA
mmu-miR-3105-5p	0.440206	-0.338728	0.391799	-0.864546	0.387288	NA
mmu-miR-3106-3p	0	NA	NA	NA	NA	NA
mmu-miR-3108-3p	0	NA	NA	NA	NA	NA
mmu-miR-3109-5p	2.47734	-0.00165771	0.632243	-0.00262195	0.997908	NA
mmu-miR-3110-3p	0	NA	NA	NA	NA	NA
mmu-miR-3110-5p	2.02005	-0.604289	0.604427	-0.999772	0.317421	NA
mmu-miR-3112-3p	0	NA	NA	NA	NA	NA
mmu-miR-3112-5p	0.350502	-0.258919	0.349752	-0.740294	0.459122	NA
mmu-miR-3113-3p	0	NA	NA	NA	NA	NA
mmu-miR-3113-5p	0	NA	NA	NA	NA	NA
mmu-miR-3472	0	NA	NA	NA	NA	NA
mmu-miR-3473e	4.57628	-0.877667	0.632126	-1.38844	0.165005	NA
mmu-miR-3475-5p	0	NA	NA	NA	NA	NA
mmu-miR-3620-3p	0	NA	NA	NA	NA	NA
mmu-miR-3620-5p	0.198971	0.159991	0.292337	0.547282	0.584185	NA
mmu-miR-3961	0	NA	NA	NA	NA	NA
mmu-miR-3962	0	NA	NA	NA	NA	NA
mmu-miR-3963	1.22012	0.07322	0.587455	0.124639	0.900809	NA
mmu-miR-3964	0	NA	NA	NA	NA	NA
mmu-miR-3965	0.602072	-0.0573734	0.448549	-0.127909	0.898221	NA
mmu-miR-3966	3.23268	0.909445	0.633765	1.43499	0.15129	NA
mmu-miR-3968	9.41041	-0.280356	0.569679	-0.492131	0.622627	NA
mmu-miR-3969	0	NA	NA	NA	NA	NA
mmu-miR-3970	3.01884	0.216481	0.326216	0.663614	0.506938	NA
mmu-miR-3971	0	NA	NA	NA	NA	NA
mmu-miR-453	0	NA	NA	NA	NA	NA
mmu-miR-466i-5p	0	NA	NA	NA	NA	NA
mmu-miR-468-3p	0	NA	NA	NA	NA	NA
mmu-miR-468-5p	0	NA	NA	NA	NA	NA
mmu-miR-496b	0	NA	NA	NA	NA	NA
mmu-miR-5046	0	NA	NA	NA	NA	NA
mmu-miR-5101	1.86963	0.463171	0.621529	0.745211	0.456144	NA
mmu-miR-5103	3.86448	-0.0819603	0.635491	-0.128972	0.89738	NA
mmu-miR-5104	0	NA	NA	NA	NA	NA
mmu-miR-5106	0	NA	NA	NA	NA	NA
mmu-miR-5107-3p	0	NA	NA	NA	NA	NA
mmu-miR-5107-5p	0.25157	0.18826	0.314609	0.598393	0.549578	NA
mmu-miR-5108	4.74896	-0.306365	0.630712	-0.485745	0.627148	NA
mmu-miR-5110	0	NA	NA	NA	NA	NA
mmu-miR-5112	0.570605	-0.499741	0.457604	-1.09208	0.274797	NA
mmu-miR-5113	0	NA	NA	NA	NA	NA
mmu-miR-5114	7.61923	0.391181	0.608791	0.642554	0.520513	NA
mmu-miR-5116	0	NA	NA	NA	NA	NA
mmu-miR-5118	0	NA	NA	NA	NA	NA
mmu-miR-5119	1.14232	0.135022	0.56624	0.238455	0.811529	NA
mmu-miR-5120	0	NA	NA	NA	NA	NA
mmu-miR-5121	0	NA	NA	NA	NA	NA
mmu-miR-5122	0	NA	NA	NA	NA	NA
mmu-miR-5123	5.28357	0.0368226	0.621651	0.0592336	0.952766	NA
mmu-miR-5124a	0	NA	NA	NA	NA	NA
mmu-miR-5124b	0	NA	NA	NA	NA	NA
mmu-miR-5125	0	NA	NA	NA	NA	NA
mmu-miR-5126	0.817015	0.238215	0.496057	0.480218	0.631073	NA
mmu-miR-5127	0	NA	NA	NA	NA	NA
mmu-miR-5128	4.35728	-0.251194	0.631759	-0.39761	0.690918	NA
mmu-miR-5129-3p	0.25157	0.18826	0.314609	0.598393	0.549578	NA
mmu-miR-5129-5p	10.2005	-0.701026	0.573298	-1.22279	0.221407	NA
mmu-miR-5130	0	NA	NA	NA	NA	NA
mmu-miR-5131	0	NA	NA	NA	NA	NA
mmu-miR-5133	0	NA	NA	NA	NA	NA
mmu-miR-5134-3p	3.64595	-0.389412	0.637779	-0.610575	0.541481	NA
mmu-miR-5134-5p	0.220103	-0.188523	0.304043	-0.620054	0.535222	NA
mmu-miR-5135	0	NA	NA	NA	NA	NA
mmu-miR-5136	0	NA	NA	NA	NA	NA
mmu-miR-546	0	NA	NA	NA	NA	NA
mmu-miR-5616-3p	0	NA	NA	NA	NA	NA
mmu-miR-5616-5p	0	NA	NA	NA	NA	NA
mmu-miR-5617-3p	1.74846	0.238212	0.596758	0.399177	0.689763	NA
mmu-miR-5617-5p	1.74439	0.0779402	0.61475	0.126784	0.899112	NA
mmu-miR-5618-3p	0	NA	NA	NA	NA	NA
mmu-miR-5618-5p	0	NA	NA	NA	NA	NA
mmu-miR-5619-3p	0	NA	NA	NA	NA	NA
mmu-miR-5619-5p	0	NA	NA	NA	NA	NA
mmu-miR-5620-3p	0	NA	NA	NA	NA	NA
mmu-miR-5620-5p	4.17319	0.133081	0.638196	0.208527	0.834818	NA
mmu-miR-5621-3p	4.13313	0.63763	0.634452	1.00501	0.314892	NA
mmu-miR-5621-5p	0.85928	-0.323623	0.504417	-0.641579	0.521147	NA
mmu-miR-5622-3p	1.18865	-0.255909	0.57049	-0.448577	0.653737	NA
mmu-miR-5622-5p	0	NA	NA	NA	NA	NA
mmu-miR-5623-3p	0.350502	-0.258919	0.349752	-0.740294	0.459122	NA
mmu-miR-5623-5p	2.23203	0.189224	0.623865	0.30331	0.761654	NA
mmu-miR-5624-3p	1.45619	0.0539537	0.557057	0.0968549	0.922842	NA
mmu-miR-5624-5p	0	NA	NA	NA	NA	NA
mmu-miR-5625-3p	0	NA	NA	NA	NA	NA
mmu-miR-5625-5p	0	NA	NA	NA	NA	NA
mmu-miR-5626-3p	0.220103	-0.188523	0.304043	-0.620054	0.535222	NA
mmu-miR-5626-5p	1.09895	-0.136169	0.522235	-0.260742	0.794291	NA
mmu-miR-5627-3p	0	NA	NA	NA	NA	NA
mmu-miR-5627-5p	0	NA	NA	NA	NA	NA
mmu-miR-5709-3p	0	NA	NA	NA	NA	NA
mmu-miR-5710	1.86445	-0.514174	0.609855	-0.843109	0.399167	NA
mmu-miR-6236	1.98969	-0.146163	0.625772	-0.233573	0.815317	NA
mmu-miR-6237	0	NA	NA	NA	NA	NA
mmu-miR-6238	1.01081	-0.808368	0.538783	-1.50036	0.133521	NA
mmu-miR-6239	0	NA	NA	NA	NA	NA
mmu-miR-6240	0	NA	NA	NA	NA	NA
mmu-miR-6241	0	NA	NA	NA	NA	NA
mmu-miR-6244	0	NA	NA	NA	NA	NA
mmu-miR-6335	0	NA	NA	NA	NA	NA
mmu-miR-6336	0	NA	NA	NA	NA	NA
mmu-miR-6337	0	NA	NA	NA	NA	NA
mmu-miR-6338	0	NA	NA	NA	NA	NA
mmu-miR-6339	0	NA	NA	NA	NA	NA
mmu-miR-6340	0	NA	NA	NA	NA	NA
mmu-miR-6341	0	NA	NA	NA	NA	NA
mmu-miR-6342	0	NA	NA	NA	NA	NA
mmu-miR-6343	0	NA	NA	NA	NA	NA
mmu-miR-6344	0	NA	NA	NA	NA	NA
mmu-miR-6345	0	NA	NA	NA	NA	NA
mmu-miR-6346	0	NA	NA	NA	NA	NA
mmu-miR-6347	0	NA	NA	NA	NA	NA
mmu-miR-6348	0	NA	NA	NA	NA	NA
mmu-miR-6349	0	NA	NA	NA	NA	NA
mmu-miR-6350	0	NA	NA	NA	NA	NA
mmu-miR-6351	0	NA	NA	NA	NA	NA
mmu-miR-6352	0	NA	NA	NA	NA	NA
mmu-miR-6353	0	NA	NA	NA	NA	NA
mmu-miR-6354	0	NA	NA	NA	NA	NA
mmu-miR-6355	0	NA	NA	NA	NA	NA
mmu-miR-6356	0	NA	NA	NA	NA	NA
mmu-miR-6357	0	NA	NA	NA	NA	NA
mmu-miR-6358	0	NA	NA	NA	NA	NA
mmu-miR-6359	0	NA	NA	NA	NA	NA
mmu-miR-6360	0	NA	NA	NA	NA	NA
mmu-miR-6361	0	NA	NA	NA	NA	NA
mmu-miR-6362	0	NA	NA	NA	NA	NA
mmu-miR-6363	0	NA	NA	NA	NA	NA
mmu-miR-6364	0	NA	NA	NA	NA	NA
mmu-miR-6365	0	NA	NA	NA	NA	NA
mmu-miR-6366	0	NA	NA	NA	NA	NA
mmu-miR-6367	0	NA	NA	NA	NA	NA
mmu-miR-6368	0	NA	NA	NA	NA	NA
mmu-miR-6369	0	NA	NA	NA	NA	NA
mmu-miR-6370	0	NA	NA	NA	NA	NA
mmu-miR-6371	0	NA	NA	NA	NA	NA
mmu-miR-6372	0	NA	NA	NA	NA	NA
mmu-miR-6373	0	NA	NA	NA	NA	NA
mmu-miR-6374	0	NA	NA	NA	NA	NA
mmu-miR-6375	0	NA	NA	NA	NA	NA
mmu-miR-6376	0	NA	NA	NA	NA	NA
mmu-miR-6377	0	NA	NA	NA	NA	NA
mmu-miR-6378	0	NA	NA	NA	NA	NA
mmu-miR-6379	0	NA	NA	NA	NA	NA
mmu-miR-6380	0	NA	NA	NA	NA	NA
mmu-miR-6381	0	NA	NA	NA	NA	NA
mmu-miR-6382	0	NA	NA	NA	NA	NA
mmu-miR-6383	0	NA	NA	NA	NA	NA
mmu-miR-6384	0	NA	NA	NA	NA	NA
mmu-miR-6385	0	NA	NA	NA	NA	NA
mmu-miR-6386	0	NA	NA	NA	NA	NA
mmu-miR-6387	0	NA	NA	NA	NA	NA
mmu-miR-6388	0	NA	NA	NA	NA	NA
mmu-miR-6389	0	NA	NA	NA	NA	NA
mmu-miR-6390	0	NA	NA	NA	NA	NA
mmu-miR-6391	0	NA	NA	NA	NA	NA
mmu-miR-6392-3p	0	NA	NA	NA	NA	NA
mmu-miR-6392-5p	0	NA	NA	NA	NA	NA
mmu-miR-6393	0	NA	NA	NA	NA	NA
mmu-miR-6394	0	NA	NA	NA	NA	NA
mmu-miR-6395	0	NA	NA	NA	NA	NA
mmu-miR-6396	0	NA	NA	NA	NA	NA
mmu-miR-6397	0	NA	NA	NA	NA	NA
mmu-miR-6398	0	NA	NA	NA	NA	NA
mmu-miR-6399	0.198971	0.159991	0.292337	0.547282	0.584185	NA
mmu-miR-6400	0	NA	NA	NA	NA	NA
mmu-miR-6401	0	NA	NA	NA	NA	NA
mmu-miR-6402	0	NA	NA	NA	NA	NA
mmu-miR-6403	0	NA	NA	NA	NA	NA
mmu-miR-6404	0	NA	NA	NA	NA	NA
mmu-miR-6405	0	NA	NA	NA	NA	NA
mmu-miR-6406	0	NA	NA	NA	NA	NA
mmu-miR-6407	0	NA	NA	NA	NA	NA
mmu-miR-6408	0	NA	NA	NA	NA	NA
mmu-miR-6409	0	NA	NA	NA	NA	NA
mmu-miR-6410	0	NA	NA	NA	NA	NA
mmu-miR-6411	0	NA	NA	NA	NA	NA
mmu-miR-6413	0	NA	NA	NA	NA	NA
mmu-miR-6414	0	NA	NA	NA	NA	NA
mmu-miR-6415	0	NA	NA	NA	NA	NA
mmu-miR-6416-3p	0	NA	NA	NA	NA	NA
mmu-miR-6416-5p	0	NA	NA	NA	NA	NA
mmu-miR-6417	0	NA	NA	NA	NA	NA
mmu-miR-6418-5p	0	NA	NA	NA	NA	NA
mmu-miR-6419	0	NA	NA	NA	NA	NA
mmu-miR-6420	0	NA	NA	NA	NA	NA
mmu-miR-6481	0	NA	NA	NA	NA	NA
mmu-miR-6537-3p	0	NA	NA	NA	NA	NA
mmu-miR-6537-5p	0	NA	NA	NA	NA	NA
mmu-miR-6538	0.618044	0.118691	0.462823	0.256449	0.797604	NA
mmu-miR-6540-3p	7.98148	-0.0263648	0.614887	-0.0428774	0.965799	NA
mmu-miR-6541	0	NA	NA	NA	NA	NA
mmu-miR-6546-3p	0	NA	NA	NA	NA	NA
mmu-miR-6546-5p	0.549473	-0.0835254	0.439645	-0.189984	0.849322	NA
mmu-miR-669n	9.82135	-0.366089	0.598349	-0.611831	0.540649	NA
mmu-miR-6769b-3p	0	NA	NA	NA	NA	NA
mmu-miR-6769b-5p	0	NA	NA	NA	NA	NA
mmu-miR-681	0	NA	NA	NA	NA	NA
mmu-miR-682	0	NA	NA	NA	NA	NA
mmu-miR-686	0	NA	NA	NA	NA	NA
mmu-miR-687	0	NA	NA	NA	NA	NA
mmu-miR-688	0	NA	NA	NA	NA	NA
mmu-miR-6896-3p	0	NA	NA	NA	NA	NA
mmu-miR-6897-3p	0.198971	0.159991	0.292337	0.547282	0.584185	NA
mmu-miR-6897-5p	0.198971	0.159991	0.292337	0.547282	0.584185	NA
mmu-miR-6898-3p	0	NA	NA	NA	NA	NA
mmu-miR-6898-5p	0.198971	0.159991	0.292337	0.547282	0.584185	NA
mmu-miR-6899-5p	0.220103	-0.188523	0.304043	-0.620054	0.535222	NA
mmu-miR-690	1.91079	-0.939611	0.613151	-1.53243	0.125416	NA
mmu-miR-6900-5p	0.25157	0.18826	0.314609	0.598393	0.549578	NA
mmu-miR-6901-3p	6.10399	-1.89699	0.632105	-3.00107	0.00269029	NA
mmu-miR-6902-3p	1.02115	-0.0843361	0.567074	-0.148721	0.881773	NA
mmu-miR-6902-5p	0.670644	0.163581	0.504052	0.324531	0.745536	NA
mmu-miR-6903-3p	1.37275	0.600144	0.58799	1.02067	0.307411	NA
mmu-miR-6903-5p	0	NA	NA	NA	NA	NA
mmu-miR-6904-3p	1.14232	0.135022	0.56624	0.238455	0.811529	NA
mmu-miR-6904-5p	2.09489	-0.106791	0.625976	-0.170599	0.864539	NA
mmu-miR-6905-3p	0	NA	NA	NA	NA	NA
mmu-miR-6905-5p	5.39956	-0.404122	0.623168	-0.648496	0.516664	NA
mmu-miR-6906-3p	0	NA	NA	NA	NA	NA
mmu-miR-6906-5p	0	NA	NA	NA	NA	NA
mmu-miR-6907-3p	0.198971	0.159991	0.292337	0.547282	0.584185	NA
mmu-miR-6907-5p	0	NA	NA	NA	NA	NA
mmu-miR-6908-3p	0.549473	-0.0835254	0.439645	-0.189984	0.849322	NA
mmu-miR-6908-5p	0	NA	NA	NA	NA	NA
mmu-miR-6909-3p	0	NA	NA	NA	NA	NA
mmu-miR-6909-5p	5.03357	-0.385685	0.624208	-0.617879	0.536655	NA
mmu-miR-691	0	NA	NA	NA	NA	NA
mmu-miR-6910-3p	0	NA	NA	NA	NA	NA
mmu-miR-6910-5p	1.55465	-0.244104	0.549554	-0.444186	0.656908	NA
mmu-miR-6911-3p	9.28362	0.307383	0.595642	0.516052	0.605818	NA
mmu-miR-6911-5p	5.79234	-0.0292972	0.612043	-0.0478678	0.961822	NA
mmu-miR-6912-3p	0	NA	NA	NA	NA	NA
mmu-miR-6912-5p	3.48768	0.554517	0.638068	0.869056	0.384817	NA
mmu-miR-6913-3p	1.19898	0.375523	0.567776	0.661393	0.50836	NA
mmu-miR-6913-5p	2.77006	-1.01913	0.633381	-1.60903	0.10761	NA
mmu-miR-6914-3p	10.747	-0.489398	0.553412	-0.884328	0.376519	NA
mmu-miR-6914-5p	0.350502	-0.258919	0.349752	-0.740294	0.459122	NA
mmu-miR-6915-3p	0.350502	-0.258919	0.349752	-0.740294	0.459122	NA
mmu-miR-6915-5p	0.198971	0.159991	0.292337	0.547282	0.584185	NA
mmu-miR-6916-3p	0.25157	0.18826	0.314609	0.598393	0.549578	NA
mmu-miR-6916-5p	0.85928	-0.323623	0.504417	-0.641579	0.521147	NA
mmu-miR-6917-3p	0	NA	NA	NA	NA	NA
mmu-miR-6917-5p	0	NA	NA	NA	NA	NA
mmu-miR-6918-3p	0	NA	NA	NA	NA	NA
mmu-miR-6918-5p	0	NA	NA	NA	NA	NA
mmu-miR-6919-3p	0	NA	NA	NA	NA	NA
mmu-miR-6919-5p	0.198971	0.159991	0.292337	0.547282	0.584185	NA
mmu-miR-6920-3p	0	NA	NA	NA	NA	NA
mmu-miR-6920-5p	0.670644	0.163581	0.504052	0.324531	0.745536	NA
mmu-miR-6921-3p	0.596912	0.400266	0.430186	0.930448	0.352139	NA
mmu-miR-6921-5p	0.596912	0.400266	0.430186	0.930448	0.352139	NA
mmu-miR-6922-3p	0.220103	-0.188523	0.304043	-0.620054	0.535222	NA
mmu-miR-6922-5p	6.03312	0.482281	0.612317	0.787633	0.430911	NA
mmu-miR-6923-3p	0	NA	NA	NA	NA	NA
mmu-miR-6923-5p	0.198971	0.159991	0.292337	0.547282	0.584185	NA
mmu-miR-6924-3p	0	NA	NA	NA	NA	NA
mmu-miR-6924-5p	0.220103	-0.188523	0.304043	-0.620054	0.535222	NA
mmu-miR-6925-3p	0	NA	NA	NA	NA	NA
mmu-miR-6925-5p	3.11088	0.19059	0.638214	0.29863	0.765222	NA
mmu-miR-6926-3p	0	NA	NA	NA	NA	NA
mmu-miR-6926-5p	0.25157	0.18826	0.314609	0.598393	0.549578	NA
mmu-miR-6927-3p	0.989679	-0.445718	0.551044	-0.808862	0.418595	NA
mmu-miR-6927-5p	0.198971	0.159991	0.292337	0.547282	0.584185	NA
mmu-miR-6928-3p	2.70371	0.172039	0.630556	0.272836	0.784979	NA
mmu-miR-6928-5p	0	NA	NA	NA	NA	NA
mmu-miR-6929-3p	4.47847	0.74254	0.633202	1.17267	0.240926	NA
mmu-miR-6929-5p	0.220103	-0.188523	0.304043	-0.620054	0.535222	NA
mmu-miR-693-3p	0.350502	-0.258919	0.349752	-0.740294	0.459122	NA
mmu-miR-693-5p	0	NA	NA	NA	NA	NA
mmu-miR-6930-3p	0.25157	0.18826	0.314609	0.598393	0.549578	NA
mmu-miR-6930-5p	3.70151	-0.860818	0.637695	-1.34989	0.177051	NA
mmu-miR-6931-3p	0	NA	NA	NA	NA	NA
mmu-miR-6931-5p	0.350502	-0.258919	0.349752	-0.740294	0.459122	NA
mmu-miR-6932-3p	2.833	-0.524511	0.637948	-0.822184	0.410972	NA
mmu-miR-6932-5p	6.31552	0.269055	0.615719	0.436978	0.662128	NA
mmu-miR-6933-3p	0	NA	NA	NA	NA	NA
mmu-miR-6933-5p	3.85821	-0.326782	0.63827	-0.511981	0.608664	NA
mmu-miR-6934-3p	0	NA	NA	NA	NA	NA
mmu-miR-6934-5p	0.397941	0.285994	0.376101	0.76042	0.447003	NA
mmu-miR-6935-3p	2.49283	0.124539	0.635972	0.195825	0.844747	NA
mmu-miR-6935-5p	0.450541	0.392399	0.430776	0.910912	0.362342	NA
mmu-miR-6936-3p	0	NA	NA	NA	NA	NA
mmu-miR-6936-5p	0	NA	NA	NA	NA	NA
mmu-miR-6937-3p	0	NA	NA	NA	NA	NA
mmu-miR-6937-5p	0.220103	-0.188523	0.304043	-0.620054	0.535222	NA
mmu-miR-6938-3p	0.220103	-0.188523	0.304043	-0.620054	0.535222	NA
mmu-miR-6938-5p	0	NA	NA	NA	NA	NA
mmu-miR-6939-3p	3.05421	0.0277986	0.638155	0.0435609	0.965254	NA
mmu-miR-6939-5p	0	NA	NA	NA	NA	NA
mmu-miR-694	5.0079	0.46537	0.626139	0.743238	0.457337	NA
mmu-miR-6940-3p	0.471673	-0.000104377	0.424787	-0.000245715	0.999804	NA
mmu-miR-6940-5p	0	NA	NA	NA	NA	NA
mmu-miR-6941-3p	0	NA	NA	NA	NA	NA
mmu-miR-6941-5p	0	NA	NA	NA	NA	NA
mmu-miR-6942-3p	0.25157	0.18826	0.314609	0.598393	0.549578	NA
mmu-miR-6943-3p	0.869614	0.308988	0.538582	0.573707	0.566166	NA
mmu-miR-6943-5p	2.43506	-0.772613	0.626673	-1.23288	0.21762	NA
mmu-miR-6944-5p	2.39279	-0.294959	0.633485	-0.465613	0.641492	NA
mmu-miR-6945-5p	0	NA	NA	NA	NA	NA
mmu-miR-6946-3p	0.471673	-0.000104377	0.424787	-0.000245715	0.999804	NA
mmu-miR-6946-5p	1.62886	-0.508819	0.599104	-0.8493	0.395714	NA
mmu-miR-6947-3p	0	NA	NA	NA	NA	NA
mmu-miR-6947-5p	2.5603	-0.4269	0.635455	-0.671802	0.50171	NA
mmu-miR-6948-3p	1.22012	0.07322	0.587455	0.124639	0.900809	NA
mmu-miR-6948-5p	2.54073	-0.667415	0.631817	-1.05634	0.290812	NA
mmu-miR-6949-3p	0	NA	NA	NA	NA	NA
mmu-miR-6949-5p	0	NA	NA	NA	NA	NA
mmu-miR-695	0	NA	NA	NA	NA	NA
mmu-miR-6950-3p	12.6813	0.765918	0.539225	1.4204	0.15549	NA
mmu-miR-6951-3p	0	NA	NA	NA	NA	NA
mmu-miR-6951-5p	1.92223	0.484202	0.623474	0.776619	0.437383	NA
mmu-miR-6952-3p	2.71293	-0.0066245	0.637799	-0.0103865	0.991713	NA
mmu-miR-6952-5p	7.03405	-0.766092	0.60336	-1.26971	0.204188	NA
mmu-miR-6953-3p	0.397941	0.285994	0.376101	0.76042	0.447003	NA
mmu-miR-6953-5p	0	NA	NA	NA	NA	NA
mmu-miR-6954-3p	0.198971	0.159991	0.292337	0.547282	0.584185	NA
mmu-miR-6954-5p	1.00001	0.252119	0.548132	0.45996	0.645545	NA
mmu-miR-6955-3p	0	NA	NA	NA	NA	NA
mmu-miR-6955-5p	1.78039	-0.897341	0.609447	-1.47239	0.140917	NA
mmu-miR-6956-5p	0.25157	0.18826	0.314609	0.598393	0.549578	NA
mmu-miR-6957-3p	0	NA	NA	NA	NA	NA
mmu-miR-6957-5p	0	NA	NA	NA	NA	NA
mmu-miR-6958-3p	3.19494	0.434377	0.638292	0.68053	0.496169	NA
mmu-miR-6958-5p	0.838147	-0.0397864	0.501256	-0.0793733	0.936736	NA
mmu-miR-6959-3p	0.660309	-0.47516	0.447744	-1.06123	0.288585	NA
mmu-miR-6959-5p	10.5709	0.377027	0.56541	0.666821	0.504887	NA
mmu-miR-696	0	NA	NA	NA	NA	NA
mmu-miR-6960-3p	0	NA	NA	NA	NA	NA
mmu-miR-6960-5p	11.481	-0.677044	0.553996	-1.22211	0.221667	NA
mmu-miR-6961-3p	0	NA	NA	NA	NA	NA
mmu-miR-6961-5p	0	NA	NA	NA	NA	NA
mmu-miR-6962-3p	0	NA	NA	NA	NA	NA
mmu-miR-6962-5p	4.61856	-0.2818	0.630713	-0.446797	0.655022	NA
mmu-miR-6963-3p	0.25157	0.18826	0.314609	0.598393	0.549578	NA
mmu-miR-6963-5p	6.55676	0.0703327	0.611202	0.115073	0.908388	NA
mmu-miR-6964-3p	4.81346	-0.314099	0.62559	-0.502085	0.615608	NA
mmu-miR-6964-5p	3.54701	-0.144113	0.638193	-0.225814	0.821346	NA
mmu-miR-6965-3p	0.769576	-0.280558	0.51679	-0.542887	0.587208	NA
mmu-miR-6965-5p	0	NA	NA	NA	NA	NA
mmu-miR-6966-3p	1.59286	0.393402	0.601986	0.653507	0.51343	NA
mmu-miR-6966-5p	2.75474	0.686961	0.630791	1.08905	0.276133	NA
mmu-miR-6968-3p	1.27161	-0.886734	0.553272	-1.60271	0.108999	NA
mmu-miR-6968-5p	0	NA	NA	NA	NA	NA
mmu-miR-6969-3p	0	NA	NA	NA	NA	NA
mmu-miR-6969-5p	0	NA	NA	NA	NA	NA
mmu-miR-697	0	NA	NA	NA	NA	NA
mmu-miR-6970-3p	0.602072	-0.0573734	0.448549	-0.127909	0.898221	NA
mmu-miR-6970-5p	12.1616	0.398543	0.543534	0.733244	0.46341	NA
mmu-miR-6971-3p	1.26238	-0.556008	0.575205	-0.966627	0.33373	NA
mmu-miR-6971-5p	1.49689	0.0826873	0.550765	0.150132	0.880661	NA
mmu-miR-6972-5p	0.25157	0.18826	0.314609	0.598393	0.549578	NA
mmu-miR-6973a-3p	0	NA	NA	NA	NA	NA
mmu-miR-6973a-5p	0	NA	NA	NA	NA	NA
mmu-miR-6973b-3p	0	NA	NA	NA	NA	NA
mmu-miR-6973b-5p	0.198971	0.159991	0.292337	0.547282	0.584185	NA
mmu-miR-6974-3p	0	NA	NA	NA	NA	NA
mmu-miR-6974-5p	0	NA	NA	NA	NA	NA
mmu-miR-6975-3p	1.64435	-0.389057	0.597947	-0.650655	0.515269	NA
mmu-miR-6975-5p	0.602072	-0.0573734	0.448549	-0.127909	0.898221	NA
mmu-miR-6976-3p	0	NA	NA	NA	NA	NA
mmu-miR-6976-5p	8.65682	0.394082	0.585813	0.672709	0.501132	NA
mmu-miR-6977-3p	0.50314	0.336172	0.40203	0.836187	0.40305	NA
mmu-miR-6977-5p	0.723243	0.163406	0.477146	0.342465	0.732001	NA
mmu-miR-6978-5p	1.85255	-0.450564	0.587924	-0.766365	0.443459	NA
mmu-miR-6979-3p	1.40311	0.0344732	0.576047	0.0598444	0.95228	NA
mmu-miR-6979-5p	0	NA	NA	NA	NA	NA
mmu-miR-698-3p	0	NA	NA	NA	NA	NA
mmu-miR-698-5p	2.9108	-0.559833	0.637284	-0.878467	0.37969	NA
mmu-miR-6980-3p	0	NA	NA	NA	NA	NA
mmu-miR-6980-5p	0	NA	NA	NA	NA	NA
mmu-miR-6981-3p	0	NA	NA	NA	NA	NA
mmu-miR-6981-5p	0.350502	-0.258919	0.349752	-0.740294	0.459122	NA
mmu-miR-6982-3p	0	NA	NA	NA	NA	NA
mmu-miR-6982-5p	0	NA	NA	NA	NA	NA
mmu-miR-6983-3p	0	NA	NA	NA	NA	NA
mmu-miR-6983-5p	0.419074	-0.0257756	0.413207	-0.0623795	0.950261	NA
mmu-miR-6984-3p	0	NA	NA	NA	NA	NA
mmu-miR-6984-5p	2.16864	0.989791	0.622637	1.58968	0.111908	NA
mmu-miR-6985-3p	0	NA	NA	NA	NA	NA
mmu-miR-6985-5p	2.0686	0.559598	0.625931	0.894026	0.371308	NA
mmu-miR-6986-3p	0.198971	0.159991	0.292337	0.547282	0.584185	NA
mmu-miR-6986-5p	8.43044	-0.246268	0.587132	-0.419443	0.674893	NA
mmu-miR-6987-3p	0	NA	NA	NA	NA	NA
mmu-miR-6987-5p	9.54267	-0.800469	0.609607	-1.31309	0.189152	NA
mmu-miR-6988-5p	0	NA	NA	NA	NA	NA
mmu-miR-6989-3p	0.450541	0.392399	0.430776	0.910912	0.362342	NA
mmu-miR-6989-5p	0.220103	-0.188523	0.304043	-0.620054	0.535222	NA
mmu-miR-6990-3p	0	NA	NA	NA	NA	NA
mmu-miR-6990-5p	0.220103	-0.188523	0.304043	-0.620054	0.535222	NA
mmu-miR-6991-3p	0.350502	-0.258919	0.349752	-0.740294	0.459122	NA
mmu-miR-6991-5p	1.23091	-0.930573	0.560624	-1.65989	0.0969369	NA
mmu-miR-6992-3p	0	NA	NA	NA	NA	NA
mmu-miR-6992-5p	2.66034	-0.0225552	0.637434	-0.0353844	0.971773	NA
mmu-miR-6993-3p	0.220103	-0.188523	0.304043	-0.620054	0.535222	NA
mmu-miR-6993-5p	0.769576	-0.280558	0.51679	-0.542887	0.587208	NA
mmu-miR-6994-3p	1.19492	0.137669	0.533397	0.2581	0.79633	NA
mmu-miR-6994-5p	0	NA	NA	NA	NA	NA
mmu-miR-6995-3p	1.24125	-0.256414	0.589548	-0.434933	0.663611	NA
mmu-miR-6995-5p	4.929	0.0416076	0.627028	0.0663569	0.947094	NA
mmu-miR-6996-3p	0	NA	NA	NA	NA	NA
mmu-miR-6996-5p	1.99485	-0.545306	0.611108	-0.892324	0.372219	NA
mmu-miR-6997-3p	0.25157	0.18826	0.314609	0.598393	0.549578	NA
mmu-miR-6997-5p	8.56304	-0.184736	0.582709	-0.31703	0.751221	NA
mmu-miR-6998-3p	0	NA	NA	NA	NA	NA
mmu-miR-6998-5p	0	NA	NA	NA	NA	NA
mmu-miR-6999-3p	0	NA	NA	NA	NA	NA
mmu-miR-6999-5p	0	NA	NA	NA	NA	NA
mmu-miR-7000-3p	0	NA	NA	NA	NA	NA
mmu-miR-7000-5p	0.25157	0.18826	0.314609	0.598393	0.549578	NA
mmu-miR-7001-3p	0	NA	NA	NA	NA	NA
mmu-miR-7001-5p	0	NA	NA	NA	NA	NA
mmu-miR-7002-3p	0	NA	NA	NA	NA	NA
mmu-miR-7002-5p	1.07374	-0.0528189	0.549748	-0.0960784	0.923458	NA
mmu-miR-7003-3p	0	NA	NA	NA	NA	NA
mmu-miR-7003-5p	0.25157	0.18826	0.314609	0.598393	0.549578	NA
mmu-miR-7004-3p	0.198971	0.159991	0.292337	0.547282	0.584185	NA
mmu-miR-7004-5p	0.198971	0.159991	0.292337	0.547282	0.584185	NA
mmu-miR-7005-3p	0	NA	NA	NA	NA	NA
mmu-miR-7005-5p	0	NA	NA	NA	NA	NA
mmu-miR-7006-3p	0.853642	0.107311	0.491569	0.218303	0.827193	NA
mmu-miR-7006-5p	0.198971	0.159991	0.292337	0.547282	0.584185	NA
mmu-miR-7007-3p	0	NA	NA	NA	NA	NA
mmu-miR-7007-5p	0	NA	NA	NA	NA	NA
mmu-miR-7008-3p	0.549473	-0.0835254	0.439645	-0.189984	0.849322	NA
mmu-miR-7008-5p	2.08862	-0.435949	0.615586	-0.708186	0.47883	NA
mmu-miR-7009-3p	1.19898	0.375523	0.567776	0.661393	0.50836	NA
mmu-miR-7009-5p	2.03713	0.263442	0.623954	0.422214	0.672869	NA
mmu-miR-701-3p	2.55107	-0.210043	0.635506	-0.330514	0.741012	NA
mmu-miR-701-5p	12.8918	-0.523401	0.537584	-0.973618	0.330246	NA
mmu-miR-7010-3p	0	NA	NA	NA	NA	NA
mmu-miR-7010-5p	0.198971	0.159991	0.292337	0.547282	0.584185	NA
mmu-miR-7011-3p	0.350502	-0.258919	0.349752	-0.740294	0.459122	NA
mmu-miR-7011-5p	0	NA	NA	NA	NA	NA
mmu-miR-7012-3p	0	NA	NA	NA	NA	NA
mmu-miR-7012-5p	1.25722	-0.0485353	0.544582	-0.0891239	0.928983	NA
mmu-miR-7013-3p	0	NA	NA	NA	NA	NA
mmu-miR-7013-5p	1.72889	-0.0500714	0.601598	-0.0832305	0.933668	NA
mmu-miR-7014-3p	0	NA	NA	NA	NA	NA
mmu-miR-7014-5p	7.70987	-0.222639	0.598832	-0.371789	0.71005	NA
mmu-miR-7015-3p	9.12332	0.0157005	0.570314	0.0275296	0.978037	NA
mmu-miR-7015-5p	0.822175	-0.252533	0.521806	-0.483959	0.628415	NA
mmu-miR-7016-3p	0	NA	NA	NA	NA	NA
mmu-miR-7016-5p	0.968546	-0.100268	0.543771	-0.184393	0.853705	NA
mmu-miR-7017-3p	0	NA	NA	NA	NA	NA
mmu-miR-7017-5p	2.94337	0.335956	0.638222	0.526394	0.598615	NA
mmu-miR-7018-3p	1.93302	-0.34659	0.622068	-0.557158	0.577419	NA
mmu-miR-7018-5p	0.748443	0.0634403	0.48029	0.132088	0.894915	NA
mmu-miR-7019-3p	0	NA	NA	NA	NA	NA
mmu-miR-7019-5p	0	NA	NA	NA	NA	NA
mmu-miR-7020-3p	0	NA	NA	NA	NA	NA
mmu-miR-7020-5p	1.86445	-0.514174	0.609855	-0.843109	0.399167	NA
mmu-miR-7021-3p	0.701004	-0.459226	0.442195	-1.03851	0.29903	NA
mmu-miR-7021-5p	3.20463	-0.882403	0.638234	-1.38257	0.166797	NA
mmu-miR-7022-3p	0	NA	NA	NA	NA	NA
mmu-miR-7022-5p	1.79229	-0.680594	0.573768	-1.18618	0.23555	NA
mmu-miR-7023-3p	0	NA	NA	NA	NA	NA
mmu-miR-7023-5p	0.198971	0.159991	0.292337	0.547282	0.584185	NA
mmu-miR-7024-3p	0	NA	NA	NA	NA	NA
mmu-miR-7024-5p	10.2508	0.281374	0.561609	0.501014	0.616361	NA
mmu-miR-7025-3p	3.90785	0.0910811	0.636266	0.143149	0.886172	NA
mmu-miR-7025-5p	0	NA	NA	NA	NA	NA
mmu-miR-7026-3p	1.02115	-0.0843361	0.567074	-0.148721	0.881773	NA
mmu-miR-7026-5p	0	NA	NA	NA	NA	NA
mmu-miR-7027-3p	0.790708	-0.666891	0.507033	-1.31528	0.188416	NA
mmu-miR-7027-5p	1.49799	1.0232	0.584392	1.75088	0.0799669	NA
mmu-miR-7028-3p	0	NA	NA	NA	NA	NA
mmu-miR-7028-5p	1.58659	0.0156168	0.591796	0.0263889	0.978947	NA
mmu-miR-7029-3p	1.02115	-0.0843361	0.567074	-0.148721	0.881773	NA
mmu-miR-7029-5p	0	NA	NA	NA	NA	NA
mmu-miR-7030-3p	0.911879	-0.295112	0.508855	-0.579954	0.561946	NA
mmu-miR-7030-5p	0	NA	NA	NA	NA	NA
mmu-miR-7031-3p	0	NA	NA	NA	NA	NA
mmu-miR-7031-5p	0.670644	0.163581	0.504052	0.324531	0.745536	NA
mmu-miR-7032-3p	1.16752	0.0408294	0.561438	0.072723	0.942027	NA
mmu-miR-7032-5p	0	NA	NA	NA	NA	NA
mmu-miR-7033-3p	1.46135	-0.402856	0.6034	-0.667644	0.504361	NA
mmu-miR-7033-5p	8.93922	-0.276005	0.581331	-0.474781	0.634943	NA
mmu-miR-7034-3p	0	NA	NA	NA	NA	NA
mmu-miR-7034-5p	2.4047	-0.297457	0.63025	-0.471967	0.636951	NA
mmu-miR-7035-5p	0	NA	NA	NA	NA	NA
mmu-miR-7036a-3p	0.198971	0.159991	0.292337	0.547282	0.584185	NA
mmu-miR-7036a-5p	0.748443	0.0634403	0.48029	0.132088	0.894915	NA
mmu-miR-7036b-3p	0.198971	0.159991	0.292337	0.547282	0.584185	NA
mmu-miR-7036b-5p	6.08572	0.492017	0.611752	0.804276	0.421238	NA
mmu-miR-7037-3p	0	NA	NA	NA	NA	NA
mmu-miR-7037-5p	0.50314	0.336172	0.40203	0.836187	0.40305	NA
mmu-miR-7038-3p	0	NA	NA	NA	NA	NA
mmu-miR-7038-5p	10.0799	-0.51225	0.56506	-0.906541	0.36465	NA
mmu-miR-7039-3p	0.198971	0.159991	0.292337	0.547282	0.584185	NA
mmu-miR-7039-5p	0.25157	0.18826	0.314609	0.598393	0.549578	NA
mmu-miR-704	2.94385	0.262799	0.624249	0.420983	0.673767	NA
mmu-miR-7040-3p	1.26756	0.542535	0.576455	0.941157	0.346624	NA
mmu-miR-7041-3p	0	NA	NA	NA	NA	NA
mmu-miR-7041-5p	4.12233	1.30591	0.637145	2.04963	0.0404006	NA
mmu-miR-7042-3p	1.59286	0.393402	0.601986	0.653507	0.51343	NA
mmu-miR-7042-5p	1.44022	-0.0969846	0.60475	-0.160371	0.872589	NA
mmu-miR-7043-3p	5.43399	-0.587903	0.628412	-0.935538	0.349511	NA
mmu-miR-7043-5p	0	NA	NA	NA	NA	NA
mmu-miR-7044-3p	0	NA	NA	NA	NA	NA
mmu-miR-7044-5p	0	NA	NA	NA	NA	NA
mmu-miR-7045-3p	0.350502	-0.258919	0.349752	-0.740294	0.459122	NA
mmu-miR-7045-5p	0.350502	-0.258919	0.349752	-0.740294	0.459122	NA
mmu-miR-7046-3p	8.22113	-0.535101	0.588788	-0.908819	0.363446	NA
mmu-miR-7046-5p	0.198971	0.159991	0.292337	0.547282	0.584185	NA
mmu-miR-7047-3p	0	NA	NA	NA	NA	NA
mmu-miR-7047-5p	0	NA	NA	NA	NA	NA
mmu-miR-7048-3p	0	NA	NA	NA	NA	NA
mmu-miR-7048-5p	0	NA	NA	NA	NA	NA
mmu-miR-7049-3p	0	NA	NA	NA	NA	NA
mmu-miR-7049-5p	9.84609	0.0627004	0.572489	0.109522	0.912788	NA
mmu-miR-705	0	NA	NA	NA	NA	NA
mmu-miR-7050-3p	0	NA	NA	NA	NA	NA
mmu-miR-7050-5p	0.25157	0.18826	0.314609	0.598393	0.549578	NA
mmu-miR-7051-3p	0	NA	NA	NA	NA	NA
mmu-miR-7051-5p	2.91191	0.0963085	0.638298	0.150883	0.880068	NA
mmu-miR-7052-3p	1.62886	-0.508819	0.599104	-0.8493	0.395714	NA
mmu-miR-7052-5p	1.64842	-0.17128	0.557663	-0.307138	0.758738	NA
mmu-miR-7053-3p	0	NA	NA	NA	NA	NA
mmu-miR-7053-5p	0.419074	-0.0257756	0.413207	-0.0623795	0.950261	NA
mmu-miR-7054-3p	0.350502	-0.258919	0.349752	-0.740294	0.459122	NA
mmu-miR-7054-5p	11.01	0.459175	0.56431	0.813692	0.415821	NA
mmu-miR-7055-3p	0	NA	NA	NA	NA	NA
mmu-miR-7055-5p	0	NA	NA	NA	NA	NA
mmu-miR-7056-3p	0	NA	NA	NA	NA	NA
mmu-miR-7056-5p	0	NA	NA	NA	NA	NA
mmu-miR-7057-3p	0.911879	-0.295112	0.508855	-0.579954	0.561946	NA
mmu-miR-7057-5p	0.989679	-0.445718	0.551044	-0.808862	0.418595	NA
mmu-miR-7058-3p	0	NA	NA	NA	NA	NA
mmu-miR-7058-5p	0	NA	NA	NA	NA	NA
mmu-miR-7059-3p	0.25157	0.18826	0.314609	0.598393	0.549578	NA
mmu-miR-7059-5p	4.24239	0.81131	0.633674	1.28033	0.20043	NA
mmu-miR-706	0	NA	NA	NA	NA	NA
mmu-miR-7060-3p	1.10005	0.823647	0.553738	1.48743	0.136901	NA
mmu-miR-7060-5p	6.15992	0.339847	0.615496	0.552151	0.580845	NA
mmu-miR-7061-3p	0	NA	NA	NA	NA	NA
mmu-miR-7061-5p	3.33614	-0.24458	0.638127	-0.383277	0.701514	NA
mmu-miR-7062-3p	0	NA	NA	NA	NA	NA
mmu-miR-7062-5p	0.198971	0.159991	0.292337	0.547282	0.584185	NA
mmu-miR-7063-3p	1.76959	-0.00354872	0.615364	-0.00576685	0.995399	NA
mmu-miR-7063-5p	1.47169	0.232182	0.605307	0.383578	0.701291	NA
mmu-miR-7064-3p	0	NA	NA	NA	NA	NA
mmu-miR-7064-5p	0	NA	NA	NA	NA	NA
mmu-miR-7065-5p	0.602072	-0.0573734	0.448549	-0.127909	0.898221	NA
mmu-miR-7066-3p	0	NA	NA	NA	NA	NA
mmu-miR-7066-5p	0	NA	NA	NA	NA	NA
mmu-miR-7067-3p	0.440206	-0.338728	0.391799	-0.864546	0.387288	NA
mmu-miR-7067-5p	0	NA	NA	NA	NA	NA
mmu-miR-7068-3p	6.3481	0.825368	0.613841	1.3446	0.178756	NA
mmu-miR-7068-5p	3.17945	0.305045	0.638313	0.477892	0.632727	NA
mmu-miR-7069-3p	0.549473	-0.0835254	0.439645	-0.189984	0.849322	NA
mmu-miR-7069-5p	0.748443	0.0634403	0.48029	0.132088	0.894915	NA
mmu-miR-707	0	NA	NA	NA	NA	NA
mmu-miR-7070-3p	3.20012	1.26825	0.636048	1.99395	0.0461578	NA
mmu-miR-7070-5p	9.20926	0.0882797	0.617868	0.142878	0.886387	NA
mmu-miR-7071-3p	1.30982	-0.0408136	0.58035	-0.0703258	0.943934	NA
mmu-miR-7071-5p	0.790708	-0.666891	0.507033	-1.31528	0.188416	NA
mmu-miR-7072-3p	0	NA	NA	NA	NA	NA
mmu-miR-7072-5p	0	NA	NA	NA	NA	NA
mmu-miR-7073-3p	0	NA	NA	NA	NA	NA
mmu-miR-7073-5p	3.38358	0.086357	0.637292	0.135506	0.892212	NA
mmu-miR-7074-3p	5.2773	-0.172873	0.631483	-0.273757	0.784272	NA
mmu-miR-7074-5p	0	NA	NA	NA	NA	NA
mmu-miR-7075-3p	1.19492	0.137669	0.533397	0.2581	0.79633	NA
mmu-miR-7075-5p	0.419074	-0.0257756	0.413207	-0.0623795	0.950261	NA
mmu-miR-7076-3p	0	NA	NA	NA	NA	NA
mmu-miR-7076-5p	0	NA	NA	NA	NA	NA
mmu-miR-7077-3p	0	NA	NA	NA	NA	NA
mmu-miR-7077-5p	0	NA	NA	NA	NA	NA
mmu-miR-7078-3p	0	NA	NA	NA	NA	NA
mmu-miR-7078-5p	1.15265	0.839137	0.55646	1.50799	0.131557	NA
mmu-miR-7079-3p	3.26351	0.549933	0.638211	0.86168	0.388864	NA
mmu-miR-7079-5p	0	NA	NA	NA	NA	NA
mmu-miR-7080-3p	0	NA	NA	NA	NA	NA
mmu-miR-7080-5p	1.68145	-0.529149	0.612619	-0.86375	0.387725	NA
mmu-miR-7081-3p	0	NA	NA	NA	NA	NA
mmu-miR-7081-5p	0	NA	NA	NA	NA	NA
mmu-miR-7082-3p	0	NA	NA	NA	NA	NA
mmu-miR-7082-5p	0.220103	-0.188523	0.304043	-0.620054	0.535222	NA
mmu-miR-7083-3p	1.39389	0.272977	0.583306	0.467982	0.639797	NA
mmu-miR-7084-3p	0	NA	NA	NA	NA	NA
mmu-miR-7085-3p	0.419074	-0.0257756	0.413207	-0.0623795	0.950261	NA
mmu-miR-7085-5p	0	NA	NA	NA	NA	NA
mmu-miR-7086-3p	0	NA	NA	NA	NA	NA
mmu-miR-7086-5p	0	NA	NA	NA	NA	NA
mmu-miR-7087-3p	0.198971	0.159991	0.292337	0.547282	0.584185	NA
mmu-miR-7087-5p	1.02115	-0.0843361	0.567074	-0.148721	0.881773	NA
mmu-miR-7088-3p	0	NA	NA	NA	NA	NA
mmu-miR-7088-5p	0	NA	NA	NA	NA	NA
mmu-miR-7089-3p	0.801043	0.1072	0.517818	0.207022	0.835992	NA
mmu-miR-7089-5p	0.450541	0.392399	0.430776	0.910912	0.362342	NA
mmu-miR-709	2.46026	-0.855729	0.626835	-1.36516	0.172204	NA
mmu-miR-7090-3p	1.57062	-0.139973	0.607089	-0.230565	0.817653	NA
mmu-miR-7090-5p	0	NA	NA	NA	NA	NA
mmu-miR-7091-3p	0.602072	-0.0573734	0.448549	-0.127909	0.898221	NA
mmu-miR-7091-5p	6.42478	-0.304418	0.60846	-0.50031	0.616857	NA
mmu-miR-7092-3p	6.06678	0.697954	0.626996	1.11317	0.265634	NA
mmu-miR-7092-5p	0.198971	0.159991	0.292337	0.547282	0.584185	NA
mmu-miR-7093-5p	0.198971	0.159991	0.292337	0.547282	0.584185	NA
mmu-miR-7094b-2-5p	0	NA	NA	NA	NA	NA
mmu-miR-710	0	NA	NA	NA	NA	NA
mmu-miR-7115-3p	0	NA	NA	NA	NA	NA
mmu-miR-7115-5p	0	NA	NA	NA	NA	NA
mmu-miR-7116-3p	0	NA	NA	NA	NA	NA
mmu-miR-7116-5p	0	NA	NA	NA	NA	NA
mmu-miR-7117-3p	0	NA	NA	NA	NA	NA
mmu-miR-7117-5p	2.24015	-0.738289	0.618849	-1.193	0.232868	NA
mmu-miR-7118-3p	0.769576	-0.280558	0.51679	-0.542887	0.587208	NA
mmu-miR-7118-5p	3.97532	-0.333628	0.634001	-0.526226	0.598731	NA
mmu-miR-7119-3p	0.25157	0.18826	0.314609	0.598393	0.549578	NA
mmu-miR-7119-5p	0	NA	NA	NA	NA	NA
mmu-miR-712-3p	0	NA	NA	NA	NA	NA
mmu-miR-712-5p	0.198971	0.159991	0.292337	0.547282	0.584185	NA
mmu-miR-713	0	NA	NA	NA	NA	NA
mmu-miR-714	0	NA	NA	NA	NA	NA
mmu-miR-717	0	NA	NA	NA	NA	NA
mmu-miR-719	0	NA	NA	NA	NA	NA
mmu-miR-721	0	NA	NA	NA	NA	NA
mmu-miR-7210-3p	0	NA	NA	NA	NA	NA
mmu-miR-7210-5p	0	NA	NA	NA	NA	NA
mmu-miR-7211-3p	0.419074	-0.0257756	0.413207	-0.0623795	0.950261	NA
mmu-miR-7211-5p	0	NA	NA	NA	NA	NA
mmu-miR-7212-3p	0	NA	NA	NA	NA	NA
mmu-miR-7212-5p	1.16752	0.0408294	0.561438	0.072723	0.942027	NA
mmu-miR-7213-3p	0	NA	NA	NA	NA	NA
mmu-miR-7213-5p	1.64952	0.630665	0.601887	1.04781	0.294725	NA
mmu-miR-7214-3p	0	NA	NA	NA	NA	NA
mmu-miR-7214-5p	0	NA	NA	NA	NA	NA
mmu-miR-7215-3p	0	NA	NA	NA	NA	NA
mmu-miR-7215-5p	0	NA	NA	NA	NA	NA
mmu-miR-7216-3p	0	NA	NA	NA	NA	NA
mmu-miR-7216-5p	0	NA	NA	NA	NA	NA
mmu-miR-7217-3p	0	NA	NA	NA	NA	NA
mmu-miR-7217-5p	0	NA	NA	NA	NA	NA
mmu-miR-7218-3p	0	NA	NA	NA	NA	NA
mmu-miR-7218-5p	0	NA	NA	NA	NA	NA
mmu-miR-7219-3p	4.41443	-0.100725	0.637254	-0.158061	0.874409	NA
mmu-miR-7219-5p	0.198971	0.159991	0.292337	0.547282	0.584185	NA
mmu-miR-7220-3p	0.198971	0.159991	0.292337	0.547282	0.584185	NA
mmu-miR-7220-5p	4.55561	-1.81922	0.637871	-2.85202	0.00434425	NA
mmu-miR-7221-3p	0	NA	NA	NA	NA	NA
mmu-miR-7221-5p	0	NA	NA	NA	NA	NA
mmu-miR-7222-3p	0	NA	NA	NA	NA	NA
mmu-miR-7222-5p	0	NA	NA	NA	NA	NA
mmu-miR-7223-3p	0	NA	NA	NA	NA	NA
mmu-miR-7223-5p	0	NA	NA	NA	NA	NA
mmu-miR-7224-3p	9.72318	-0.58895	0.575309	-1.02371	0.305972	NA
mmu-miR-7224-5p	0	NA	NA	NA	NA	NA
mmu-miR-7225-3p	0	NA	NA	NA	NA	NA
mmu-miR-7225-5p	0	NA	NA	NA	NA	NA
mmu-miR-7226-5p	0	NA	NA	NA	NA	NA
mmu-miR-7227-3p	4.63046	-0.28821	0.631701	-0.456245	0.648214	NA
mmu-miR-7227-5p	0	NA	NA	NA	NA	NA
mmu-miR-7228-3p	0	NA	NA	NA	NA	NA
mmu-miR-7228-5p	0.220103	-0.188523	0.304043	-0.620054	0.535222	NA
mmu-miR-7229-3p	0	NA	NA	NA	NA	NA
mmu-miR-7229-5p	0	NA	NA	NA	NA	NA
mmu-miR-7230-3p	0	NA	NA	NA	NA	NA
mmu-miR-7230-5p	0	NA	NA	NA	NA	NA
mmu-miR-7231-3p	0	NA	NA	NA	NA	NA
mmu-miR-7231-5p	7.07945	-0.295754	0.605002	-0.488848	0.624949	NA
mmu-miR-7232-3p	0	NA	NA	NA	NA	NA
mmu-miR-7232-5p	0	NA	NA	NA	NA	NA
mmu-miR-7233-3p	0	NA	NA	NA	NA	NA
mmu-miR-7233-5p	0	NA	NA	NA	NA	NA
mmu-miR-7234-3p	0	NA	NA	NA	NA	NA
mmu-miR-7234-5p	0	NA	NA	NA	NA	NA
mmu-miR-7235-3p	5.60149	-0.662286	0.627597	-1.05527	0.2913	NA
mmu-miR-7235-5p	0	NA	NA	NA	NA	NA
mmu-miR-7236-3p	7.75305	-0.480247	0.613803	-0.782412	0.433972	NA
mmu-miR-7236-5p	0	NA	NA	NA	NA	NA
mmu-miR-7237-3p	1.80263	-0.257574	0.600391	-0.42901	0.667916	NA
mmu-miR-7237-5p	1.51395	-0.33762	0.589618	-0.572609	0.566909	NA
mmu-miR-7238-3p	0	NA	NA	NA	NA	NA
mmu-miR-7238-5p	0.350502	-0.258919	0.349752	-0.740294	0.459122	NA
mmu-miR-7239-3p	0	NA	NA	NA	NA	NA
mmu-miR-7239-5p	0	NA	NA	NA	NA	NA
mmu-miR-7240-3p	0	NA	NA	NA	NA	NA
mmu-miR-7240-5p	2.91817	0.380442	0.636174	0.598016	0.549829	NA
mmu-miR-7241-3p	0	NA	NA	NA	NA	NA
mmu-miR-7241-5p	0	NA	NA	NA	NA	NA
mmu-miR-7242-3p	0	NA	NA	NA	NA	NA
mmu-miR-7242-5p	0	NA	NA	NA	NA	NA
mmu-miR-7243-3p	0	NA	NA	NA	NA	NA
mmu-miR-7243-5p	0	NA	NA	NA	NA	NA
mmu-miR-741-3p	3.67743	0.7289	0.638123	1.14226	0.253347	NA
mmu-miR-741-5p	0	NA	NA	NA	NA	NA
mmu-miR-7646-3p	0	NA	NA	NA	NA	NA
mmu-miR-7646-5p	0.25157	0.18826	0.314609	0.598393	0.549578	NA
mmu-miR-7647-3p	0.570605	-0.499741	0.457604	-1.09208	0.274797	NA
mmu-miR-7647-5p	0	NA	NA	NA	NA	NA
mmu-miR-7648-3p	6.78563	0.496001	0.626	0.792333	0.428166	NA
mmu-miR-7648-5p	0	NA	NA	NA	NA	NA
mmu-miR-7649-3p	2.81815	1.23526	0.633088	1.95116	0.0510379	NA
mmu-miR-7649-5p	1.40422	0.955712	0.575089	1.66185	0.096543	NA
mmu-miR-7650-3p	0	NA	NA	NA	NA	NA
mmu-miR-7650-5p	0	NA	NA	NA	NA	NA
mmu-miR-7651-3p	0	NA	NA	NA	NA	NA
mmu-miR-7651-5p	0.25157	0.18826	0.314609	0.598393	0.549578	NA
mmu-miR-7652-3p	0.419074	-0.0257756	0.413207	-0.0623795	0.950261	NA
mmu-miR-7652-5p	5.60665	-0.933074	0.628203	-1.48531	0.137463	NA
mmu-miR-7653-3p	0	NA	NA	NA	NA	NA
mmu-miR-7653-5p	2.0794	-0.230473	0.627006	-0.367576	0.713189	NA
mmu-miR-7654-3p	0.198971	0.159991	0.292337	0.547282	0.584185	NA
mmu-miR-7654-5p	5.21704	-0.33977	0.633248	-0.536551	0.591578	NA
mmu-miR-7655-3p	2.99377	0.0160829	0.345291	0.0465777	0.96285	NA
mmu-miR-7655-5p	3.17427	-0.435571	0.638314	-0.682377	0.495	NA
mmu-miR-7656-3p	0.570605	-0.499741	0.457604	-1.09208	0.274797	NA
mmu-miR-7656-5p	1.10005	0.823647	0.553738	1.48743	0.136901	NA
mmu-miR-7657-3p	0	NA	NA	NA	NA	NA
mmu-miR-7657-5p	0	NA	NA	NA	NA	NA
mmu-miR-7658-3p	0.198971	0.159991	0.292337	0.547282	0.584185	NA
mmu-miR-7659-3p	0	NA	NA	NA	NA	NA
mmu-miR-7659-5p	0.890747	-0.0262131	0.538159	-0.0487088	0.961151	NA
mmu-miR-7660-3p	0.921107	-0.715317	0.518848	-1.37866	0.167998	NA
mmu-miR-7660-5p	0	NA	NA	NA	NA	NA
mmu-miR-7661-3p	3.36808	-0.0137752	0.63829	-0.0215815	0.982782	NA
mmu-miR-7661-5p	0	NA	NA	NA	NA	NA
mmu-miR-7662-3p	0.25157	0.18826	0.314609	0.598393	0.549578	NA
mmu-miR-7662-5p	0.220103	-0.188523	0.304043	-0.620054	0.535222	NA
mmu-miR-7663-3p	2.1738	0.598199	0.628549	0.951713	0.341243	NA
mmu-miR-7663-5p	0	NA	NA	NA	NA	NA
mmu-miR-7664-3p	1.47058	-0.661059	0.581673	-1.13648	0.255756	NA
mmu-miR-7664-5p	0	NA	NA	NA	NA	NA
mmu-miR-7665-3p	0	NA	NA	NA	NA	NA
mmu-miR-7665-5p	0.198971	0.159991	0.292337	0.547282	0.584185	NA
mmu-miR-7666-3p	1.25158	0.407871	0.575666	0.70852	0.478622	NA
mmu-miR-7666-5p	0	NA	NA	NA	NA	NA
mmu-miR-7667-3p	3.40582	0.425997	0.636769	0.668997	0.503497	NA
mmu-miR-7667-5p	0.198971	0.159991	0.292337	0.547282	0.584185	NA
mmu-miR-7668-3p	4.76961	-0.470365	0.636492	-0.738997	0.459909	NA
mmu-miR-7668-5p	0	NA	NA	NA	NA	NA
mmu-miR-7669-3p	1.60835	0.438884	0.552621	0.794187	0.427087	NA
mmu-miR-7669-5p	0.198971	0.159991	0.292337	0.547282	0.584185	NA
mmu-miR-7670-3p	0	NA	NA	NA	NA	NA
mmu-miR-7670-5p	0.220103	-0.188523	0.304043	-0.620054	0.535222	NA
mmu-miR-7671-3p	0.570605	-0.499741	0.457604	-1.09208	0.274797	NA
mmu-miR-7671-5p	0	NA	NA	NA	NA	NA
mmu-miR-7672-3p	1.49689	0.0826873	0.550765	0.150132	0.880661	NA
mmu-miR-7672-5p	1.31905	-0.298978	0.575415	-0.519586	0.603352	NA
mmu-miR-7673-3p	0	NA	NA	NA	NA	NA
mmu-miR-7673-5p	1.79072	-0.288467	0.619993	-0.465275	0.641735	NA
mmu-miR-7674-3p	0.198971	0.159991	0.292337	0.547282	0.584185	NA
mmu-miR-7674-5p	1.62322	-0.118478	0.60777	-0.194938	0.845441	NA
mmu-miR-7675-3p	0.471673	-0.000104377	0.424787	-0.000245715	0.999804	NA
mmu-miR-7675-5p	0.618044	0.118691	0.462823	0.256449	0.797604	NA
mmu-miR-7677-3p	2.5866	0.179244	0.633317	0.283024	0.777159	NA
mmu-miR-7677-5p	0	NA	NA	NA	NA	NA
mmu-miR-7678-3p	1.92849	0.780354	0.599841	1.30093	0.193281	NA
mmu-miR-7678-5p	0.198971	0.159991	0.292337	0.547282	0.584185	NA
mmu-miR-7679-3p	1.14232	0.135022	0.56624	0.238455	0.811529	NA
mmu-miR-7680-3p	4.65224	0.810398	0.636704	1.2728	0.203089	NA
mmu-miR-7680-5p	0	NA	NA	NA	NA	NA
mmu-miR-7681-3p	0.549473	-0.0835254	0.439645	-0.189984	0.849322	NA
mmu-miR-7681-5p	0	NA	NA	NA	NA	NA
mmu-miR-7682-3p	1.07374	-0.0528189	0.549748	-0.0960784	0.923458	NA
mmu-miR-7682-5p	0.769576	-0.280558	0.51679	-0.542887	0.587208	NA
mmu-miR-7683-3p	0	NA	NA	NA	NA	NA
mmu-miR-7683-5p	0	NA	NA	NA	NA	NA
mmu-miR-7684-3p	0	NA	NA	NA	NA	NA
mmu-miR-7684-5p	0	NA	NA	NA	NA	NA
mmu-miR-7685-3p	1.06858	0.433874	0.560909	0.773519	0.439216	NA
mmu-miR-7685-5p	0	NA	NA	NA	NA	NA
mmu-miR-7686-3p	0	NA	NA	NA	NA	NA
mmu-miR-7686-5p	0	NA	NA	NA	NA	NA
mmu-miR-7687-3p	0.639177	-0.187871	0.468287	-0.401188	0.688282	NA
mmu-miR-7688-3p	0.25157	0.18826	0.314609	0.598393	0.549578	NA
mmu-miR-7689-3p	1.47169	0.232182	0.605307	0.383578	0.701291	NA
mmu-miR-7689-5p	0	NA	NA	NA	NA	NA
mmu-miR-804	0	NA	NA	NA	NA	NA
mmu-miR-8090	0.618044	0.118691	0.462823	0.256449	0.797604	NA
mmu-miR-8091	0.397941	0.285994	0.376101	0.76042	0.447003	NA
mmu-miR-8092	0.618044	0.118691	0.462823	0.256449	0.797604	NA
mmu-miR-8093	2.36133	-0.575308	0.632952	-0.908928	0.363388	NA
mmu-miR-8094	0	NA	NA	NA	NA	NA
mmu-miR-8095	0	NA	NA	NA	NA	NA
mmu-miR-8096	0	NA	NA	NA	NA	NA
mmu-miR-8097	1.10005	0.823647	0.553738	1.48743	0.136901	NA
mmu-miR-8098	0	NA	NA	NA	NA	NA
mmu-miR-8100	5.20873	-0.267263	0.634436	-0.421261	0.673564	NA
mmu-miR-8101	0	NA	NA	NA	NA	NA
mmu-miR-8102	1.18865	-0.255909	0.57049	-0.448577	0.653737	NA
mmu-miR-8103	6.80787	0.806615	0.612146	1.31768	0.187609	NA
mmu-miR-8104	0	NA	NA	NA	NA	NA
mmu-miR-8105	2.5351	-0.348355	0.634404	-0.549106	0.582933	NA
mmu-miR-8106	0.25157	0.18826	0.314609	0.598393	0.549578	NA
mmu-miR-8107	0.450541	0.392399	0.430776	0.910912	0.362342	NA
mmu-miR-8108	1.54026	0.377737	0.601203	0.628302	0.529806	NA
mmu-miR-8109	0	NA	NA	NA	NA	NA
mmu-miR-8110	0	NA	NA	NA	NA	NA
mmu-miR-8111	1.37275	0.600144	0.58799	1.02067	0.307411	NA
mmu-miR-8112	3.25207	-0.495222	0.637966	-0.776251	0.437601	NA
mmu-miR-8113	0	NA	NA	NA	NA	NA
mmu-miR-8114	6.10981	0.0174547	0.625285	0.0279147	0.97773	NA
mmu-miR-8115	0	NA	NA	NA	NA	NA
mmu-miR-8116	0.989679	-0.445718	0.551044	-0.808862	0.418595	NA
mmu-miR-8117	0.596912	0.400266	0.430186	0.930448	0.352139	NA
mmu-miR-8118	0	NA	NA	NA	NA	NA
mmu-miR-8119	0	NA	NA	NA	NA	NA
mmu-miR-8120	5.07021	0.335731	0.624482	0.537616	0.590842	NA
mmu-miR-882	0	NA	NA	NA	NA	NA
mmu-miR-9768-3p	0	NA	NA	NA	NA	NA
mmu-miR-9768-5p	0	NA	NA	NA	NA	NA
mmu-miR-9769-3p	4.22689	-0.222934	0.632728	-0.352338	0.724585	NA
mmu-miR-9769-5p	0	NA	NA	NA	NA	NA

## Sheet: human control vs ET1
The differential expression analysis for known miRNA families between different treatments for human dataset using mirPRo and DESeq2
	baseMean	log2FoldChange	lfcSE	stat	pvalue	padj
mir-1	117787	2.32573	0.0625828	37.1624	2.76366e-302	9.75572e-300
mir-208	2451.18	3.08781	0.0902159	34.2269	9.61308e-257	1.69671e-254
mir-143	23768.1	2.39046	0.0708549	33.7374	1.63421e-249	1.92292e-247
mir-378	8928.26	-1.81819	0.0567877	-32.0174	6.24688e-225	5.51287e-223
mir-95	2598.95	-2.41758	0.0759098	-31.8481	1.39744e-222	9.86595e-221
mir-27	16595.4	1.99982	0.0651762	30.6833	9.51423e-207	5.59754e-205
mir-499	814.094	2.71151	0.0957549	28.3172	2.12495e-176	1.07158e-174
hsa-miR-378i	625.446	-3.37208	0.119246	-28.2784	6.37575e-176	2.8133e-174
mir-191	10167.7	-1.78287	0.0669536	-26.6284	3.18302e-156	1.24845e-154
mir-34	6793.73	1.53287	0.0607894	25.216	2.67201e-140	9.4322e-139
mir-101	713.583	3.00506	0.120297	24.9803	1.00154e-137	3.21404e-136
mir-149	3526.26	-1.59693	0.0646323	-24.7079	8.80147e-135	2.5891e-133
mir-887	1149.4	-2.09744	0.0877558	-23.9009	2.99872e-126	8.14269e-125
mir-503	757.692	2.42741	0.102744	23.6258	2.09423e-123	5.28045e-122
mir-342	6427.75	-1.86446	0.0795313	-23.4431	1.55511e-121	3.65968e-120
mir-188	1947.38	1.60184	0.073088	21.9166	1.80542e-106	3.98321e-105
mir-210	1188.48	1.81084	0.0850474	21.2921	1.34257e-100	2.78781e-99
mir-484	3653.79	-1.63918	0.0772197	-21.2275	5.32001e-100	1.04331e-98
mir-21	121183	1.23993	0.0585956	21.1608	2.19698e-99	4.08176e-98
let-7	43826.9	1.26307	0.0625193	20.2029	9.22521e-91	1.62825e-89
mir-133	19016.9	1.50323	0.0764269	19.6689	3.98514e-86	6.69884e-85
mir-302	1215.65	1.50654	0.0798755	18.8612	2.37987e-79	3.8186e-78
mir-181	4475.81	1.34974	0.0755695	17.8609	2.37781e-71	3.64942e-70
mir-17	16200.5	1.15081	0.0653612	17.6069	2.17878e-69	3.20463e-68
mir-221	1051.76	1.42567	0.0835924	17.0551	3.20542e-65	4.52605e-64
mir-322	422.327	1.85353	0.108987	17.0069	7.30435e-65	9.91706e-64
mir-224	848.751	1.41292	0.0832356	16.9749	1.2597e-64	1.64694e-63
mir-22	1272.96	1.50006	0.089282	16.8014	2.38423e-63	3.00584e-62
mir-103	26963.4	-1.05258	0.0628224	-16.7549	5.21457e-63	6.34739e-62
mir-708	330.906	-2.22832	0.133104	-16.7412	6.56009e-63	7.71903e-62
mir-374	2658.68	1.21564	0.0727424	16.7116	1.07872e-62	1.22835e-61
mir-10	55648	-0.85075	0.0520013	-16.3602	3.68143e-60	4.06108e-59
mir-363	189.439	2.47612	0.153821	16.0975	2.65731e-58	2.84252e-57
mir-197	917.113	-1.50979	0.0970805	-15.5519	1.54382e-54	1.60284e-53
mir-361	600.552	1.57501	0.105307	14.9564	1.41451e-50	1.42663e-49
mir-1246	193.85	-2.41074	0.16243	-14.8417	7.87117e-50	7.71812e-49
mir-32	194.173	2.19349	0.148315	14.7894	1.71449e-49	1.63572e-48
mir-24	13727	0.888872	0.060527	14.6856	7.97807e-49	7.41121e-48
mir-128	1410.54	1.26609	0.0863512	14.6622	1.12636e-48	1.0195e-47
mir-450	119.768	3.01376	0.209149	14.4096	4.50221e-47	3.9732e-46
mir-145	60446.4	-0.704175	0.0490318	-14.3616	9.01319e-47	7.76013e-46
mir-590	769.324	-1.35482	0.0945115	-14.335	1.3231e-46	1.11204e-45
mir-29	319.253	1.64316	0.119372	13.7651	4.13585e-43	3.39525e-42
mir-192	284.734	-1.65565	0.124727	-13.2742	3.26955e-40	2.62307e-39
mir-550	144.861	2.19394	0.166018	13.2151	7.18059e-40	5.63277e-39
mir-365	119.248	2.54897	0.193915	13.1448	1.82389e-39	1.39964e-38
mir-338	179.395	2.04487	0.156383	13.076	4.51317e-39	3.38968e-38
mir-320	503.517	-1.66534	0.13054	-12.7573	2.83881e-37	2.08771e-36
mir-542	392.567	1.28358	0.103609	12.3887	3.00865e-35	2.16745e-34
mir-33	208.269	1.92122	0.155696	12.3396	5.54355e-35	3.91375e-34
mir-185	756.075	1.05819	0.0881131	12.0094	3.17058e-33	2.19454e-32
mir-190	102.732	2.29668	0.193734	11.8548	2.03221e-32	1.37956e-31
mir-671	172.999	-1.99739	0.168836	-11.8303	2.72082e-32	1.81217e-31
mir-628	300.275	-1.52805	0.129573	-11.793	4.24075e-32	2.7722e-31
mir-1260a	1184.41	-0.938109	0.0811989	-11.5532	7.111e-31	4.56397e-30
mir-30	31220.9	0.897235	0.0816394	10.9902	4.25881e-28	2.68457e-27
mir-598	183.811	1.66772	0.152108	10.9641	5.68851e-28	3.52289e-27
mir-1260b	1248.52	-0.916159	0.083753	-10.9388	7.51667e-28	4.5748e-27
mir-218	8876.96	-0.730873	0.0670789	-10.8957	1.20791e-27	7.22697e-27
mir-182	173.476	-1.67604	0.16173	-10.3632	3.64526e-25	2.14463e-24
mir-766	145.483	-1.7375	0.168741	-10.2969	7.27846e-25	4.21196e-24
mir-130	34236.9	-0.547007	0.0547717	-9.98703	1.73716e-23	9.89063e-23
mir-3613	89.2473	-2.10848	0.220931	-9.54359	1.37978e-21	7.73114e-21
mir-423	1242.89	0.737458	0.0776573	9.49632	2.17449e-21	1.19937e-20
hsa-miR-4286	1978.91	-0.944238	0.10324	-9.14607	5.90439e-20	3.20654e-19
mir-2110	66.9296	-2.41144	0.264589	-9.1139	7.94754e-20	4.25073e-19
mir-1306	260.567	-1.44071	0.159909	-9.0096	2.06815e-19	1.08964e-18
hsa-miR-4521	61.9412	2.1567	0.247906	8.69968	3.32834e-18	1.7278e-17
mir-148	2439.7	0.666402	0.0767357	8.68439	3.80777e-18	1.94803e-17
mir-1290	67.1505	-2.29935	0.266853	-8.61654	6.90073e-18	3.47994e-17
mir-324	2019.98	0.678138	0.0791512	8.56763	1.05641e-17	5.25229e-17
mir-28	4508.3	0.555386	0.0649514	8.55079	1.2225e-17	5.99363e-17
mir-1180	439.754	0.93134	0.111781	8.33184	7.95983e-17	3.84907e-16
mir-592	53.5559	2.10534	0.26453	7.95879	1.73724e-15	8.28709e-15
hsa-miR-3620-3p	63.5	-1.96335	0.250702	-7.83139	4.82494e-15	2.27094e-14
mir-486	119.934	-1.40139	0.1801	-7.78117	7.18552e-15	3.33749e-14
mir-331	140.37	1.3084	0.168374	7.77076	7.80144e-15	3.5765e-14
mir-31	249.574	0.94343	0.123598	7.63304	2.29276e-14	1.03762e-13
mir-490	2124.73	0.596155	0.0802976	7.42431	1.13369e-13	5.06572e-13
mir-26	27005.2	0.468284	0.0647734	7.22957	4.84512e-13	2.13791e-12
mir-3065	222.893	-0.859331	0.132135	-6.50343	7.85108e-11	3.42152e-10
mir-455	1322.76	-0.535398	0.0845147	-6.33497	2.37389e-10	1.02193e-09
hsa-miR-585-3p	98.2192	-1.20546	0.194565	-6.19567	5.80362e-10	2.46829e-09
mir-19	18526.8	0.534881	0.0865443	6.18043	6.39279e-10	2.68649e-09
mir-4429	39.8397	-2.06441	0.340332	-6.06588	1.31234e-09	5.38668e-09
mir-877	64.422	-1.40538	0.231624	-6.06751	1.29912e-09	5.38668e-09
hsa-miR-4455	23.6875	2.42681	0.40347	6.01485	1.8005e-09	7.30546e-09
mir-296	26.7532	-2.2081	0.385046	-5.73462	9.77299e-09	3.9203e-08
mir-187	108.976	-1.07778	0.189115	-5.69908	1.20453e-08	4.77751e-08
mir-340	624.321	-0.541572	0.0965432	-5.60963	2.02761e-08	7.95272e-08
mir-335	64.8859	1.20791	0.218884	5.51853	3.41854e-08	1.32609e-07
mir-425	634.926	-0.505009	0.0921511	-5.48023	4.24781e-08	1.62918e-07
mir-6724	14.5234	-3.07542	0.561373	-5.47839	4.29218e-08	1.62918e-07
mir-629	32.3862	1.75444	0.320891	5.46741	4.56651e-08	1.71487e-07
mir-7	215.436	-0.70776	0.129696	-5.45706	4.8409e-08	1.79878e-07
mir-1296	50.9503	1.30776	0.244791	5.34235	9.17468e-08	3.37361e-07
mir-25	1530.89	0.398482	0.0768369	5.18608	2.14761e-07	7.81554e-07
mir-483	166.888	0.739022	0.143212	5.16033	2.46511e-07	8.87942e-07
mir-339	112.619	-0.910456	0.176629	-5.15462	2.54144e-07	9.06191e-07
mir-584	51.3942	1.25527	0.249695	5.02722	4.97651e-07	1.75671e-06
mir-874	21.7765	-2.11389	0.425492	-4.96809	6.76149e-07	2.36317e-06
mir-193	138.278	-0.81232	0.166008	-4.89325	9.91822e-07	3.43248e-06
mir-1287	263.153	0.572435	0.118243	4.84118	1.29073e-06	4.42355e-06
mir-3180	6.62841	-3.8549	0.806281	-4.78109	1.74349e-06	5.91781e-06
mir-138	24.3688	-1.80351	0.378061	-4.77041	1.83853e-06	6.18096e-06
mir-199	20.6698	1.74971	0.392793	4.45454	8.40743e-06	2.79983e-05
mir-505	277.087	0.55525	0.125879	4.41099	1.02897e-05	3.39466e-05
mir-204	76.8344	-0.902264	0.221076	-4.08123	4.47971e-05	0.00014642
hsa-miR-378g	8.07712	-2.65513	0.656899	-4.04192	5.30157e-05	0.000171693
mir-935	15.6389	-1.92898	0.487685	-3.95537	7.64163e-05	0.000245227
mir-744	1385.99	0.406312	0.104764	3.87834	0.000105173	0.00033447
mir-4423	45.3651	-1.02959	0.265737	-3.87448	0.000106854	0.000336782
mir-23	25115.9	0.281419	0.0735076	3.82843	0.000128964	0.000402871
mir-9	10.9692	2.04261	0.541331	3.7733	0.0001611	0.000498845
mir-126	138.165	0.581933	0.155173	3.75021	0.000176685	0.000542347
hsa-miR-4728-3p	11.4636	-1.87734	0.525877	-3.56992	0.000357088	0.00108666
mir-6511	28.6723	-1.21112	0.341732	-3.54406	0.000394017	0.00118879
hsa-miR-4636	2.57687	2.90346	0.864419	3.35886	0.000782659	0.00234134
mir-3200	110.373	0.580832	0.17317	3.35412	0.000796187	0.0023618
hsa-miR-3679-5p	11.2246	-1.76212	0.541327	-3.25518	0.00113319	0.00333346
mir-140	554.022	-0.304372	0.0943618	-3.22559	0.00125715	0.00366754
hsa-miR-7111-3p	3.77927	-2.56982	0.812692	-3.1621	0.00156635	0.00453215
mir-642	38.0128	0.886834	0.281747	3.14763	0.00164599	0.00472385
hsa-miR-6803-3p	2.73769	-2.71511	0.863615	-3.14389	0.00166719	0.00474613
mir-1250	4.50688	2.322	0.741395	3.13194	0.00173656	0.00490404
mir-330	31.6109	-0.966805	0.310067	-3.11805	0.00182051	0.00510031
mir-122	2.03769	2.62138	0.873388	3.00139	0.00268746	0.00746986
hsa-miR-4999-5p	2.11056	2.59914	0.875138	2.96997	0.00297825	0.00821347
hsa-miR-4422	2.42714	-2.56445	0.869471	-2.94943	0.00318356	0.00871161
mir-1468	4.53493	2.11568	0.733952	2.88259	0.00394422	0.0107101
mir-670	3.25653	2.2938	0.800574	2.8652	0.00416747	0.0112299
mir-451	1.81886	2.48655	0.876611	2.83655	0.00456037	0.0121955
mir-760	13.9418	-1.26952	0.467185	-2.71738	0.00658004	0.0174643
hsa-miR-6515-3p	2.0151	-2.37115	0.874457	-2.71157	0.00669656	0.0176409
mir-610	2.05307	-2.36661	0.874574	-2.70602	0.00680953	0.0178057
mir-205	11.7315	-1.4037	0.520603	-2.6963	0.00701146	0.0181989
mir-491	21.9945	-0.988274	0.367947	-2.68591	0.00723323	0.0186374
mir-1297	9.4096	1.53336	0.577775	2.65391	0.00795651	0.0203525
mir-4662	4.15518	1.94984	0.751662	2.59404	0.00948551	0.0240891
hsa-miR-3909	29.3847	0.8152	0.314912	2.58866	0.00963507	0.0242941
mir-3129	1.91678	-2.26308	0.876859	-2.58089	0.00985449	0.0246712
mir-326	59.4259	0.584224	0.226646	2.5777	0.00994617	0.0247253
hsa-miR-6784-3p	1.98673	-2.24389	0.877324	-2.55765	0.0105383	0.0260141
hsa-miR-4506	1.95316	-2.21841	0.877744	-2.5274	0.011491	0.0281688
mir-8	7.87381	1.53456	0.612737	2.50444	0.0122647	0.0298582
mir-940	31.9707	-0.862446	0.344829	-2.50108	0.0123816	0.0299362
mir-96	21.1935	-0.944008	0.37849	-2.49414	0.0126262	0.0303201
mir-1910	3.48478	-1.99591	0.801724	-2.48953	0.0127912	0.0305088
hsa-miR-6855-3p	1.70656	-2.16272	0.878158	-2.4628	0.0137859	0.0324675
mir-2278	4.49679	-1.7961	0.729375	-2.46252	0.0137964	0.0324675
hsa-miR-6793-3p	1.83724	-2.14312	0.878668	-2.43905	0.0147258	0.0342006
mir-155	2.59968	2.02208	0.829051	2.43903	0.0147266	0.0342006
mir-1270	25.7492	-0.820408	0.337339	-2.43199	0.0150159	0.0346446
mir-368	6.6282	-1.55217	0.640046	-2.4251	0.0153043	0.0350807
mir-362	157.703	0.360529	0.153145	2.35418	0.0185639	0.0422777
mir-3188	3.19543	-1.88031	0.80284	-2.34208	0.0191768	0.0433938
hsa-miR-6829-5p	1.9184	-2.0484	0.878629	-2.33135	0.0197347	0.0443716
hsa-miR-4770	32.9443	1.65381	0.714103	2.31593	0.0205619	0.045939
hsa-miR-6756-3p	6.25579	-1.51837	0.66552	-2.28148	0.02252	0.049625
mir-203	21.3884	-0.851505	0.372826	-2.28392	0.0223762	0.049625
mir-582	1.33525	1.99579	0.875515	2.27956	0.0226335	0.049625
hsa-miR-8485	1.99513	1.96201	0.862934	2.27365	0.0229868	0.0499742
mir-3064	1.31622	1.99081	0.876167	2.27218	0.0230759	0.0499742
mir-454	5912.13	-0.503896	0.222968	-2.25995	0.0238243	0.0512804
mir-15	19244.6	-0.136842	0.0607591	-2.2522	0.0243098	0.0520082
hsa-miR-6810-3p	2.93948	-1.82747	0.817897	-2.23435	0.0254603	0.0541414
hsa-miR-6737-3p	2.21245	-1.89008	0.855908	-2.20828	0.0272249	0.0575473
mir-154	5.98788	1.40957	0.639662	2.20362	0.027551	0.0578898
hsa-miR-3619-5p	2.30812	-1.88057	0.855334	-2.19864	0.0279032	0.058283
mir-142	1.20681	1.9187	0.874238	2.19471	0.0281846	0.0585245
mir-422	7.70684	-1.28973	0.589601	-2.18746	0.028709	0.0592647
mir-1285	24.2127	-0.744343	0.34255	-2.17295	0.0297843	0.0611272
mir-616	2.78228	-1.74167	0.824108	-2.1134	0.0345663	0.0701258
mir-876	1.17508	1.83967	0.870464	2.11343	0.0345639	0.0701258
mir-345	103.793	-0.376386	0.181189	-2.07731	0.0377727	0.076193
mir-183	65.6714	0.449003	0.21676	2.07143	0.0383187	0.0766706
mir-194	103.895	0.363323	0.17551	2.07009	0.0384439	0.0766706
hsa-miR-5003-5p	2.13692	1.75344	0.853102	2.05537	0.0398431	0.0781367
mir-488	1.33607	-1.80142	0.875922	-2.0566	0.0397251	0.0781367
mir-580	1.20508	1.78795	0.868113	2.05958	0.0394385	0.0781367
hsa-miR-4497	1.30011	-1.77318	0.875179	-2.02607	0.0427573	0.0833885
mir-3174	1.18297	1.75009	0.866787	2.01906	0.0434811	0.0843341
mir-1299	1.04182	1.69678	0.863447	1.96513	0.0493995	0.0952897
mir-3127	1.9624	-1.69499	0.864715	-1.96017	0.049976	0.0958778
hsa-miR-6801-3p	1.19778	-1.69697	0.872502	-1.94494	0.0517821	0.0988058
mir-184	9.74091	-1.02022	0.526416	-1.93805	0.052617	0.0993252
mir-1909	0.99106	1.67457	0.863056	1.94029	0.0523449	0.0993252
mir-1294	0.937217	1.62586	0.859849	1.89087	0.0586417	0.108609
mir-3938	2.68121	-1.55634	0.823487	-1.88994	0.058766	0.108609
mir-4524	0.937217	1.62586	0.859849	1.89087	0.0586417	0.108609
mir-615	2.40725	1.5748	0.832431	1.8918	0.0585173	0.108609
mir-1275	11.0848	1.00141	0.537282	1.86385	0.0623432	0.114621
hsa-miR-3177-3p	4.7894	1.24113	0.672479	1.8456	0.06495	0.118795
hsa-miR-6798-3p	1.19979	-1.59457	0.866826	-1.83955	0.0658348	0.119792
mir-651	2.53889	1.50982	0.822915	1.83472	0.0665475	0.120468
hsa-miR-6819-5p	1.05911	-1.58097	0.867548	-1.82234	0.0684031	0.123195
mir-1343	8.63636	-1.00663	0.557118	-1.80685	0.0707858	0.12684
mir-3130	3.23642	1.38864	0.772	1.79876	0.072057	0.128465
mir-1179	5.89687	-1.14692	0.640249	-1.79137	0.0732341	0.129908
mir-938	7.11374	-1.12663	0.634918	-1.77445	0.0759894	0.134121
mir-4677	0.990361	-1.52925	0.864494	-1.76895	0.0769022	0.134388
mir-769	340.298	-0.190244	0.107459	-1.77039	0.0766629	0.134388
hsa-miR-6853-3p	0.910295	1.49205	0.848024	1.75944	0.078502	0.136508
hsa-miR-3928-3p	1.05631	-1.49301	0.860154	-1.73575	0.0826079	0.142944
hsa-miR-4665-5p	0.993161	-1.49339	0.862137	-1.73219	0.0832389	0.143333
hsa-miR-6876-5p	0.957195	-1.46852	0.86057	-1.70645	0.0879252	0.14994
mir-6770	2.64242	1.41877	0.830574	1.70817	0.0876039	0.14994
hsa-miR-378f	7.66725	-0.989938	0.582346	-1.69991	0.089147	0.151293
hsa-miR-6755-3p	0.922821	-1.45517	0.859829	-1.69239	0.0905716	0.152246
mir-1277	0.922821	-1.45517	0.859829	-1.69239	0.0905716	0.152246
mir-1273c	0.923617	-1.43681	0.857977	-1.67465	0.0940023	0.157265
hsa-miR-6721-5p	2.79247	-1.32578	0.807805	-1.64121	0.100754	0.167765
mir-328	48.8621	-0.406934	0.248345	-1.63858	0.101301	0.167883
mir-23c	176.115	1.23296	0.75723	1.62824	0.103473	0.169889
mir-367	1.28832	1.43239	0.878743	1.63004	0.103093	0.169889
hsa-miR-4726-5p	0.993956	-1.37815	0.850544	-1.62031	0.105166	0.171665
mir-219	3.27478	-1.26175	0.779521	-1.61863	0.105528	0.171665
mir-2355	5.37482	1.04342	0.653013	1.59786	0.110075	0.178241
mir-1301	335.633	0.170876	0.10895	1.56839	0.11679	0.188251
mir-625	43.1561	-0.446101	0.285777	-1.56101	0.118522	0.190174
mir-1267	1.5594	-1.3674	0.878316	-1.55684	0.119508	0.190889
mir-548	52.1695	-0.42788	0.276986	-1.54477	0.122402	0.19463
mir-1271	4.19882	1.06378	0.695957	1.52851	0.126386	0.200064
mir-3607	2.90353	1.17592	0.785152	1.4977	0.134211	0.211502
hsa-miR-6799-3p	1.09297	1.29305	0.87616	1.47581	0.139994	0.218664
mir-1243	1.66481	-1.29528	0.877573	-1.47598	0.139948	0.218664
hsa-miR-4641	1.45283	-1.28949	0.877164	-1.47007	0.141543	0.219143
hsa-miR-6747-3p	5.46782	0.937807	0.637601	1.47084	0.141335	0.219143
hsa-miR-4787-3p	2.14033	-1.24041	0.848264	-1.4623	0.14366	0.221449
hsa-miR-5187-5p	1.56929	-1.27067	0.875841	-1.45081	0.146834	0.225358
hsa-miR-5699-5p	1.38409	-1.25078	0.877765	-1.42496	0.154168	0.235591
mir-3960	4.1021	-1.0124	0.712166	-1.42157	0.15515	0.236069
mir-1269	4.44242	-1.05354	0.75588	-1.39379	0.163382	0.247527
mir-3910	2.91468	-1.09818	0.794947	-1.38145	0.167142	0.252141
mir-3661	2.02696	-1.17116	0.851736	-1.37503	0.169123	0.254044
mir-186	18.0246	0.529495	0.386053	1.37156	0.170201	0.25458
hsa-miR-1229-3p	4.24949	-0.968933	0.711212	-1.36237	0.173081	0.257796
hsa-miR-6514-5p	1.28883	-1.17956	0.878768	-1.34229	0.179501	0.265956
mir-223	4.46732	-0.932553	0.695649	-1.34055	0.180067	0.265956
mir-129	96.8413	-0.241874	0.181187	-1.33494	0.181896	0.267539
hsa-miR-6750-3p	2.41798	-1.0992	0.82898	-1.32596	0.184853	0.270759
mir-1254	2.57817	-1.07709	0.816544	-1.31909	0.18714	0.272977
mir-4791	7.82079	-0.736814	0.566811	-1.29993	0.193625	0.281274
mir-1237	3.28508	-0.989771	0.769069	-1.28697	0.198104	0.286601
hsa-miR-1973	4.58484	-0.902045	0.705155	-1.27922	0.200821	0.289346
mir-500	557.25	-0.116663	0.0927794	-1.25743	0.208599	0.298119
mir-574	1308.45	-0.103933	0.0825646	-1.25881	0.2081	0.298119
hsa-miR-7854-3p	2.37457	-1.04003	0.833642	-1.24757	0.212187	0.302025
hsa-miR-6742-5p	1.71492	-1.05899	0.862403	-1.22796	0.219463	0.309071
mir-132	130.895	0.194487	0.158486	1.22715	0.219765	0.309071
mir-3615	5.98502	0.773232	0.627981	1.2313	0.218211	0.309071
mir-624	5.4519	1.06158	0.87683	1.2107	0.226011	0.316595
hsa-miR-7977	1.40593	1.04746	0.875346	1.19662	0.231454	0.322938
mir-1276	1.21384	-1.04548	0.878291	-1.19036	0.233906	0.323808
mir-6516	6.25431	0.732002	0.614952	1.19034	0.233913	0.323808
hsa-miR-3182	4.67607	0.795872	0.676205	1.17697	0.239208	0.328562
mir-1228	2.12234	-0.993011	0.843658	-1.17703	0.239184	0.328562
hsa-miR-6782-3p	1.32749	-1.02691	0.878596	-1.16881	0.242481	0.331766
mir-589	10.9289	0.563328	0.498289	1.13052	0.258255	0.351985
hsa-miR-6858-3p	1.26275	-0.970077	0.878686	-1.10401	0.26959	0.364618
mir-452	528.774	-0.108539	0.0982535	-1.10469	0.269295	0.364618
hsa-miR-4683	2.04325	0.88225	0.839631	1.05076	0.293369	0.395264
mir-7641	1.2996	0.917019	0.877662	1.04484	0.296095	0.397421
mir-214	15.2435	-0.446823	0.432735	-1.03256	0.301811	0.403558
mir-1256	4.39088	-0.705112	0.687849	-1.0251	0.305317	0.406706
mir-449	6.716	0.601896	0.59229	1.01622	0.309526	0.410762
hsa-miR-4454	3.9085	0.715234	0.716514	0.998213	0.318176	0.42066
hsa-miR-6832-3p	0.94671	-0.860397	0.871775	-0.986949	0.323667	0.424738
mir-551	5515.79	0.0820164	0.0829782	0.988408	0.322953	0.424738
hsa-miR-6829-3p	1.38273	0.851318	0.875888	0.971948	0.331076	0.432852
mir-146	90.5977	-0.180362	0.189868	-0.949938	0.342144	0.445671
mir-1292	3.75467	-0.689843	0.73147	-0.943091	0.345634	0.448562
hsa-miR-7706	1.8138	-0.779282	0.857992	-0.908263	0.36374	0.47033
hsa-miR-7975	2.00819	0.745042	0.831836	0.89566	0.370435	0.477239
mir-4421	1.54817	-0.777275	0.870644	-0.892758	0.371987	0.477495
hsa-miR-4284	1.05613	-0.776937	0.875885	-0.887031	0.375062	0.479041
mir-636	6.60801	-0.555279	0.627102	-0.885468	0.375905	0.479041
hsa-miR-3679-3p	1.98611	-0.7411	0.843759	-0.878332	0.379764	0.48049
hsa-miR-7151-5p	10.2497	0.445836	0.506978	0.879398	0.379185	0.48049
hsa-miR-6845-3p	1.16062	0.768278	0.878035	0.874997	0.381575	0.481058
hsa-miR-7113-5p	1.80819	0.739697	0.850427	0.869795	0.384412	0.48291
hsa-miR-4485-3p	11.1317	-0.422666	0.48905	-0.86426	0.387445	0.484993
mir-1304	6.21058	-0.528577	0.614659	-0.859951	0.389816	0.486237
hsa-miR-6815-5p	2.88828	0.65666	0.77634	0.845841	0.397641	0.493298
mir-3158	1.89052	0.716476	0.84819	0.844712	0.398272	0.493298
hsa-miR-6844	1.51838	0.73199	0.870844	0.840553	0.400599	0.494445
mir-576	5.42285	-0.530998	0.638855	-0.831172	0.405876	0.499214
hsa-miR-7704	2.84616	-0.644047	0.788797	-0.816493	0.414218	0.507705
hsa-miR-6796-3p	1.61176	0.704897	0.873118	0.807334	0.419474	0.512368
mir-135	73.1374	0.16494	0.208212	0.792173	0.42826	0.521295
hsa-miR-6723-5p	1.70364	-0.664785	0.857133	-0.775591	0.43799	0.531308
mir-379	2.85866	0.597948	0.789314	0.757554	0.448718	0.542457
mir-489	2.16474	0.609158	0.832594	0.731639	0.464389	0.559485
hsa-miR-3139	4.06705	-0.5021	0.708006	-0.709175	0.478216	0.574184
mir-1249	1.88238	0.56807	0.847259	0.670479	0.502552	0.601359
mir-375	1.40696	0.579318	0.871535	0.66471	0.506236	0.603721
mir-1227	2.35016	-0.506428	0.830428	-0.60984	0.541968	0.639848
mir-1273	1.462	-0.53798	0.875077	-0.614781	0.5387	0.639848
mir-664	87.9032	0.114816	0.187463	0.612471	0.540226	0.639848
mir-216	7.72701	-0.322535	0.555501	-0.580621	0.561496	0.658498
mir-873	3.23077	0.454178	0.778786	0.583187	0.559768	0.658498
hsa-miR-4473	1.91555	0.472011	0.843039	0.559892	0.575553	0.672749
hsa-miR-4749-3p	1.46264	-0.476533	0.869342	-0.548154	0.583586	0.679888
hsa-miR-3194-5p	2.88751	-0.389067	0.775445	-0.501734	0.615855	0.709174
hsa-miR-6797-3p	1.06627	-0.437152	0.878529	-0.497595	0.618769	0.709174
mir-6827	2.01947	0.413515	0.829634	0.498431	0.618181	0.709174
mir-6862	1.42827	-0.439911	0.874771	-0.502888	0.615043	0.709174
mir-767	2.0084	-0.418249	0.831653	-0.502912	0.615026	0.709174
mir-641	10.067	0.246029	0.497933	0.494099	0.621236	0.709697
mir-506	7.7798	0.273822	0.56296	0.486397	0.626686	0.711318
mir-597	4.17559	0.352216	0.72206	0.487793	0.625697	0.711318
mir-3117	2.58786	0.381974	0.799938	0.477504	0.633003	0.716186
mir-1912	3.06048	0.352676	0.760418	0.463793	0.642796	0.724943
mir-3605	11.2273	-0.227701	0.49402	-0.460915	0.64486	0.724954
mir-383	2.20932	-0.377056	0.837689	-0.450115	0.652627	0.731357
hsa-miR-4326	3.66723	-0.321364	0.728579	-0.441083	0.659153	0.736332
hsa-miR-585-5p	11.4631	-0.21979	0.503856	-0.436216	0.66268	0.737937
hsa-miR-4685-3p	1.53969	-0.36454	0.861886	-0.422956	0.672327	0.746326
mir-3912	31.1377	-0.121046	0.301848	-0.401017	0.688408	0.76178
hsa-miR-1268b	0.961555	-0.348445	0.876857	-0.39738	0.691087	0.762355
mir-6505	14.0482	0.167913	0.431569	0.389077	0.697219	0.766724
mir-4667	2.68834	-0.295922	0.780884	-0.378957	0.70472	0.772565
mir-504	94.2085	-0.0686496	0.182887	-0.375365	0.707389	0.773091
mir-144	1.44402	-0.314387	0.875063	-0.359274	0.71939	0.78378
hsa-miR-4656	1.32836	-0.307379	0.873719	-0.351805	0.724984	0.785029
hsa-miR-7114-3p	1.07528	0.308982	0.874278	0.353414	0.723778	0.785029
mir-1262	1.10614	-0.304966	0.878749	-0.347046	0.728557	0.786485
hsa-miR-6815-3p	3.21612	-0.256669	0.776659	-0.330478	0.741039	0.795096
mir-1307	621.491	0.030648	0.0923702	0.331796	0.740043	0.795096
hsa-miR-6791-3p	1.22909	-0.283195	0.877905	-0.322581	0.747013	0.799077
mir-4742	2.97735	-0.213787	0.763597	-0.279974	0.779498	0.831307
mir-652	1028.67	0.0220454	0.0827773	0.266322	0.789991	0.83996
mir-346	8.46202	0.135923	0.532589	0.255212	0.79856	0.846521
mir-676	1.4026	-0.217401	0.86947	-0.250039	0.802557	0.848212
hsa-miR-4500	1.20427	0.211858	0.878751	0.24109	0.809486	0.85298
hsa-miR-6748-3p	1.20032	-0.203028	0.87674	-0.231572	0.816871	0.857923
mir-1226	62.9103	0.109737	0.479654	0.228784	0.819037	0.857923
mir-147	2.37676	0.166214	0.80291	0.207014	0.835999	0.873099
mir-3940	0.966257	-0.139168	0.865073	-0.160875	0.872192	0.908212
hsa-miR-3176	1.73704	-0.124239	0.862789	-0.143997	0.885503	0.919361
mir-885	5.20723	0.0889175	0.64649	0.137539	0.890605	0.921946
hsa-miR-6787-3p	1.13003	0.107003	0.878768	0.121764	0.903086	0.932132
mir-1305	2.1388	0.0967778	0.833382	0.116127	0.907552	0.934012
mir-139	34.2081	-0.0313885	0.291789	-0.107573	0.914335	0.938256
hsa-miR-3124-5p	1.76278	0.0634248	0.864638	0.0733541	0.941524	0.957804
hsa-miR-6802-3p	1.44046	0.0659657	0.871449	0.0756965	0.939661	0.957804
mir-3126	2.32796	-0.0618108	0.815176	-0.0758251	0.939558	0.957804
hsa-miR-6789-3p	2.96744	0.0509404	0.776955	0.0655641	0.947725	0.961342
hsa-miR-5010-3p	2.27043	0.0497045	0.816969	0.0608402	0.951487	0.962392
hsa-miR-5581-3p	1.3412	0.0491942	0.876954	0.0560966	0.955265	0.963453
mir-941	31.3845	0.0129511	0.31206	0.0415018	0.966896	0.972405
hsa-miR-4291	1.70736	0.0283734	0.85314	0.0332576	0.973469	0.976235
mir-1908	3.38644	0.00188168	0.74176	0.00253678	0.997976	0.997976
hsa-miR-1229-5p	0	NA	NA	NA	NA	NA
hsa-miR-1234-3p	0	NA	NA	NA	NA	NA
hsa-miR-1269b	0	NA	NA	NA	NA	NA
hsa-miR-1273h-3p	0	NA	NA	NA	NA	NA
hsa-miR-1273h-5p	0	NA	NA	NA	NA	NA
hsa-miR-1279	0	NA	NA	NA	NA	NA
hsa-miR-1295b-3p	0	NA	NA	NA	NA	NA
hsa-miR-1295b-5p	0	NA	NA	NA	NA	NA
hsa-miR-1321	0	NA	NA	NA	NA	NA
hsa-miR-1470	0	NA	NA	NA	NA	NA
hsa-miR-1539	0.480528	0.777626	0.72286	1.07576	0.282033	NA
hsa-miR-1587	0	NA	NA	NA	NA	NA
hsa-miR-2052	0	NA	NA	NA	NA	NA
hsa-miR-2053	0	NA	NA	NA	NA	NA
hsa-miR-2054	0	NA	NA	NA	NA	NA
hsa-miR-2113	0	NA	NA	NA	NA	NA
hsa-miR-2115-3p	0	NA	NA	NA	NA	NA
hsa-miR-2115-5p	0	NA	NA	NA	NA	NA
hsa-miR-2116-3p	0	NA	NA	NA	NA	NA
hsa-miR-2116-5p	0	NA	NA	NA	NA	NA
hsa-miR-2117	0	NA	NA	NA	NA	NA
hsa-miR-2276-3p	0	NA	NA	NA	NA	NA
hsa-miR-2276-5p	0	NA	NA	NA	NA	NA
hsa-miR-2277-3p	0.269591	0.43976	0.591816	0.74307	0.45744	NA
hsa-miR-2277-5p	0	NA	NA	NA	NA	NA
hsa-miR-2467-3p	0.649451	-1.1043	0.820327	-1.34617	0.178249	NA
hsa-miR-2467-5p	0	NA	NA	NA	NA	NA
hsa-miR-2681-3p	0	NA	NA	NA	NA	NA
hsa-miR-2681-5p	0	NA	NA	NA	NA	NA
hsa-miR-2682-3p	0	NA	NA	NA	NA	NA
hsa-miR-2682-5p	0.269591	0.43976	0.591816	0.74307	0.45744	NA
hsa-miR-2909	0	NA	NA	NA	NA	NA
hsa-miR-3115	0.616865	1.15666	0.80799	1.43153	0.152278	NA
hsa-miR-3123	0	NA	NA	NA	NA	NA
hsa-miR-3124-3p	0	NA	NA	NA	NA	NA
hsa-miR-3125	0	NA	NA	NA	NA	NA
hsa-miR-3128	0	NA	NA	NA	NA	NA
hsa-miR-3131	0	NA	NA	NA	NA	NA
hsa-miR-3133	0	NA	NA	NA	NA	NA
hsa-miR-3134	0	NA	NA	NA	NA	NA
hsa-miR-3137	0	NA	NA	NA	NA	NA
hsa-miR-3141	0	NA	NA	NA	NA	NA
hsa-miR-3142	0	NA	NA	NA	NA	NA
hsa-miR-3143	0	NA	NA	NA	NA	NA
hsa-miR-3144-3p	0	NA	NA	NA	NA	NA
hsa-miR-3144-5p	0	NA	NA	NA	NA	NA
hsa-miR-3147	0	NA	NA	NA	NA	NA
hsa-miR-3148	0	NA	NA	NA	NA	NA
hsa-miR-3152-3p	0	NA	NA	NA	NA	NA
hsa-miR-3152-5p	0	NA	NA	NA	NA	NA
hsa-miR-3153	0	NA	NA	NA	NA	NA
hsa-miR-3157-3p	0	NA	NA	NA	NA	NA
hsa-miR-3157-5p	0	NA	NA	NA	NA	NA
hsa-miR-3159	0	NA	NA	NA	NA	NA
hsa-miR-3161	0	NA	NA	NA	NA	NA
hsa-miR-3162-3p	0	NA	NA	NA	NA	NA
hsa-miR-3162-5p	0	NA	NA	NA	NA	NA
hsa-miR-3163	0	NA	NA	NA	NA	NA
hsa-miR-3164	0.68462	-1.13232	0.824298	-1.37367	0.169543	NA
hsa-miR-3166	0	NA	NA	NA	NA	NA
hsa-miR-3168	0	NA	NA	NA	NA	NA
hsa-miR-3169	0	NA	NA	NA	NA	NA
hsa-miR-3171	0	NA	NA	NA	NA	NA
hsa-miR-3175	0.844531	0.574607	0.844236	0.680625	0.496109	NA
hsa-miR-3177-5p	0	NA	NA	NA	NA	NA
hsa-miR-3178	0	NA	NA	NA	NA	NA
hsa-miR-3181	0	NA	NA	NA	NA	NA
hsa-miR-3183	0	NA	NA	NA	NA	NA
hsa-miR-3184-3p	0	NA	NA	NA	NA	NA
hsa-miR-3184-5p	0	NA	NA	NA	NA	NA
hsa-miR-3185	0	NA	NA	NA	NA	NA
hsa-miR-3186-3p	0	NA	NA	NA	NA	NA
hsa-miR-3186-5p	0	NA	NA	NA	NA	NA
hsa-miR-3187-3p	0	NA	NA	NA	NA	NA
hsa-miR-3187-5p	0	NA	NA	NA	NA	NA
hsa-miR-3189-3p	0	NA	NA	NA	NA	NA
hsa-miR-3189-5p	0	NA	NA	NA	NA	NA
hsa-miR-3194-3p	0.456689	0.79762	0.729453	1.09345	0.274197	NA
hsa-miR-3195	0.137083	-0.314576	0.562498	-0.559248	0.575992	NA
hsa-miR-3196	0	NA	NA	NA	NA	NA
hsa-miR-3197	0	NA	NA	NA	NA	NA
hsa-miR-3201	0	NA	NA	NA	NA	NA
hsa-miR-3606-3p	0	NA	NA	NA	NA	NA
hsa-miR-3606-5p	0	NA	NA	NA	NA	NA
hsa-miR-3609	0	NA	NA	NA	NA	NA
hsa-miR-3610	0	NA	NA	NA	NA	NA
hsa-miR-3611	0	NA	NA	NA	NA	NA
hsa-miR-3614-3p	0	NA	NA	NA	NA	NA
hsa-miR-3614-5p	0	NA	NA	NA	NA	NA
hsa-miR-3616-3p	0	NA	NA	NA	NA	NA
hsa-miR-3616-5p	0	NA	NA	NA	NA	NA
hsa-miR-3619-3p	0	NA	NA	NA	NA	NA
hsa-miR-3620-5p	0	NA	NA	NA	NA	NA
hsa-miR-3621	0	NA	NA	NA	NA	NA
hsa-miR-3646	0	NA	NA	NA	NA	NA
hsa-miR-3649	0	NA	NA	NA	NA	NA
hsa-miR-3650	0	NA	NA	NA	NA	NA
hsa-miR-3651	0.579112	-0.920962	0.783102	-1.17604	0.239577	NA
hsa-miR-3652	0	NA	NA	NA	NA	NA
hsa-miR-3653-3p	0	NA	NA	NA	NA	NA
hsa-miR-3653-5p	0	NA	NA	NA	NA	NA
hsa-miR-3654	0	NA	NA	NA	NA	NA
hsa-miR-3655	0	NA	NA	NA	NA	NA
hsa-miR-3656	0	NA	NA	NA	NA	NA
hsa-miR-3657	0	NA	NA	NA	NA	NA
hsa-miR-3658	0	NA	NA	NA	NA	NA
hsa-miR-3659	0.30854	-0.482235	0.638635	-0.755102	0.450188	NA
hsa-miR-3662	0	NA	NA	NA	NA	NA
hsa-miR-3663-3p	0	NA	NA	NA	NA	NA
hsa-miR-3663-5p	0	NA	NA	NA	NA	NA
hsa-miR-3665	0	NA	NA	NA	NA	NA
hsa-miR-3666	0	NA	NA	NA	NA	NA
hsa-miR-3667-3p	0	NA	NA	NA	NA	NA
hsa-miR-3667-5p	0	NA	NA	NA	NA	NA
hsa-miR-3668	0	NA	NA	NA	NA	NA
hsa-miR-3671	0	NA	NA	NA	NA	NA
hsa-miR-3672	0	NA	NA	NA	NA	NA
hsa-miR-3674	0	NA	NA	NA	NA	NA
hsa-miR-3675-3p	0	NA	NA	NA	NA	NA
hsa-miR-3675-5p	0	NA	NA	NA	NA	NA
hsa-miR-3677-3p	0.561293	0.895655	0.753973	1.18791	0.234867	NA
hsa-miR-3677-5p	0	NA	NA	NA	NA	NA
hsa-miR-3678-3p	0	NA	NA	NA	NA	NA
hsa-miR-3678-5p	0	NA	NA	NA	NA	NA
hsa-miR-3681-3p	0	NA	NA	NA	NA	NA
hsa-miR-3681-5p	0	NA	NA	NA	NA	NA
hsa-miR-3682-3p	0	NA	NA	NA	NA	NA
hsa-miR-3682-5p	0	NA	NA	NA	NA	NA
hsa-miR-3683	0	NA	NA	NA	NA	NA
hsa-miR-3684	0.187098	0.409093	0.574617	0.711941	0.476501	NA
hsa-miR-3685	0.187098	0.409093	0.574617	0.711941	0.476501	NA
hsa-miR-3686	0	NA	NA	NA	NA	NA
hsa-miR-3691-3p	0	NA	NA	NA	NA	NA
hsa-miR-3691-5p	0	NA	NA	NA	NA	NA
hsa-miR-3692-3p	0	NA	NA	NA	NA	NA
hsa-miR-3692-5p	0	NA	NA	NA	NA	NA
hsa-miR-3713	0	NA	NA	NA	NA	NA
hsa-miR-3714	0	NA	NA	NA	NA	NA
hsa-miR-378c	0.375284	-0.604785	0.691147	-0.875045	0.381549	NA
hsa-miR-378h	0.171457	-0.339477	0.570953	-0.59458	0.552124	NA
hsa-miR-3907	0	NA	NA	NA	NA	NA
hsa-miR-3908	0	NA	NA	NA	NA	NA
hsa-miR-3911	0.374195	0.588047	0.659172	0.892099	0.37234	NA
hsa-miR-3915	0	NA	NA	NA	NA	NA
hsa-miR-3916	0	NA	NA	NA	NA	NA
hsa-miR-3917	0	NA	NA	NA	NA	NA
hsa-miR-3918	0.561293	0.895655	0.753973	1.18791	0.234867	NA
hsa-miR-3919	0	NA	NA	NA	NA	NA
hsa-miR-3920	0	NA	NA	NA	NA	NA
hsa-miR-3921	0	NA	NA	NA	NA	NA
hsa-miR-3922-3p	0	NA	NA	NA	NA	NA
hsa-miR-3922-5p	0	NA	NA	NA	NA	NA
hsa-miR-3924	0	NA	NA	NA	NA	NA
hsa-miR-3925-3p	0	NA	NA	NA	NA	NA
hsa-miR-3925-5p	0	NA	NA	NA	NA	NA
hsa-miR-3928-5p	0	NA	NA	NA	NA	NA
hsa-miR-3929	0.269591	0.43976	0.591816	0.74307	0.45744	NA
hsa-miR-3935	0	NA	NA	NA	NA	NA
hsa-miR-3936	0	NA	NA	NA	NA	NA
hsa-miR-3939	0.203827	-0.387505	0.589937	-0.656858	0.511272	NA
hsa-miR-3941	0.442824	-0.722853	0.731324	-0.988417	0.322948	NA
hsa-miR-3942-3p	0	NA	NA	NA	NA	NA
hsa-miR-3942-5p	0	NA	NA	NA	NA	NA
hsa-miR-3944-3p	0	NA	NA	NA	NA	NA
hsa-miR-3944-5p	0.273371	-0.426127	0.609424	-0.699228	0.484409	NA
hsa-miR-3945	0	NA	NA	NA	NA	NA
hsa-miR-3972	0	NA	NA	NA	NA	NA
hsa-miR-3973	0	NA	NA	NA	NA	NA
hsa-miR-3974	0	NA	NA	NA	NA	NA
hsa-miR-3975	0	NA	NA	NA	NA	NA
hsa-miR-3976	0	NA	NA	NA	NA	NA
hsa-miR-3977	0	NA	NA	NA	NA	NA
hsa-miR-3978	0	NA	NA	NA	NA	NA
hsa-miR-4251	0	NA	NA	NA	NA	NA
hsa-miR-4252	0	NA	NA	NA	NA	NA
hsa-miR-4253	0	NA	NA	NA	NA	NA
hsa-miR-4254	0.37608	-0.607438	0.692029	-0.877764	0.380072	NA
hsa-miR-4255	0	NA	NA	NA	NA	NA
hsa-miR-4256	0	NA	NA	NA	NA	NA
hsa-miR-4257	0	NA	NA	NA	NA	NA
hsa-miR-4258	0	NA	NA	NA	NA	NA
hsa-miR-4259	0	NA	NA	NA	NA	NA
hsa-miR-4260	0	NA	NA	NA	NA	NA
hsa-miR-4261	0	NA	NA	NA	NA	NA
hsa-miR-4262	0	NA	NA	NA	NA	NA
hsa-miR-4263	0	NA	NA	NA	NA	NA
hsa-miR-4264	0	NA	NA	NA	NA	NA
hsa-miR-4265	0	NA	NA	NA	NA	NA
hsa-miR-4266	0	NA	NA	NA	NA	NA
hsa-miR-4267	0	NA	NA	NA	NA	NA
hsa-miR-4268	0	NA	NA	NA	NA	NA
hsa-miR-4269	0	NA	NA	NA	NA	NA
hsa-miR-4270	0	NA	NA	NA	NA	NA
hsa-miR-4271	0	NA	NA	NA	NA	NA
hsa-miR-4272	0	NA	NA	NA	NA	NA
hsa-miR-4273	0	NA	NA	NA	NA	NA
hsa-miR-4274	0	NA	NA	NA	NA	NA
hsa-miR-4275	0	NA	NA	NA	NA	NA
hsa-miR-4276	0	NA	NA	NA	NA	NA
hsa-miR-4277	0	NA	NA	NA	NA	NA
hsa-miR-4278	0	NA	NA	NA	NA	NA
hsa-miR-4279	0	NA	NA	NA	NA	NA
hsa-miR-4280	0	NA	NA	NA	NA	NA
hsa-miR-4281	0	NA	NA	NA	NA	NA
hsa-miR-4282	0	NA	NA	NA	NA	NA
hsa-miR-4285	0	NA	NA	NA	NA	NA
hsa-miR-4287	0	NA	NA	NA	NA	NA
hsa-miR-4288	0	NA	NA	NA	NA	NA
hsa-miR-4289	0	NA	NA	NA	NA	NA
hsa-miR-4290	0	NA	NA	NA	NA	NA
hsa-miR-4292	0	NA	NA	NA	NA	NA
hsa-miR-4293	0	NA	NA	NA	NA	NA
hsa-miR-4294	0	NA	NA	NA	NA	NA
hsa-miR-4295	0	NA	NA	NA	NA	NA
hsa-miR-4296	0	NA	NA	NA	NA	NA
hsa-miR-4297	0	NA	NA	NA	NA	NA
hsa-miR-4298	0	NA	NA	NA	NA	NA
hsa-miR-4299	0	NA	NA	NA	NA	NA
hsa-miR-4300	0	NA	NA	NA	NA	NA
hsa-miR-4301	0	NA	NA	NA	NA	NA
hsa-miR-4302	0	NA	NA	NA	NA	NA
hsa-miR-4303	0	NA	NA	NA	NA	NA
hsa-miR-4304	0	NA	NA	NA	NA	NA
hsa-miR-4305	0	NA	NA	NA	NA	NA
hsa-miR-4306	0.905876	1.07542	0.867576	1.23957	0.215133	NA
hsa-miR-4307	0	NA	NA	NA	NA	NA
hsa-miR-4308	0	NA	NA	NA	NA	NA
hsa-miR-4309	0	NA	NA	NA	NA	NA
hsa-miR-4310	0	NA	NA	NA	NA	NA
hsa-miR-4311	0	NA	NA	NA	NA	NA
hsa-miR-4312	0	NA	NA	NA	NA	NA
hsa-miR-4313	0	NA	NA	NA	NA	NA
hsa-miR-4314	0	NA	NA	NA	NA	NA
hsa-miR-4316	0	NA	NA	NA	NA	NA
hsa-miR-4317	0	NA	NA	NA	NA	NA
hsa-miR-4318	0	NA	NA	NA	NA	NA
hsa-miR-4319	0	NA	NA	NA	NA	NA
hsa-miR-4320	0	NA	NA	NA	NA	NA
hsa-miR-4321	0	NA	NA	NA	NA	NA
hsa-miR-4322	0	NA	NA	NA	NA	NA
hsa-miR-4323	0	NA	NA	NA	NA	NA
hsa-miR-4324	0.137083	-0.314576	0.562498	-0.559248	0.575992	NA
hsa-miR-4325	0	NA	NA	NA	NA	NA
hsa-miR-4327	0	NA	NA	NA	NA	NA
hsa-miR-4328	0	NA	NA	NA	NA	NA
hsa-miR-4329	0	NA	NA	NA	NA	NA
hsa-miR-4330	0	NA	NA	NA	NA	NA
hsa-miR-4417	0	NA	NA	NA	NA	NA
hsa-miR-4418	0	NA	NA	NA	NA	NA
hsa-miR-4419a	0	NA	NA	NA	NA	NA
hsa-miR-4419b	0	NA	NA	NA	NA	NA
hsa-miR-4420	0	NA	NA	NA	NA	NA
hsa-miR-4424	0.187098	0.409093	0.574617	0.711941	0.476501	NA
hsa-miR-4425	0	NA	NA	NA	NA	NA
hsa-miR-4426	0	NA	NA	NA	NA	NA
hsa-miR-4430	0	NA	NA	NA	NA	NA
hsa-miR-4431	0	NA	NA	NA	NA	NA
hsa-miR-4432	0	NA	NA	NA	NA	NA
hsa-miR-4434	0	NA	NA	NA	NA	NA
hsa-miR-4437	0	NA	NA	NA	NA	NA
hsa-miR-4438	0	NA	NA	NA	NA	NA
hsa-miR-4439	0	NA	NA	NA	NA	NA
hsa-miR-4440	0.187098	0.409093	0.574617	0.711941	0.476501	NA
hsa-miR-4441	0	NA	NA	NA	NA	NA
hsa-miR-4442	0	NA	NA	NA	NA	NA
hsa-miR-4443	0.320352	0.497927	0.620878	0.801973	0.422569	NA
hsa-miR-4445-3p	0	NA	NA	NA	NA	NA
hsa-miR-4445-5p	0	NA	NA	NA	NA	NA
hsa-miR-4447	0	NA	NA	NA	NA	NA
hsa-miR-4448	0	NA	NA	NA	NA	NA
hsa-miR-4450	0	NA	NA	NA	NA	NA
hsa-miR-4452	0	NA	NA	NA	NA	NA
hsa-miR-4453	0	NA	NA	NA	NA	NA
hsa-miR-4456	0	NA	NA	NA	NA	NA
hsa-miR-4457	0	NA	NA	NA	NA	NA
hsa-miR-4458	0	NA	NA	NA	NA	NA
hsa-miR-4459	0	NA	NA	NA	NA	NA
hsa-miR-4460	0.187098	0.409093	0.574617	0.711941	0.476501	NA
hsa-miR-4461	0	NA	NA	NA	NA	NA
hsa-miR-4462	0	NA	NA	NA	NA	NA
hsa-miR-4463	0	NA	NA	NA	NA	NA
hsa-miR-4464	0	NA	NA	NA	NA	NA
hsa-miR-4465	0	NA	NA	NA	NA	NA
hsa-miR-4466	0	NA	NA	NA	NA	NA
hsa-miR-4467	0.803962	1.43933	0.844431	1.7045	0.0882884	NA
hsa-miR-4468	0	NA	NA	NA	NA	NA
hsa-miR-4469	0.171457	-0.339477	0.570953	-0.59458	0.552124	NA
hsa-miR-4470	0.320352	0.497927	0.620878	0.801973	0.422569	NA
hsa-miR-4471	0	NA	NA	NA	NA	NA
hsa-miR-4472	0	NA	NA	NA	NA	NA
hsa-miR-4474-3p	0.187098	0.409093	0.574617	0.711941	0.476501	NA
hsa-miR-4474-5p	0	NA	NA	NA	NA	NA
hsa-miR-4475	0	NA	NA	NA	NA	NA
hsa-miR-4476	0	NA	NA	NA	NA	NA
hsa-miR-4478	0.101914	-0.280901	0.551607	-0.50924	0.610584	NA
hsa-miR-4479	0	NA	NA	NA	NA	NA
hsa-miR-4480	0	NA	NA	NA	NA	NA
hsa-miR-4481	0	NA	NA	NA	NA	NA
hsa-miR-4482-3p	0	NA	NA	NA	NA	NA
hsa-miR-4482-5p	0	NA	NA	NA	NA	NA
hsa-miR-4483	0	NA	NA	NA	NA	NA
hsa-miR-4485-5p	0	NA	NA	NA	NA	NA
hsa-miR-4486	0	NA	NA	NA	NA	NA
hsa-miR-4487	0	NA	NA	NA	NA	NA
hsa-miR-4489	0	NA	NA	NA	NA	NA
hsa-miR-4490	0.57063	-0.367888	0.819397	-0.448974	0.65345	NA
hsa-miR-4491	0	NA	NA	NA	NA	NA
hsa-miR-4492	0	NA	NA	NA	NA	NA
hsa-miR-4493	0	NA	NA	NA	NA	NA
hsa-miR-4494	0	NA	NA	NA	NA	NA
hsa-miR-4495	0	NA	NA	NA	NA	NA
hsa-miR-4496	0	NA	NA	NA	NA	NA
hsa-miR-4498	0.171457	-0.339477	0.570953	-0.59458	0.552124	NA
hsa-miR-4499	0	NA	NA	NA	NA	NA
hsa-miR-4501	0	NA	NA	NA	NA	NA
hsa-miR-4502	0	NA	NA	NA	NA	NA
hsa-miR-4503	0	NA	NA	NA	NA	NA
hsa-miR-4505	0	NA	NA	NA	NA	NA
hsa-miR-4507	0	NA	NA	NA	NA	NA
hsa-miR-4508	0.187098	0.409093	0.574617	0.711941	0.476501	NA
hsa-miR-4511	0	NA	NA	NA	NA	NA
hsa-miR-4512	0.171457	-0.339477	0.570953	-0.59458	0.552124	NA
hsa-miR-4513	0	NA	NA	NA	NA	NA
hsa-miR-4514	0	NA	NA	NA	NA	NA
hsa-miR-4516	0	NA	NA	NA	NA	NA
hsa-miR-4517	0	NA	NA	NA	NA	NA
hsa-miR-4518	0	NA	NA	NA	NA	NA
hsa-miR-4519	0	NA	NA	NA	NA	NA
hsa-miR-4522	0	NA	NA	NA	NA	NA
hsa-miR-4525	0	NA	NA	NA	NA	NA
hsa-miR-4527	0	NA	NA	NA	NA	NA
hsa-miR-4528	0	NA	NA	NA	NA	NA
hsa-miR-4530	0	NA	NA	NA	NA	NA
hsa-miR-4531	0	NA	NA	NA	NA	NA
hsa-miR-4532	0.530012	-0.183688	0.762457	-0.240916	0.809621	NA
hsa-miR-4533	0	NA	NA	NA	NA	NA
hsa-miR-4534	0	NA	NA	NA	NA	NA
hsa-miR-4535	0	NA	NA	NA	NA	NA
hsa-miR-4537	0	NA	NA	NA	NA	NA
hsa-miR-4538	0	NA	NA	NA	NA	NA
hsa-miR-4539	0	NA	NA	NA	NA	NA
hsa-miR-4540	0	NA	NA	NA	NA	NA
hsa-miR-4632-3p	0	NA	NA	NA	NA	NA
hsa-miR-4632-5p	0	NA	NA	NA	NA	NA
hsa-miR-4633-3p	0	NA	NA	NA	NA	NA
hsa-miR-4633-5p	0	NA	NA	NA	NA	NA
hsa-miR-4634	0	NA	NA	NA	NA	NA
hsa-miR-4635	0	NA	NA	NA	NA	NA
hsa-miR-4638-3p	0	NA	NA	NA	NA	NA
hsa-miR-4638-5p	0	NA	NA	NA	NA	NA
hsa-miR-4639-3p	0	NA	NA	NA	NA	NA
hsa-miR-4639-5p	0	NA	NA	NA	NA	NA
hsa-miR-4640-3p	0.34091	-0.552761	0.669787	-0.825279	0.409213	NA
hsa-miR-4640-5p	0	NA	NA	NA	NA	NA
hsa-miR-4642	0	NA	NA	NA	NA	NA
hsa-miR-4643	0	NA	NA	NA	NA	NA
hsa-miR-4644	0	NA	NA	NA	NA	NA
hsa-miR-4645-3p	0	NA	NA	NA	NA	NA
hsa-miR-4645-5p	0	NA	NA	NA	NA	NA
hsa-miR-4646-3p	0	NA	NA	NA	NA	NA
hsa-miR-4646-5p	0	NA	NA	NA	NA	NA
hsa-miR-4647	0.171457	-0.339477	0.570953	-0.59458	0.552124	NA
hsa-miR-4648	0	NA	NA	NA	NA	NA
hsa-miR-4649-3p	0	NA	NA	NA	NA	NA
hsa-miR-4649-5p	0	NA	NA	NA	NA	NA
hsa-miR-4651	0	NA	NA	NA	NA	NA
hsa-miR-4652-3p	0	NA	NA	NA	NA	NA
hsa-miR-4652-5p	0	NA	NA	NA	NA	NA
hsa-miR-4653-3p	0	NA	NA	NA	NA	NA
hsa-miR-4653-5p	0	NA	NA	NA	NA	NA
hsa-miR-4655-3p	0	NA	NA	NA	NA	NA
hsa-miR-4655-5p	0	NA	NA	NA	NA	NA
hsa-miR-4658	0	NA	NA	NA	NA	NA
hsa-miR-4661-3p	0	NA	NA	NA	NA	NA
hsa-miR-4661-5p	0.889243	-1.31308	0.844617	-1.55464	0.120031	NA
hsa-miR-4663	0	NA	NA	NA	NA	NA
hsa-miR-4664-3p	0	NA	NA	NA	NA	NA
hsa-miR-4664-5p	0.616865	1.15666	0.80799	1.43153	0.152278	NA
hsa-miR-4665-3p	0	NA	NA	NA	NA	NA
hsa-miR-4666a-3p	0	NA	NA	NA	NA	NA
hsa-miR-4666a-5p	0	NA	NA	NA	NA	NA
hsa-miR-4666b	0	NA	NA	NA	NA	NA
hsa-miR-4668-3p	0	NA	NA	NA	NA	NA
hsa-miR-4668-5p	0	NA	NA	NA	NA	NA
hsa-miR-4669	0	NA	NA	NA	NA	NA
hsa-miR-4670-3p	0	NA	NA	NA	NA	NA
hsa-miR-4670-5p	0	NA	NA	NA	NA	NA
hsa-miR-4671-3p	0	NA	NA	NA	NA	NA
hsa-miR-4671-5p	0	NA	NA	NA	NA	NA
hsa-miR-4673	0	NA	NA	NA	NA	NA
hsa-miR-4674	0	NA	NA	NA	NA	NA
hsa-miR-4675	0	NA	NA	NA	NA	NA
hsa-miR-4676-3p	0	NA	NA	NA	NA	NA
hsa-miR-4676-5p	0	NA	NA	NA	NA	NA
hsa-miR-4678	0	NA	NA	NA	NA	NA
hsa-miR-4681	0	NA	NA	NA	NA	NA
hsa-miR-4682	0	NA	NA	NA	NA	NA
hsa-miR-4684-3p	0.445623	-0.707075	0.727307	-0.972182	0.33096	NA
hsa-miR-4684-5p	0	NA	NA	NA	NA	NA
hsa-miR-4685-5p	0	NA	NA	NA	NA	NA
hsa-miR-4686	0	NA	NA	NA	NA	NA
hsa-miR-4687-3p	0	NA	NA	NA	NA	NA
hsa-miR-4687-5p	0	NA	NA	NA	NA	NA
hsa-miR-4688	0	NA	NA	NA	NA	NA
hsa-miR-4689	0	NA	NA	NA	NA	NA
hsa-miR-4690-3p	0.742087	-0.589129	0.851441	-0.691919	0.488988	NA
hsa-miR-4690-5p	0	NA	NA	NA	NA	NA
hsa-miR-4691-3p	0	NA	NA	NA	NA	NA
hsa-miR-4691-5p	0	NA	NA	NA	NA	NA
hsa-miR-4692	0	NA	NA	NA	NA	NA
hsa-miR-4693-3p	0	NA	NA	NA	NA	NA
hsa-miR-4693-5p	0	NA	NA	NA	NA	NA
hsa-miR-4694-3p	0	NA	NA	NA	NA	NA
hsa-miR-4694-5p	0	NA	NA	NA	NA	NA
hsa-miR-4695-3p	0	NA	NA	NA	NA	NA
hsa-miR-4695-5p	0	NA	NA	NA	NA	NA
hsa-miR-4696	0	NA	NA	NA	NA	NA
hsa-miR-4697-3p	0	NA	NA	NA	NA	NA
hsa-miR-4697-5p	0	NA	NA	NA	NA	NA
hsa-miR-4698	0	NA	NA	NA	NA	NA
hsa-miR-4699-3p	0	NA	NA	NA	NA	NA
hsa-miR-4699-5p	0	NA	NA	NA	NA	NA
hsa-miR-4700-3p	0	NA	NA	NA	NA	NA
hsa-miR-4700-5p	0	NA	NA	NA	NA	NA
hsa-miR-4701-3p	0	NA	NA	NA	NA	NA
hsa-miR-4701-5p	0.320352	0.497927	0.620878	0.801973	0.422569	NA
hsa-miR-4704-3p	0	NA	NA	NA	NA	NA
hsa-miR-4704-5p	0.269591	0.43976	0.591816	0.74307	0.45744	NA
hsa-miR-4705	0	NA	NA	NA	NA	NA
hsa-miR-4706	0	NA	NA	NA	NA	NA
hsa-miR-4707-3p	0.581911	-0.983591	0.799431	-1.23036	0.218561	NA
hsa-miR-4707-5p	0.411249	-0.582759	0.679895	-0.857131	0.391373	NA
hsa-miR-4708-3p	0	NA	NA	NA	NA	NA
hsa-miR-4708-5p	0	NA	NA	NA	NA	NA
hsa-miR-4709-3p	0	NA	NA	NA	NA	NA
hsa-miR-4709-5p	0.616865	1.15666	0.80799	1.43153	0.152278	NA
hsa-miR-4710	0	NA	NA	NA	NA	NA
hsa-miR-4711-3p	0	NA	NA	NA	NA	NA
hsa-miR-4711-5p	0	NA	NA	NA	NA	NA
hsa-miR-4712-3p	0	NA	NA	NA	NA	NA
hsa-miR-4712-5p	0	NA	NA	NA	NA	NA
hsa-miR-4713-3p	0	NA	NA	NA	NA	NA
hsa-miR-4713-5p	0	NA	NA	NA	NA	NA
hsa-miR-4714-3p	0.441048	0.128027	0.720331	0.177734	0.858932	NA
hsa-miR-4714-5p	0	NA	NA	NA	NA	NA
hsa-miR-4715-3p	0	NA	NA	NA	NA	NA
hsa-miR-4715-5p	0	NA	NA	NA	NA	NA
hsa-miR-4717-3p	0	NA	NA	NA	NA	NA
hsa-miR-4717-5p	0	NA	NA	NA	NA	NA
hsa-miR-4718	0	NA	NA	NA	NA	NA
hsa-miR-4719	0	NA	NA	NA	NA	NA
hsa-miR-4720-3p	0	NA	NA	NA	NA	NA
hsa-miR-4720-5p	0	NA	NA	NA	NA	NA
hsa-miR-4721	0	NA	NA	NA	NA	NA
hsa-miR-4722-3p	0	NA	NA	NA	NA	NA
hsa-miR-4722-5p	0	NA	NA	NA	NA	NA
hsa-miR-4723-3p	0	NA	NA	NA	NA	NA
hsa-miR-4723-5p	0.406674	0.164771	0.702845	0.234435	0.814647	NA
hsa-miR-4724-3p	0	NA	NA	NA	NA	NA
hsa-miR-4724-5p	0	NA	NA	NA	NA	NA
hsa-miR-4725-3p	0	NA	NA	NA	NA	NA
hsa-miR-4725-5p	0	NA	NA	NA	NA	NA
hsa-miR-4726-3p	0	NA	NA	NA	NA	NA
hsa-miR-4727-3p	0	NA	NA	NA	NA	NA
hsa-miR-4727-5p	0.274166	-0.417055	0.603783	-0.690737	0.489731	NA
hsa-miR-4728-5p	0.269591	0.43976	0.591816	0.74307	0.45744	NA
hsa-miR-4729	0	NA	NA	NA	NA	NA
hsa-miR-4730	0	NA	NA	NA	NA	NA
hsa-miR-4731-3p	0	NA	NA	NA	NA	NA
hsa-miR-4731-5p	0.320352	0.497927	0.620878	0.801973	0.422569	NA
hsa-miR-4732-3p	0	NA	NA	NA	NA	NA
hsa-miR-4732-5p	0	NA	NA	NA	NA	NA
hsa-miR-4733-3p	0	NA	NA	NA	NA	NA
hsa-miR-4733-5p	0	NA	NA	NA	NA	NA
hsa-miR-4734	0	NA	NA	NA	NA	NA
hsa-miR-4735-3p	0	NA	NA	NA	NA	NA
hsa-miR-4735-5p	0	NA	NA	NA	NA	NA
hsa-miR-4736	0	NA	NA	NA	NA	NA
hsa-miR-4737	0	NA	NA	NA	NA	NA
hsa-miR-4739	0	NA	NA	NA	NA	NA
hsa-miR-4740-3p	0	NA	NA	NA	NA	NA
hsa-miR-4740-5p	0	NA	NA	NA	NA	NA
hsa-miR-4741	0.187098	0.409093	0.574617	0.711941	0.476501	NA
hsa-miR-4744	0	NA	NA	NA	NA	NA
hsa-miR-4745-3p	0	NA	NA	NA	NA	NA
hsa-miR-4745-5p	0.238997	-0.402965	0.597335	-0.674605	0.499927	NA
hsa-miR-4746-3p	0	NA	NA	NA	NA	NA
hsa-miR-4746-5p	0	NA	NA	NA	NA	NA
hsa-miR-4747-3p	0.171457	-0.339477	0.570953	-0.59458	0.552124	NA
hsa-miR-4747-5p	0	NA	NA	NA	NA	NA
hsa-miR-4748	0.101914	-0.280901	0.551607	-0.50924	0.610584	NA
hsa-miR-4749-5p	0	NA	NA	NA	NA	NA
hsa-miR-4750-3p	0.269591	0.43976	0.591816	0.74307	0.45744	NA
hsa-miR-4750-5p	0.171457	-0.339477	0.570953	-0.59458	0.552124	NA
hsa-miR-4751	0	NA	NA	NA	NA	NA
hsa-miR-4752	0	NA	NA	NA	NA	NA
hsa-miR-4753-3p	0	NA	NA	NA	NA	NA
hsa-miR-4753-5p	0	NA	NA	NA	NA	NA
hsa-miR-4754	0	NA	NA	NA	NA	NA
hsa-miR-4755-3p	0	NA	NA	NA	NA	NA
hsa-miR-4755-5p	0.358555	0.0455199	0.675395	0.0673976	0.946265	NA
hsa-miR-4756-3p	0	NA	NA	NA	NA	NA
hsa-miR-4756-5p	0	NA	NA	NA	NA	NA
hsa-miR-4757-3p	0.171457	-0.339477	0.570953	-0.59458	0.552124	NA
hsa-miR-4757-5p	0	NA	NA	NA	NA	NA
hsa-miR-4758-3p	0	NA	NA	NA	NA	NA
hsa-miR-4758-5p	0	NA	NA	NA	NA	NA
hsa-miR-4759	0	NA	NA	NA	NA	NA
hsa-miR-4760-3p	0	NA	NA	NA	NA	NA
hsa-miR-4760-5p	0	NA	NA	NA	NA	NA
hsa-miR-4761-3p	0.803962	1.43933	0.844431	1.7045	0.0882884	NA
hsa-miR-4761-5p	0	NA	NA	NA	NA	NA
hsa-miR-4762-3p	0	NA	NA	NA	NA	NA
hsa-miR-4762-5p	0	NA	NA	NA	NA	NA
hsa-miR-4763-3p	0	NA	NA	NA	NA	NA
hsa-miR-4763-5p	0	NA	NA	NA	NA	NA
hsa-miR-4764-3p	0	NA	NA	NA	NA	NA
hsa-miR-4764-5p	0	NA	NA	NA	NA	NA
hsa-miR-4765	0	NA	NA	NA	NA	NA
hsa-miR-4767	0	NA	NA	NA	NA	NA
hsa-miR-4768-3p	0	NA	NA	NA	NA	NA
hsa-miR-4768-5p	0	NA	NA	NA	NA	NA
hsa-miR-4769-3p	0	NA	NA	NA	NA	NA
hsa-miR-4769-5p	0	NA	NA	NA	NA	NA
hsa-miR-4772-3p	0	NA	NA	NA	NA	NA
hsa-miR-4772-5p	0	NA	NA	NA	NA	NA
hsa-miR-4775	0	NA	NA	NA	NA	NA
hsa-miR-4777-3p	0	NA	NA	NA	NA	NA
hsa-miR-4777-5p	0	NA	NA	NA	NA	NA
hsa-miR-4778-3p	0	NA	NA	NA	NA	NA
hsa-miR-4778-5p	0	NA	NA	NA	NA	NA
hsa-miR-4779	0.160176	0.395822	0.566768	0.698384	0.484937	NA
hsa-miR-4780	0	NA	NA	NA	NA	NA
hsa-miR-4781-3p	0	NA	NA	NA	NA	NA
hsa-miR-4781-5p	0	NA	NA	NA	NA	NA
hsa-miR-4783-3p	0	NA	NA	NA	NA	NA
hsa-miR-4783-5p	0	NA	NA	NA	NA	NA
hsa-miR-4784	0.171457	-0.339477	0.570953	-0.59458	0.552124	NA
hsa-miR-4785	0.457435	0.293949	0.736395	0.399174	0.689765	NA
hsa-miR-4786-3p	0	NA	NA	NA	NA	NA
hsa-miR-4786-5p	0	NA	NA	NA	NA	NA
hsa-miR-4787-5p	0	NA	NA	NA	NA	NA
hsa-miR-4789-3p	0	NA	NA	NA	NA	NA
hsa-miR-4789-5p	0	NA	NA	NA	NA	NA
hsa-miR-4790-3p	0	NA	NA	NA	NA	NA
hsa-miR-4790-5p	0	NA	NA	NA	NA	NA
hsa-miR-4792	0.548333	-0.775772	0.744533	-1.04196	0.297431	NA
hsa-miR-4793-3p	0	NA	NA	NA	NA	NA
hsa-miR-4793-5p	0	NA	NA	NA	NA	NA
hsa-miR-4794	0	NA	NA	NA	NA	NA
hsa-miR-4795-3p	0	NA	NA	NA	NA	NA
hsa-miR-4795-5p	0	NA	NA	NA	NA	NA
hsa-miR-4797-3p	0	NA	NA	NA	NA	NA
hsa-miR-4797-5p	0	NA	NA	NA	NA	NA
hsa-miR-4799-3p	0	NA	NA	NA	NA	NA
hsa-miR-4799-5p	0.539182	0.826326	0.736918	1.12133	0.262149	NA
hsa-miR-4800-3p	0	NA	NA	NA	NA	NA
hsa-miR-4800-5p	0	NA	NA	NA	NA	NA
hsa-miR-4801	0	NA	NA	NA	NA	NA
hsa-miR-4802-3p	0	NA	NA	NA	NA	NA
hsa-miR-4802-5p	0	NA	NA	NA	NA	NA
hsa-miR-4804-3p	0	NA	NA	NA	NA	NA
hsa-miR-4804-5p	0	NA	NA	NA	NA	NA
hsa-miR-4999-3p	0.160176	0.395822	0.566768	0.698384	0.484937	NA
hsa-miR-499b-3p	0	NA	NA	NA	NA	NA
hsa-miR-499b-5p	0	NA	NA	NA	NA	NA
hsa-miR-5000-3p	0.269591	0.43976	0.591816	0.74307	0.45744	NA
hsa-miR-5000-5p	0	NA	NA	NA	NA	NA
hsa-miR-5001-3p	0	NA	NA	NA	NA	NA
hsa-miR-5001-5p	0.374195	0.588047	0.659172	0.892099	0.37234	NA
hsa-miR-5002-3p	0	NA	NA	NA	NA	NA
hsa-miR-5002-5p	0	NA	NA	NA	NA	NA
hsa-miR-5003-3p	0	NA	NA	NA	NA	NA
hsa-miR-5004-3p	0	NA	NA	NA	NA	NA
hsa-miR-5004-5p	0.137083	-0.314576	0.562498	-0.559248	0.575992	NA
hsa-miR-5006-3p	0.456689	0.79762	0.729453	1.09345	0.274197	NA
hsa-miR-5006-5p	0	NA	NA	NA	NA	NA
hsa-miR-5007-3p	0	NA	NA	NA	NA	NA
hsa-miR-5007-5p	0	NA	NA	NA	NA	NA
hsa-miR-5008-3p	0	NA	NA	NA	NA	NA
hsa-miR-5008-5p	0	NA	NA	NA	NA	NA
hsa-miR-5009-3p	0	NA	NA	NA	NA	NA
hsa-miR-5009-5p	0	NA	NA	NA	NA	NA
hsa-miR-5010-5p	0	NA	NA	NA	NA	NA
hsa-miR-5011-3p	0	NA	NA	NA	NA	NA
hsa-miR-5011-5p	0	NA	NA	NA	NA	NA
hsa-miR-5047	0	NA	NA	NA	NA	NA
hsa-miR-5087	0	NA	NA	NA	NA	NA
hsa-miR-5088-3p	0.50745	0.923391	0.761203	1.21307	0.225104	NA
hsa-miR-5088-5p	0.171457	-0.339477	0.570953	-0.59458	0.552124	NA
hsa-miR-5089-3p	0.238997	-0.402965	0.597335	-0.674605	0.499927	NA
hsa-miR-5089-5p	0	NA	NA	NA	NA	NA
hsa-miR-5090	0	NA	NA	NA	NA	NA
hsa-miR-5091	0	NA	NA	NA	NA	NA
hsa-miR-5092	0	NA	NA	NA	NA	NA
hsa-miR-5093	0	NA	NA	NA	NA	NA
hsa-miR-5094	0.101914	-0.280901	0.551607	-0.50924	0.610584	NA
hsa-miR-5095	0	NA	NA	NA	NA	NA
hsa-miR-5096	0	NA	NA	NA	NA	NA
hsa-miR-5100	0	NA	NA	NA	NA	NA
hsa-miR-5186	0	NA	NA	NA	NA	NA
hsa-miR-5187-3p	0.187098	0.409093	0.574617	0.711941	0.476501	NA
hsa-miR-5188	0	NA	NA	NA	NA	NA
hsa-miR-5189-3p	0	NA	NA	NA	NA	NA
hsa-miR-5189-5p	0	NA	NA	NA	NA	NA
hsa-miR-5190	0	NA	NA	NA	NA	NA
hsa-miR-5191	0	NA	NA	NA	NA	NA
hsa-miR-5192	0	NA	NA	NA	NA	NA
hsa-miR-5193	0.34091	-0.552761	0.669787	-0.825279	0.409213	NA
hsa-miR-5194	0	NA	NA	NA	NA	NA
hsa-miR-5195-3p	0	NA	NA	NA	NA	NA
hsa-miR-5195-5p	0	NA	NA	NA	NA	NA
hsa-miR-5196-3p	0	NA	NA	NA	NA	NA
hsa-miR-5196-5p	0	NA	NA	NA	NA	NA
hsa-miR-5197-3p	0	NA	NA	NA	NA	NA
hsa-miR-5197-5p	0	NA	NA	NA	NA	NA
hsa-miR-5571-3p	0	NA	NA	NA	NA	NA
hsa-miR-5571-5p	0	NA	NA	NA	NA	NA
hsa-miR-5572	0	NA	NA	NA	NA	NA
hsa-miR-5579-3p	0	NA	NA	NA	NA	NA
hsa-miR-5579-5p	0	NA	NA	NA	NA	NA
hsa-miR-5580-3p	0	NA	NA	NA	NA	NA
hsa-miR-5580-5p	0	NA	NA	NA	NA	NA
hsa-miR-5581-5p	0	NA	NA	NA	NA	NA
hsa-miR-5582-3p	0	NA	NA	NA	NA	NA
hsa-miR-5582-5p	0	NA	NA	NA	NA	NA
hsa-miR-5584-3p	0	NA	NA	NA	NA	NA
hsa-miR-5584-5p	0	NA	NA	NA	NA	NA
hsa-miR-5585-3p	0.101914	-0.280901	0.551607	-0.50924	0.610584	NA
hsa-miR-5585-5p	0	NA	NA	NA	NA	NA
hsa-miR-5586-3p	0	NA	NA	NA	NA	NA
hsa-miR-5586-5p	0	NA	NA	NA	NA	NA
hsa-miR-5587-3p	0.101914	-0.280901	0.551607	-0.50924	0.610584	NA
hsa-miR-5587-5p	0.613192	0.200327	0.81486	0.245842	0.805805	NA
hsa-miR-5588-3p	0	NA	NA	NA	NA	NA
hsa-miR-5588-5p	0	NA	NA	NA	NA	NA
hsa-miR-5589-3p	0	NA	NA	NA	NA	NA
hsa-miR-5589-5p	0	NA	NA	NA	NA	NA
hsa-miR-5590-3p	0	NA	NA	NA	NA	NA
hsa-miR-5590-5p	0	NA	NA	NA	NA	NA
hsa-miR-5591-3p	0	NA	NA	NA	NA	NA
hsa-miR-5591-5p	0	NA	NA	NA	NA	NA
hsa-miR-5680	0	NA	NA	NA	NA	NA
hsa-miR-5682	0	NA	NA	NA	NA	NA
hsa-miR-5683	0.347274	0.624038	0.67297	0.92729	0.353776	NA
hsa-miR-5684	0	NA	NA	NA	NA	NA
hsa-miR-5685	0	NA	NA	NA	NA	NA
hsa-miR-5687	0	NA	NA	NA	NA	NA
hsa-miR-5688	0	NA	NA	NA	NA	NA
hsa-miR-5689	0	NA	NA	NA	NA	NA
hsa-miR-5690	0	NA	NA	NA	NA	NA
hsa-miR-5691	0	NA	NA	NA	NA	NA
hsa-miR-5692b	0	NA	NA	NA	NA	NA
hsa-miR-5693	0	NA	NA	NA	NA	NA
hsa-miR-5694	0	NA	NA	NA	NA	NA
hsa-miR-5695	0	NA	NA	NA	NA	NA
hsa-miR-5696	0	NA	NA	NA	NA	NA
hsa-miR-5698	0	NA	NA	NA	NA	NA
hsa-miR-5699-3p	0	NA	NA	NA	NA	NA
hsa-miR-5700	0	NA	NA	NA	NA	NA
hsa-miR-5702	0	NA	NA	NA	NA	NA
hsa-miR-5703	0	NA	NA	NA	NA	NA
hsa-miR-5704	0	NA	NA	NA	NA	NA
hsa-miR-5705	0	NA	NA	NA	NA	NA
hsa-miR-5706	0.37608	-0.607438	0.692029	-0.877764	0.380072	NA
hsa-miR-5707	0	NA	NA	NA	NA	NA
hsa-miR-5739	0	NA	NA	NA	NA	NA
hsa-miR-5787	0	NA	NA	NA	NA	NA
hsa-miR-6068	0	NA	NA	NA	NA	NA
hsa-miR-6069	0	NA	NA	NA	NA	NA
hsa-miR-6070	0	NA	NA	NA	NA	NA
hsa-miR-6071	0	NA	NA	NA	NA	NA
hsa-miR-6072	0	NA	NA	NA	NA	NA
hsa-miR-6073	0	NA	NA	NA	NA	NA
hsa-miR-6074	0	NA	NA	NA	NA	NA
hsa-miR-6075	0	NA	NA	NA	NA	NA
hsa-miR-6076	0	NA	NA	NA	NA	NA
hsa-miR-6077	0	NA	NA	NA	NA	NA
hsa-miR-6078	0	NA	NA	NA	NA	NA
hsa-miR-6079	0	NA	NA	NA	NA	NA
hsa-miR-6080	0	NA	NA	NA	NA	NA
hsa-miR-6081	0	NA	NA	NA	NA	NA
hsa-miR-6082	0	NA	NA	NA	NA	NA
hsa-miR-6083	0	NA	NA	NA	NA	NA
hsa-miR-6084	0	NA	NA	NA	NA	NA
hsa-miR-6085	0	NA	NA	NA	NA	NA
hsa-miR-6086	0	NA	NA	NA	NA	NA
hsa-miR-6087	0.171457	-0.339477	0.570953	-0.59458	0.552124	NA
hsa-miR-6088	0	NA	NA	NA	NA	NA
hsa-miR-6090	0	NA	NA	NA	NA	NA
hsa-miR-6124	0	NA	NA	NA	NA	NA
hsa-miR-6125	0	NA	NA	NA	NA	NA
hsa-miR-6126	0	NA	NA	NA	NA	NA
hsa-miR-6165	0	NA	NA	NA	NA	NA
hsa-miR-620	0	NA	NA	NA	NA	NA
hsa-miR-6499-3p	0	NA	NA	NA	NA	NA
hsa-miR-6499-5p	0	NA	NA	NA	NA	NA
hsa-miR-6501-3p	0	NA	NA	NA	NA	NA
hsa-miR-6501-5p	0	NA	NA	NA	NA	NA
hsa-miR-6502-3p	0	NA	NA	NA	NA	NA
hsa-miR-6502-5p	0	NA	NA	NA	NA	NA
hsa-miR-6503-3p	0	NA	NA	NA	NA	NA
hsa-miR-6503-5p	0	NA	NA	NA	NA	NA
hsa-miR-6504-3p	0	NA	NA	NA	NA	NA
hsa-miR-6504-5p	0	NA	NA	NA	NA	NA
hsa-miR-6506-3p	0	NA	NA	NA	NA	NA
hsa-miR-6506-5p	0	NA	NA	NA	NA	NA
hsa-miR-6507-3p	0	NA	NA	NA	NA	NA
hsa-miR-6507-5p	0	NA	NA	NA	NA	NA
hsa-miR-6508-3p	0.410454	-0.724148	0.735145	-0.985041	0.324604	NA
hsa-miR-6508-5p	0.187098	0.409093	0.574617	0.711941	0.476501	NA
hsa-miR-6509-3p	0	NA	NA	NA	NA	NA
hsa-miR-6509-5p	0	NA	NA	NA	NA	NA
hsa-miR-6510-3p	0	NA	NA	NA	NA	NA
hsa-miR-6510-5p	0	NA	NA	NA	NA	NA
hsa-miR-6512-3p	0	NA	NA	NA	NA	NA
hsa-miR-6512-5p	0	NA	NA	NA	NA	NA
hsa-miR-6513-3p	0.101914	-0.280901	0.551607	-0.50924	0.610584	NA
hsa-miR-6513-5p	0	NA	NA	NA	NA	NA
hsa-miR-6514-3p	0	NA	NA	NA	NA	NA
hsa-miR-6515-5p	0.718199	-1.09386	0.816491	-1.33971	0.180338	NA
hsa-miR-659-3p	0	NA	NA	NA	NA	NA
hsa-miR-659-5p	0.187098	0.409093	0.574617	0.711941	0.476501	NA
hsa-miR-6715b-3p	0	NA	NA	NA	NA	NA
hsa-miR-6715b-5p	0	NA	NA	NA	NA	NA
hsa-miR-6716-3p	0.171457	-0.339477	0.570953	-0.59458	0.552124	NA
hsa-miR-6716-5p	0	NA	NA	NA	NA	NA
hsa-miR-6717-5p	0	NA	NA	NA	NA	NA
hsa-miR-6718-5p	0	NA	NA	NA	NA	NA
hsa-miR-6719-3p	0	NA	NA	NA	NA	NA
hsa-miR-6720-3p	0	NA	NA	NA	NA	NA
hsa-miR-6720-5p	0	NA	NA	NA	NA	NA
hsa-miR-6722-3p	0	NA	NA	NA	NA	NA
hsa-miR-6722-5p	0	NA	NA	NA	NA	NA
hsa-miR-6726-3p	0	NA	NA	NA	NA	NA
hsa-miR-6726-5p	0	NA	NA	NA	NA	NA
hsa-miR-6727-3p	0.187098	0.409093	0.574617	0.711941	0.476501	NA
hsa-miR-6727-5p	0	NA	NA	NA	NA	NA
hsa-miR-6728-3p	0	NA	NA	NA	NA	NA
hsa-miR-6728-5p	0	NA	NA	NA	NA	NA
hsa-miR-6729-3p	0.712415	-0.327969	0.835597	-0.392497	0.694691	NA
hsa-miR-6729-5p	0.187098	0.409093	0.574617	0.711941	0.476501	NA
hsa-miR-6730-3p	0	NA	NA	NA	NA	NA
hsa-miR-6730-5p	0	NA	NA	NA	NA	NA
hsa-miR-6731-3p	0	NA	NA	NA	NA	NA
hsa-miR-6731-5p	0	NA	NA	NA	NA	NA
hsa-miR-6732-3p	0.137083	-0.314576	0.562498	-0.559248	0.575992	NA
hsa-miR-6732-5p	0	NA	NA	NA	NA	NA
hsa-miR-6733-3p	0	NA	NA	NA	NA	NA
hsa-miR-6733-5p	0	NA	NA	NA	NA	NA
hsa-miR-6734-3p	0.579112	-0.920962	0.783102	-1.17604	0.239577	NA
hsa-miR-6734-5p	0	NA	NA	NA	NA	NA
hsa-miR-6735-3p	0	NA	NA	NA	NA	NA
hsa-miR-6735-5p	0.546742	-0.868967	0.772136	-1.12541	0.260417	NA
hsa-miR-6736-3p	0.171457	-0.339477	0.570953	-0.59458	0.552124	NA
hsa-miR-6736-5p	0	NA	NA	NA	NA	NA
hsa-miR-6737-5p	0	NA	NA	NA	NA	NA
hsa-miR-6738-3p	0.605004	-0.379304	0.810774	-0.467829	0.639907	NA
hsa-miR-6738-5p	0	NA	NA	NA	NA	NA
hsa-miR-6739-3p	0	NA	NA	NA	NA	NA
hsa-miR-6739-5p	0	NA	NA	NA	NA	NA
hsa-miR-6740-3p	0.637374	-0.449889	0.821351	-0.547743	0.583868	NA
hsa-miR-6740-5p	0	NA	NA	NA	NA	NA
hsa-miR-6741-3p	0.374195	0.588047	0.659172	0.892099	0.37234	NA
hsa-miR-6741-5p	0.37608	-0.607438	0.692029	-0.877764	0.380072	NA
hsa-miR-6742-3p	0.274166	-0.417055	0.603783	-0.690737	0.489731	NA
hsa-miR-6743-3p	0	NA	NA	NA	NA	NA
hsa-miR-6743-5p	0	NA	NA	NA	NA	NA
hsa-miR-6744-3p	0	NA	NA	NA	NA	NA
hsa-miR-6744-5p	0	NA	NA	NA	NA	NA
hsa-miR-6745	0	NA	NA	NA	NA	NA
hsa-miR-6746-3p	0.342914	-0.471796	0.631341	-0.747292	0.454887	NA
hsa-miR-6746-5p	0	NA	NA	NA	NA	NA
hsa-miR-6747-5p	0	NA	NA	NA	NA	NA
hsa-miR-6748-5p	0	NA	NA	NA	NA	NA
hsa-miR-6749-3p	0.512367	-0.897977	0.781144	-1.14957	0.250323	NA
hsa-miR-6749-5p	0	NA	NA	NA	NA	NA
hsa-miR-6750-5p	0	NA	NA	NA	NA	NA
hsa-miR-6751-3p	0.137083	-0.314576	0.562498	-0.559248	0.575992	NA
hsa-miR-6751-5p	0	NA	NA	NA	NA	NA
hsa-miR-6752-3p	0.203827	-0.387505	0.589937	-0.656858	0.511272	NA
hsa-miR-6752-5p	0	NA	NA	NA	NA	NA
hsa-miR-6753-3p	0	NA	NA	NA	NA	NA
hsa-miR-6753-5p	0	NA	NA	NA	NA	NA
hsa-miR-6754-3p	0	NA	NA	NA	NA	NA
hsa-miR-6754-5p	0.269591	0.43976	0.591816	0.74307	0.45744	NA
hsa-miR-6755-5p	0	NA	NA	NA	NA	NA
hsa-miR-6756-5p	0	NA	NA	NA	NA	NA
hsa-miR-6757-3p	0	NA	NA	NA	NA	NA
hsa-miR-6757-5p	0	NA	NA	NA	NA	NA
hsa-miR-6758-3p	0	NA	NA	NA	NA	NA
hsa-miR-6758-5p	0	NA	NA	NA	NA	NA
hsa-miR-6759-3p	0	NA	NA	NA	NA	NA
hsa-miR-6759-5p	0	NA	NA	NA	NA	NA
hsa-miR-6760-3p	0.410454	-0.724148	0.735145	-0.985041	0.324604	NA
hsa-miR-6760-5p	0	NA	NA	NA	NA	NA
hsa-miR-6761-3p	0	NA	NA	NA	NA	NA
hsa-miR-6761-5p	0	NA	NA	NA	NA	NA
hsa-miR-6762-3p	0	NA	NA	NA	NA	NA
hsa-miR-6762-5p	0	NA	NA	NA	NA	NA
hsa-miR-6763-3p	0	NA	NA	NA	NA	NA
hsa-miR-6763-5p	0	NA	NA	NA	NA	NA
hsa-miR-6764-3p	0	NA	NA	NA	NA	NA
hsa-miR-6764-5p	0.429767	0.756226	0.717346	1.0542	0.291792	NA
hsa-miR-6765-3p	0.101914	-0.280901	0.551607	-0.50924	0.610584	NA
hsa-miR-6765-5p	0	NA	NA	NA	NA	NA
hsa-miR-6766-3p	0	NA	NA	NA	NA	NA
hsa-miR-6766-5p	0	NA	NA	NA	NA	NA
hsa-miR-6767-3p	0	NA	NA	NA	NA	NA
hsa-miR-6767-5p	0	NA	NA	NA	NA	NA
hsa-miR-6768-3p	0	NA	NA	NA	NA	NA
hsa-miR-6768-5p	0	NA	NA	NA	NA	NA
hsa-miR-6769a-3p	0.101914	-0.280901	0.551607	-0.50924	0.610584	NA
hsa-miR-6769a-5p	0.680841	-0.229142	0.80768	-0.283704	0.776638	NA
hsa-miR-6769b-3p	0.101914	-0.280901	0.551607	-0.50924	0.610584	NA
hsa-miR-6769b-5p	0	NA	NA	NA	NA	NA
hsa-miR-6771-3p	0	NA	NA	NA	NA	NA
hsa-miR-6771-5p	0	NA	NA	NA	NA	NA
hsa-miR-6772-3p	0.269591	0.43976	0.591816	0.74307	0.45744	NA
hsa-miR-6772-5p	0	NA	NA	NA	NA	NA
hsa-miR-6773-3p	0	NA	NA	NA	NA	NA
hsa-miR-6773-5p	0	NA	NA	NA	NA	NA
hsa-miR-6774-3p	0	NA	NA	NA	NA	NA
hsa-miR-6774-5p	0	NA	NA	NA	NA	NA
hsa-miR-6775-3p	0	NA	NA	NA	NA	NA
hsa-miR-6775-5p	0	NA	NA	NA	NA	NA
hsa-miR-6776-3p	0.888447	-1.41214	0.856116	-1.64948	0.0990499	NA
hsa-miR-6776-5p	0	NA	NA	NA	NA	NA
hsa-miR-6777-3p	0.203827	-0.387505	0.589937	-0.656858	0.511272	NA
hsa-miR-6777-5p	0	NA	NA	NA	NA	NA
hsa-miR-6778-3p	0	NA	NA	NA	NA	NA
hsa-miR-6778-5p	0	NA	NA	NA	NA	NA
hsa-miR-6779-3p	0	NA	NA	NA	NA	NA
hsa-miR-6779-5p	0	NA	NA	NA	NA	NA
hsa-miR-6780a-3p	0	NA	NA	NA	NA	NA
hsa-miR-6780a-5p	0	NA	NA	NA	NA	NA
hsa-miR-6780b-3p	0.269591	0.43976	0.591816	0.74307	0.45744	NA
hsa-miR-6780b-5p	0	NA	NA	NA	NA	NA
hsa-miR-6781-3p	0.30854	-0.482235	0.638635	-0.755102	0.450188	NA
hsa-miR-6781-5p	0	NA	NA	NA	NA	NA
hsa-miR-6782-5p	0	NA	NA	NA	NA	NA
hsa-miR-6783-3p	0	NA	NA	NA	NA	NA
hsa-miR-6783-5p	0	NA	NA	NA	NA	NA
hsa-miR-6784-5p	0	NA	NA	NA	NA	NA
hsa-miR-6785-3p	0	NA	NA	NA	NA	NA
hsa-miR-6785-5p	0	NA	NA	NA	NA	NA
hsa-miR-6786-3p	0.34091	-0.552761	0.669787	-0.825279	0.409213	NA
hsa-miR-6786-5p	0	NA	NA	NA	NA	NA
hsa-miR-6787-5p	0	NA	NA	NA	NA	NA
hsa-miR-6788-3p	0	NA	NA	NA	NA	NA
hsa-miR-6788-5p	0	NA	NA	NA	NA	NA
hsa-miR-6789-5p	0.269591	0.43976	0.591816	0.74307	0.45744	NA
hsa-miR-6791-5p	0	NA	NA	NA	NA	NA
hsa-miR-6792-3p	0	NA	NA	NA	NA	NA
hsa-miR-6792-5p	0	NA	NA	NA	NA	NA
hsa-miR-6793-5p	0	NA	NA	NA	NA	NA
hsa-miR-6795-3p	0.273371	-0.426127	0.609424	-0.699228	0.484409	NA
hsa-miR-6795-5p	0	NA	NA	NA	NA	NA
hsa-miR-6796-5p	0	NA	NA	NA	NA	NA
hsa-miR-6797-5p	0	NA	NA	NA	NA	NA
hsa-miR-6798-5p	0	NA	NA	NA	NA	NA
hsa-miR-6799-5p	0	NA	NA	NA	NA	NA
hsa-miR-6800-3p	0	NA	NA	NA	NA	NA
hsa-miR-6800-5p	0	NA	NA	NA	NA	NA
hsa-miR-6801-5p	0	NA	NA	NA	NA	NA
hsa-miR-6802-5p	0	NA	NA	NA	NA	NA
hsa-miR-6803-5p	0	NA	NA	NA	NA	NA
hsa-miR-6804-3p	0.171457	-0.339477	0.570953	-0.59458	0.552124	NA
hsa-miR-6804-5p	0.187098	0.409093	0.574617	0.711941	0.476501	NA
hsa-miR-6805-3p	0	NA	NA	NA	NA	NA
hsa-miR-6805-5p	0	NA	NA	NA	NA	NA
hsa-miR-6806-3p	0.766209	-0.554788	0.844515	-0.656931	0.511225	NA
hsa-miR-6806-5p	0	NA	NA	NA	NA	NA
hsa-miR-6807-3p	0	NA	NA	NA	NA	NA
hsa-miR-6807-5p	0	NA	NA	NA	NA	NA
hsa-miR-6808-3p	0.187098	0.409093	0.574617	0.711941	0.476501	NA
hsa-miR-6808-5p	0	NA	NA	NA	NA	NA
hsa-miR-6809-3p	0.101914	-0.280901	0.551607	-0.50924	0.610584	NA
hsa-miR-6809-5p	0	NA	NA	NA	NA	NA
hsa-miR-6810-5p	0	NA	NA	NA	NA	NA
hsa-miR-6811-3p	0	NA	NA	NA	NA	NA
hsa-miR-6811-5p	0	NA	NA	NA	NA	NA
hsa-miR-6812-3p	0	NA	NA	NA	NA	NA
hsa-miR-6812-5p	0	NA	NA	NA	NA	NA
hsa-miR-6813-3p	0	NA	NA	NA	NA	NA
hsa-miR-6813-5p	0	NA	NA	NA	NA	NA
hsa-miR-6814-3p	0	NA	NA	NA	NA	NA
hsa-miR-6814-5p	0.171457	-0.339477	0.570953	-0.59458	0.552124	NA
hsa-miR-6816-3p	0	NA	NA	NA	NA	NA
hsa-miR-6816-5p	0	NA	NA	NA	NA	NA
hsa-miR-6817-3p	0	NA	NA	NA	NA	NA
hsa-miR-6817-5p	0.273371	-0.426127	0.609424	-0.699228	0.484409	NA
hsa-miR-6818-3p	0.637374	-0.449889	0.821351	-0.547743	0.583868	NA
hsa-miR-6818-5p	0.269591	0.43976	0.591816	0.74307	0.45744	NA
hsa-miR-6819-3p	0	NA	NA	NA	NA	NA
hsa-miR-6820-3p	0.390925	-0.034292	0.70021	-0.0489739	0.96094	NA
hsa-miR-6820-5p	0	NA	NA	NA	NA	NA
hsa-miR-6821-3p	0.539182	0.826326	0.736918	1.12133	0.262149	NA
hsa-miR-6821-5p	0	NA	NA	NA	NA	NA
hsa-miR-6822-3p	0	NA	NA	NA	NA	NA
hsa-miR-6822-5p	0	NA	NA	NA	NA	NA
hsa-miR-6823-3p	0	NA	NA	NA	NA	NA
hsa-miR-6823-5p	0.50745	0.923391	0.761203	1.21307	0.225104	NA
hsa-miR-6824-3p	0	NA	NA	NA	NA	NA
hsa-miR-6824-5p	0	NA	NA	NA	NA	NA
hsa-miR-6825-3p	0	NA	NA	NA	NA	NA
hsa-miR-6825-5p	0.101914	-0.280901	0.551607	-0.50924	0.610584	NA
hsa-miR-6826-3p	0	NA	NA	NA	NA	NA
hsa-miR-6826-5p	0.581911	-0.983591	0.799431	-1.23036	0.218561	NA
hsa-miR-6828-3p	0	NA	NA	NA	NA	NA
hsa-miR-6828-5p	0	NA	NA	NA	NA	NA
hsa-miR-6830-3p	0	NA	NA	NA	NA	NA
hsa-miR-6830-5p	0	NA	NA	NA	NA	NA
hsa-miR-6831-3p	0	NA	NA	NA	NA	NA
hsa-miR-6831-5p	0	NA	NA	NA	NA	NA
hsa-miR-6832-5p	0.661262	-0.0119527	0.829629	-0.0144072	0.988505	NA
hsa-miR-6833-3p	0	NA	NA	NA	NA	NA
hsa-miR-6833-5p	0	NA	NA	NA	NA	NA
hsa-miR-6834-3p	0	NA	NA	NA	NA	NA
hsa-miR-6834-5p	0	NA	NA	NA	NA	NA
hsa-miR-6835-3p	0	NA	NA	NA	NA	NA
hsa-miR-6835-5p	0	NA	NA	NA	NA	NA
hsa-miR-6836-3p	0	NA	NA	NA	NA	NA
hsa-miR-6836-5p	0	NA	NA	NA	NA	NA
hsa-miR-6837-3p	0	NA	NA	NA	NA	NA
hsa-miR-6837-5p	0	NA	NA	NA	NA	NA
hsa-miR-6838-3p	0	NA	NA	NA	NA	NA
hsa-miR-6838-5p	0.137083	-0.314576	0.562498	-0.559248	0.575992	NA
hsa-miR-6839-3p	0	NA	NA	NA	NA	NA
hsa-miR-6839-5p	0	NA	NA	NA	NA	NA
hsa-miR-6840-3p	0	NA	NA	NA	NA	NA
hsa-miR-6840-5p	0	NA	NA	NA	NA	NA
hsa-miR-6841-3p	0	NA	NA	NA	NA	NA
hsa-miR-6841-5p	0	NA	NA	NA	NA	NA
hsa-miR-6842-3p	0.274166	-0.417055	0.603783	-0.690737	0.489731	NA
hsa-miR-6842-5p	0	NA	NA	NA	NA	NA
hsa-miR-6843-3p	0	NA	NA	NA	NA	NA
hsa-miR-6845-5p	0	NA	NA	NA	NA	NA
hsa-miR-6846-3p	0.203827	-0.387505	0.589937	-0.656858	0.511272	NA
hsa-miR-6846-5p	0	NA	NA	NA	NA	NA
hsa-miR-6847-3p	0	NA	NA	NA	NA	NA
hsa-miR-6847-5p	0	NA	NA	NA	NA	NA
hsa-miR-6848-3p	0	NA	NA	NA	NA	NA
hsa-miR-6848-5p	0	NA	NA	NA	NA	NA
hsa-miR-6849-3p	0.171457	-0.339477	0.570953	-0.59458	0.552124	NA
hsa-miR-6849-5p	0	NA	NA	NA	NA	NA
hsa-miR-6850-3p	0	NA	NA	NA	NA	NA
hsa-miR-6850-5p	0	NA	NA	NA	NA	NA
hsa-miR-6851-3p	0.101914	-0.280901	0.551607	-0.50924	0.610584	NA
hsa-miR-6851-5p	0	NA	NA	NA	NA	NA
hsa-miR-6852-3p	0	NA	NA	NA	NA	NA
hsa-miR-6852-5p	0.718994	-1.17844	0.831253	-1.41767	0.156289	NA
hsa-miR-6853-5p	0	NA	NA	NA	NA	NA
hsa-miR-6854-3p	0	NA	NA	NA	NA	NA
hsa-miR-6854-5p	0	NA	NA	NA	NA	NA
hsa-miR-6855-5p	0	NA	NA	NA	NA	NA
hsa-miR-6856-3p	0.187098	0.409093	0.574617	0.711941	0.476501	NA
hsa-miR-6856-5p	0	NA	NA	NA	NA	NA
hsa-miR-6857-3p	0.160176	0.395822	0.566768	0.698384	0.484937	NA
hsa-miR-6857-5p	0	NA	NA	NA	NA	NA
hsa-miR-6858-5p	0	NA	NA	NA	NA	NA
hsa-miR-6860	0	NA	NA	NA	NA	NA
hsa-miR-6861-3p	0.347274	0.624038	0.67297	0.92729	0.353776	NA
hsa-miR-6861-5p	0	NA	NA	NA	NA	NA
hsa-miR-6863	0	NA	NA	NA	NA	NA
hsa-miR-6864-3p	0	NA	NA	NA	NA	NA
hsa-miR-6864-5p	0	NA	NA	NA	NA	NA
hsa-miR-6865-3p	0.160176	0.395822	0.566768	0.698384	0.484937	NA
hsa-miR-6865-5p	0	NA	NA	NA	NA	NA
hsa-miR-6866-3p	0	NA	NA	NA	NA	NA
hsa-miR-6866-5p	0	NA	NA	NA	NA	NA
hsa-miR-6867-3p	0	NA	NA	NA	NA	NA
hsa-miR-6867-5p	0	NA	NA	NA	NA	NA
hsa-miR-6868-3p	0	NA	NA	NA	NA	NA
hsa-miR-6868-5p	0	NA	NA	NA	NA	NA
hsa-miR-6869-3p	0	NA	NA	NA	NA	NA
hsa-miR-6869-5p	0.203827	-0.387505	0.589937	-0.656858	0.511272	NA
hsa-miR-6870-3p	0	NA	NA	NA	NA	NA
hsa-miR-6870-5p	0	NA	NA	NA	NA	NA
hsa-miR-6871-3p	0.269591	0.43976	0.591816	0.74307	0.45744	NA
hsa-miR-6871-5p	0	NA	NA	NA	NA	NA
hsa-miR-6872-3p	0	NA	NA	NA	NA	NA
hsa-miR-6872-5p	0	NA	NA	NA	NA	NA
hsa-miR-6873-3p	0	NA	NA	NA	NA	NA
hsa-miR-6873-5p	0	NA	NA	NA	NA	NA
hsa-miR-6874-3p	0	NA	NA	NA	NA	NA
hsa-miR-6874-5p	0	NA	NA	NA	NA	NA
hsa-miR-6875-3p	0	NA	NA	NA	NA	NA
hsa-miR-6875-5p	0.34091	-0.552761	0.669787	-0.825279	0.409213	NA
hsa-miR-6876-3p	0	NA	NA	NA	NA	NA
hsa-miR-6877-3p	0	NA	NA	NA	NA	NA
hsa-miR-6877-5p	0	NA	NA	NA	NA	NA
hsa-miR-6878-3p	0	NA	NA	NA	NA	NA
hsa-miR-6878-5p	0	NA	NA	NA	NA	NA
hsa-miR-6879-3p	0	NA	NA	NA	NA	NA
hsa-miR-6879-5p	0	NA	NA	NA	NA	NA
hsa-miR-6880-3p	0	NA	NA	NA	NA	NA
hsa-miR-6880-5p	0.269591	0.43976	0.591816	0.74307	0.45744	NA
hsa-miR-6881-3p	0	NA	NA	NA	NA	NA
hsa-miR-6881-5p	0	NA	NA	NA	NA	NA
hsa-miR-6882-3p	0.171457	-0.339477	0.570953	-0.59458	0.552124	NA
hsa-miR-6882-5p	0	NA	NA	NA	NA	NA
hsa-miR-6883-3p	0.578132	-0.0911109	0.798923	-0.114042	0.909204	NA
hsa-miR-6883-5p	0	NA	NA	NA	NA	NA
hsa-miR-6884-3p	0	NA	NA	NA	NA	NA
hsa-miR-6884-5p	0.581911	-0.983591	0.799431	-1.23036	0.218561	NA
hsa-miR-6885-3p	0.375284	-0.604785	0.691147	-0.875045	0.381549	NA
hsa-miR-6885-5p	0	NA	NA	NA	NA	NA
hsa-miR-6886-3p	0.810422	-0.653249	0.849247	-0.769209	0.441769	NA
hsa-miR-6886-5p	0.406674	0.164771	0.702845	0.234435	0.814647	NA
hsa-miR-6887-3p	0	NA	NA	NA	NA	NA
hsa-miR-6887-5p	0	NA	NA	NA	NA	NA
hsa-miR-6888-3p	0.750119	1.28037	0.824789	1.55236	0.120575	NA
hsa-miR-6888-5p	0	NA	NA	NA	NA	NA
hsa-miR-6889-3p	0.508588	-0.0122538	0.778518	-0.0157399	0.987442	NA
hsa-miR-6889-5p	0	NA	NA	NA	NA	NA
hsa-miR-6890-3p	0	NA	NA	NA	NA	NA
hsa-miR-6890-5p	0	NA	NA	NA	NA	NA
hsa-miR-6891-3p	0	NA	NA	NA	NA	NA
hsa-miR-6891-5p	0	NA	NA	NA	NA	NA
hsa-miR-6892-3p	0.68462	-1.13232	0.824298	-1.37367	0.169543	NA
hsa-miR-6892-5p	0	NA	NA	NA	NA	NA
hsa-miR-6893-3p	0	NA	NA	NA	NA	NA
hsa-miR-6893-5p	0	NA	NA	NA	NA	NA
hsa-miR-6894-3p	0	NA	NA	NA	NA	NA
hsa-miR-6894-5p	0	NA	NA	NA	NA	NA
hsa-miR-6895-3p	0	NA	NA	NA	NA	NA
hsa-miR-6895-5p	0.30854	-0.482235	0.638635	-0.755102	0.450188	NA
hsa-miR-7106-3p	0	NA	NA	NA	NA	NA
hsa-miR-7106-5p	0	NA	NA	NA	NA	NA
hsa-miR-7107-3p	0	NA	NA	NA	NA	NA
hsa-miR-7107-5p	0	NA	NA	NA	NA	NA
hsa-miR-7108-3p	0.867889	-0.259306	0.867755	-0.298823	0.765075	NA
hsa-miR-7108-5p	0	NA	NA	NA	NA	NA
hsa-miR-7109-3p	0	NA	NA	NA	NA	NA
hsa-miR-7109-5p	0	NA	NA	NA	NA	NA
hsa-miR-7110-3p	0.411249	-0.582759	0.679895	-0.857131	0.391373	NA
hsa-miR-7110-5p	0	NA	NA	NA	NA	NA
hsa-miR-7111-5p	0.171457	-0.339477	0.570953	-0.59458	0.552124	NA
hsa-miR-7112-3p	0	NA	NA	NA	NA	NA
hsa-miR-7112-5p	0	NA	NA	NA	NA	NA
hsa-miR-7113-3p	0	NA	NA	NA	NA	NA
hsa-miR-7114-5p	0	NA	NA	NA	NA	NA
hsa-miR-7150	0	NA	NA	NA	NA	NA
hsa-miR-7151-3p	0	NA	NA	NA	NA	NA
hsa-miR-7152-3p	0	NA	NA	NA	NA	NA
hsa-miR-7152-5p	0	NA	NA	NA	NA	NA
hsa-miR-7153-3p	0	NA	NA	NA	NA	NA
hsa-miR-7153-5p	0	NA	NA	NA	NA	NA
hsa-miR-7154-3p	0	NA	NA	NA	NA	NA
hsa-miR-7154-5p	0	NA	NA	NA	NA	NA
hsa-miR-7155-3p	0	NA	NA	NA	NA	NA
hsa-miR-7155-5p	0	NA	NA	NA	NA	NA
hsa-miR-7156-3p	0	NA	NA	NA	NA	NA
hsa-miR-7156-5p	0	NA	NA	NA	NA	NA
hsa-miR-7157-3p	0	NA	NA	NA	NA	NA
hsa-miR-7157-5p	0	NA	NA	NA	NA	NA
hsa-miR-7158-3p	0	NA	NA	NA	NA	NA
hsa-miR-7158-5p	0	NA	NA	NA	NA	NA
hsa-miR-7159-3p	0	NA	NA	NA	NA	NA
hsa-miR-7159-5p	0	NA	NA	NA	NA	NA
hsa-miR-7160-3p	0	NA	NA	NA	NA	NA
hsa-miR-7160-5p	0	NA	NA	NA	NA	NA
hsa-miR-7161-3p	0	NA	NA	NA	NA	NA
hsa-miR-7161-5p	0	NA	NA	NA	NA	NA
hsa-miR-7162-3p	0	NA	NA	NA	NA	NA
hsa-miR-7162-5p	0	NA	NA	NA	NA	NA
hsa-miR-7515	0	NA	NA	NA	NA	NA
hsa-miR-7702	0	NA	NA	NA	NA	NA
hsa-miR-7703	0	NA	NA	NA	NA	NA
hsa-miR-7705	0	NA	NA	NA	NA	NA
hsa-miR-7843-3p	0	NA	NA	NA	NA	NA
hsa-miR-7843-5p	0	NA	NA	NA	NA	NA
hsa-miR-7844-5p	0	NA	NA	NA	NA	NA
hsa-miR-7845-5p	0	NA	NA	NA	NA	NA
hsa-miR-7846-3p	0	NA	NA	NA	NA	NA
hsa-miR-7847-3p	0	NA	NA	NA	NA	NA
hsa-miR-7848-3p	0	NA	NA	NA	NA	NA
hsa-miR-7849-3p	0	NA	NA	NA	NA	NA
hsa-miR-7850-5p	0	NA	NA	NA	NA	NA
hsa-miR-7851-3p	0.531681	0.499357	0.787051	0.634466	0.525777	NA
hsa-miR-7852-3p	0	NA	NA	NA	NA	NA
hsa-miR-7853-5p	0	NA	NA	NA	NA	NA
hsa-miR-7855-5p	0	NA	NA	NA	NA	NA
hsa-miR-7856-5p	0	NA	NA	NA	NA	NA
hsa-miR-7974	0	NA	NA	NA	NA	NA
hsa-miR-7976	0	NA	NA	NA	NA	NA
hsa-miR-7978	0.269591	0.43976	0.591816	0.74307	0.45744	NA
hsa-miR-8052	0	NA	NA	NA	NA	NA
hsa-miR-8053	0	NA	NA	NA	NA	NA
hsa-miR-8054	0	NA	NA	NA	NA	NA
hsa-miR-8055	0	NA	NA	NA	NA	NA
hsa-miR-8056	0	NA	NA	NA	NA	NA
hsa-miR-8057	0	NA	NA	NA	NA	NA
hsa-miR-8058	0	NA	NA	NA	NA	NA
hsa-miR-8059	0	NA	NA	NA	NA	NA
hsa-miR-8060	0	NA	NA	NA	NA	NA
hsa-miR-8061	0	NA	NA	NA	NA	NA
hsa-miR-8062	0	NA	NA	NA	NA	NA
hsa-miR-8063	0	NA	NA	NA	NA	NA
hsa-miR-8064	0	NA	NA	NA	NA	NA
hsa-miR-8065	0	NA	NA	NA	NA	NA
hsa-miR-8066	0	NA	NA	NA	NA	NA
hsa-miR-8067	0	NA	NA	NA	NA	NA
hsa-miR-8068	0	NA	NA	NA	NA	NA
hsa-miR-8070	0	NA	NA	NA	NA	NA
hsa-miR-8072	0	NA	NA	NA	NA	NA
hsa-miR-8073	0	NA	NA	NA	NA	NA
hsa-miR-8074	0	NA	NA	NA	NA	NA
hsa-miR-8075	0	NA	NA	NA	NA	NA
hsa-miR-8076	0	NA	NA	NA	NA	NA
hsa-miR-8077	0	NA	NA	NA	NA	NA
hsa-miR-8078	0	NA	NA	NA	NA	NA
hsa-miR-8079	0	NA	NA	NA	NA	NA
hsa-miR-8080	0	NA	NA	NA	NA	NA
hsa-miR-8081	0	NA	NA	NA	NA	NA
hsa-miR-8082	0	NA	NA	NA	NA	NA
hsa-miR-8083	0	NA	NA	NA	NA	NA
hsa-miR-8084	0	NA	NA	NA	NA	NA
hsa-miR-8085	0	NA	NA	NA	NA	NA
hsa-miR-8086	0	NA	NA	NA	NA	NA
hsa-miR-8087	0	NA	NA	NA	NA	NA
hsa-miR-8088	0	NA	NA	NA	NA	NA
hsa-miR-8089	0	NA	NA	NA	NA	NA
hsa-miR-9500	0	NA	NA	NA	NA	NA
mir-105	0	NA	NA	NA	NA	NA
mir-1178	0	NA	NA	NA	NA	NA
mir-1181	0	NA	NA	NA	NA	NA
mir-1182	0	NA	NA	NA	NA	NA
mir-1183	0	NA	NA	NA	NA	NA
mir-1184	0	NA	NA	NA	NA	NA
mir-1193	0	NA	NA	NA	NA	NA
mir-1199	0	NA	NA	NA	NA	NA
mir-1200	0	NA	NA	NA	NA	NA
mir-1202	0	NA	NA	NA	NA	NA
mir-1203	0	NA	NA	NA	NA	NA
mir-1204	0	NA	NA	NA	NA	NA
mir-1205	0	NA	NA	NA	NA	NA
mir-1206	0	NA	NA	NA	NA	NA
mir-1207	0	NA	NA	NA	NA	NA
mir-1208	0	NA	NA	NA	NA	NA
mir-1224	0	NA	NA	NA	NA	NA
mir-1225	0	NA	NA	NA	NA	NA
mir-1231	0	NA	NA	NA	NA	NA
mir-1233	0.320352	0.497927	0.620878	0.801973	0.422569	NA
mir-1236	0	NA	NA	NA	NA	NA
mir-1238	0	NA	NA	NA	NA	NA
mir-124	0.824471	-0.165726	0.86366	-0.191888	0.84783	NA
mir-1244	0	NA	NA	NA	NA	NA
mir-1245	0	NA	NA	NA	NA	NA
mir-1247	0	NA	NA	NA	NA	NA
mir-1248	0	NA	NA	NA	NA	NA
mir-1251	0	NA	NA	NA	NA	NA
mir-1252	0	NA	NA	NA	NA	NA
mir-1253	0	NA	NA	NA	NA	NA
mir-1255	0	NA	NA	NA	NA	NA
mir-1257	0	NA	NA	NA	NA	NA
mir-1258	0	NA	NA	NA	NA	NA
mir-1261	0.203827	-0.387505	0.589937	-0.656858	0.511272	NA
mir-1263	0	NA	NA	NA	NA	NA
mir-1265	0	NA	NA	NA	NA	NA
mir-1266	0	NA	NA	NA	NA	NA
mir-1268	0.26209	0.0920854	0.60995	0.150972	0.879998	NA
mir-127	0	NA	NA	NA	NA	NA
mir-1272	0	NA	NA	NA	NA	NA
mir-1278	0.854723	1.46294	0.845392	1.73048	0.0835438	NA
mir-1281	0	NA	NA	NA	NA	NA
mir-1282	0	NA	NA	NA	NA	NA
mir-1284	0	NA	NA	NA	NA	NA
mir-1286	0.374195	0.588047	0.659172	0.892099	0.37234	NA
mir-1288	0.371505	0.209406	0.682031	0.307032	0.758819	NA
mir-1289	0	NA	NA	NA	NA	NA
mir-1291	0	NA	NA	NA	NA	NA
mir-1293	0.320352	0.497927	0.620878	0.801973	0.422569	NA
mir-1295	0	NA	NA	NA	NA	NA
mir-1298	0	NA	NA	NA	NA	NA
mir-1302	0.187098	0.409093	0.574617	0.711941	0.476501	NA
mir-1303	0	NA	NA	NA	NA	NA
mir-1322	0	NA	NA	NA	NA	NA
mir-1323	0	NA	NA	NA	NA	NA
mir-1324	0	NA	NA	NA	NA	NA
mir-134	0.203827	-0.387505	0.589937	-0.656858	0.511272	NA
mir-136	0	NA	NA	NA	NA	NA
mir-137	0.534371	0.963474	0.770262	1.25084	0.210993	NA
mir-1469	0	NA	NA	NA	NA	NA
mir-1471	0	NA	NA	NA	NA	NA
mir-150	0.324181	0.0801871	0.651757	0.123032	0.902082	NA
mir-153	0.422266	0.335669	0.719329	0.466642	0.640756	NA
mir-1537	0.803962	1.43933	0.844431	1.7045	0.0882884	NA
mir-1538	0	NA	NA	NA	NA	NA
mir-1825	0	NA	NA	NA	NA	NA
mir-1827	0	NA	NA	NA	NA	NA
mir-1911	0	NA	NA	NA	NA	NA
mir-1913	0.187098	0.409093	0.574617	0.711941	0.476501	NA
mir-1914	0.160176	0.395822	0.566768	0.698384	0.484937	NA
mir-1915	0.273371	-0.426127	0.609424	-0.699228	0.484409	NA
mir-196	0	NA	NA	NA	NA	NA
mir-1972	0	NA	NA	NA	NA	NA
mir-1976	0.650246	-1.00757	0.800735	-1.2583	0.208282	NA
mir-198	0	NA	NA	NA	NA	NA
mir-202	0.374195	0.588047	0.659172	0.892099	0.37234	NA
mir-2114	0.456689	0.79762	0.729453	1.09345	0.274197	NA
mir-217	0	NA	NA	NA	NA	NA
mir-2392	0.269591	0.43976	0.591816	0.74307	0.45744	NA
mir-2861	0	NA	NA	NA	NA	NA
mir-290	0.495638	-0.16133	0.774284	-0.208361	0.834947	NA
mir-297	0	NA	NA	NA	NA	NA
mir-298	0	NA	NA	NA	NA	NA
mir-299	0	NA	NA	NA	NA	NA
mir-302_2	0	NA	NA	NA	NA	NA
mir-3074	0.746446	0.429843	0.855524	0.502432	0.615363	NA
mir-3116	0.187098	0.409093	0.574617	0.711941	0.476501	NA
mir-3118	0	NA	NA	NA	NA	NA
mir-3119	0	NA	NA	NA	NA	NA
mir-3121	0	NA	NA	NA	NA	NA
mir-3122	0	NA	NA	NA	NA	NA
mir-3132	0.269591	0.43976	0.591816	0.74307	0.45744	NA
mir-3135	0	NA	NA	NA	NA	NA
mir-3136	0	NA	NA	NA	NA	NA
mir-3138	0	NA	NA	NA	NA	NA
mir-3140	0	NA	NA	NA	NA	NA
mir-3145	0.539182	0.826326	0.736918	1.12133	0.262149	NA
mir-3146	0.50745	0.923391	0.761203	1.21307	0.225104	NA
mir-3149	0	NA	NA	NA	NA	NA
mir-3150	0	NA	NA	NA	NA	NA
mir-3151	0	NA	NA	NA	NA	NA
mir-3154	0	NA	NA	NA	NA	NA
mir-3155	0.269591	0.43976	0.591816	0.74307	0.45744	NA
mir-3156	0	NA	NA	NA	NA	NA
mir-3160	0	NA	NA	NA	NA	NA
mir-3165	0.160176	0.395822	0.566768	0.698384	0.484937	NA
mir-3167	0	NA	NA	NA	NA	NA
mir-3170	0.160176	0.395822	0.566768	0.698384	0.484937	NA
mir-3173	0.58627	0.186946	0.825263	0.226529	0.82079	NA
mir-3179	0	NA	NA	NA	NA	NA
mir-3190	0.203827	-0.387505	0.589937	-0.656858	0.511272	NA
mir-3192	0	NA	NA	NA	NA	NA
mir-3193	0	NA	NA	NA	NA	NA
mir-3198	0.269591	0.43976	0.591816	0.74307	0.45744	NA
mir-3199	0	NA	NA	NA	NA	NA
mir-3202	0	NA	NA	NA	NA	NA
mir-325	0	NA	NA	NA	NA	NA
mir-329	0.269591	0.43976	0.591816	0.74307	0.45744	NA
mir-337	0	NA	NA	NA	NA	NA
mir-3529	0	NA	NA	NA	NA	NA
mir-3612	0	NA	NA	NA	NA	NA
mir-3617	0.539182	0.826326	0.736918	1.12133	0.262149	NA
mir-3618	0	NA	NA	NA	NA	NA
mir-3622	0	NA	NA	NA	NA	NA
mir-3648	0	NA	NA	NA	NA	NA
mir-3660	0	NA	NA	NA	NA	NA
mir-3664	0	NA	NA	NA	NA	NA
mir-3670	0	NA	NA	NA	NA	NA
mir-3680	0.137083	-0.314576	0.562498	-0.559248	0.575992	NA
mir-3687	0	NA	NA	NA	NA	NA
mir-3688	0	NA	NA	NA	NA	NA
mir-3689	0	NA	NA	NA	NA	NA
mir-3690	0	NA	NA	NA	NA	NA
mir-370	0	NA	NA	NA	NA	NA
mir-373	0	NA	NA	NA	NA	NA
mir-378_2	0.671454	0.64352	0.82856	0.776673	0.437352	NA
mir-384	0	NA	NA	NA	NA	NA
mir-3913	0	NA	NA	NA	NA	NA
mir-3914	0	NA	NA	NA	NA	NA
mir-3923	0	NA	NA	NA	NA	NA
mir-3926	0	NA	NA	NA	NA	NA
mir-3927	0	NA	NA	NA	NA	NA
mir-3934	0.187098	0.409093	0.574617	0.711941	0.476501	NA
mir-3937	0	NA	NA	NA	NA	NA
mir-3943	0	NA	NA	NA	NA	NA
mir-412	0	NA	NA	NA	NA	NA
mir-4283	0	NA	NA	NA	NA	NA
mir-431	0	NA	NA	NA	NA	NA
mir-4315	0	NA	NA	NA	NA	NA
mir-432	0	NA	NA	NA	NA	NA
mir-433	0	NA	NA	NA	NA	NA
mir-4427	0	NA	NA	NA	NA	NA
mir-4428	0.171457	-0.339477	0.570953	-0.59458	0.552124	NA
mir-4433	0	NA	NA	NA	NA	NA
mir-4435	0	NA	NA	NA	NA	NA
mir-4436	0	NA	NA	NA	NA	NA
mir-4444	0	NA	NA	NA	NA	NA
mir-4446	0	NA	NA	NA	NA	NA
mir-4449	0	NA	NA	NA	NA	NA
mir-4451	0.830884	1.37018	0.835908	1.63915	0.101181	NA
mir-4477	0	NA	NA	NA	NA	NA
mir-448	0	NA	NA	NA	NA	NA
mir-4484	0	NA	NA	NA	NA	NA
mir-4488	0.445623	-0.707075	0.727307	-0.972182	0.33096	NA
mir-4504	0.477993	-0.780016	0.748589	-1.04198	0.29742	NA
mir-4509	0	NA	NA	NA	NA	NA
mir-4510	0	NA	NA	NA	NA	NA
mir-4515	0	NA	NA	NA	NA	NA
mir-4520	0	NA	NA	NA	NA	NA
mir-4523	0	NA	NA	NA	NA	NA
mir-4526	0	NA	NA	NA	NA	NA
mir-4529	0	NA	NA	NA	NA	NA
mir-4536	0.539182	0.826326	0.736918	1.12133	0.262149	NA
mir-4637	0	NA	NA	NA	NA	NA
mir-4650	0	NA	NA	NA	NA	NA
mir-4654	0.203827	-0.387505	0.589937	-0.656858	0.511272	NA
mir-4657	0	NA	NA	NA	NA	NA
mir-4659	0	NA	NA	NA	NA	NA
mir-4660	0.461264	-0.114382	0.73587	-0.155438	0.876476	NA
mir-467	0	NA	NA	NA	NA	NA
mir-4672	0.34091	-0.552761	0.669787	-0.825279	0.409213	NA
mir-4679	0	NA	NA	NA	NA	NA
mir-4680	0	NA	NA	NA	NA	NA
mir-4703	0	NA	NA	NA	NA	NA
mir-4716	0	NA	NA	NA	NA	NA
mir-4738	0	NA	NA	NA	NA	NA
mir-4743	0	NA	NA	NA	NA	NA
mir-4766	0.616865	1.15666	0.80799	1.43153	0.152278	NA
mir-4771	0	NA	NA	NA	NA	NA
mir-4773	0	NA	NA	NA	NA	NA
mir-4774	0.171457	-0.339477	0.570953	-0.59458	0.552124	NA
mir-4776	0	NA	NA	NA	NA	NA
mir-4782	0	NA	NA	NA	NA	NA
mir-4788	0	NA	NA	NA	NA	NA
mir-4796	0	NA	NA	NA	NA	NA
mir-4798	0.364003	-0.0615933	0.683874	-0.0900653	0.928235	NA
mir-4803	0	NA	NA	NA	NA	NA
mir-485	0	NA	NA	NA	NA	NA
mir-492	0	NA	NA	NA	NA	NA
mir-493	0	NA	NA	NA	NA	NA
mir-497	0	NA	NA	NA	NA	NA
mir-498	0	NA	NA	NA	NA	NA
mir-515	0	NA	NA	NA	NA	NA
mir-541	0	NA	NA	NA	NA	NA
mir-544	0	NA	NA	NA	NA	NA
mir-549	0.429767	0.756226	0.717346	1.0542	0.291792	NA
mir-552	0	NA	NA	NA	NA	NA
mir-553	0	NA	NA	NA	NA	NA
mir-554	0	NA	NA	NA	NA	NA
mir-555	0	NA	NA	NA	NA	NA
mir-556	0.320352	0.497927	0.620878	0.801973	0.422569	NA
mir-557	0	NA	NA	NA	NA	NA
mir-558	0	NA	NA	NA	NA	NA
mir-5583	0	NA	NA	NA	NA	NA
mir-559	0	NA	NA	NA	NA	NA
mir-561	0.429767	0.756226	0.717346	1.0542	0.291792	NA
mir-562	0	NA	NA	NA	NA	NA
mir-563	0	NA	NA	NA	NA	NA
mir-564	0	NA	NA	NA	NA	NA
mir-566	0	NA	NA	NA	NA	NA
mir-567	0	NA	NA	NA	NA	NA
mir-568	0	NA	NA	NA	NA	NA
mir-5681	0	NA	NA	NA	NA	NA
mir-569	0	NA	NA	NA	NA	NA
mir-5692	0	NA	NA	NA	NA	NA
mir-5697	0	NA	NA	NA	NA	NA
mir-5701	0	NA	NA	NA	NA	NA
mir-571	0	NA	NA	NA	NA	NA
mir-572	0	NA	NA	NA	NA	NA
mir-573	0	NA	NA	NA	NA	NA
mir-575	0	NA	NA	NA	NA	NA
mir-577	0	NA	NA	NA	NA	NA
mir-578	0	NA	NA	NA	NA	NA
mir-581	0.160176	0.395822	0.566768	0.698384	0.484937	NA
mir-583	0	NA	NA	NA	NA	NA
mir-586	0.171457	-0.339477	0.570953	-0.59458	0.552124	NA
mir-587	0	NA	NA	NA	NA	NA
mir-588	0	NA	NA	NA	NA	NA
mir-591	0	NA	NA	NA	NA	NA
mir-593	0	NA	NA	NA	NA	NA
mir-595	0	NA	NA	NA	NA	NA
mir-596	0	NA	NA	NA	NA	NA
mir-599	0	NA	NA	NA	NA	NA
mir-600	0	NA	NA	NA	NA	NA
mir-601	0	NA	NA	NA	NA	NA
mir-602	0	NA	NA	NA	NA	NA
mir-604	0	NA	NA	NA	NA	NA
mir-605	0.480528	0.777626	0.72286	1.07576	0.282033	NA
mir-606	0	NA	NA	NA	NA	NA
mir-607	0	NA	NA	NA	NA	NA
mir-608	0	NA	NA	NA	NA	NA
mir-6089	0	NA	NA	NA	NA	NA
mir-609	0	NA	NA	NA	NA	NA
mir-611	0	NA	NA	NA	NA	NA
mir-612	0	NA	NA	NA	NA	NA
mir-6127	0	NA	NA	NA	NA	NA
mir-6128	0.101914	-0.280901	0.551607	-0.50924	0.610584	NA
mir-6129	0	NA	NA	NA	NA	NA
mir-613	0	NA	NA	NA	NA	NA
mir-6130	0	NA	NA	NA	NA	NA
mir-6131	0.461264	-0.114382	0.73587	-0.155438	0.876476	NA
mir-6132	0	NA	NA	NA	NA	NA
mir-6133	0	NA	NA	NA	NA	NA
mir-6134	0.160176	0.395822	0.566768	0.698384	0.484937	NA
mir-614	0	NA	NA	NA	NA	NA
mir-617	0	NA	NA	NA	NA	NA
mir-618	0	NA	NA	NA	NA	NA
mir-619	0.544737	-0.878482	0.773244	-1.1361	0.255915	NA
mir-621	0	NA	NA	NA	NA	NA
mir-622	0	NA	NA	NA	NA	NA
mir-623	0	NA	NA	NA	NA	NA
mir-626	0	NA	NA	NA	NA	NA
mir-627	0.320352	0.497927	0.620878	0.801973	0.422569	NA
mir-630	0	NA	NA	NA	NA	NA
mir-631	0	NA	NA	NA	NA	NA
mir-632	0	NA	NA	NA	NA	NA
mir-633	0	NA	NA	NA	NA	NA
mir-634	0	NA	NA	NA	NA	NA
mir-635	0	NA	NA	NA	NA	NA
mir-637	0	NA	NA	NA	NA	NA
mir-638	0	NA	NA	NA	NA	NA
mir-639	0	NA	NA	NA	NA	NA
mir-640	0	NA	NA	NA	NA	NA
mir-643	0	NA	NA	NA	NA	NA
mir-644	0	NA	NA	NA	NA	NA
mir-645	0	NA	NA	NA	NA	NA
mir-646	0	NA	NA	NA	NA	NA
mir-647	0	NA	NA	NA	NA	NA
mir-648	0	NA	NA	NA	NA	NA
mir-649	0	NA	NA	NA	NA	NA
mir-650	0	NA	NA	NA	NA	NA
mir-653	0.374195	0.588047	0.659172	0.892099	0.37234	NA
mir-654	0.274166	-0.417055	0.603783	-0.690737	0.489731	NA
mir-657	0	NA	NA	NA	NA	NA
mir-658	0	NA	NA	NA	NA	NA
mir-661	0	NA	NA	NA	NA	NA
mir-662	0	NA	NA	NA	NA	NA
mir-663	0	NA	NA	NA	NA	NA
mir-665	0	NA	NA	NA	NA	NA
mir-668	0	NA	NA	NA	NA	NA
mir-6715	0	NA	NA	NA	NA	NA
mir-675	0.615077	-0.98042	0.795863	-1.2319	0.217988	NA
mir-6790	0	NA	NA	NA	NA	NA
mir-6794	0	NA	NA	NA	NA	NA
mir-6859	0.615077	-0.98042	0.795863	-1.2319	0.217988	NA
mir-711	0	NA	NA	NA	NA	NA
mir-718	0	NA	NA	NA	NA	NA
mir-743	0.187098	0.409093	0.574617	0.711941	0.476501	NA
mir-759	0	NA	NA	NA	NA	NA
mir-761	0	NA	NA	NA	NA	NA
mir-762	0	NA	NA	NA	NA	NA
mir-764	0	NA	NA	NA	NA	NA
mir-765	0.347274	0.624038	0.67297	0.92729	0.353776	NA
mir-770	0	NA	NA	NA	NA	NA
mir-7973	0	NA	NA	NA	NA	NA
mir-802	0	NA	NA	NA	NA	NA
mir-8069	0	NA	NA	NA	NA	NA
mir-8071	0	NA	NA	NA	NA	NA
mir-875	0	NA	NA	NA	NA	NA
mir-889	0	NA	NA	NA	NA	NA
mir-891	0	NA	NA	NA	NA	NA
mir-920	0	NA	NA	NA	NA	NA
mir-921	0	NA	NA	NA	NA	NA
mir-922	0	NA	NA	NA	NA	NA
mir-924	0	NA	NA	NA	NA	NA
mir-933	0.358555	0.0455199	0.675395	0.0673976	0.946265	NA
mir-934	0	NA	NA	NA	NA	NA
mir-936	0	NA	NA	NA	NA	NA
mir-937	0.754928	-0.0918137	0.843952	-0.10879	0.913369	NA
mir-939	0	NA	NA	NA	NA	NA
mir-942	0.238997	-0.402965	0.597335	-0.674605	0.499927	NA
mir-943	0	NA	NA	NA	NA	NA
mir-944	0	NA	NA	NA	NA	NA

## Sheet: chicken control vs retinectomy
The differential expression analysis for known miRNA families between different treatments for chicken (control vs retinectomy) dataset using mirPRo and DESeq2	The differential expression analysis for known miRNA families between different treatments for human dataset using mirPRo and DESeq2	The differential expression analysis for known miRNA families between different treatments for human dataset using mirPRo and DESeq2	The differential expression analysis for known miRNA families between different treatments for human dataset using mirPRo and DESeq2	The differential expression analysis for known miRNA families between different treatments for human dataset using mirPRo and DESeq2	The differential expression analysis for known miRNA families between different treatments for human dataset using mirPRo and DESeq2	The differential expression analysis for known miRNA families between different treatments for human dataset using mirPRo and DESeq2
	baseMean	log2FoldChange	lfcSE	stat	pvalue	padj
mir-21	5244.92	0.429365	0.0919078	4.6717	2.98723e-06	0.000173259
gga-miR-1574-3p	388.154	0.321102	0.104202	3.08154	0.00205933	0.0346801
mir-1662	86.2993	0.438926	0.14393	3.04957	0.00229168	0.0346801
mir-205	312.585	0.458764	0.151072	3.03671	0.00239173	0.0346801
mir-302	71.5108	-0.43666	0.149974	-2.91157	0.00359618	0.0417157
mir-10	9979.82	-0.181568	0.0641081	-2.83222	0.0046226	0.0446851
mir-454	14054.3	-0.146218	0.0557434	-2.62306	0.00871437	0.0722048
mir-184	312.512	-0.331631	0.130648	-2.53836	0.0111375	0.0807468
mir-199	1570.1	-0.182018	0.0757523	-2.40281	0.0162697	0.104849
mir-214	80.437	-0.325228	0.141708	-2.29506	0.0217299	0.126034
mir-1451	57.6357	-0.314056	0.154693	-2.03018	0.0423377	0.223235
gga-miR-1720-3p	45.977	0.316676	0.159892	1.98056	0.0476407	0.228871
mir-23	84.208	-0.286156	0.146824	-1.94897	0.0512987	0.228871
mir-17	4753.48	-0.152435	0.0813442	-1.87395	0.0609374	0.252455
mir-130	14192	-0.138954	0.0784907	-1.77032	0.0766731	0.296469
gga-miR-1454	49.2355	0.285819	0.165187	1.73028	0.083581	0.302981
mir-192	66.2459	-0.230275	0.154211	-1.49324	0.135374	0.461864
mir-190	82.8457	-0.200703	0.138843	-1.44554	0.148307	0.477877
mir-25	48070.5	-0.138741	0.100982	-1.37391	0.169469	0.517327
mir-135	188.138	-0.163	0.124608	-1.30811	0.190837	0.553428
gga-miR-1552-5p	90.5559	-0.172506	0.141672	-1.21764	0.223359	0.559321
gga-miR-1574-5p	42.7336	0.17733	0.163796	1.08263	0.278973	0.559321
gga-miR-3523	61.625	0.173585	0.162331	1.06933	0.284921	0.559321
let-7	4891.05	-0.152306	0.144748	-1.05221	0.292701	0.559321
mir-128	1804.5	-0.0657116	0.0635542	-1.03395	0.301161	0.559321
mir-1559	216.605	0.116935	0.101598	1.15095	0.249752	0.559321
mir-19	1642.06	-0.0936767	0.0840869	-1.11405	0.265259	0.559321
mir-204	114830	0.107119	0.0967555	1.10711	0.268246	0.559321
mir-22	8097.74	0.100962	0.099159	1.01818	0.308591	0.559321
mir-221	3388.22	-0.0496243	0.0454704	-1.09135	0.275117	0.559321
mir-451	205.837	0.182534	0.160162	1.13969	0.254417	0.559321
mir-456	1685.36	0.0701457	0.0678798	1.03338	0.301426	0.559321
gga-miR-6542-3p	114.116	0.118671	0.134952	0.879361	0.379205	0.653809
mir-103	3068.19	-0.0454631	0.0521431	-0.871892	0.383268	0.653809
mir-101	1377.03	-0.054517	0.0675552	-0.806999	0.419667	0.654651
mir-144	178.171	0.119144	0.148289	0.803454	0.421712	0.654651
mir-148	10321.6	-0.0404421	0.051124	-0.791059	0.428909	0.654651
mir-181	18330.8	0.0840004	0.105754	0.794298	0.427022	0.654651
mir-219	512.524	0.0655226	0.0878438	0.745899	0.455728	0.662816
mir-26	21431	0.0530021	0.0726667	0.729386	0.465766	0.662816
mir-31	59.1406	-0.120736	0.166566	-0.724853	0.468542	0.662816
mir-455	497.664	-0.0657213	0.106801	-0.615361	0.538316	0.743389
mir-9	3785.04	-0.0753774	0.143616	-0.524852	0.599686	0.808879
gga-miR-1458	53.4768	0.068211	0.168295	0.405306	0.685252	0.823679
gga-miR-1674	64.9062	-0.0667751	0.168417	-0.396486	0.691747	0.823679
mir-146	7287.39	0.0485616	0.109948	0.44168	0.658721	0.823679
mir-218	590.474	-0.0325145	0.0831773	-0.390906	0.695867	0.823679
mir-2954	2026.52	-0.0625353	0.156881	-0.398615	0.690177	0.823679
mir-30	22169.7	-0.0404141	0.0852784	-0.473908	0.635566	0.823679
mir-126	12263.8	-0.0123523	0.0416307	-0.296711	0.766687	0.855556
mir-2188	48.1066	-0.0528273	0.164044	-0.322031	0.747429	0.855556
mir-8	47.4502	0.0482045	0.162723	0.296236	0.76705	0.855556
mir-153	131.856	0.0360605	0.134817	0.267476	0.789102	0.863546
mir-27	1329.11	0.0215414	0.116544	0.184835	0.853358	0.91657
mir-2131	142.858	-0.0253777	0.160994	-0.157631	0.874747	0.922461
mir-15	2983.57	-0.002581	0.0553446	-0.0466351	0.962804	0.962804
mir-183	58.557	-0.0103404	0.157161	-0.0657953	0.947541	0.962804
mir-551	50.4192	-0.0080657	0.159072	-0.0507047	0.959561	0.962804
gga-miR-122b	0	NA	NA	NA	NA	NA
gga-miR-1354	0	NA	NA	NA	NA	NA
gga-miR-135b	0	NA	NA	NA	NA	NA
gga-miR-1452	1.21047	-0.0246082	0.0776918	-0.316741	0.75144	NA
gga-miR-1453	0.154896	0.0135136	0.0241835	0.558794	0.576303	NA
gga-miR-1456-3p	2.27274	-0.0201524	0.0930951	-0.216471	0.82862	NA
gga-miR-1456-5p	8.55811	-0.148344	0.148413	-0.999534	0.317536	NA
gga-miR-1457	0	NA	NA	NA	NA	NA
gga-miR-1459	0	NA	NA	NA	NA	NA
gga-miR-1462-3p	2.07624	0.025609	0.100198	0.255585	0.798272	NA
gga-miR-1462-5p	0	NA	NA	NA	NA	NA
gga-miR-1463	4.8394	-0.0168111	0.115269	-0.145842	0.884046	NA
gga-miR-1464	2.43221	-0.0334969	0.105031	-0.318924	0.749784	NA
gga-miR-1465	0	NA	NA	NA	NA	NA
gga-miR-1466	0	NA	NA	NA	NA	NA
gga-miR-1550-3p	0.383298	-0.016862	0.0479317	-0.351791	0.724995	NA
gga-miR-1550-5p	0.286654	0.00205356	0.0368798	0.0556825	0.955595	NA
gga-miR-1551-3p	0.228402	-0.0355709	0.0367638	-0.967552	0.333268	NA
gga-miR-1551-5p	2.26781	0.0685539	0.0940634	0.728805	0.466121	NA
gga-miR-1552-3p	26.4016	-0.00979028	0.168328	-0.0581619	0.95362	NA
gga-miR-1553-3p	0.228402	-0.0355709	0.0367638	-0.967552	0.333268	NA
gga-miR-1553-5p	0.592494	-0.0497127	0.0580961	-0.855698	0.392165	NA
gga-miR-1554	0	NA	NA	NA	NA	NA
gga-miR-1555-3p	0.398763	-0.0135734	0.0421772	-0.321818	0.747591	NA
gga-miR-1555-5p	0.228402	-0.0355709	0.0367638	-0.967552	0.333268	NA
gga-miR-1556	0	NA	NA	NA	NA	NA
gga-miR-1557	0	NA	NA	NA	NA	NA
gga-miR-1558	0	NA	NA	NA	NA	NA
gga-miR-1560-3p	12.4052	0.110194	0.161287	0.683215	0.494471	NA
gga-miR-1560-5p	18.3076	0.27855	0.164717	1.69108	0.0908207	NA
gga-miR-1561	0	NA	NA	NA	NA	NA
gga-miR-1562-3p	0	NA	NA	NA	NA	NA
gga-miR-1562-5p	0.105533	-0.0136908	0.0233539	-0.586229	0.557721	NA
gga-miR-1563	1.43695	0.0922748	0.0875637	1.0538	0.291974	NA
gga-miR-1564-3p	0	NA	NA	NA	NA	NA
gga-miR-1564-5p	0	NA	NA	NA	NA	NA
gga-miR-1565	0	NA	NA	NA	NA	NA
gga-miR-1567	0	NA	NA	NA	NA	NA
gga-miR-1568	0	NA	NA	NA	NA	NA
gga-miR-1569	0.400633	-0.0134571	0.0422245	-0.318704	0.749951	NA
gga-miR-1570	0	NA	NA	NA	NA	NA
gga-miR-1571	0.122868	-0.0141852	0.0236844	-0.598928	0.549221	NA
gga-miR-1572	0	NA	NA	NA	NA	NA
gga-miR-1573	0	NA	NA	NA	NA	NA
gga-miR-1575	0	NA	NA	NA	NA	NA
gga-miR-1576	0	NA	NA	NA	NA	NA
gga-miR-1577	0	NA	NA	NA	NA	NA
gga-miR-1578	0	NA	NA	NA	NA	NA
gga-miR-1579	0	NA	NA	NA	NA	NA
gga-miR-1580	0.307922	0.0412056	0.0401863	1.02537	0.30519	NA
gga-miR-1581	0.258559	0.00284921	0.0357433	0.079713	0.936466	NA
gga-miR-1582	0	NA	NA	NA	NA	NA
gga-miR-1583	0	NA	NA	NA	NA	NA
gga-miR-1584	0	NA	NA	NA	NA	NA
gga-miR-1585	2.0983	-0.179984	0.10399	-1.73079	0.0834899	NA
gga-miR-1586	0.163785	0.01399	0.0245018	0.57098	0.568013	NA
gga-miR-1587	0	NA	NA	NA	NA	NA
gga-miR-1588	0.163785	0.01399	0.0245018	0.57098	0.568013	NA
gga-miR-1589	0	NA	NA	NA	NA	NA
gga-miR-1590	0.700109	0.0294246	0.0668762	0.439986	0.659947	NA
gga-miR-1591-3p	0.863894	0.053174	0.072405	0.734396	0.462707	NA
gga-miR-1591-5p	0.529748	0.00652856	0.0530537	0.123056	0.902063	NA
gga-miR-1592	0.844245	0.0477042	0.0688363	0.693009	0.488304	NA
gga-miR-1593	0.153026	0.0134621	0.0241585	0.557242	0.577362	NA
gga-miR-1594	0	NA	NA	NA	NA	NA
gga-miR-1595-3p	0.154896	0.0135136	0.0241835	0.558794	0.576303	NA
gga-miR-1595-5p	0	NA	NA	NA	NA	NA
gga-miR-1596-3p	0.413455	0.0243483	0.0486332	0.500651	0.616616	NA
gga-miR-1596-5p	0.902553	-0.0730777	0.0671635	-1.08806	0.27657	NA
gga-miR-1598	0	NA	NA	NA	NA	NA
gga-miR-1599	0	NA	NA	NA	NA	NA
gga-miR-1600	0.105533	-0.0136908	0.0233539	-0.586229	0.557721	NA
gga-miR-1601	0	NA	NA	NA	NA	NA
gga-miR-1602	0.396387	-0.0288666	0.0332553	-0.868032	0.385377	NA
gga-miR-1603	0.642124	-0.0691296	0.0508835	-1.35859	0.174278	NA
gga-miR-1604	0.153026	0.0134621	0.0241585	0.557242	0.577362	NA
gga-miR-1605	0	NA	NA	NA	NA	NA
gga-miR-1606	0	NA	NA	NA	NA	NA
gga-miR-1607	0	NA	NA	NA	NA	NA
gga-miR-1608	0	NA	NA	NA	NA	NA
gga-miR-1609	0.318681	0.0419745	0.0405499	1.03513	0.300608	NA
gga-miR-1610	0	NA	NA	NA	NA	NA
gga-miR-1611	0	NA	NA	NA	NA	NA
gga-miR-1612	0.153026	0.0134621	0.0241585	0.557242	0.577362	NA
gga-miR-1613	0.669951	-0.015576	0.0631959	-0.246472	0.805317	NA
gga-miR-1614-3p	0	NA	NA	NA	NA	NA
gga-miR-1614-5p	0.364092	-0.0109679	0.0411959	-0.266237	0.790056	NA
gga-miR-1615	0	NA	NA	NA	NA	NA
gga-miR-1616	0	NA	NA	NA	NA	NA
gga-miR-1617	0	NA	NA	NA	NA	NA
gga-miR-1618-3p	0	NA	NA	NA	NA	NA
gga-miR-1618-5p	0.105533	-0.0136908	0.0233539	-0.586229	0.557721	NA
gga-miR-1619	0	NA	NA	NA	NA	NA
gga-miR-1620	0.163785	0.01399	0.0245018	0.57098	0.568013	NA
gga-miR-1621-3p	0	NA	NA	NA	NA	NA
gga-miR-1621-5p	0.105533	-0.0136908	0.0233539	-0.586229	0.557721	NA
gga-miR-1622	0.163785	0.01399	0.0245018	0.57098	0.568013	NA
gga-miR-1623	0	NA	NA	NA	NA	NA
gga-miR-1624	0	NA	NA	NA	NA	NA
gga-miR-1625-3p	0	NA	NA	NA	NA	NA
gga-miR-1625-5p	4.13325	-0.0051645	0.125539	-0.0411387	0.967185	NA
gga-miR-1626-3p	0	NA	NA	NA	NA	NA
gga-miR-1626-5p	0.211067	-0.0214623	0.0285662	-0.75132	0.45246	NA
gga-miR-1627-3p	0	NA	NA	NA	NA	NA
gga-miR-1627-5p	0	NA	NA	NA	NA	NA
gga-miR-1628	0.122868	-0.0141852	0.0236844	-0.598928	0.549221	NA
gga-miR-1629	0	NA	NA	NA	NA	NA
gga-miR-1630	0	NA	NA	NA	NA	NA
gga-miR-1631	0	NA	NA	NA	NA	NA
gga-miR-1632-3p	0	NA	NA	NA	NA	NA
gga-miR-1632-5p	0	NA	NA	NA	NA	NA
gga-miR-1633	0.105533	-0.0136908	0.0233539	-0.586229	0.557721	NA
gga-miR-1635	10.7095	0.149311	0.144549	1.03294	0.30163	NA
gga-miR-1636	0.228402	-0.0355709	0.0367638	-0.967552	0.333268	NA
gga-miR-1637	0	NA	NA	NA	NA	NA
gga-miR-1638	0	NA	NA	NA	NA	NA
gga-miR-1639	0	NA	NA	NA	NA	NA
gga-miR-1640	0.309792	0.0282404	0.0334493	0.844273	0.398517	NA
gga-miR-1642	0.396387	-0.0288666	0.0332553	-0.868032	0.385377	NA
gga-miR-1643-3p	0	NA	NA	NA	NA	NA
gga-miR-1643-5p	0	NA	NA	NA	NA	NA
gga-miR-1644	0.163785	0.01399	0.0245018	0.57098	0.568013	NA
gga-miR-1645	0.396387	-0.0288666	0.0332553	-0.868032	0.385377	NA
gga-miR-1646	0	NA	NA	NA	NA	NA
gga-miR-1647	0	NA	NA	NA	NA	NA
gga-miR-1648-3p	0	NA	NA	NA	NA	NA
gga-miR-1648-5p	0.269319	0.00349962	0.0361908	0.0966993	0.922965	NA
gga-miR-1649-3p	0.368605	-0.0361457	0.0369232	-0.978942	0.327609	NA
gga-miR-1649-5p	0.105533	-0.0136908	0.0233539	-0.586229	0.557721	NA
gga-miR-1650	0.153026	0.0134621	0.0241585	0.557242	0.577362	NA
gga-miR-1651-3p	1.44372	0.0270776	0.0694083	0.39012	0.696448	NA
gga-miR-1651-5p	0	NA	NA	NA	NA	NA
gga-miR-1652	0	NA	NA	NA	NA	NA
gga-miR-1653	0.122868	-0.0141852	0.0236844	-0.598928	0.549221	NA
gga-miR-1654	0.585686	0.0420055	0.0553153	0.759383	0.447623	NA
gga-miR-1655-3p	0.154896	0.0135136	0.0241835	0.558794	0.576303	NA
gga-miR-1655-5p	1.41123	-0.0592259	0.0832383	-0.711523	0.47676	NA
gga-miR-1656	0.105533	-0.0136908	0.0233539	-0.586229	0.557721	NA
gga-miR-1657	0.820602	-0.00413994	0.0614593	-0.0673608	0.946294	NA
gga-miR-1658-3p	0	NA	NA	NA	NA	NA
gga-miR-1658-5p	0	NA	NA	NA	NA	NA
gga-miR-1659	0.153026	0.0134621	0.0241585	0.557242	0.577362	NA
gga-miR-1660	0	NA	NA	NA	NA	NA
gga-miR-1661	2.07668	0.027976	0.100273	0.278997	0.780247	NA
gga-miR-1663-3p	2.29697	-0.053045	0.102523	-0.517394	0.604881	NA
gga-miR-1663-5p	0	NA	NA	NA	NA	NA
gga-miR-1664-3p	0	NA	NA	NA	NA	NA
gga-miR-1664-5p	0	NA	NA	NA	NA	NA
gga-miR-1665	1.85066	0.0764044	0.098516	0.775553	0.438013	NA
gga-miR-1666	0	NA	NA	NA	NA	NA
gga-miR-1667-3p	0.122868	-0.0141852	0.0236844	-0.598928	0.549221	NA
gga-miR-1667-5p	0	NA	NA	NA	NA	NA
gga-miR-1668-3p	5.34001	0.0253931	0.139052	0.182615	0.8551	NA
gga-miR-1668-5p	0	NA	NA	NA	NA	NA
gga-miR-1669	0.551283	-0.00906045	0.0438233	-0.20675	0.836205	NA
gga-miR-1670	0	NA	NA	NA	NA	NA
gga-miR-1671	0	NA	NA	NA	NA	NA
gga-miR-1672	1.03657	0.0627146	0.0697846	0.898687	0.368819	NA
gga-miR-1673	0	NA	NA	NA	NA	NA
gga-miR-1675	0	NA	NA	NA	NA	NA
gga-miR-1676-3p	0	NA	NA	NA	NA	NA
gga-miR-1676-5p	0	NA	NA	NA	NA	NA
gga-miR-1678	0.122868	-0.0141852	0.0236844	-0.598928	0.549221	NA
gga-miR-1679	0.396387	-0.0288666	0.0332553	-0.868032	0.385377	NA
gga-miR-1680-3p	0.163785	0.01399	0.0245018	0.57098	0.568013	NA
gga-miR-1680-5p	6.58205	0.0880484	0.142005	0.620035	0.535234	NA
gga-miR-1681	31.5785	0.0341148	0.164503	0.207382	0.835712	NA
gga-miR-1682	0	NA	NA	NA	NA	NA
gga-miR-1683	0.473577	0.0601259	0.0483147	1.24446	0.213329	NA
gga-miR-1685-3p	0	NA	NA	NA	NA	NA
gga-miR-1685-5p	0	NA	NA	NA	NA	NA
gga-miR-1686	0	NA	NA	NA	NA	NA
gga-miR-1687-3p	0.122868	-0.0141852	0.0236844	-0.598928	0.549221	NA
gga-miR-1687-5p	0	NA	NA	NA	NA	NA
gga-miR-1688	0.105533	-0.0136908	0.0233539	-0.586229	0.557721	NA
gga-miR-1689-3p	3.98277	0.0515482	0.121596	0.423929	0.671618	NA
gga-miR-1689-5p	0.398763	-0.0135734	0.0421772	-0.321818	0.747591	NA
gga-miR-1690-5p	0.154896	0.0135136	0.0241835	0.558794	0.576303	NA
gga-miR-1691	0	NA	NA	NA	NA	NA
gga-miR-1692	0	NA	NA	NA	NA	NA
gga-miR-1693	0.153026	0.0134621	0.0241585	0.557242	0.577362	NA
gga-miR-1694	0	NA	NA	NA	NA	NA
gga-miR-1695	0.122868	-0.0141852	0.0236844	-0.598928	0.549221	NA
gga-miR-1696	0.105533	-0.0136908	0.0233539	-0.586229	0.557721	NA
gga-miR-1697	0	NA	NA	NA	NA	NA
gga-miR-1699	0.153026	0.0134621	0.0241585	0.557242	0.577362	NA
gga-miR-1700	0	NA	NA	NA	NA	NA
gga-miR-1701	0	NA	NA	NA	NA	NA
gga-miR-1702	0.439468	-0.0667371	0.0499415	-1.33631	0.18145	NA
gga-miR-1703-3p	0	NA	NA	NA	NA	NA
gga-miR-1703-5p	0.852923	-0.0478166	0.0694406	-0.688598	0.491077	NA
gga-miR-1704	0	NA	NA	NA	NA	NA
gga-miR-1705	0.105533	-0.0136908	0.0233539	-0.586229	0.557721	NA
gga-miR-1706	0.309792	0.0282404	0.0334493	0.844273	0.398517	NA
gga-miR-1707	0.286654	0.00205356	0.0368798	0.0556825	0.955595	NA
gga-miR-1708	0.154896	0.0135136	0.0241835	0.558794	0.576303	NA
gga-miR-1709	0	NA	NA	NA	NA	NA
gga-miR-1710	0.163785	0.01399	0.0245018	0.57098	0.568013	NA
gga-miR-1711	0	NA	NA	NA	NA	NA
gga-miR-1712-3p	6.40623	-0.0340374	0.137949	-0.246739	0.80511	NA
gga-miR-1712-5p	1.1028	0.0476634	0.076049	0.626746	0.530826	NA
gga-miR-1713	0	NA	NA	NA	NA	NA
gga-miR-1714	0	NA	NA	NA	NA	NA
gga-miR-1715-3p	0	NA	NA	NA	NA	NA
gga-miR-1715-5p	0.105533	-0.0136908	0.0233539	-0.586229	0.557721	NA
gga-miR-1716	0.935024	-0.0209687	0.0608233	-0.344748	0.730284	NA
gga-miR-1717	1.97751	-0.0594121	0.101489	-0.585403	0.558277	NA
gga-miR-1718	0.105533	-0.0136908	0.0233539	-0.586229	0.557721	NA
gga-miR-1719	0	NA	NA	NA	NA	NA
gga-miR-1720-5p	3.68864	0.223521	0.116075	1.92566	0.0541473	NA
gga-miR-1721	0.260429	0.00296523	0.0358226	0.0827752	0.93403	NA
gga-miR-1722-3p	0.122868	-0.0141852	0.0236844	-0.598928	0.549221	NA
gga-miR-1722-5p	1.44325	-0.0169037	0.0819944	-0.206156	0.836669	NA
gga-miR-1723	0	NA	NA	NA	NA	NA
gga-miR-1724	24.0568	0.131794	0.16851	0.782114	0.434148	NA
gga-miR-1725	0	NA	NA	NA	NA	NA
gga-miR-1726	0	NA	NA	NA	NA	NA
gga-miR-1727	0.258559	0.00284921	0.0357433	0.079713	0.936466	NA
gga-miR-1728-3p	2.65413	0.171444	0.108883	1.57456	0.115357	NA
gga-miR-1728-5p	0	NA	NA	NA	NA	NA
gga-miR-1730-3p	0	NA	NA	NA	NA	NA
gga-miR-1730-5p	0	NA	NA	NA	NA	NA
gga-miR-1731-3p	0	NA	NA	NA	NA	NA
gga-miR-1731-5p	6.31188	0.101335	0.130005	0.779471	0.435702	NA
gga-miR-1733	0	NA	NA	NA	NA	NA
gga-miR-1734	0.122868	-0.0141852	0.0236844	-0.598928	0.549221	NA
gga-miR-1735	0	NA	NA	NA	NA	NA
gga-miR-1736-3p	7.48751	0.140376	0.14939	0.939658	0.347393	NA
gga-miR-1736-5p	0.105533	-0.0136908	0.0233539	-0.586229	0.557721	NA
gga-miR-1737	0	NA	NA	NA	NA	NA
gga-miR-1738	0.105533	-0.0136908	0.0233539	-0.586229	0.557721	NA
gga-miR-1739	0	NA	NA	NA	NA	NA
gga-miR-1740-3p	0	NA	NA	NA	NA	NA
gga-miR-1740-5p	1.61554	-0.161816	0.0862072	-1.87705	0.0605108	NA
gga-miR-1741	0	NA	NA	NA	NA	NA
gga-miR-1742	0.154896	0.0135136	0.0241835	0.558794	0.576303	NA
gga-miR-1745	0	NA	NA	NA	NA	NA
gga-miR-1746	1.96224	-0.00943905	0.0896655	-0.10527	0.916162	NA
gga-miR-1747-3p	0.154896	0.0135136	0.0241835	0.558794	0.576303	NA
gga-miR-1747-5p	1.49769	-0.158827	0.0844073	-1.88167	0.0598809	NA
gga-miR-1748	0	NA	NA	NA	NA	NA
gga-miR-1749-3p	0	NA	NA	NA	NA	NA
gga-miR-1749-5p	0	NA	NA	NA	NA	NA
gga-miR-1750	0	NA	NA	NA	NA	NA
gga-miR-1751-5p	0.462818	0.0595229	0.0480794	1.23801	0.215711	NA
gga-miR-1752	0	NA	NA	NA	NA	NA
gga-miR-1753	0	NA	NA	NA	NA	NA
gga-miR-1754-3p	0	NA	NA	NA	NA	NA
gga-miR-1754-5p	0	NA	NA	NA	NA	NA
gga-miR-1755	0	NA	NA	NA	NA	NA
gga-miR-1757	0	NA	NA	NA	NA	NA
gga-miR-1758	0.122868	-0.0141852	0.0236844	-0.598928	0.549221	NA
gga-miR-1760	0	NA	NA	NA	NA	NA
gga-miR-1761	0	NA	NA	NA	NA	NA
gga-miR-1762	0	NA	NA	NA	NA	NA
gga-miR-1763	0	NA	NA	NA	NA	NA
gga-miR-1764-3p	0.792774	-0.0502119	0.0433811	-1.15746	0.247085	NA
gga-miR-1764-5p	0	NA	NA	NA	NA	NA
gga-miR-1765	3.3092	0.000458062	0.117086	0.00391217	0.996879	NA
gga-miR-1766	0.656816	-0.0278433	0.0528524	-0.526812	0.598324	NA
gga-miR-1767	0	NA	NA	NA	NA	NA
gga-miR-1768	0.154896	0.0135136	0.0241835	0.558794	0.576303	NA
gga-miR-1769-3p	0.856875	0.0460686	0.0671879	0.685668	0.492923	NA
gga-miR-1769-5p	0.396387	-0.0288666	0.0332553	-0.868032	0.385377	NA
gga-miR-1770	0	NA	NA	NA	NA	NA
gga-miR-1771	0.153026	0.0134621	0.0241585	0.557242	0.577362	NA
gga-miR-1772-3p	0.153026	0.0134621	0.0241585	0.557242	0.577362	NA
gga-miR-1772-5p	0.105533	-0.0136908	0.0233539	-0.586229	0.557721	NA
gga-miR-1773-3p	0	NA	NA	NA	NA	NA
gga-miR-1773-5p	0	NA	NA	NA	NA	NA
gga-miR-1774	0.163785	0.01399	0.0245018	0.57098	0.568013	NA
gga-miR-1775-3p	0	NA	NA	NA	NA	NA
gga-miR-1775-5p	0	NA	NA	NA	NA	NA
gga-miR-1776	0.105533	-0.0136908	0.0233539	-0.586229	0.557721	NA
gga-miR-1777	0.163785	0.01399	0.0245018	0.57098	0.568013	NA
gga-miR-1778	0	NA	NA	NA	NA	NA
gga-miR-1779	0.534453	0.00430413	0.0531006	0.0810562	0.935397	NA
gga-miR-1780	0.122868	-0.0141852	0.0236844	-0.598928	0.549221	NA
gga-miR-1782	6.68321	-0.0164795	0.139263	-0.118334	0.905803	NA
gga-miR-1783	0	NA	NA	NA	NA	NA
gga-miR-1785	0.396387	-0.0288666	0.0332553	-0.868032	0.385377	NA
gga-miR-1786	13.0508	-0.104806	0.152238	-0.688433	0.49118	NA
gga-miR-1787	0	NA	NA	NA	NA	NA
gga-miR-1790	0	NA	NA	NA	NA	NA
gga-miR-1792	0	NA	NA	NA	NA	NA
gga-miR-1793	0.637363	0.0797531	0.0553556	1.44074	0.149658	NA
gga-miR-1794	0	NA	NA	NA	NA	NA
gga-miR-1795	0	NA	NA	NA	NA	NA
gga-miR-1796	0	NA	NA	NA	NA	NA
gga-miR-1797	0	NA	NA	NA	NA	NA
gga-miR-1798-3p	0	NA	NA	NA	NA	NA
gga-miR-1798-5p	13.0704	0.183199	0.16018	1.1437	0.252747	NA
gga-miR-1799	0	NA	NA	NA	NA	NA
gga-miR-1800	0.163785	0.01399	0.0245018	0.57098	0.568013	NA
gga-miR-1801	0.775485	-0.0349625	0.0685041	-0.510371	0.609792	NA
gga-miR-1802	0	NA	NA	NA	NA	NA
gga-miR-1804	0	NA	NA	NA	NA	NA
gga-miR-1806	0.680904	0.0250252	0.0582333	0.429741	0.667384	NA
gga-miR-1807	0	NA	NA	NA	NA	NA
gga-miR-1808	3.3817	0.0674043	0.112924	0.596898	0.550575	NA
gga-miR-1809	0	NA	NA	NA	NA	NA
gga-miR-1811	0.105533	-0.0136908	0.0233539	-0.586229	0.557721	NA
gga-miR-1812-3p	0	NA	NA	NA	NA	NA
gga-miR-1812-5p	0	NA	NA	NA	NA	NA
gga-miR-1813	0.260429	0.00296523	0.0358226	0.0827752	0.93403	NA
gga-miR-1814	0	NA	NA	NA	NA	NA
gga-miR-1815	0	NA	NA	NA	NA	NA
gga-miR-1816	0	NA	NA	NA	NA	NA
gga-miR-1845	0	NA	NA	NA	NA	NA
gga-miR-199b	1.78378	-0.0197068	0.0931726	-0.211509	0.83249	NA
gga-miR-1c	0	NA	NA	NA	NA	NA
gga-miR-2126	0	NA	NA	NA	NA	NA
gga-miR-2127	0	NA	NA	NA	NA	NA
gga-miR-2128	3.64518	-0.000174587	0.126811	-0.00137676	0.998902	NA
gga-miR-2129	0.228402	-0.0355709	0.0367638	-0.967552	0.333268	NA
gga-miR-2130	1.84602	-0.0938017	0.0907558	-1.03356	0.301341	NA
gga-miR-3524b-3p	0	NA	NA	NA	NA	NA
gga-miR-3526	0	NA	NA	NA	NA	NA
gga-miR-3528	0	NA	NA	NA	NA	NA
gga-miR-3530-3p	1.45685	0.0313759	0.0644212	0.487044	0.626227	NA
gga-miR-3530-5p	0.381428	-0.0169719	0.0478829	-0.354446	0.723004	NA
gga-miR-3531-3p	0.154896	0.0135136	0.0241835	0.558794	0.576303	NA
gga-miR-3531-5p	0.902553	-0.0730777	0.0671635	-1.08806	0.27657	NA
gga-miR-3532-3p	9.11529	-0.0775088	0.151006	-0.513283	0.607753	NA
gga-miR-3532-5p	0.57537	0.0441936	0.055169	0.801059	0.423098	NA
gga-miR-3534	0.269319	0.00349962	0.0361908	0.0966993	0.922965	NA
gga-miR-3536	0.153026	0.0134621	0.0241585	0.557242	0.577362	NA
gga-miR-3537	0	NA	NA	NA	NA	NA
gga-miR-3538	4.39455	0.214396	0.124606	1.72059	0.0853246	NA
gga-miR-3539	0.587556	0.0308234	0.0472423	0.652454	0.514108	NA
gga-miR-3540	0.163785	0.01399	0.0245018	0.57098	0.568013	NA
gga-miR-3594-3p	6.49955	-0.040634	0.145726	-0.278838	0.780369	NA
gga-miR-3594-5p	0	NA	NA	NA	NA	NA
gga-miR-365b-5p	0	NA	NA	NA	NA	NA
gga-miR-449c-3p	0	NA	NA	NA	NA	NA
gga-miR-449c-5p	1.88982	-0.0229349	0.0951303	-0.24109	0.809486	NA
gga-miR-4732-5p	0	NA	NA	NA	NA	NA
gga-miR-6542-5p	0	NA	NA	NA	NA	NA
gga-miR-6543-3p	0	NA	NA	NA	NA	NA
gga-miR-6543-5p	1.80318	0.0227283	0.0942195	0.241227	0.809379	NA
gga-miR-6544-3p	0	NA	NA	NA	NA	NA
gga-miR-6544-5p	1.29634	-0.0228431	0.0804938	-0.283787	0.776573	NA
gga-miR-6545-3p	0	NA	NA	NA	NA	NA
gga-miR-6545-5p	0	NA	NA	NA	NA	NA
gga-miR-6546-3p	0	NA	NA	NA	NA	NA
gga-miR-6546-5p	0.545213	0.0050046	0.0580026	0.0862823	0.931242	NA
gga-miR-6547-3p	0.398763	-0.0135734	0.0421772	-0.321818	0.747591	NA
gga-miR-6547-5p	0.105533	-0.0136908	0.0233539	-0.586229	0.557721	NA
gga-miR-6548-3p	4.52544	0.03866	0.123471	0.313109	0.754198	NA
gga-miR-6548-5p	14.3627	-0.294705	0.166054	-1.77475	0.0759392	NA
gga-miR-6549-3p	1.52287	-0.0661948	0.092507	-0.715566	0.47426	NA
gga-miR-6549-5p	0	NA	NA	NA	NA	NA
gga-miR-6550-3p	0	NA	NA	NA	NA	NA
gga-miR-6550-5p	0	NA	NA	NA	NA	NA
gga-miR-6551-3p	0.704309	0.0144323	0.0540269	0.267131	0.789368	NA
gga-miR-6551-5p	0.327571	0.0294475	0.0341446	0.862434	0.388449	NA
gga-miR-6552-3p	0	NA	NA	NA	NA	NA
gga-miR-6552-5p	0	NA	NA	NA	NA	NA
gga-miR-6553-3p	0.747657	-0.0991587	0.0607475	-1.63231	0.102615	NA
gga-miR-6553-5p	0	NA	NA	NA	NA	NA
gga-miR-6554-3p	1.18496	-0.0801514	0.0688254	-1.16456	0.244196	NA
gga-miR-6554-5p	0	NA	NA	NA	NA	NA
gga-miR-6555-3p	0	NA	NA	NA	NA	NA
gga-miR-6555-5p	0.413455	0.0243483	0.0486332	0.500651	0.616616	NA
gga-miR-6556-3p	0	NA	NA	NA	NA	NA
gga-miR-6556-5p	1.67192	-0.120138	0.0880357	-1.36465	0.172364	NA
gga-miR-6557-3p	3.75561	0.0179005	0.11421	0.156734	0.875455	NA
gga-miR-6557-5p	0	NA	NA	NA	NA	NA
gga-miR-6558-3p	0	NA	NA	NA	NA	NA
gga-miR-6558-5p	0	NA	NA	NA	NA	NA
gga-miR-6559-3p	0.163785	0.01399	0.0245018	0.57098	0.568013	NA
gga-miR-6559-5p	0	NA	NA	NA	NA	NA
gga-miR-6560-3p	9.59481	-0.09315	0.159547	-0.583839	0.559329	NA
gga-miR-6560-5p	0.486961	-0.0343702	0.0537563	-0.639369	0.522583	NA
gga-miR-6561-3p	0	NA	NA	NA	NA	NA
gga-miR-6561-5p	2.30443	-0.0984834	0.100638	-0.978591	0.327782	NA
gga-miR-6562-3p	0	NA	NA	NA	NA	NA
gga-miR-6562-5p	0	NA	NA	NA	NA	NA
gga-miR-6563-3p	0.506166	-0.0354694	0.0541043	-0.655574	0.512098	NA
gga-miR-6563-5p	0	NA	NA	NA	NA	NA
gga-miR-6564-3p	0	NA	NA	NA	NA	NA
gga-miR-6564-5p	0	NA	NA	NA	NA	NA
gga-miR-6565-3p	0.506166	-0.0354694	0.0541043	-0.655574	0.512098	NA
gga-miR-6565-5p	0	NA	NA	NA	NA	NA
gga-miR-6566-3p	1.16526	0.0675664	0.0683401	0.988678	0.322821	NA
gga-miR-6566-5p	0.396387	-0.0288666	0.0332553	-0.868032	0.385377	NA
gga-miR-6567-3p	0	NA	NA	NA	NA	NA
gga-miR-6567-5p	0	NA	NA	NA	NA	NA
gga-miR-6568-3p	2.80095	-0.0610447	0.11157	-0.547142	0.584281	NA
gga-miR-6568-5p	1.00595	-0.0260292	0.0730253	-0.356441	0.72151	NA
gga-miR-6569-3p	0	NA	NA	NA	NA	NA
gga-miR-6569-5p	0	NA	NA	NA	NA	NA
gga-miR-6570-3p	0	NA	NA	NA	NA	NA
gga-miR-6570-5p	0.469626	-0.0226662	0.045198	-0.501487	0.616028	NA
gga-miR-6571-3p	0	NA	NA	NA	NA	NA
gga-miR-6571-5p	0	NA	NA	NA	NA	NA
gga-miR-6572-3p	0.105533	-0.0136908	0.0233539	-0.586229	0.557721	NA
gga-miR-6572-5p	0	NA	NA	NA	NA	NA
gga-miR-6573-3p	1.27779	0.0551294	0.0698718	0.789007	0.430108	NA
gga-miR-6573-5p	0	NA	NA	NA	NA	NA
gga-miR-6574-3p	0.105533	-0.0136908	0.0233539	-0.586229	0.557721	NA
gga-miR-6574-5p	0	NA	NA	NA	NA	NA
gga-miR-6575-3p	0	NA	NA	NA	NA	NA
gga-miR-6575-5p	1.42149	0.0967441	0.0887202	1.09044	0.275519	NA
gga-miR-6576-3p	0	NA	NA	NA	NA	NA
gga-miR-6576-5p	0.105533	-0.0136908	0.0233539	-0.586229	0.557721	NA
gga-miR-6577-3p	0	NA	NA	NA	NA	NA
gga-miR-6577-5p	0	NA	NA	NA	NA	NA
gga-miR-6578-3p	0	NA	NA	NA	NA	NA
gga-miR-6578-5p	0.306052	0.0279781	0.0332962	0.840279	0.400752	NA
gga-miR-6580-3p	0	NA	NA	NA	NA	NA
gga-miR-6580-5p	0	NA	NA	NA	NA	NA
gga-miR-6581-3p	0	NA	NA	NA	NA	NA
gga-miR-6581-5p	0	NA	NA	NA	NA	NA
gga-miR-6582-3p	1.43599	0.078737	0.0795424	0.989874	0.322236	NA
gga-miR-6582-5p	0.57537	0.0441936	0.055169	0.801059	0.423098	NA
gga-miR-6583-5p	0	NA	NA	NA	NA	NA
gga-miR-6584-5p	0	NA	NA	NA	NA	NA
gga-miR-6585-5p	0	NA	NA	NA	NA	NA
gga-miR-6586-5p	0.474139	-0.0690647	0.0507687	-1.36038	0.17371	NA
gga-miR-6587-3p	0	NA	NA	NA	NA	NA
gga-miR-6587-5p	0	NA	NA	NA	NA	NA
gga-miR-6588-3p	0	NA	NA	NA	NA	NA
gga-miR-6589-5p	0	NA	NA	NA	NA	NA
gga-miR-6590-3p	1.06607	0.01075	0.0793076	0.135548	0.892179	NA
gga-miR-6590-5p	0	NA	NA	NA	NA	NA
gga-miR-6591-3p	0	NA	NA	NA	NA	NA
gga-miR-6592-3p	1.02355	-0.0916089	0.0711496	-1.28755	0.197902	NA
gga-miR-6593-3p	0	NA	NA	NA	NA	NA
gga-miR-6593-5p	0	NA	NA	NA	NA	NA
gga-miR-6594-5p	0.153026	0.0134621	0.0241585	0.557242	0.577362	NA
gga-miR-6595-5p	0	NA	NA	NA	NA	NA
gga-miR-6596-3p	0.105533	-0.0136908	0.0233539	-0.586229	0.557721	NA
gga-miR-6596-5p	0	NA	NA	NA	NA	NA
gga-miR-6597-3p	0.665706	-0.0273126	0.052993	-0.515401	0.606273	NA
gga-miR-6598-5p	0	NA	NA	NA	NA	NA
gga-miR-6599-3p	8.5887	0.146421	0.155618	0.940906	0.346753	NA
gga-miR-6599-5p	0.460948	0.0594161	0.0480376	1.23687	0.216136	NA
gga-miR-6600-3p	0.153026	0.0134621	0.0241585	0.557242	0.577362	NA
gga-miR-6601-3p	0	NA	NA	NA	NA	NA
gga-miR-6602-5p	0	NA	NA	NA	NA	NA
gga-miR-6603-3p	0	NA	NA	NA	NA	NA
gga-miR-6604-5p	2.99893	-0.0847615	0.11864	-0.714443	0.474953	NA
gga-miR-6605-5p	0	NA	NA	NA	NA	NA
gga-miR-6606-5p	1.39397	0.00749601	0.0768196	0.0975794	0.922266	NA
gga-miR-6607-5p	0	NA	NA	NA	NA	NA
gga-miR-6609-3p	2.69182	0.148776	0.110203	1.35002	0.177008	NA
gga-miR-6610-3p	0	NA	NA	NA	NA	NA
gga-miR-6611-5p	0	NA	NA	NA	NA	NA
gga-miR-6612-5p	0.122868	-0.0141852	0.0236844	-0.598928	0.549221	NA
gga-miR-6613-3p	0	NA	NA	NA	NA	NA
gga-miR-6614-3p	0.105533	-0.0136908	0.0233539	-0.586229	0.557721	NA
gga-miR-6615-3p	0.50192	-0.0516068	0.0442407	-1.1665	0.243412	NA
gga-miR-6615-5p	4.93801	0.101569	0.131804	0.770608	0.440939	NA
gga-miR-6616-5p	0	NA	NA	NA	NA	NA
gga-miR-6617-3p	0	NA	NA	NA	NA	NA
gga-miR-6618-5p	0	NA	NA	NA	NA	NA
gga-miR-6619-5p	0	NA	NA	NA	NA	NA
gga-miR-6620-5p	0	NA	NA	NA	NA	NA
gga-miR-6621-5p	0	NA	NA	NA	NA	NA
gga-miR-6622-3p	0	NA	NA	NA	NA	NA
gga-miR-6623-3p	34.0184	0.242056	0.168475	1.43675	0.15079	NA
gga-miR-6624-3p	0	NA	NA	NA	NA	NA
gga-miR-6625-5p	0	NA	NA	NA	NA	NA
gga-miR-6626-5p	0	NA	NA	NA	NA	NA
gga-miR-6627-3p	0	NA	NA	NA	NA	NA
gga-miR-6628-3p	0	NA	NA	NA	NA	NA
gga-miR-6629-5p	0	NA	NA	NA	NA	NA
gga-miR-6630-3p	0	NA	NA	NA	NA	NA
gga-miR-6631-5p	26.7815	0.152108	0.16841	0.9032	0.36642	NA
gga-miR-6632-5p	0	NA	NA	NA	NA	NA
gga-miR-6633-5p	0	NA	NA	NA	NA	NA
gga-miR-6634-5p	0	NA	NA	NA	NA	NA
gga-miR-6639-5p	0.228402	-0.0355709	0.0367638	-0.967552	0.333268	NA
gga-miR-6640-5p	0.258559	0.00284921	0.0357433	0.079713	0.936466	NA
gga-miR-6641-3p	0	NA	NA	NA	NA	NA
gga-miR-6641-5p	0	NA	NA	NA	NA	NA
gga-miR-6642-3p	0	NA	NA	NA	NA	NA
gga-miR-6642-5p	0	NA	NA	NA	NA	NA
gga-miR-6643-5p	0.122868	-0.0141852	0.0236844	-0.598928	0.549221	NA
gga-miR-6645-5p	0	NA	NA	NA	NA	NA
gga-miR-6647-5p	0	NA	NA	NA	NA	NA
gga-miR-6649-3p	0.318681	0.0419745	0.0405499	1.03513	0.300608	NA
gga-miR-6649-5p	0.122868	-0.0141852	0.0236844	-0.598928	0.549221	NA
gga-miR-6650-5p	0	NA	NA	NA	NA	NA
gga-miR-6651-5p	0	NA	NA	NA	NA	NA
gga-miR-6652-5p	0.50192	-0.0516068	0.0442407	-1.1665	0.243412	NA
gga-miR-6653-3p	0.105533	-0.0136908	0.0233539	-0.586229	0.557721	NA
gga-miR-6654-3p	0.672281	-0.0292716	0.0530763	-0.5515	0.581291	NA
gga-miR-6655-5p	0.105533	-0.0136908	0.0233539	-0.586229	0.557721	NA
gga-miR-6656-5p	0.673884	0.024656	0.0581604	0.423931	0.671616	NA
gga-miR-6657-3p	0	NA	NA	NA	NA	NA
gga-miR-6658-3p	0	NA	NA	NA	NA	NA
gga-miR-6659-3p	3.8343	0.0149446	0.125227	0.119341	0.905005	NA
gga-miR-6660-3p	0.57911	0.0443878	0.0552237	0.803783	0.421522	NA
gga-miR-6661-5p	0.122868	-0.0141852	0.0236844	-0.598928	0.549221	NA
gga-miR-6662-3p	0.624733	0.0943738	0.059902	1.57547	0.115148	NA
gga-miR-6663-5p	1.08367	-0.0442371	0.0687357	-0.643583	0.519846	NA
gga-miR-6664-3p	0.260429	0.00296523	0.0358226	0.0827752	0.93403	NA
gga-miR-6665-5p	30.7214	-0.195241	0.168242	-1.16048	0.245855	NA
gga-miR-6666-3p	0.411585	0.0190975	0.0424942	0.449413	0.653134	NA
gga-miR-6667-5p	0	NA	NA	NA	NA	NA
gga-miR-6668-3p	0	NA	NA	NA	NA	NA
gga-miR-6669-3p	0.969428	0.0316098	0.0764169	0.413649	0.679131	NA
gga-miR-6669-5p	0	NA	NA	NA	NA	NA
gga-miR-6670-5p	0.333935	-0.0522799	0.0443838	-1.1779	0.238835	NA
gga-miR-6671-5p	0.163785	0.01399	0.0245018	0.57098	0.568013	NA
gga-miR-6672-3p	0.163785	0.01399	0.0245018	0.57098	0.568013	NA
gga-miR-6673-3p	0	NA	NA	NA	NA	NA
gga-miR-6674-3p	0.153026	0.0134621	0.0241585	0.557242	0.577362	NA
gga-miR-6675-3p	0.258559	0.00284921	0.0357433	0.079713	0.936466	NA
gga-miR-6675-5p	0.122868	-0.0141852	0.0236844	-0.598928	0.549221	NA
gga-miR-6676-3p	0.122868	-0.0141852	0.0236844	-0.598928	0.549221	NA
gga-miR-6677-3p	0.163785	0.01399	0.0245018	0.57098	0.568013	NA
gga-miR-6677-5p	0.85319	-0.120895	0.0667545	-1.81105	0.0701337	NA
gga-miR-6678-3p	0	NA	NA	NA	NA	NA
gga-miR-6679-5p	0	NA	NA	NA	NA	NA
gga-miR-6680-3p	0	NA	NA	NA	NA	NA
gga-miR-6681-5p	0.122868	-0.0141852	0.0236844	-0.598928	0.549221	NA
gga-miR-6682-3p	0	NA	NA	NA	NA	NA
gga-miR-6683-3p	0	NA	NA	NA	NA	NA
gga-miR-6684-5p	0	NA	NA	NA	NA	NA
gga-miR-6685-3p	0	NA	NA	NA	NA	NA
gga-miR-6685-5p	0	NA	NA	NA	NA	NA
gga-miR-6686-3p	0	NA	NA	NA	NA	NA
gga-miR-6687-3p	0	NA	NA	NA	NA	NA
gga-miR-6688-3p	0	NA	NA	NA	NA	NA
gga-miR-6689-3p	2.17942	-0.0268427	0.0981942	-0.273363	0.784574	NA
gga-miR-6690-5p	0	NA	NA	NA	NA	NA
gga-miR-6692-5p	0	NA	NA	NA	NA	NA
gga-miR-6693-3p	0.277764	0.00152195	0.0365368	0.0416552	0.966774	NA
gga-miR-6694-3p	2.61486	-0.0212303	0.10589	-0.200494	0.841095	NA
gga-miR-6695-5p	0	NA	NA	NA	NA	NA
gga-miR-6696-3p	0.706179	0.00716692	0.0482052	0.148675	0.88181	NA
gga-miR-6696-5p	0.560172	-0.00854945	0.0440034	-0.194291	0.845948	NA
gga-miR-6697-5p	0.163785	0.01399	0.0245018	0.57098	0.568013	NA
gga-miR-6698-3p	0.258559	0.00284921	0.0357433	0.079713	0.936466	NA
gga-miR-6699-5p	0	NA	NA	NA	NA	NA
gga-miR-6700-3p	0	NA	NA	NA	NA	NA
gga-miR-6700-5p	0	NA	NA	NA	NA	NA
gga-miR-6701-3p	0.154896	0.0135136	0.0241835	0.558794	0.576303	NA
gga-miR-6702-5p	0	NA	NA	NA	NA	NA
gga-miR-6703-3p	0.154896	0.0135136	0.0241835	0.558794	0.576303	NA
gga-miR-6704-5p	0	NA	NA	NA	NA	NA
gga-miR-6705-5p	0.422345	0.0248666	0.0488342	0.509205	0.610609	NA
gga-miR-6706-5p	0	NA	NA	NA	NA	NA
gga-miR-6707-5p	0	NA	NA	NA	NA	NA
gga-miR-6708-5p	0.122868	-0.0141852	0.0236844	-0.598928	0.549221	NA
gga-miR-6709-5p	0.607454	-0.0674378	0.0503018	-1.34066	0.18003	NA
gga-miR-6710-3p	0.846826	-0.00658413	0.0571911	-0.115125	0.908346	NA
gga-miR-6711-5p	0	NA	NA	NA	NA	NA
gga-miR-6712-5p	0	NA	NA	NA	NA	NA
gga-miR-6713-3p	0	NA	NA	NA	NA	NA
gga-miR-6714-3p	0	NA	NA	NA	NA	NA
gga-miR-7437-3p	0	NA	NA	NA	NA	NA
gga-miR-7437-5p	0	NA	NA	NA	NA	NA
gga-miR-7438-3p	0	NA	NA	NA	NA	NA
gga-miR-7438-5p	0	NA	NA	NA	NA	NA
gga-miR-7439-3p	0	NA	NA	NA	NA	NA
gga-miR-7439-5p	0	NA	NA	NA	NA	NA
gga-miR-7440-3p	0	NA	NA	NA	NA	NA
gga-miR-7440-5p	0	NA	NA	NA	NA	NA
gga-miR-7441-3p	0	NA	NA	NA	NA	NA
gga-miR-7441-5p	0.659192	-0.0162205	0.0630724	-0.257173	0.797046	NA
gga-miR-7442-3p	0	NA	NA	NA	NA	NA
gga-miR-7442-5p	0.122868	-0.0141852	0.0236844	-0.598928	0.549221	NA
gga-miR-7443-3p	1.29493	-0.0371701	0.0749064	-0.496221	0.619739	NA
gga-miR-7443-5p	0.154896	0.0135136	0.0241835	0.558794	0.576303	NA
gga-miR-7444-3p	0.154896	0.0135136	0.0241835	0.558794	0.576303	NA
gga-miR-7444-5p	0	NA	NA	NA	NA	NA
gga-miR-7446-3p	0	NA	NA	NA	NA	NA
gga-miR-7446-5p	0	NA	NA	NA	NA	NA
gga-miR-7447-3p	0	NA	NA	NA	NA	NA
gga-miR-7447-5p	0.50192	-0.0516068	0.0442407	-1.1665	0.243412	NA
gga-miR-7448-3p	0	NA	NA	NA	NA	NA
gga-miR-7448-5p	0	NA	NA	NA	NA	NA
gga-miR-7449-3p	0.422133	-0.0416471	0.0395697	-1.0525	0.292571	NA
gga-miR-7449-5p	0	NA	NA	NA	NA	NA
gga-miR-7450-3p	0	NA	NA	NA	NA	NA
gga-miR-7450-5p	0	NA	NA	NA	NA	NA
gga-miR-7451-3p	0	NA	NA	NA	NA	NA
gga-miR-7451-5p	0	NA	NA	NA	NA	NA
gga-miR-7452-3p	0	NA	NA	NA	NA	NA
gga-miR-7452-5p	0	NA	NA	NA	NA	NA
gga-miR-7453-3p	0	NA	NA	NA	NA	NA
gga-miR-7453-5p	0	NA	NA	NA	NA	NA
gga-miR-7454-3p	0	NA	NA	NA	NA	NA
gga-miR-7454-5p	0	NA	NA	NA	NA	NA
gga-miR-7455-3p	0.307922	0.0412056	0.0401863	1.02537	0.30519	NA
gga-miR-7455-5p	0	NA	NA	NA	NA	NA
gga-miR-7456-3p	0	NA	NA	NA	NA	NA
gga-miR-7456-5p	0	NA	NA	NA	NA	NA
gga-miR-7457-3p	0	NA	NA	NA	NA	NA
gga-miR-7457-5p	0	NA	NA	NA	NA	NA
gga-miR-7459-3p	0	NA	NA	NA	NA	NA
gga-miR-7459-5p	0	NA	NA	NA	NA	NA
gga-miR-7460-3p	5.25051	-0.0806601	0.13593	-0.593393	0.552918	NA
gga-miR-7460-5p	2.67332	0.114668	0.111542	1.02803	0.303937	NA
gga-miR-7461-3p	0	NA	NA	NA	NA	NA
gga-miR-7461-5p	0	NA	NA	NA	NA	NA
gga-miR-7462-3p	0.122868	-0.0141852	0.0236844	-0.598928	0.549221	NA
gga-miR-7462-5p	0	NA	NA	NA	NA	NA
gga-miR-7463-3p	0	NA	NA	NA	NA	NA
gga-miR-7463-5p	0	NA	NA	NA	NA	NA
gga-miR-7464-3p	0	NA	NA	NA	NA	NA
gga-miR-7464-5p	0	NA	NA	NA	NA	NA
gga-miR-7465-3p	0.807512	0.00803198	0.0677922	0.118479	0.905688	NA
gga-miR-7465-5p	0	NA	NA	NA	NA	NA
gga-miR-7466-3p	0	NA	NA	NA	NA	NA
gga-miR-7466-5p	0	NA	NA	NA	NA	NA
gga-miR-7467-3p	0	NA	NA	NA	NA	NA
gga-miR-7467-5p	0	NA	NA	NA	NA	NA
gga-miR-7468-3p	0	NA	NA	NA	NA	NA
gga-miR-7468-5p	0	NA	NA	NA	NA	NA
gga-miR-7469-3p	0	NA	NA	NA	NA	NA
gga-miR-7469-5p	0	NA	NA	NA	NA	NA
gga-miR-7470-3p	0	NA	NA	NA	NA	NA
gga-miR-7470-5p	0	NA	NA	NA	NA	NA
gga-miR-7471-3p	0	NA	NA	NA	NA	NA
gga-miR-7471-5p	0.153026	0.0134621	0.0241585	0.557242	0.577362	NA
gga-miR-7472-3p	0	NA	NA	NA	NA	NA
gga-miR-7472-5p	0.70254	-0.10378	0.0617124	-1.68168	0.0926311	NA
gga-miR-7473-3p	0	NA	NA	NA	NA	NA
gga-miR-7473-5p	0	NA	NA	NA	NA	NA
gga-miR-7474-3p	0	NA	NA	NA	NA	NA
gga-miR-7474-5p	0	NA	NA	NA	NA	NA
gga-miR-7475-3p	0	NA	NA	NA	NA	NA
gga-miR-7475-5p	0.211067	-0.0214623	0.0285662	-0.75132	0.45246	NA
gga-miR-7476-3p	0	NA	NA	NA	NA	NA
gga-miR-7476-5p	0	NA	NA	NA	NA	NA
gga-miR-7477-3p	0	NA	NA	NA	NA	NA
gga-miR-7477-5p	0	NA	NA	NA	NA	NA
gga-miR-7478-3p	0	NA	NA	NA	NA	NA
gga-miR-7478-5p	0	NA	NA	NA	NA	NA
gga-miR-7481-3p	0	NA	NA	NA	NA	NA
gga-miR-7481-5p	0	NA	NA	NA	NA	NA
gga-miR-7483-3p	0	NA	NA	NA	NA	NA
gga-miR-7483-5p	0	NA	NA	NA	NA	NA
gga-miR-757	0	NA	NA	NA	NA	NA
mir-1	3.62761	0.0956246	0.126671	0.754906	0.450305	NA
mir-122	0.153026	0.0134621	0.0241585	0.557242	0.577362	NA
mir-124	2.31725	-0.061928	0.101564	-0.609741	0.542033	NA
mir-1306	7.83352	-0.0741816	0.147718	-0.502185	0.615538	NA
mir-1329	15.3944	0.174667	0.165482	1.0555	0.291196	NA
mir-133	33.198	0.17392	0.16832	1.03327	0.301476	NA
mir-137	0.228402	-0.0355709	0.0367638	-0.967552	0.333268	NA
mir-138	7.67481	0.043339	0.150995	0.287022	0.774095	NA
mir-1397	14.4741	0.056482	0.159339	0.354476	0.722982	NA
mir-140	41.0664	0.0278476	0.163788	0.170023	0.864992	NA
mir-142	42.0893	0.29711	0.161258	1.84245	0.0654098	NA
mir-1426	6.81842	0.026446	0.149935	0.176383	0.859993	NA
mir-1434	0.153026	0.0134621	0.0241585	0.557242	0.577362	NA
mir-1460	0.605335	0.0429929	0.0555906	0.773384	0.439295	NA
mir-1467	2.64675	-0.0110522	0.106272	-0.103999	0.91717	NA
mir-147	17.8091	0.161621	0.168228	0.960722	0.336692	NA
mir-155	1.2621	0.187326	0.082438	2.27233	0.0230667	NA
mir-1597	5.55546	0.157556	0.139225	1.13166	0.257775	NA
mir-1634	0	NA	NA	NA	NA	NA
mir-1641	0.318681	0.0419745	0.0405499	1.03513	0.300608	NA
mir-1677	25.723	0.050043	0.168432	0.297112	0.766381	NA
mir-1684	0.594576	0.0493474	0.0597761	0.825538	0.409066	NA
mir-1698	10.7567	0.145289	0.158977	0.913896	0.360771	NA
mir-1729	14.8315	0.0859973	0.162367	0.529648	0.596356	NA
mir-1732	0	NA	NA	NA	NA	NA
mir-1743	0	NA	NA	NA	NA	NA
mir-1744	0.392187	-0.0163652	0.0481611	-0.339802	0.734006	NA
mir-1756	2.36519	-0.0248326	0.103007	-0.241076	0.809496	NA
mir-1759	0.306052	0.0279781	0.0332962	0.840279	0.400752	NA
mir-1781	0.562337	-0.0883076	0.0571866	-1.5442	0.12254	NA
mir-1784	0.396387	-0.0288666	0.0332553	-0.868032	0.385377	NA
mir-1788	0.633623	0.079598	0.0553037	1.43929	0.150069	NA
mir-1789	0	NA	NA	NA	NA	NA
mir-1791	0	NA	NA	NA	NA	NA
mir-1803	0	NA	NA	NA	NA	NA
mir-1805	11.9546	-0.252687	0.143959	-1.75527	0.0792131	NA
mir-187	3.36764	-0.0683283	0.101649	-0.672196	0.501459	NA
mir-193	31.0633	0.138881	0.167737	0.827969	0.407688	NA
mir-194	1.31225	-0.0217096	0.0804192	-0.269955	0.787195	NA
mir-196	17.5568	-0.0615218	0.167805	-0.366627	0.713897	NA
mir-202	0.396387	-0.0288666	0.0332553	-0.868032	0.385377	NA
mir-203	6.74428	-0.15211	0.146845	-1.03586	0.30027	NA
mir-216	17.6014	-0.350518	0.110504	-3.172	0.00151395	NA
mir-217	1.57245	-0.0137449	0.0293019	-0.469079	0.639014	NA
mir-223	23.265	0.399116	0.166423	2.3982	0.0164759	NA
mir-24	30.8598	-0.0698317	0.167282	-0.417448	0.676351	NA
mir-29	19.584	0.213191	0.165942	1.28473	0.198887	NA
mir-3064	0	NA	NA	NA	NA	NA
mir-32	6.6509	0.00870812	0.147244	0.0591409	0.95284	NA
mir-33	36.4345	-0.0500948	0.168493	-0.297311	0.766229	NA
mir-34	12.6951	-0.059565	0.157559	-0.378048	0.705395	NA
mir-3524	0.307922	0.0412056	0.0401863	1.02537	0.30519	NA
mir-3529	13.9315	-0.14112	0.160259	-0.880577	0.378547	NA
mir-3533	0	NA	NA	NA	NA	NA
mir-3535	0	NA	NA	NA	NA	NA
mir-3607	7.51891	-0.0845293	0.126358	-0.668964	0.503518	NA
mir-365	4.69421	-0.0509614	0.131219	-0.38837	0.697743	NA
mir-367	0.702439	0.00699001	0.0481672	0.14512	0.884616	NA
mir-375	0.105533	-0.0136908	0.0233539	-0.586229	0.557721	NA
mir-383	0.642124	-0.0691296	0.0508835	-1.35859	0.174278	NA
mir-449	1.07496	0.0112318	0.0793228	0.141596	0.887399	NA
mir-458	3.79556	0.0570208	0.123209	0.462799	0.643508	NA
mir-460	19.11	-0.277101	0.167162	-1.65768	0.0973823	NA
mir-466	0	NA	NA	NA	NA	NA
mir-489	0.122868	-0.0141852	0.0236844	-0.598928	0.549221	NA
mir-490	1.40001	-0.0456277	0.0885457	-0.515302	0.606342	NA
mir-499	2.13348	-0.122086	0.0946176	-1.29031	0.196944	NA
mir-6516	0	NA	NA	NA	NA	NA
mir-6579	1.38475	0.0545796	0.0873198	0.625054	0.531935	NA
mir-6608	0.306052	0.0279781	0.0332962	0.840279	0.400752	NA
mir-6635	0	NA	NA	NA	NA	NA
mir-6637	0	NA	NA	NA	NA	NA
mir-6644	0	NA	NA	NA	NA	NA
mir-6646	0	NA	NA	NA	NA	NA
mir-6648	11.191	-0.0723418	0.15859	-0.456156	0.648278	NA
mir-6691	0	NA	NA	NA	NA	NA
mir-7	41.8839	-0.0362787	0.166826	-0.217464	0.827847	NA
mir-7445	0	NA	NA	NA	NA	NA
mir-7458	0	NA	NA	NA	NA	NA
mir-7479	0	NA	NA	NA	NA	NA
mir-7480	0	NA	NA	NA	NA	NA
mir-7482	0	NA	NA	NA	NA	NA
mir-762	0	NA	NA	NA	NA	NA

## Sheet: chicken control vs FGF2
The differential expression analysis for known miRNA families between different treatments for chicken (control vs FGF2) dataset using mirPRo and DESeq2	The differential expression analysis for known miRNA families between different treatments for human dataset using mirPRo and DESeq2	The differential expression analysis for known miRNA families between different treatments for human dataset using mirPRo and DESeq2	The differential expression analysis for known miRNA families between different treatments for human dataset using mirPRo and DESeq2	The differential expression analysis for known miRNA families between different treatments for human dataset using mirPRo and DESeq2	The differential expression analysis for known miRNA families between different treatments for human dataset using mirPRo and DESeq2	The differential expression analysis for known miRNA families between different treatments for human dataset using mirPRo and DESeq2
	baseMean	log2FoldChange	lfcSE	stat	pvalue	padj
mir-21	6877.25	1.03725	0.0852449	12.1679	4.60809e-34	1.79715e-32
mir-205	349.507	0.77904	0.207273	3.75851	0.000170926	0.00333305
mir-103	2985.93	-0.174028	0.0675755	-2.57531	0.010015	0.0925638
mir-153	156.734	0.436801	0.17596	2.48239	0.0130506	0.0925638
mir-451	236.353	0.536908	0.204057	2.63116	0.00850938	0.0925638
mir-454	14142.4	-0.178975	0.0730173	-2.45114	0.0142406	0.0925638
mir-9	3550.2	-0.333223	0.151117	-2.20506	0.0274499	0.152935
mir-26	22288.6	0.119466	0.064037	1.86558	0.0621003	0.302739
mir-30	21800.9	-0.139577	0.0789941	-1.76692	0.0772411	0.334712
mir-184	330.373	-0.262518	0.162618	-1.61432	0.106458	0.358656
mir-218	564.823	-0.205238	0.128471	-1.59754	0.110145	0.358656
mir-22	8318	0.138852	0.0914069	1.51906	0.128748	0.358656
mir-221	3740.13	0.17543	0.112719	1.55635	0.119625	0.358656
mir-25	47159.9	-0.249262	0.16286	-1.53053	0.125885	0.358656
mir-130	14451.2	-0.138421	0.0972411	-1.42348	0.154597	0.401952
mir-144	195.71	0.324154	0.235733	1.37509	0.169104	0.412192
let-7	4949.35	-0.202017	0.168622	-1.19804	0.230901	0.473954
mir-128	1804.73	-0.118775	0.0981051	-1.21069	0.226016	0.473954
mir-181	17153.9	-0.141819	0.112591	-1.25959	0.207816	0.473954
mir-1559	222.34	0.165177	0.150517	1.09739	0.272469	0.531315
mir-17	4905.16	-0.112518	0.115438	-0.974703	0.329708	0.612314
gga-miR-6542-3p	117.472	0.165498	0.179976	0.919558	0.357804	0.615084
mir-199	1654.54	-0.0814904	0.0895348	-0.910153	0.362742	0.615084
mir-146	6986.13	-0.109483	0.139011	-0.787585	0.43094	0.700277
mir-101	1391.98	-0.0676052	0.100352	-0.673684	0.500512	0.780799
mir-10	11056.3	0.0650085	0.109349	0.594502	0.552176	0.797588
mir-456	1631.32	-0.0680405	0.110168	-0.617607	0.536835	0.797588
mir-126	12315.4	-0.0461547	0.0969452	-0.476091	0.63401	0.824213
mir-19	1691.47	-0.0562939	0.115319	-0.488158	0.625438	0.824213
mir-2131	152.603	0.106799	0.199871	0.53434	0.593106	0.824213
gga-miR-1574-3p	339.582	-0.072042	0.175059	-0.41153	0.680684	0.829583
mir-15	3006	-0.02649	0.0616306	-0.429818	0.667328	0.829583
mir-135	206.742	0.0323466	0.156032	0.207308	0.835769	0.880946
mir-148	10580.7	-0.0155816	0.0687364	-0.226686	0.820668	0.880946
mir-204	114329	0.0545964	0.21413	0.254968	0.798748	0.880946
mir-27	1355.26	0.0346012	0.117444	0.294618	0.768286	0.880946
mir-2954	2102.48	-0.0785483	0.352274	-0.222975	0.823555	0.880946
mir-219	502.067	-0.0193866	0.134335	-0.144316	0.885251	0.908547
mir-455	516.756	-0.0106823	0.140936	-0.0757956	0.939582	0.939582
gga-miR-122b	0	NA	NA	NA	NA	NA
gga-miR-1354	0	NA	NA	NA	NA	NA
gga-miR-135b	0	NA	NA	NA	NA	NA
gga-miR-1452	0.881405	-0.305437	0.262256	-1.16465	0.24416	NA
gga-miR-1453	0	NA	NA	NA	NA	NA
gga-miR-1454	42.7565	0.0437608	0.239833	0.182464	0.855219	NA
gga-miR-1456-3p	1.94346	-0.238937	0.318248	-0.750791	0.452779	NA
gga-miR-1456-5p	8.28619	-0.488929	0.349213	-1.40009	0.161487	NA
gga-miR-1457	0	NA	NA	NA	NA	NA
gga-miR-1458	51.1959	-0.0266595	0.288863	-0.092291	0.926467	NA
gga-miR-1459	0.27964	0.164865	0.165439	0.99653	0.318992	NA
gga-miR-1462-3p	1.31365	-0.347647	0.302627	-1.14876	0.250654	NA
gga-miR-1462-5p	0.200156	0.0775158	0.11913	0.650684	0.515251	NA
gga-miR-1463	5.03248	0.0043187	0.339473	0.0127218	0.98985	NA
gga-miR-1464	3.81326	0.333246	0.354285	0.940614	0.346903	NA
gga-miR-1465	0	NA	NA	NA	NA	NA
gga-miR-1466	0	NA	NA	NA	NA	NA
gga-miR-1550-3p	0.232088	-0.151373	0.155863	-0.971193	0.331452	NA
gga-miR-1550-5p	0.246466	-0.00440249	0.151933	-0.0289766	0.976883	NA
gga-miR-1551-3p	0.232088	-0.151373	0.155863	-0.971193	0.331452	NA
gga-miR-1551-5p	1.81602	0.0367965	0.311193	0.118243	0.905875	NA
gga-miR-1552-3p	22.8637	-0.397434	0.32951	-1.20614	0.227765	NA
gga-miR-1552-5p	90.8799	-0.243566	0.182618	-1.33375	0.182286	NA
gga-miR-1553-3p	0.232088	-0.151373	0.155863	-0.971193	0.331452	NA
gga-miR-1553-5p	0.446618	-0.288921	0.208101	-1.38837	0.165024	NA
gga-miR-1554	0	NA	NA	NA	NA	NA
gga-miR-1555-3p	0.808927	0.145536	0.255255	0.57016	0.568569	NA
gga-miR-1555-5p	0.553887	0.0151016	0.235029	0.0642543	0.948768	NA
gga-miR-1556	0	NA	NA	NA	NA	NA
gga-miR-1557	0.200156	0.0775158	0.11913	0.650684	0.515251	NA
gga-miR-1558	0	NA	NA	NA	NA	NA
gga-miR-1560-3p	12.7715	0.23248	0.320926	0.724405	0.468817	NA
gga-miR-1560-5p	19.0309	0.564431	0.29613	1.90602	0.0566473	NA
gga-miR-1561	0	NA	NA	NA	NA	NA
gga-miR-1562-3p	0	NA	NA	NA	NA	NA
gga-miR-1562-5p	0.107265	-0.0612775	0.103261	-0.593425	0.552897	NA
gga-miR-1563	2.75009	0.815336	0.347211	2.34824	0.0188623	NA
gga-miR-1564-3p	0	NA	NA	NA	NA	NA
gga-miR-1564-5p	0	NA	NA	NA	NA	NA
gga-miR-1565	0	NA	NA	NA	NA	NA
gga-miR-1567	0	NA	NA	NA	NA	NA
gga-miR-1568	0	NA	NA	NA	NA	NA
gga-miR-1569	0.249647	-0.117118	0.137846	-0.849628	0.395532	NA
gga-miR-1570	0	NA	NA	NA	NA	NA
gga-miR-1571	0.282821	0.00610549	0.159189	0.0383537	0.969406	NA
gga-miR-1572	0	NA	NA	NA	NA	NA
gga-miR-1573	0	NA	NA	NA	NA	NA
gga-miR-1574-5p	40.5329	0.0929262	0.241257	0.385175	0.700108	NA
gga-miR-1575	0	NA	NA	NA	NA	NA
gga-miR-1576	0	NA	NA	NA	NA	NA
gga-miR-1577	0	NA	NA	NA	NA	NA
gga-miR-1578	0	NA	NA	NA	NA	NA
gga-miR-1579	0.121643	0.0550773	0.104657	0.526266	0.598703	NA
gga-miR-1580	0.27964	0.164865	0.165439	0.99653	0.318992	NA
gga-miR-1581	0.107265	-0.0612775	0.103261	-0.593425	0.552897	NA
gga-miR-1582	0	NA	NA	NA	NA	NA
gga-miR-1583	0	NA	NA	NA	NA	NA
gga-miR-1584	0	NA	NA	NA	NA	NA
gga-miR-1585	2.36931	-0.482356	0.340944	-1.41476	0.157138	NA
gga-miR-1586	0	NA	NA	NA	NA	NA
gga-miR-1587	0	NA	NA	NA	NA	NA
gga-miR-1588	0.358153	0.191627	0.177135	1.08181	0.279336	NA
gga-miR-1589	0	NA	NA	NA	NA	NA
gga-miR-1590	0.232088	-0.151373	0.155863	-0.971193	0.331452	NA
gga-miR-1591-3p	0.353731	-0.0814164	0.19628	-0.414798	0.67829	NA
gga-miR-1591-5p	0.579458	0.0579732	0.208582	0.27794	0.781058	NA
gga-miR-1592	0.791368	0.169367	0.266875	0.634632	0.525669	NA
gga-miR-1593	0	NA	NA	NA	NA	NA
gga-miR-1594	0	NA	NA	NA	NA	NA
gga-miR-1595-3p	0	NA	NA	NA	NA	NA
gga-miR-1595-5p	0	NA	NA	NA	NA	NA
gga-miR-1596-3p	0.107265	-0.0612775	0.103261	-0.593425	0.552897	NA
gga-miR-1596-5p	0.959918	-0.287979	0.265314	-1.08543	0.277733	NA
gga-miR-1598	0	NA	NA	NA	NA	NA
gga-miR-1599	0	NA	NA	NA	NA	NA
gga-miR-1600	0.107265	-0.0612775	0.103261	-0.593425	0.552897	NA
gga-miR-1601	0	NA	NA	NA	NA	NA
gga-miR-1602	0.40285	-0.134174	0.148302	-0.904737	0.365605	NA
gga-miR-1603	0.810494	-0.202436	0.238935	-0.847245	0.396859	NA
gga-miR-1604	0.200156	0.0775158	0.11913	0.650684	0.515251	NA
gga-miR-1605	0	NA	NA	NA	NA	NA
gga-miR-1606	0	NA	NA	NA	NA	NA
gga-miR-1607	0	NA	NA	NA	NA	NA
gga-miR-1608	0	NA	NA	NA	NA	NA
gga-miR-1609	0	NA	NA	NA	NA	NA
gga-miR-1610	0	NA	NA	NA	NA	NA
gga-miR-1611	0.315995	0.135895	0.151178	0.898904	0.368704	NA
gga-miR-1612	0	NA	NA	NA	NA	NA
gga-miR-1613	0.715065	-0.058441	0.253627	-0.230421	0.817764	NA
gga-miR-1614-3p	0	NA	NA	NA	NA	NA
gga-miR-1614-5p	0.49417	0.0133862	0.217707	0.0614871	0.950971	NA
gga-miR-1615	0	NA	NA	NA	NA	NA
gga-miR-1616	0	NA	NA	NA	NA	NA
gga-miR-1617	0	NA	NA	NA	NA	NA
gga-miR-1618-3p	0	NA	NA	NA	NA	NA
gga-miR-1618-5p	0.228908	0.00182865	0.147872	0.0123664	0.990133	NA
gga-miR-1619	0	NA	NA	NA	NA	NA
gga-miR-1620	0	NA	NA	NA	NA	NA
gga-miR-1621-3p	0	NA	NA	NA	NA	NA
gga-miR-1621-5p	0.265262	0.012378	0.15578	0.0794584	0.936668	NA
gga-miR-1622	0.795791	0.453788	0.254653	1.78199	0.074751	NA
gga-miR-1623	0	NA	NA	NA	NA	NA
gga-miR-1624	0	NA	NA	NA	NA	NA
gga-miR-1625-3p	0	NA	NA	NA	NA	NA
gga-miR-1625-5p	3.71917	-0.153379	0.350635	-0.437433	0.661797	NA
gga-miR-1626-3p	0	NA	NA	NA	NA	NA
gga-miR-1626-5p	0.572683	0.0323497	0.223362	0.144831	0.884844	NA
gga-miR-1627-3p	0	NA	NA	NA	NA	NA
gga-miR-1627-5p	0	NA	NA	NA	NA	NA
gga-miR-1628	0.124823	-0.0634582	0.104659	-0.606331	0.544295	NA
gga-miR-1629	0	NA	NA	NA	NA	NA
gga-miR-1630	0	NA	NA	NA	NA	NA
gga-miR-1631	0	NA	NA	NA	NA	NA
gga-miR-1632-3p	0	NA	NA	NA	NA	NA
gga-miR-1632-5p	0	NA	NA	NA	NA	NA
gga-miR-1633	0.107265	-0.0612775	0.103261	-0.593425	0.552897	NA
gga-miR-1635	9.3565	0.150894	0.349131	0.432197	0.665598	NA
gga-miR-1636	0.390086	-0.0716105	0.200584	-0.357009	0.721085	NA
gga-miR-1637	0	NA	NA	NA	NA	NA
gga-miR-1638	0	NA	NA	NA	NA	NA
gga-miR-1639	0.157997	0.0600238	0.106982	0.561062	0.574755	NA
gga-miR-1640	0	NA	NA	NA	NA	NA
gga-miR-1642	0.40285	-0.134174	0.148302	-0.904737	0.365605	NA
gga-miR-1643-3p	0	NA	NA	NA	NA	NA
gga-miR-1643-5p	0	NA	NA	NA	NA	NA
gga-miR-1644	0.400312	0.161665	0.163753	0.987249	0.32352	NA
gga-miR-1645	0.40285	-0.134174	0.148302	-0.904737	0.365605	NA
gga-miR-1646	0	NA	NA	NA	NA	NA
gga-miR-1647	0	NA	NA	NA	NA	NA
gga-miR-1648-3p	0	NA	NA	NA	NA	NA
gga-miR-1648-5p	0.107265	-0.0612775	0.103261	-0.593425	0.552897	NA
gga-miR-1649-3p	0.775753	-0.00264475	0.247002	-0.0107074	0.991457	NA
gga-miR-1649-5p	0.265262	0.012378	0.15578	0.0794584	0.936668	NA
gga-miR-1650	0.522925	0.298194	0.214625	1.38937	0.164719	NA
gga-miR-1651-3p	1.51505	0.170377	0.30689	0.555173	0.578776	NA
gga-miR-1651-5p	0	NA	NA	NA	NA	NA
gga-miR-1652	0.121643	0.0550773	0.104657	0.526266	0.598703	NA
gga-miR-1653	0.124823	-0.0634582	0.104659	-0.606331	0.544295	NA
gga-miR-1654	0.246466	-0.00440249	0.151933	-0.0289766	0.976883	NA
gga-miR-1655-3p	0.200156	0.0775158	0.11913	0.650684	0.515251	NA
gga-miR-1655-5p	1.95848	0.0175219	0.330544	0.0530094	0.957724	NA
gga-miR-1656	0.62922	0.190672	0.229694	0.830113	0.406475	NA
gga-miR-1657	0.510115	-0.228147	0.188712	-1.20897	0.226676	NA
gga-miR-1658-3p	0	NA	NA	NA	NA	NA
gga-miR-1658-5p	0	NA	NA	NA	NA	NA
gga-miR-1659	0	NA	NA	NA	NA	NA
gga-miR-1660	0	NA	NA	NA	NA	NA
gga-miR-1661	1.69157	-0.0843627	0.32355	-0.260741	0.794292	NA
gga-miR-1663-3p	2.20524	-0.205651	0.335832	-0.612364	0.540297	NA
gga-miR-1663-5p	0	NA	NA	NA	NA	NA
gga-miR-1664-3p	0	NA	NA	NA	NA	NA
gga-miR-1664-5p	0	NA	NA	NA	NA	NA
gga-miR-1665	0.710643	-0.302352	0.255027	-1.18557	0.235793	NA
gga-miR-1666	0.121643	0.0550773	0.104657	0.526266	0.598703	NA
gga-miR-1667-3p	0.32498	0.0156891	0.166124	0.0944422	0.924758	NA
gga-miR-1667-5p	0	NA	NA	NA	NA	NA
gga-miR-1668-3p	5.43991	0.0166284	0.356951	0.0465845	0.962844	NA
gga-miR-1668-5p	0.157997	0.0600238	0.106982	0.561062	0.574755	NA
gga-miR-1669	0.40285	-0.134174	0.148302	-0.904737	0.365605	NA
gga-miR-1670	0	NA	NA	NA	NA	NA
gga-miR-1671	0	NA	NA	NA	NA	NA
gga-miR-1672	0.748239	0.1118	0.254397	0.43947	0.660321	NA
gga-miR-1673	0	NA	NA	NA	NA	NA
gga-miR-1674	71.787	0.0884904	0.234354	0.377594	0.705732	NA
gga-miR-1675	0	NA	NA	NA	NA	NA
gga-miR-1676-3p	0.121643	0.0550773	0.104657	0.526266	0.598703	NA
gga-miR-1676-5p	0.121643	0.0550773	0.104657	0.526266	0.598703	NA
gga-miR-1678	0.124823	-0.0634582	0.104659	-0.606331	0.544295	NA
gga-miR-1679	0.40285	-0.134174	0.148302	-0.904737	0.365605	NA
gga-miR-1680-3p	0	NA	NA	NA	NA	NA
gga-miR-1680-5p	5.06449	-0.241426	0.357524	-0.675274	0.499502	NA
gga-miR-1681	31.2648	0.0216154	0.294942	0.0732871	0.941578	NA
gga-miR-1682	0	NA	NA	NA	NA	NA
gga-miR-1683	0.157997	0.0600238	0.106982	0.561062	0.574755	NA
gga-miR-1685-3p	0	NA	NA	NA	NA	NA
gga-miR-1685-5p	0	NA	NA	NA	NA	NA
gga-miR-1686	0	NA	NA	NA	NA	NA
gga-miR-1687-3p	0.282821	0.00610549	0.159189	0.0383537	0.969406	NA
gga-miR-1687-5p	0	NA	NA	NA	NA	NA
gga-miR-1688	0.107265	-0.0612775	0.103261	-0.593425	0.552897	NA
gga-miR-1689-3p	3.11889	-0.180851	0.350147	-0.516502	0.605504	NA
gga-miR-1689-5p	0.492932	-0.00797605	0.197851	-0.0403133	0.967843	NA
gga-miR-1690-5p	0.121643	0.0550773	0.104657	0.526266	0.598703	NA
gga-miR-1691	0	NA	NA	NA	NA	NA
gga-miR-1692	0	NA	NA	NA	NA	NA
gga-miR-1693	0	NA	NA	NA	NA	NA
gga-miR-1694	0	NA	NA	NA	NA	NA
gga-miR-1695	0.124823	-0.0634582	0.104659	-0.606331	0.544295	NA
gga-miR-1696	0.386905	0.0908036	0.199871	0.45431	0.649606	NA
gga-miR-1697	0.243285	0.10752	0.135508	0.793453	0.427514	NA
gga-miR-1699	0.121643	0.0550773	0.104657	0.526266	0.598703	NA
gga-miR-1700	0	NA	NA	NA	NA	NA
gga-miR-1701	0	NA	NA	NA	NA	NA
gga-miR-1702	0.446618	-0.288921	0.208101	-1.38837	0.165024	NA
gga-miR-1703-3p	0	NA	NA	NA	NA	NA
gga-miR-1703-5p	1.5566	0.162436	0.322189	0.504163	0.614147	NA
gga-miR-1704	0	NA	NA	NA	NA	NA
gga-miR-1705	0.307421	0.0220325	0.163246	0.134965	0.89264	NA
gga-miR-1706	0	NA	NA	NA	NA	NA
gga-miR-1707	0.124823	-0.0634582	0.104659	-0.606331	0.544295	NA
gga-miR-1708	0	NA	NA	NA	NA	NA
gga-miR-1709	0	NA	NA	NA	NA	NA
gga-miR-1710	0.121643	0.0550773	0.104657	0.526266	0.598703	NA
gga-miR-1711	0	NA	NA	NA	NA	NA
gga-miR-1712-3p	6.76236	-0.0367574	0.350536	-0.104861	0.916486	NA
gga-miR-1712-5p	0.618993	-0.0711946	0.249238	-0.285649	0.775147	NA
gga-miR-1713	0	NA	NA	NA	NA	NA
gga-miR-1714	0	NA	NA	NA	NA	NA
gga-miR-1715-3p	0	NA	NA	NA	NA	NA
gga-miR-1715-5p	0.107265	-0.0612775	0.103261	-0.593425	0.552897	NA
gga-miR-1716	0.817536	-0.184475	0.239625	-0.769847	0.441391	NA
gga-miR-1717	1.44967	-0.476658	0.311109	-1.53212	0.125492	NA
gga-miR-1718	0.107265	-0.0612775	0.103261	-0.593425	0.552897	NA
gga-miR-1719	0	NA	NA	NA	NA	NA
gga-miR-1720-3p	42.2025	0.193952	0.235133	0.82486	0.409451	NA
gga-miR-1720-5p	1.73991	0.0670491	0.308948	0.217024	0.82819	NA
gga-miR-1721	0.107265	-0.0612775	0.103261	-0.593425	0.552897	NA
gga-miR-1722-3p	0.246466	-0.00440249	0.151933	-0.0289766	0.976883	NA
gga-miR-1722-5p	1.34806	-0.131352	0.286996	-0.457679	0.647183	NA
gga-miR-1723	0	NA	NA	NA	NA	NA
gga-miR-1724	20.1797	-0.211147	0.290796	-0.7261	0.467777	NA
gga-miR-1725	0	NA	NA	NA	NA	NA
gga-miR-1726	0	NA	NA	NA	NA	NA
gga-miR-1727	0.107265	-0.0612775	0.103261	-0.593425	0.552897	NA
gga-miR-1728-3p	1.56233	0.112595	0.314168	0.358392	0.72005	NA
gga-miR-1728-5p	0	NA	NA	NA	NA	NA
gga-miR-1730-3p	0.358153	0.191627	0.177135	1.08181	0.279336	NA
gga-miR-1730-5p	0	NA	NA	NA	NA	NA
gga-miR-1731-3p	0	NA	NA	NA	NA	NA
gga-miR-1731-5p	4.59241	-0.206183	0.357494	-0.576746	0.564111	NA
gga-miR-1733	0.600468	0.224631	0.189524	1.18524	0.235924	NA
gga-miR-1734	0.124823	-0.0634582	0.104659	-0.606331	0.544295	NA
gga-miR-1735	0	NA	NA	NA	NA	NA
gga-miR-1736-3p	6.8922	0.178181	0.348315	0.511551	0.608966	NA
gga-miR-1736-5p	0.107265	-0.0612775	0.103261	-0.593425	0.552897	NA
gga-miR-1737	0	NA	NA	NA	NA	NA
gga-miR-1738	0.107265	-0.0612775	0.103261	-0.593425	0.552897	NA
gga-miR-1739	0	NA	NA	NA	NA	NA
gga-miR-1740-3p	0	NA	NA	NA	NA	NA
gga-miR-1740-5p	2.08585	-0.332219	0.334226	-0.993995	0.320225	NA
gga-miR-1741	0	NA	NA	NA	NA	NA
gga-miR-1742	0	NA	NA	NA	NA	NA
gga-miR-1745	0	NA	NA	NA	NA	NA
gga-miR-1746	2.60167	0.195051	0.339132	0.575147	0.565192	NA
gga-miR-1747-3p	0.121643	0.0550773	0.104657	0.526266	0.598703	NA
gga-miR-1747-5p	1.84612	-0.439419	0.326838	-1.34446	0.178801	NA
gga-miR-1748	0	NA	NA	NA	NA	NA
gga-miR-1749-3p	0	NA	NA	NA	NA	NA
gga-miR-1749-5p	0	NA	NA	NA	NA	NA
gga-miR-1750	0	NA	NA	NA	NA	NA
gga-miR-1751-5p	0.243285	0.10752	0.135508	0.793453	0.427514	NA
gga-miR-1752	0	NA	NA	NA	NA	NA
gga-miR-1753	0	NA	NA	NA	NA	NA
gga-miR-1754-3p	0	NA	NA	NA	NA	NA
gga-miR-1754-5p	0	NA	NA	NA	NA	NA
gga-miR-1755	0	NA	NA	NA	NA	NA
gga-miR-1757	0	NA	NA	NA	NA	NA
gga-miR-1758	0.282821	0.00610549	0.159189	0.0383537	0.969406	NA
gga-miR-1760	0	NA	NA	NA	NA	NA
gga-miR-1761	0	NA	NA	NA	NA	NA
gga-miR-1762	0	NA	NA	NA	NA	NA
gga-miR-1763	0.121643	0.0550773	0.104657	0.526266	0.598703	NA
gga-miR-1764-3p	0.805701	-0.243955	0.193132	-1.26315	0.206535	NA
gga-miR-1764-5p	0.157997	0.0600238	0.106982	0.561062	0.574755	NA
gga-miR-1765	3.40969	0.0316519	0.354588	0.0892637	0.928872	NA
gga-miR-1766	0.510115	-0.228147	0.188712	-1.20897	0.226676	NA
gga-miR-1767	0	NA	NA	NA	NA	NA
gga-miR-1768	0	NA	NA	NA	NA	NA
gga-miR-1769-3p	1.34968	0.436042	0.31063	1.40373	0.160398	NA
gga-miR-1769-5p	0.603007	-0.0285456	0.193939	-0.147189	0.882983	NA
gga-miR-1770	0	NA	NA	NA	NA	NA
gga-miR-1771	0	NA	NA	NA	NA	NA
gga-miR-1772-3p	0.27964	0.164865	0.165439	0.99653	0.318992	NA
gga-miR-1772-5p	0.107265	-0.0612775	0.103261	-0.593425	0.552897	NA
gga-miR-1773-3p	0	NA	NA	NA	NA	NA
gga-miR-1773-5p	0	NA	NA	NA	NA	NA
gga-miR-1774	0.479796	0.298404	0.2152	1.38664	0.165553	NA
gga-miR-1775-3p	0	NA	NA	NA	NA	NA
gga-miR-1775-5p	0	NA	NA	NA	NA	NA
gga-miR-1776	0.107265	-0.0612775	0.103261	-0.593425	0.552897	NA
gga-miR-1777	0	NA	NA	NA	NA	NA
gga-miR-1778	0	NA	NA	NA	NA	NA
gga-miR-1779	0.353731	-0.0814164	0.19628	-0.414798	0.67829	NA
gga-miR-1780	0.124823	-0.0634582	0.104659	-0.606331	0.544295	NA
gga-miR-1782	6.19083	-0.234487	0.354328	-0.661779	0.508113	NA
gga-miR-1783	0	NA	NA	NA	NA	NA
gga-miR-1785	0.40285	-0.134174	0.148302	-0.904737	0.365605	NA
gga-miR-1786	11.7353	-0.527376	0.342107	-1.54155	0.123182	NA
gga-miR-1787	0	NA	NA	NA	NA	NA
gga-miR-1790	0	NA	NA	NA	NA	NA
gga-miR-1792	0	NA	NA	NA	NA	NA
gga-miR-1793	0.364928	0.162766	0.164133	0.991668	0.321359	NA
gga-miR-1794	0	NA	NA	NA	NA	NA
gga-miR-1795	0.400312	0.161665	0.163753	0.987249	0.32352	NA
gga-miR-1796	0.200156	0.0775158	0.11913	0.650684	0.515251	NA
gga-miR-1797	0.27964	0.164865	0.165439	0.99653	0.318992	NA
gga-miR-1798-3p	0	NA	NA	NA	NA	NA
gga-miR-1798-5p	8.6242	-0.412013	0.347598	-1.18532	0.235893	NA
gga-miR-1799	0.200156	0.0775158	0.11913	0.650684	0.515251	NA
gga-miR-1800	0.121643	0.0550773	0.104657	0.526266	0.598703	NA
gga-miR-1801	1.4669	0.236442	0.3212	0.736121	0.461657	NA
gga-miR-1802	0	NA	NA	NA	NA	NA
gga-miR-1804	0	NA	NA	NA	NA	NA
gga-miR-1806	0.21453	-0.100436	0.128188	-0.783509	0.433329	NA
gga-miR-1807	0	NA	NA	NA	NA	NA
gga-miR-1808	4.26464	0.496486	0.356936	1.39097	0.164236	NA
gga-miR-1809	0	NA	NA	NA	NA	NA
gga-miR-1811	0.107265	-0.0612775	0.103261	-0.593425	0.552897	NA
gga-miR-1812-3p	0	NA	NA	NA	NA	NA
gga-miR-1812-5p	0	NA	NA	NA	NA	NA
gga-miR-1813	0.228908	0.00182865	0.147872	0.0123664	0.990133	NA
gga-miR-1814	0	NA	NA	NA	NA	NA
gga-miR-1815	0	NA	NA	NA	NA	NA
gga-miR-1816	0	NA	NA	NA	NA	NA
gga-miR-1845	0	NA	NA	NA	NA	NA
gga-miR-199b	1.68936	-0.153574	0.318677	-0.481912	0.629868	NA
gga-miR-1c	0	NA	NA	NA	NA	NA
gga-miR-2126	0	NA	NA	NA	NA	NA
gga-miR-2127	0	NA	NA	NA	NA	NA
gga-miR-2128	3.30347	-0.106533	0.35568	-0.299521	0.764543	NA
gga-miR-2129	0.353731	-0.0814164	0.19628	-0.414798	0.67829	NA
gga-miR-2130	2.35526	-0.0516141	0.338356	-0.152544	0.878758	NA
gga-miR-3523	68.7448	0.432004	0.250161	1.72691	0.0841843	NA
gga-miR-3524b-3p	0	NA	NA	NA	NA	NA
gga-miR-3526	0	NA	NA	NA	NA	NA
gga-miR-3528	0	NA	NA	NA	NA	NA
gga-miR-3530-3p	1.15588	0.0340145	0.283879	0.11982	0.904626	NA
gga-miR-3530-5p	0.669726	0.0947953	0.251287	0.377239	0.705996	NA
gga-miR-3531-3p	0.243285	0.10752	0.135508	0.793453	0.427514	NA
gga-miR-3531-5p	0.881405	-0.305437	0.262256	-1.16465	0.24416	NA
gga-miR-3532-3p	7.8997	-0.53718	0.343501	-1.56384	0.117856	NA
gga-miR-3532-5p	1.18753	0.436398	0.281532	1.55008	0.121122	NA
gga-miR-3534	0.429064	0.10073	0.204073	0.493597	0.621591	NA
gga-miR-3536	0.200156	0.0775158	0.11913	0.650684	0.515251	NA
gga-miR-3537	0	NA	NA	NA	NA	NA
gga-miR-3538	4.02517	0.591371	0.357519	1.6541	0.0981073	NA
gga-miR-3539	0.246466	-0.00440249	0.151933	-0.0289766	0.976883	NA
gga-miR-3540	0	NA	NA	NA	NA	NA
gga-miR-3594-3p	6.14512	-0.240933	0.353727	-0.681126	0.495792	NA
gga-miR-3594-5p	0	NA	NA	NA	NA	NA
gga-miR-365b-5p	0	NA	NA	NA	NA	NA
gga-miR-449c-3p	0	NA	NA	NA	NA	NA
gga-miR-449c-5p	2.15474	0.0305284	0.320264	0.0953224	0.924059	NA
gga-miR-4732-5p	0	NA	NA	NA	NA	NA
gga-miR-6542-5p	0.200156	0.0775158	0.11913	0.650684	0.515251	NA
gga-miR-6543-3p	0.121643	0.0550773	0.104657	0.526266	0.598703	NA
gga-miR-6543-5p	1.60767	-0.0215491	0.319607	-0.0674236	0.946244	NA
gga-miR-6544-3p	0	NA	NA	NA	NA	NA
gga-miR-6544-5p	2.43409	0.370985	0.346534	1.07056	0.284368	NA
gga-miR-6545-3p	0	NA	NA	NA	NA	NA
gga-miR-6545-5p	0	NA	NA	NA	NA	NA
gga-miR-6546-3p	0	NA	NA	NA	NA	NA
gga-miR-6546-5p	0.511728	0.00685049	0.232351	0.0294833	0.976479	NA
gga-miR-6547-3p	0.37129	-0.0716193	0.179945	-0.398007	0.690625	NA
gga-miR-6547-5p	0.265262	0.012378	0.15578	0.0794584	0.936668	NA
gga-miR-6548-3p	4.52956	0.0606415	0.357525	0.169615	0.865313	NA
gga-miR-6548-5p	15.9109	-0.312551	0.31238	-1.00055	0.317045	NA
gga-miR-6549-3p	1.99106	-0.0527418	0.32934	-0.160144	0.872768	NA
gga-miR-6549-5p	0	NA	NA	NA	NA	NA
gga-miR-6550-3p	0	NA	NA	NA	NA	NA
gga-miR-6550-5p	0	NA	NA	NA	NA	NA
gga-miR-6551-3p	0.40285	-0.134174	0.148302	-0.904737	0.365605	NA
gga-miR-6551-5p	0	NA	NA	NA	NA	NA
gga-miR-6552-3p	0.121643	0.0550773	0.104657	0.526266	0.598703	NA
gga-miR-6552-5p	0	NA	NA	NA	NA	NA
gga-miR-6553-3p	1.16007	-0.167198	0.276902	-0.603816	0.545966	NA
gga-miR-6553-5p	0	NA	NA	NA	NA	NA
gga-miR-6554-3p	1.03779	-0.445801	0.250554	-1.77926	0.075197	NA
gga-miR-6554-5p	0	NA	NA	NA	NA	NA
gga-miR-6555-3p	0	NA	NA	NA	NA	NA
gga-miR-6555-5p	0.307421	0.0220325	0.163246	0.134965	0.89264	NA
gga-miR-6556-3p	0	NA	NA	NA	NA	NA
gga-miR-6556-5p	1.82058	-0.355475	0.321167	-1.10682	0.268371	NA
gga-miR-6557-3p	3.76474	0.0304937	0.35743	0.085314	0.932012	NA
gga-miR-6557-5p	0	NA	NA	NA	NA	NA
gga-miR-6558-3p	0	NA	NA	NA	NA	NA
gga-miR-6558-5p	0	NA	NA	NA	NA	NA
gga-miR-6559-3p	0	NA	NA	NA	NA	NA
gga-miR-6559-5p	0	NA	NA	NA	NA	NA
gga-miR-6560-3p	9.25068	-0.304957	0.330109	-0.923805	0.355588	NA
gga-miR-6560-5p	0.339353	-0.22523	0.186737	-1.20613	0.227766	NA
gga-miR-6561-3p	0.121643	0.0550773	0.104657	0.526266	0.598703	NA
gga-miR-6561-5p	2.31097	-0.379818	0.342191	-1.10996	0.267017	NA
gga-miR-6562-3p	0	NA	NA	NA	NA	NA
gga-miR-6562-5p	0	NA	NA	NA	NA	NA
gga-miR-6563-3p	0.356912	-0.232225	0.1893	-1.22675	0.219915	NA
gga-miR-6563-5p	0	NA	NA	NA	NA	NA
gga-miR-6564-3p	0	NA	NA	NA	NA	NA
gga-miR-6564-5p	0	NA	NA	NA	NA	NA
gga-miR-6565-3p	0.843483	0.0526773	0.25281	0.208367	0.834942	NA
gga-miR-6565-5p	0	NA	NA	NA	NA	NA
gga-miR-6566-3p	1.12593	0.31626	0.27913	1.13302	0.257205	NA
gga-miR-6566-5p	1.12013	0.277338	0.269789	1.02798	0.303958	NA
gga-miR-6567-3p	0	NA	NA	NA	NA	NA
gga-miR-6567-5p	0	NA	NA	NA	NA	NA
gga-miR-6568-3p	2.09898	-0.539709	0.330396	-1.63352	0.102359	NA
gga-miR-6568-5p	0.912037	-0.182091	0.272565	-0.668064	0.504093	NA
gga-miR-6569-3p	0	NA	NA	NA	NA	NA
gga-miR-6569-5p	0	NA	NA	NA	NA	NA
gga-miR-6570-3p	0	NA	NA	NA	NA	NA
gga-miR-6570-5p	0.443437	-0.11424	0.193653	-0.589923	0.555242	NA
gga-miR-6571-3p	0	NA	NA	NA	NA	NA
gga-miR-6571-5p	0	NA	NA	NA	NA	NA
gga-miR-6572-3p	0.107265	-0.0612775	0.103261	-0.593425	0.552897	NA
gga-miR-6572-5p	0	NA	NA	NA	NA	NA
gga-miR-6573-3p	0.886879	0.0830038	0.256577	0.323505	0.746313	NA
gga-miR-6573-5p	0	NA	NA	NA	NA	NA
gga-miR-6574-3p	0.107265	-0.0612775	0.103261	-0.593425	0.552897	NA
gga-miR-6574-5p	0.157997	0.0600238	0.106982	0.561062	0.574755	NA
gga-miR-6575-3p	0	NA	NA	NA	NA	NA
gga-miR-6575-5p	0.539509	-0.136309	0.225218	-0.605231	0.545026	NA
gga-miR-6576-3p	0	NA	NA	NA	NA	NA
gga-miR-6576-5p	0.107265	-0.0612775	0.103261	-0.593425	0.552897	NA
gga-miR-6577-3p	0	NA	NA	NA	NA	NA
gga-miR-6577-5p	0	NA	NA	NA	NA	NA
gga-miR-6578-3p	0	NA	NA	NA	NA	NA
gga-miR-6578-5p	0	NA	NA	NA	NA	NA
gga-miR-6580-3p	0	NA	NA	NA	NA	NA
gga-miR-6580-5p	0	NA	NA	NA	NA	NA
gga-miR-6581-3p	0	NA	NA	NA	NA	NA
gga-miR-6581-5p	0	NA	NA	NA	NA	NA
gga-miR-6582-3p	1.09879	0.186187	0.299563	0.621528	0.534252	NA
gga-miR-6582-5p	0.508548	0.16329	0.221954	0.735693	0.461917	NA
gga-miR-6583-5p	0	NA	NA	NA	NA	NA
gga-miR-6584-5p	0	NA	NA	NA	NA	NA
gga-miR-6585-5p	0	NA	NA	NA	NA	NA
gga-miR-6586-5p	1.68267	0.164692	0.267662	0.615299	0.538357	NA
gga-miR-6587-3p	0	NA	NA	NA	NA	NA
gga-miR-6587-5p	0	NA	NA	NA	NA	NA
gga-miR-6588-3p	0	NA	NA	NA	NA	NA
gga-miR-6589-5p	0	NA	NA	NA	NA	NA
gga-miR-6590-3p	1.20605	0.105653	0.306311	0.344921	0.730154	NA
gga-miR-6590-5p	0	NA	NA	NA	NA	NA
gga-miR-6591-3p	0	NA	NA	NA	NA	NA
gga-miR-6592-3p	1.12787	-0.275573	0.282909	-0.974071	0.330021	NA
gga-miR-6593-3p	0	NA	NA	NA	NA	NA
gga-miR-6593-5p	0	NA	NA	NA	NA	NA
gga-miR-6594-5p	0	NA	NA	NA	NA	NA
gga-miR-6595-5p	0	NA	NA	NA	NA	NA
gga-miR-6596-3p	0.107265	-0.0612775	0.103261	-0.593425	0.552897	NA
gga-miR-6596-5p	0	NA	NA	NA	NA	NA
gga-miR-6597-3p	1.31171	0.250343	0.296282	0.844948	0.39814	NA
gga-miR-6598-5p	0	NA	NA	NA	NA	NA
gga-miR-6599-3p	7.98159	0.149283	0.342489	0.435876	0.662927	NA
gga-miR-6599-5p	0	NA	NA	NA	NA	NA
gga-miR-6600-3p	0	NA	NA	NA	NA	NA
gga-miR-6601-3p	0	NA	NA	NA	NA	NA
gga-miR-6602-5p	0	NA	NA	NA	NA	NA
gga-miR-6603-3p	0.121643	0.0550773	0.104657	0.526266	0.598703	NA
gga-miR-6604-5p	3.21721	-0.205089	0.355905	-0.576247	0.564448	NA
gga-miR-6605-5p	0	NA	NA	NA	NA	NA
gga-miR-6606-5p	1.62587	0.0933713	0.301355	0.309838	0.756684	NA
gga-miR-6607-5p	0	NA	NA	NA	NA	NA
gga-miR-6609-3p	1.59614	0.0354634	0.32603	0.108773	0.913382	NA
gga-miR-6610-3p	0.121643	0.0550773	0.104657	0.526266	0.598703	NA
gga-miR-6611-5p	0	NA	NA	NA	NA	NA
gga-miR-6612-5p	0.368109	0.0584984	0.17894	0.326917	0.743731	NA
gga-miR-6613-3p	0	NA	NA	NA	NA	NA
gga-miR-6614-3p	0.107265	-0.0612775	0.103261	-0.593425	0.552897	NA
gga-miR-6615-3p	0.510115	-0.228147	0.188712	-1.20897	0.226676	NA
gga-miR-6615-5p	4.9921	0.265266	0.35701	0.743021	0.457469	NA
gga-miR-6616-5p	0	NA	NA	NA	NA	NA
gga-miR-6617-3p	0	NA	NA	NA	NA	NA
gga-miR-6618-5p	0	NA	NA	NA	NA	NA
gga-miR-6619-5p	0	NA	NA	NA	NA	NA
gga-miR-6620-5p	0	NA	NA	NA	NA	NA
gga-miR-6621-5p	0	NA	NA	NA	NA	NA
gga-miR-6622-3p	0	NA	NA	NA	NA	NA
gga-miR-6623-3p	30.527	0.107324	0.297168	0.361156	0.717983	NA
gga-miR-6624-3p	0	NA	NA	NA	NA	NA
gga-miR-6625-5p	0	NA	NA	NA	NA	NA
gga-miR-6626-5p	0	NA	NA	NA	NA	NA
gga-miR-6627-3p	0	NA	NA	NA	NA	NA
gga-miR-6628-3p	0	NA	NA	NA	NA	NA
gga-miR-6629-5p	0	NA	NA	NA	NA	NA
gga-miR-6630-3p	0.200156	0.0775158	0.11913	0.650684	0.515251	NA
gga-miR-6631-5p	24.6365	-0.000807531	0.270183	-0.00298883	0.997615	NA
gga-miR-6632-5p	0	NA	NA	NA	NA	NA
gga-miR-6633-5p	0	NA	NA	NA	NA	NA
gga-miR-6634-5p	0	NA	NA	NA	NA	NA
gga-miR-6639-5p	0.232088	-0.151373	0.155863	-0.971193	0.331452	NA
gga-miR-6640-5p	0.62922	0.190672	0.229694	0.830113	0.406475	NA
gga-miR-6641-3p	0	NA	NA	NA	NA	NA
gga-miR-6641-5p	0	NA	NA	NA	NA	NA
gga-miR-6642-3p	0	NA	NA	NA	NA	NA
gga-miR-6642-5p	0	NA	NA	NA	NA	NA
gga-miR-6643-5p	0.246466	-0.00440249	0.151933	-0.0289766	0.976883	NA
gga-miR-6645-5p	0	NA	NA	NA	NA	NA
gga-miR-6647-5p	0	NA	NA	NA	NA	NA
gga-miR-6649-3p	0	NA	NA	NA	NA	NA
gga-miR-6649-5p	0.124823	-0.0634582	0.104659	-0.606331	0.544295	NA
gga-miR-6650-5p	0	NA	NA	NA	NA	NA
gga-miR-6651-5p	0	NA	NA	NA	NA	NA
gga-miR-6652-5p	0.510115	-0.228147	0.188712	-1.20897	0.226676	NA
gga-miR-6653-3p	0.265262	0.012378	0.15578	0.0794584	0.936668	NA
gga-miR-6654-3p	0.527674	-0.23313	0.190492	-1.22383	0.221015	NA
gga-miR-6655-5p	0.107265	-0.0612775	0.103261	-0.593425	0.552897	NA
gga-miR-6656-5p	0.972996	0.191602	0.254871	0.751759	0.452196	NA
gga-miR-6657-3p	0	NA	NA	NA	NA	NA
gga-miR-6658-3p	0	NA	NA	NA	NA	NA
gga-miR-6659-3p	4.49212	0.219804	0.354102	0.620737	0.534773	NA
gga-miR-6660-3p	0.265262	0.012378	0.15578	0.0794584	0.936668	NA
gga-miR-6661-5p	0.404463	0.0843394	0.201831	0.41787	0.676042	NA
gga-miR-6662-3p	0	NA	NA	NA	NA	NA
gga-miR-6663-5p	0.935318	-0.26666	0.250739	-1.06349	0.287558	NA
gga-miR-6664-3p	0.107265	-0.0612775	0.103261	-0.593425	0.552897	NA
gga-miR-6665-5p	32.1991	-0.205186	0.266923	-0.768706	0.442068	NA
gga-miR-6666-3p	0.7029	0.242806	0.240854	1.0081	0.313404	NA
gga-miR-6667-5p	0	NA	NA	NA	NA	NA
gga-miR-6668-3p	0	NA	NA	NA	NA	NA
gga-miR-6669-3p	1.02028	0.158244	0.288146	0.549178	0.582883	NA
gga-miR-6669-5p	0	NA	NA	NA	NA	NA
gga-miR-6670-5p	0.497351	-0.143636	0.22176	-0.64771	0.517173	NA
gga-miR-6671-5p	0	NA	NA	NA	NA	NA
gga-miR-6672-3p	0.121643	0.0550773	0.104657	0.526266	0.598703	NA
gga-miR-6673-3p	0	NA	NA	NA	NA	NA
gga-miR-6674-3p	0	NA	NA	NA	NA	NA
gga-miR-6675-3p	0.228908	0.00182865	0.147872	0.0123664	0.990133	NA
gga-miR-6675-5p	0.124823	-0.0634582	0.104659	-0.606331	0.544295	NA
gga-miR-6676-3p	0.124823	-0.0634582	0.104659	-0.606331	0.544295	NA
gga-miR-6677-3p	0	NA	NA	NA	NA	NA
gga-miR-6677-5p	0.867027	-0.489988	0.259896	-1.88532	0.0593861	NA
gga-miR-6678-3p	0	NA	NA	NA	NA	NA
gga-miR-6679-5p	0	NA	NA	NA	NA	NA
gga-miR-6680-3p	0	NA	NA	NA	NA	NA
gga-miR-6681-5p	0.124823	-0.0634582	0.104659	-0.606331	0.544295	NA
gga-miR-6682-3p	0	NA	NA	NA	NA	NA
gga-miR-6683-3p	0	NA	NA	NA	NA	NA
gga-miR-6684-5p	0	NA	NA	NA	NA	NA
gga-miR-6685-3p	0.121643	0.0550773	0.104657	0.526266	0.598703	NA
gga-miR-6685-5p	0	NA	NA	NA	NA	NA
gga-miR-6686-3p	0	NA	NA	NA	NA	NA
gga-miR-6687-3p	0	NA	NA	NA	NA	NA
gga-miR-6688-3p	0	NA	NA	NA	NA	NA
gga-miR-6689-3p	1.10777	-0.605006	0.277532	-2.17996	0.0292608	NA
gga-miR-6690-5p	0	NA	NA	NA	NA	NA
gga-miR-6692-5p	0	NA	NA	NA	NA	NA
gga-miR-6693-3p	0.124823	-0.0634582	0.104659	-0.606331	0.544295	NA
gga-miR-6694-3p	2.74667	-0.0332428	0.347271	-0.0957258	0.923738	NA
gga-miR-6695-5p	0	NA	NA	NA	NA	NA
gga-miR-6696-3p	0.524493	-0.0480382	0.187146	-0.256688	0.797419	NA
gga-miR-6696-5p	0.524493	-0.0480382	0.187146	-0.256688	0.797419	NA
gga-miR-6697-5p	0	NA	NA	NA	NA	NA
gga-miR-6698-3p	0.750863	0.260935	0.24733	1.055	0.291423	NA
gga-miR-6699-5p	0	NA	NA	NA	NA	NA
gga-miR-6700-3p	0	NA	NA	NA	NA	NA
gga-miR-6700-5p	0	NA	NA	NA	NA	NA
gga-miR-6701-3p	0	NA	NA	NA	NA	NA
gga-miR-6702-5p	0	NA	NA	NA	NA	NA
gga-miR-6703-3p	0	NA	NA	NA	NA	NA
gga-miR-6704-5p	0	NA	NA	NA	NA	NA
gga-miR-6705-5p	0.465418	0.110811	0.207411	0.53426	0.593162	NA
gga-miR-6706-5p	0	NA	NA	NA	NA	NA
gga-miR-6707-5p	0	NA	NA	NA	NA	NA
gga-miR-6708-5p	0.124823	-0.0634582	0.104659	-0.606331	0.544295	NA
gga-miR-6709-5p	0.61738	-0.29645	0.211185	-1.40374	0.160395	NA
gga-miR-6710-3p	0.527674	-0.23313	0.190492	-1.22383	0.221015	NA
gga-miR-6711-5p	0	NA	NA	NA	NA	NA
gga-miR-6712-5p	0	NA	NA	NA	NA	NA
gga-miR-6713-3p	0	NA	NA	NA	NA	NA
gga-miR-6714-3p	0	NA	NA	NA	NA	NA
gga-miR-7437-3p	0	NA	NA	NA	NA	NA
gga-miR-7437-5p	0	NA	NA	NA	NA	NA
gga-miR-7438-3p	0	NA	NA	NA	NA	NA
gga-miR-7438-5p	0	NA	NA	NA	NA	NA
gga-miR-7439-3p	0	NA	NA	NA	NA	NA
gga-miR-7439-5p	0	NA	NA	NA	NA	NA
gga-miR-7440-3p	0	NA	NA	NA	NA	NA
gga-miR-7440-5p	0	NA	NA	NA	NA	NA
gga-miR-7441-3p	0	NA	NA	NA	NA	NA
gga-miR-7441-5p	0.636552	-0.0765877	0.250041	-0.306301	0.759375	NA
gga-miR-7442-3p	0	NA	NA	NA	NA	NA
gga-miR-7442-5p	0.124823	-0.0634582	0.104659	-0.606331	0.544295	NA
gga-miR-7443-3p	1.4451	-0.083399	0.306107	-0.27245	0.785276	NA
gga-miR-7443-5p	0.157997	0.0600238	0.106982	0.561062	0.574755	NA
gga-miR-7444-3p	0.243285	0.10752	0.135508	0.793453	0.427514	NA
gga-miR-7444-5p	0	NA	NA	NA	NA	NA
gga-miR-7446-3p	0	NA	NA	NA	NA	NA
gga-miR-7446-5p	0	NA	NA	NA	NA	NA
gga-miR-7447-3p	0.200156	0.0775158	0.11913	0.650684	0.515251	NA
gga-miR-7447-5p	0.631758	-0.129885	0.218229	-0.595177	0.551725	NA
gga-miR-7448-3p	0	NA	NA	NA	NA	NA
gga-miR-7448-5p	0	NA	NA	NA	NA	NA
gga-miR-7449-3p	0.42906	-0.204943	0.178129	-1.15053	0.249927	NA
gga-miR-7449-5p	0	NA	NA	NA	NA	NA
gga-miR-7450-3p	0	NA	NA	NA	NA	NA
gga-miR-7450-5p	0	NA	NA	NA	NA	NA
gga-miR-7451-3p	0	NA	NA	NA	NA	NA
gga-miR-7451-5p	0	NA	NA	NA	NA	NA
gga-miR-7452-3p	0	NA	NA	NA	NA	NA
gga-miR-7452-5p	0	NA	NA	NA	NA	NA
gga-miR-7453-3p	0	NA	NA	NA	NA	NA
gga-miR-7453-5p	0	NA	NA	NA	NA	NA
gga-miR-7454-3p	0	NA	NA	NA	NA	NA
gga-miR-7454-5p	0	NA	NA	NA	NA	NA
gga-miR-7455-3p	0.27964	0.164865	0.165439	0.99653	0.318992	NA
gga-miR-7455-5p	0	NA	NA	NA	NA	NA
gga-miR-7456-3p	0	NA	NA	NA	NA	NA
gga-miR-7456-5p	0	NA	NA	NA	NA	NA
gga-miR-7457-3p	0	NA	NA	NA	NA	NA
gga-miR-7457-5p	0	NA	NA	NA	NA	NA
gga-miR-7459-3p	0	NA	NA	NA	NA	NA
gga-miR-7459-5p	0	NA	NA	NA	NA	NA
gga-miR-7460-3p	5.77484	-0.0626033	0.357376	-0.175175	0.860942	NA
gga-miR-7460-5p	1.60033	-0.144008	0.314342	-0.458127	0.646861	NA
gga-miR-7461-3p	0	NA	NA	NA	NA	NA
gga-miR-7461-5p	0	NA	NA	NA	NA	NA
gga-miR-7462-3p	0.124823	-0.0634582	0.104659	-0.606331	0.544295	NA
gga-miR-7462-5p	0	NA	NA	NA	NA	NA
gga-miR-7463-3p	0	NA	NA	NA	NA	NA
gga-miR-7463-5p	0	NA	NA	NA	NA	NA
gga-miR-7464-3p	0	NA	NA	NA	NA	NA
gga-miR-7464-5p	0	NA	NA	NA	NA	NA
gga-miR-7465-3p	1.8151	0.485695	0.328761	1.47735	0.139582	NA
gga-miR-7465-5p	0	NA	NA	NA	NA	NA
gga-miR-7466-3p	0	NA	NA	NA	NA	NA
gga-miR-7466-5p	0	NA	NA	NA	NA	NA
gga-miR-7467-3p	0	NA	NA	NA	NA	NA
gga-miR-7467-5p	0	NA	NA	NA	NA	NA
gga-miR-7468-3p	0	NA	NA	NA	NA	NA
gga-miR-7468-5p	0	NA	NA	NA	NA	NA
gga-miR-7469-3p	0	NA	NA	NA	NA	NA
gga-miR-7469-5p	0	NA	NA	NA	NA	NA
gga-miR-7470-3p	0	NA	NA	NA	NA	NA
gga-miR-7470-5p	0	NA	NA	NA	NA	NA
gga-miR-7471-3p	0.200156	0.0775158	0.11913	0.650684	0.515251	NA
gga-miR-7471-5p	0	NA	NA	NA	NA	NA
gga-miR-7472-3p	0	NA	NA	NA	NA	NA
gga-miR-7472-5p	1.23578	-0.178984	0.29652	-0.603615	0.5461	NA
gga-miR-7473-3p	0	NA	NA	NA	NA	NA
gga-miR-7473-5p	0	NA	NA	NA	NA	NA
gga-miR-7474-3p	0	NA	NA	NA	NA	NA
gga-miR-7474-5p	0	NA	NA	NA	NA	NA
gga-miR-7475-3p	0	NA	NA	NA	NA	NA
gga-miR-7475-5p	0.372527	-0.0495984	0.179913	-0.27568	0.782794	NA
gga-miR-7476-3p	0	NA	NA	NA	NA	NA
gga-miR-7476-5p	0	NA	NA	NA	NA	NA
gga-miR-7477-3p	0	NA	NA	NA	NA	NA
gga-miR-7477-5p	0	NA	NA	NA	NA	NA
gga-miR-7478-3p	0	NA	NA	NA	NA	NA
gga-miR-7478-5p	0	NA	NA	NA	NA	NA
gga-miR-7481-3p	0	NA	NA	NA	NA	NA
gga-miR-7481-5p	0	NA	NA	NA	NA	NA
gga-miR-7483-3p	0	NA	NA	NA	NA	NA
gga-miR-7483-5p	0	NA	NA	NA	NA	NA
gga-miR-757	0	NA	NA	NA	NA	NA
mir-1	3.60592	0.202111	0.355089	0.569185	0.569231	NA
mir-122	0.121643	0.0550773	0.104657	0.526266	0.598703	NA
mir-124	3.08603	0.0819961	0.353992	0.231633	0.816823	NA
mir-1306	7.60127	-0.301175	0.342079	-0.880423	0.37863	NA
mir-1329	13.4493	0.00130307	0.316745	0.00411393	0.996718	NA
mir-133	29.2706	-0.05659	0.265967	-0.212771	0.831506	NA
mir-137	0.548083	0.017367	0.221638	0.0783572	0.937544	NA
mir-138	5.54405	-0.592083	0.355178	-1.667	0.0955135	NA
mir-1397	13.4804	-0.0926546	0.322471	-0.287327	0.773862	NA
mir-140	39.2856	-0.108759	0.246576	-0.441076	0.659158	NA
mir-142	45.9281	0.572331	0.22233	2.57424	0.010046	NA
mir-1426	7.24197	0.117234	0.3464	0.338434	0.735036	NA
mir-1434	0.443442	0.249509	0.198994	1.25386	0.209895	NA
mir-1451	60.0645	-0.314426	0.231983	-1.35539	0.175295	NA
mir-1460	0.32498	0.0156891	0.166124	0.0944422	0.924758	NA
mir-1467	3.67346	0.301309	0.35741	0.843035	0.399209	NA
mir-147	18.9086	0.374393	0.288018	1.2999	0.193637	NA
mir-155	3.20058	1.36559	0.347747	3.92696	8.60261e-05	NA
mir-1597	5.32535	0.28728	0.355996	0.806976	0.41968	NA
mir-1634	0	NA	NA	NA	NA	NA
mir-1641	0.400312	0.161665	0.163753	0.987249	0.32352	NA
mir-1662	87.893	0.513911	0.214136	2.39992	0.0163985	NA
mir-1677	25.9235	0.0488437	0.273949	0.178295	0.858491	NA
mir-1684	1.0059	0.425137	0.284973	1.49185	0.135738	NA
mir-1698	9.71183	0.0905116	0.336532	0.268954	0.787965	NA
mir-1729	15.9347	0.28517	0.293647	0.971134	0.331482	NA
mir-1732	0	NA	NA	NA	NA	NA
mir-1743	0	NA	NA	NA	NA	NA
mir-1744	1.22804	0.359926	0.299975	1.19986	0.230195	NA
mir-1756	2.16638	-0.122968	0.323051	-0.380645	0.703466	NA
mir-1759	0.121643	0.0550773	0.104657	0.526266	0.598703	NA
mir-1781	1.05124	-0.132364	0.296685	-0.446145	0.655492	NA
mir-1784	0.724649	0.0622248	0.225001	0.276553	0.782123	NA
mir-1788	0.27964	0.164865	0.165439	0.99653	0.318992	NA
mir-1789	0	NA	NA	NA	NA	NA
mir-1791	0	NA	NA	NA	NA	NA
mir-1803	0	NA	NA	NA	NA	NA
mir-1805	11.6137	-0.886839	0.330689	-2.68179	0.00732288	NA
mir-183	74.2829	0.505151	0.234017	2.15861	0.0308808	NA
mir-187	3.21335	-0.336065	0.346926	-0.968694	0.332698	NA
mir-190	88.1398	-0.0859787	0.198652	-0.432811	0.665152	NA
mir-192	84.789	0.268942	0.270801	0.993136	0.320644	NA
mir-193	36.7882	0.534978	0.250545	2.13526	0.0327402	NA
mir-194	2.40257	0.308712	0.336642	0.917032	0.359126	NA
mir-196	16.3633	-0.280934	0.301601	-0.931476	0.351607	NA
mir-202	0.40285	-0.134174	0.148302	-0.904737	0.365605	NA
mir-203	9.63611	0.279763	0.335581	0.833668	0.404468	NA
mir-214	89.5856	-0.117782	0.180152	-0.653792	0.513246	NA
mir-216	19.0101	-0.595587	0.300864	-1.97959	0.0477499	NA
mir-217	1.28718	-0.0987627	0.12752	-0.77449	0.438641	NA
mir-2188	60.176	0.418146	0.24982	1.67379	0.0941717	NA
mir-223	25.3027	0.889035	0.275492	3.22709	0.00125058	NA
mir-23	93.5541	-0.0985574	0.171595	-0.574361	0.565724	NA
mir-24	32.7411	0.00409859	0.247715	0.0165456	0.986799	NA
mir-29	21.9579	0.604919	0.29305	2.06422	0.0389967	NA
mir-302	74.5775	-0.466898	0.193837	-2.40871	0.0160089	NA
mir-3064	0	NA	NA	NA	NA	NA
mir-31	68.4043	0.134656	0.259584	0.518739	0.603943	NA
mir-32	7.89428	0.307637	0.343653	0.895196	0.370682	NA
mir-33	39.8645	0.0993316	0.265703	0.373845	0.70852	NA
mir-34	13.5094	-0.0104804	0.321644	-0.032584	0.974006	NA
mir-3524	0.437637	0.248386	0.198587	1.25077	0.211019	NA
mir-3529	13.0649	-0.502958	0.34274	-1.46746	0.142251	NA
mir-3533	0	NA	NA	NA	NA	NA
mir-3535	0.157997	0.0600238	0.106982	0.561062	0.574755	NA
mir-3607	6.61068	-0.545547	0.357545	-1.52581	0.127056	NA
mir-365	5.33954	0.00470016	0.355979	0.0132035	0.989465	NA
mir-367	0.846292	0.136534	0.242359	0.563356	0.573193	NA
mir-375	0.228908	0.00182865	0.147872	0.0123664	0.990133	NA
mir-383	0.652497	-0.304998	0.213662	-1.42748	0.153442	NA
mir-449	1.64272	0.269633	0.319862	0.842968	0.399247	NA
mir-458	5.04433	0.469161	0.357493	1.31236	0.189397	NA
mir-460	23.3032	-0.0461343	0.287504	-0.160465	0.872515	NA
mir-466	0	NA	NA	NA	NA	NA
mir-489	0.124823	-0.0634582	0.104659	-0.606331	0.544295	NA
mir-490	1.50905	-0.108661	0.321588	-0.337887	0.735448	NA
mir-499	3.30287	-0.0163867	0.354701	-0.0461986	0.963152	NA
mir-551	51.9556	0.0313012	0.242943	0.128842	0.897483	NA
mir-6516	0	NA	NA	NA	NA	NA
mir-6579	1.36405	0.181061	0.313443	0.577651	0.5635	NA
mir-6608	0	NA	NA	NA	NA	NA
mir-6635	0	NA	NA	NA	NA	NA
mir-6637	0	NA	NA	NA	NA	NA
mir-6644	0	NA	NA	NA	NA	NA
mir-6646	0	NA	NA	NA	NA	NA
mir-6648	13.8668	0.272297	0.318808	0.854109	0.393044	NA
mir-6691	0.437637	0.248386	0.198587	1.25077	0.211019	NA
mir-7	42.731	-0.0391417	0.254288	-0.153927	0.877668	NA
mir-7445	0	NA	NA	NA	NA	NA
mir-7458	0	NA	NA	NA	NA	NA
mir-7479	0	NA	NA	NA	NA	NA
mir-7480	0	NA	NA	NA	NA	NA
mir-7482	0	NA	NA	NA	NA	NA
mir-762	0	NA	NA	NA	NA	NA
mir-8	60.7316	0.558476	0.282956	1.97372	0.0484135	NA

## Sheet: chicken retinectomy vs FGF2
The differential expression analysis for known miRNA families between different treatments for chicken (control vs FGF2) dataset using mirPRo and DESeq2
	baseMean	log2FoldChange	lfcSE	stat	pvalue	padj
mir-21	8077.94	0.489631	0.105337	4.64823	3.34788e-06	0.000190829
gga-miR-1574-3p	403.124	-0.420915	0.125936	-3.3423	0.000830881	0.0236801
mir-181	18649.7	-0.274244	0.0965013	-2.84187	0.00448498	0.0852146
mir-103	3077.07	-0.177016	0.0769144	-2.30147	0.0213649	0.202966
mir-153	167.372	0.313869	0.128333	2.44573	0.014456	0.202966
mir-9	3585.26	-0.276034	0.116993	-2.3594	0.0183044	0.202966
mir-183	77.447	0.373703	0.173556	2.15321	0.0313019	0.254887
gga-miR-1454	52.3388	-0.340979	0.176743	-1.92923	0.0537019	0.264844
mir-10	10862.2	0.183298	0.0951246	1.92692	0.0539895	0.264844
mir-192	81.1265	0.372581	0.186365	1.9992	0.0455863	0.264844
mir-218	584.898	-0.212968	0.108865	-1.95625	0.0504359	0.264844
mir-8	66.2903	0.347855	0.181844	1.91293	0.0557567	0.264844
mir-2188	62.2901	0.335192	0.182878	1.83287	0.0668215	0.292986
mir-30	22499.1	-0.145164	0.0835533	-1.73739	0.0823192	0.335157
mir-146	7479.36	-0.20048	0.122398	-1.63793	0.101436	0.351571
mir-221	3842.85	0.162729	0.100341	1.62176	0.104854	0.351571
mir-456	1756.69	-0.178421	0.107544	-1.65905	0.0971062	0.351571
mir-219	543.575	-0.147609	0.102066	-1.44621	0.148119	0.469044
gga-miR-1720-3p	53.4744	-0.240008	0.16951	-1.41589	0.156806	0.470419
mir-31	66.7745	0.223526	0.175037	1.27702	0.201596	0.574549
mir-214	81.6894	0.188703	0.153659	1.22806	0.219424	0.595578
mir-135	201.63	0.14953	0.131924	1.13345	0.257025	0.626018
mir-15	3151.03	-0.0774237	0.0687019	-1.12695	0.259763	0.626018
mir-23	85.8139	0.175932	0.157369	1.11795	0.263586	0.626018
gga-miR-1458	55.5925	-0.170754	0.172792	-0.988206	0.323052	0.648353
mir-126	12835.4	-0.0878746	0.085597	-1.02661	0.304605	0.648353
mir-128	1842.71	-0.0956778	0.0981927	-0.974388	0.329864	0.648353
mir-451	268.512	0.177301	0.17704	1.00148	0.316596	0.648353
mir-454	14042.9	-0.0810699	0.0782028	-1.03666	0.299893	0.648353
mir-25	46733.4	-0.132739	0.147259	-0.901399	0.367376	0.698014
mir-205	437.677	0.123295	0.159173	0.774597	0.438578	0.806417
gga-miR-1674	72.6126	0.122604	0.178742	0.685924	0.492761	0.8261
gga-miR-3523	78.8571	0.120551	0.165302	0.729281	0.46583	0.8261
mir-144	216.04	0.117084	0.169117	0.69233	0.48873	0.8261
mir-199	1616.88	0.0535892	0.0808688	0.662668	0.507543	0.826571
mir-101	1430.57	-0.0633801	0.0993285	-0.638086	0.523418	0.828745
mir-130	14368.2	-0.0470215	0.0804901	-0.584191	0.559092	0.829038
mir-142	55.1538	0.092471	0.167889	0.550785	0.581781	0.829038
mir-184	299.392	0.0663125	0.114157	0.580886	0.561317	0.829038
mir-204	124469	-0.0929617	0.163293	-0.569293	0.569158	0.829038
gga-miR-1552-5p	86.8819	-0.0744485	0.150476	-0.494753	0.620774	0.842479
mir-190	85.0009	0.0793415	0.159364	0.497862	0.618581	0.842479
let-7	4827.72	-0.0574378	0.121415	-0.47307	0.636163	0.843286
mir-148	10919.5	-0.0302873	0.0719163	-0.421146	0.673649	0.872465
mir-2131	156.958	0.0701672	0.175199	0.4005	0.688788	0.872465
mir-1662	109.975	-0.0518067	0.16104	-0.321701	0.74768	0.916682
mir-27	1431.37	-0.037437	0.120407	-0.310921	0.75586	0.916682
mir-22	9042.69	-0.0250921	0.0880747	-0.284895	0.775724	0.921173
gga-miR-6542-3p	127.577	-0.0192883	0.143021	-0.134863	0.89272	0.971151
mir-1559	244.932	-0.0203054	0.120367	-0.168696	0.866036	0.971151
mir-17	4847.67	-0.0101135	0.0920541	-0.109865	0.912516	0.971151
mir-19	1712.61	-0.0124671	0.0978342	-0.127431	0.8986	0.971151
mir-26	23779	0.00846431	0.0843174	0.100386	0.920038	0.971151
mir-302	62.0457	0.0282024	0.163728	0.172252	0.86324	0.971151
mir-455	525.112	0.00769334	0.110665	0.0695193	0.944576	0.978925
mir-2954	2061.56	0.00800118	0.186913	0.0428069	0.965855	0.982928
mir-551	53.0597	0.00379711	0.177454	0.0213977	0.982928	0.982928
gga-miR-122b	0	NA	NA	NA	NA	NA
gga-miR-1354	0	NA	NA	NA	NA	NA
gga-miR-135b	0	NA	NA	NA	NA	NA
gga-miR-1452	0.628224	-0.0637614	0.0745193	-0.855636	0.392199	NA
gga-miR-1453	0.167227	-0.028683	0.0377717	-0.759379	0.447626	NA
gga-miR-1456-3p	1.65316	-0.0700451	0.11507	-0.608717	0.542712	NA
gga-miR-1456-5p	6.63991	-0.0859565	0.174678	-0.492085	0.622659	NA
gga-miR-1457	0	NA	NA	NA	NA	NA
gga-miR-1459	0.282511	0.0561579	0.0534186	1.05128	0.29313	NA
gga-miR-1462-3p	1.5278	-0.147678	0.10851	-1.36096	0.173527	NA
gga-miR-1462-5p	0.211412	0.0321498	0.0406398	0.791091	0.428891	NA
gga-miR-1463	5.08692	0.0205574	0.152938	0.134417	0.893073	NA
gga-miR-1464	3.73084	0.177137	0.146856	1.2062	0.227741	NA
gga-miR-1465	0	NA	NA	NA	NA	NA
gga-miR-1466	0	NA	NA	NA	NA	NA
gga-miR-1550-3p	0.167227	-0.028683	0.0377717	-0.759379	0.447626	NA
gga-miR-1550-5p	0.302946	-0.00518569	0.0530742	-0.0977063	0.922166	NA
gga-miR-1551-3p	0	NA	NA	NA	NA	NA
gga-miR-1551-5p	2.17392	-0.0915362	0.125087	-0.731779	0.464304	NA
gga-miR-1552-3p	22.3572	-0.267215	0.192341	-1.38928	0.164747	NA
gga-miR-1553-3p	0	NA	NA	NA	NA	NA
gga-miR-1553-5p	0.16768	-0.0287391	0.0378079	-0.760137	0.447173	NA
gga-miR-1554	0	NA	NA	NA	NA	NA
gga-miR-1555-3p	0.732701	0.0743977	0.0805846	0.923225	0.35589	NA
gga-miR-1555-5p	0.337502	0.0609511	0.0556092	1.09606	0.273052	NA
gga-miR-1556	0	NA	NA	NA	NA	NA
gga-miR-1557	0.211412	0.0321498	0.0406398	0.791091	0.428891	NA
gga-miR-1558	0	NA	NA	NA	NA	NA
gga-miR-1560-3p	14.1091	-0.0247365	0.191521	-0.129158	0.897232	NA
gga-miR-1560-5p	25.6887	-0.012327	0.190248	-0.0647946	0.948338	NA
gga-miR-1561	0	NA	NA	NA	NA	NA
gga-miR-1562-3p	0	NA	NA	NA	NA	NA
gga-miR-1562-5p	0	NA	NA	NA	NA	NA
gga-miR-1563	3.62698	0.179871	0.148948	1.2076	0.2272	NA
gga-miR-1564-3p	0	NA	NA	NA	NA	NA
gga-miR-1564-5p	0	NA	NA	NA	NA	NA
gga-miR-1565	0	NA	NA	NA	NA	NA
gga-miR-1567	0	NA	NA	NA	NA	NA
gga-miR-1568	0	NA	NA	NA	NA	NA
gga-miR-1569	0.167227	-0.028683	0.0377717	-0.759379	0.447626	NA
gga-miR-1570	0	NA	NA	NA	NA	NA
gga-miR-1571	0.15642	0.026326	0.0367874	0.715627	0.474222	NA
gga-miR-1572	0	NA	NA	NA	NA	NA
gga-miR-1573	0	NA	NA	NA	NA	NA
gga-miR-1574-5p	46.7763	-0.165522	0.175413	-0.943615	0.345366	NA
gga-miR-1575	0	NA	NA	NA	NA	NA
gga-miR-1576	0	NA	NA	NA	NA	NA
gga-miR-1577	0	NA	NA	NA	NA	NA
gga-miR-1578	0	NA	NA	NA	NA	NA
gga-miR-1579	0.12609	0.0221089	0.0337247	0.655572	0.5121	NA
gga-miR-1580	0.617418	-0.00649792	0.0766026	-0.0848263	0.932399	NA
gga-miR-1581	0.16768	-0.0287391	0.0378079	-0.760137	0.447173	NA
gga-miR-1582	0	NA	NA	NA	NA	NA
gga-miR-1583	0	NA	NA	NA	NA	NA
gga-miR-1584	0	NA	NA	NA	NA	NA
gga-miR-1585	1.24743	0.0279561	0.0989069	0.28265	0.777445	NA
gga-miR-1586	0.176855	-0.0298412	0.0385105	-0.774884	0.438408	NA
gga-miR-1587	0	NA	NA	NA	NA	NA
gga-miR-1588	0.544687	0.0300048	0.0683103	0.439243	0.660485	NA
gga-miR-1589	0	NA	NA	NA	NA	NA
gga-miR-1590	0.511762	-0.100672	0.0694888	-1.44875	0.147408	NA
gga-miR-1591-3p	0.814707	-0.0992361	0.08532	-1.1631	0.244787	NA
gga-miR-1591-5p	0.722353	0.013336	0.0773933	0.172315	0.86319	NA
gga-miR-1592	1.23484	-0.0119098	0.0998918	-0.119227	0.905095	NA
gga-miR-1593	0.16768	-0.0287391	0.0378079	-0.760137	0.447173	NA
gga-miR-1594	0	NA	NA	NA	NA	NA
gga-miR-1595-3p	0.167227	-0.028683	0.0377717	-0.759379	0.447626	NA
gga-miR-1595-5p	0	NA	NA	NA	NA	NA
gga-miR-1596-3p	0.334907	-0.0640214	0.055903	-1.14522	0.252117	NA
gga-miR-1596-5p	0.378638	0.00159925	0.0561073	0.0285034	0.977261	NA
gga-miR-1598	0	NA	NA	NA	NA	NA
gga-miR-1599	0	NA	NA	NA	NA	NA
gga-miR-1600	0	NA	NA	NA	NA	NA
gga-miR-1601	0	NA	NA	NA	NA	NA
gga-miR-1602	0	NA	NA	NA	NA	NA
gga-miR-1603	0.15642	0.026326	0.0367874	0.715627	0.474222	NA
gga-miR-1604	0.379091	0.00156624	0.0561199	0.0279089	0.977735	NA
gga-miR-1605	0	NA	NA	NA	NA	NA
gga-miR-1606	0	NA	NA	NA	NA	NA
gga-miR-1607	0	NA	NA	NA	NA	NA
gga-miR-1608	0	NA	NA	NA	NA	NA
gga-miR-1609	0.344082	-0.0648224	0.0562401	-1.1526	0.249074	NA
gga-miR-1610	0	NA	NA	NA	NA	NA
gga-miR-1611	0.31284	0.0509697	0.050841	1.00253	0.316087	NA
gga-miR-1612	0.16768	-0.0287391	0.0378079	-0.760137	0.447173	NA
gga-miR-1613	0.711914	-0.00125671	0.078338	-0.0160422	0.987201	NA
gga-miR-1614-3p	0	NA	NA	NA	NA	NA
gga-miR-1614-5p	0.450191	0.0246319	0.0659113	0.373713	0.708618	NA
gga-miR-1615	0	NA	NA	NA	NA	NA
gga-miR-1616	0	NA	NA	NA	NA	NA
gga-miR-1617	0	NA	NA	NA	NA	NA
gga-miR-1618-3p	0	NA	NA	NA	NA	NA
gga-miR-1618-5p	0.12609	0.0221089	0.0337247	0.655572	0.5121	NA
gga-miR-1619	0	NA	NA	NA	NA	NA
gga-miR-1620	0.176855	-0.0298412	0.0385105	-0.774884	0.438408	NA
gga-miR-1621-3p	0	NA	NA	NA	NA	NA
gga-miR-1621-5p	0.15642	0.026326	0.0367874	0.715627	0.474222	NA
gga-miR-1622	0.983618	0.10955	0.0906375	1.20866	0.226793	NA
gga-miR-1623	0	NA	NA	NA	NA	NA
gga-miR-1624	0	NA	NA	NA	NA	NA
gga-miR-1625-3p	0	NA	NA	NA	NA	NA
gga-miR-1625-5p	3.83843	-0.0656911	0.143492	-0.457803	0.647094	NA
gga-miR-1626-3p	0	NA	NA	NA	NA	NA
gga-miR-1626-5p	0.367832	0.0636396	0.0567869	1.12067	0.262427	NA
gga-miR-1627-3p	0	NA	NA	NA	NA	NA
gga-miR-1627-5p	0	NA	NA	NA	NA	NA
gga-miR-1628	0	NA	NA	NA	NA	NA
gga-miR-1629	0	NA	NA	NA	NA	NA
gga-miR-1630	0	NA	NA	NA	NA	NA
gga-miR-1631	0	NA	NA	NA	NA	NA
gga-miR-1632-3p	0	NA	NA	NA	NA	NA
gga-miR-1632-5p	0	NA	NA	NA	NA	NA
gga-miR-1633	0	NA	NA	NA	NA	NA
gga-miR-1635	12.344	-0.162015	0.186674	-0.867903	0.385447	NA
gga-miR-1636	0.15642	0.026326	0.0367874	0.715627	0.474222	NA
gga-miR-1637	0	NA	NA	NA	NA	NA
gga-miR-1638	0	NA	NA	NA	NA	NA
gga-miR-1639	0.15642	0.026326	0.0367874	0.715627	0.474222	NA
gga-miR-1640	0.334454	-0.0551333	0.0520379	-1.05948	0.289379	NA
gga-miR-1642	0	NA	NA	NA	NA	NA
gga-miR-1643-3p	0	NA	NA	NA	NA	NA
gga-miR-1643-5p	0	NA	NA	NA	NA	NA
gga-miR-1644	0.599678	0.0306284	0.0658291	0.465272	0.641737	NA
gga-miR-1645	0	NA	NA	NA	NA	NA
gga-miR-1646	0	NA	NA	NA	NA	NA
gga-miR-1647	0	NA	NA	NA	NA	NA
gga-miR-1648-3p	0	NA	NA	NA	NA	NA
gga-miR-1648-5p	0.176855	-0.0298412	0.0385105	-0.774884	0.438408	NA
gga-miR-1649-3p	0.408601	0.0792992	0.0630667	1.25739	0.208614	NA
gga-miR-1649-5p	0.15642	0.026326	0.0367874	0.715627	0.474222	NA
gga-miR-1650	0.702372	0.0696919	0.078751	0.884965	0.376176	NA
gga-miR-1651-3p	1.80102	-0.00165925	0.10174	-0.0163087	0.986988	NA
gga-miR-1651-5p	0	NA	NA	NA	NA	NA
gga-miR-1652	0.12609	0.0221089	0.0337247	0.655572	0.5121	NA
gga-miR-1653	0	NA	NA	NA	NA	NA
gga-miR-1654	0.628224	-0.0637614	0.0745193	-0.855636	0.392199	NA
gga-miR-1655-3p	0.378638	0.00159925	0.0561073	0.0285034	0.977261	NA
gga-miR-1655-5p	1.55505	0.078871	0.108377	0.727747	0.466768	NA
gga-miR-1656	0.548914	0.0895423	0.0668536	1.33938	0.180448	NA
gga-miR-1657	0.344082	-0.0648224	0.0562401	-1.1526	0.249074	NA
gga-miR-1658-3p	0	NA	NA	NA	NA	NA
gga-miR-1658-5p	0	NA	NA	NA	NA	NA
gga-miR-1659	0.16768	-0.0287391	0.0378079	-0.760137	0.447173	NA
gga-miR-1660	0	NA	NA	NA	NA	NA
gga-miR-1661	1.931	-0.0690742	0.118908	-0.580906	0.561304	NA
gga-miR-1663-3p	1.88068	-0.0192573	0.119329	-0.16138	0.871794	NA
gga-miR-1663-5p	0	NA	NA	NA	NA	NA
gga-miR-1664-3p	0	NA	NA	NA	NA	NA
gga-miR-1664-5p	0	NA	NA	NA	NA	NA
gga-miR-1665	1.50332	-0.211026	0.108499	-1.94497	0.0517792	NA
gga-miR-1666	0.12609	0.0221089	0.0337247	0.655572	0.5121	NA
gga-miR-1667-3p	0.211412	0.0321498	0.0406398	0.791091	0.428891	NA
gga-miR-1667-5p	0	NA	NA	NA	NA	NA
gga-miR-1668-3p	5.68076	-0.0330197	0.166636	-0.198155	0.842924	NA
gga-miR-1668-5p	0.15642	0.026326	0.0367874	0.715627	0.474222	NA
gga-miR-1669	0.167227	-0.028683	0.0377717	-0.759379	0.447626	NA
gga-miR-1670	0	NA	NA	NA	NA	NA
gga-miR-1671	0	NA	NA	NA	NA	NA
gga-miR-1672	1.39935	-0.0536402	0.097664	-0.549232	0.582846	NA
gga-miR-1673	0	NA	NA	NA	NA	NA
gga-miR-1675	0	NA	NA	NA	NA	NA
gga-miR-1676-3p	0.12609	0.0221089	0.0337247	0.655572	0.5121	NA
gga-miR-1676-5p	0.12609	0.0221089	0.0337247	0.655572	0.5121	NA
gga-miR-1678	0	NA	NA	NA	NA	NA
gga-miR-1679	0	NA	NA	NA	NA	NA
gga-miR-1680-3p	0.176855	-0.0298412	0.0385105	-0.774884	0.438408	NA
gga-miR-1680-5p	6.05357	-0.238739	0.169647	-1.40727	0.159347	NA
gga-miR-1681	33.6845	-0.0644768	0.190865	-0.337814	0.735504	NA
gga-miR-1682	0	NA	NA	NA	NA	NA
gga-miR-1683	0.667729	-0.0615461	0.0753658	-0.816631	0.414139	NA
gga-miR-1685-3p	0	NA	NA	NA	NA	NA
gga-miR-1685-5p	0	NA	NA	NA	NA	NA
gga-miR-1686	0	NA	NA	NA	NA	NA
gga-miR-1687-3p	0.15642	0.026326	0.0367874	0.715627	0.474222	NA
gga-miR-1687-5p	0	NA	NA	NA	NA	NA
gga-miR-1688	0	NA	NA	NA	NA	NA
gga-miR-1689-3p	3.35063	-0.147274	0.145994	-1.00877	0.313084	NA
gga-miR-1689-5p	0.419861	0.0188829	0.0609748	0.309684	0.756802	NA
gga-miR-1690-5p	0.293317	-0.00448711	0.0526389	-0.0852431	0.932068	NA
gga-miR-1691	0	NA	NA	NA	NA	NA
gga-miR-1692	0	NA	NA	NA	NA	NA
gga-miR-1693	0.16768	-0.0287391	0.0378079	-0.760137	0.447173	NA
gga-miR-1694	0	NA	NA	NA	NA	NA
gga-miR-1695	0	NA	NA	NA	NA	NA
gga-miR-1696	0.282511	0.0561579	0.0534186	1.05128	0.29313	NA
gga-miR-1697	0.252181	0.0443758	0.0475038	0.934154	0.350225	NA
gga-miR-1699	0.29377	-0.00452108	0.0526599	-0.0858543	0.931582	NA
gga-miR-1700	0	NA	NA	NA	NA	NA
gga-miR-1701	0	NA	NA	NA	NA	NA
gga-miR-1702	0	NA	NA	NA	NA	NA
gga-miR-1703-3p	0	NA	NA	NA	NA	NA
gga-miR-1703-5p	1.36352	0.126427	0.106821	1.18354	0.236594	NA
gga-miR-1704	0	NA	NA	NA	NA	NA
gga-miR-1705	0.211412	0.0321498	0.0406398	0.791091	0.428891	NA
gga-miR-1706	0.334454	-0.0551333	0.0520379	-1.05948	0.289379	NA
gga-miR-1707	0.176855	-0.0298412	0.0385105	-0.774884	0.438408	NA
gga-miR-1708	0.167227	-0.028683	0.0377717	-0.759379	0.447626	NA
gga-miR-1709	0	NA	NA	NA	NA	NA
gga-miR-1710	0.302946	-0.00518569	0.0530742	-0.0977063	0.922166	NA
gga-miR-1711	0	NA	NA	NA	NA	NA
gga-miR-1712-3p	7.26721	0.0211732	0.17927	0.118108	0.905982	NA
gga-miR-1712-5p	1.12	-0.0902094	0.0949309	-0.950263	0.341978	NA
gga-miR-1713	0	NA	NA	NA	NA	NA
gga-miR-1714	0	NA	NA	NA	NA	NA
gga-miR-1715-3p	0	NA	NA	NA	NA	NA
gga-miR-1715-5p	0	NA	NA	NA	NA	NA
gga-miR-1716	0.565122	-0.0270922	0.0652569	-0.415162	0.678023	NA
gga-miR-1717	1.10802	-0.0970425	0.0961831	-1.00894	0.313005	NA
gga-miR-1718	0	NA	NA	NA	NA	NA
gga-miR-1719	0	NA	NA	NA	NA	NA
gga-miR-1720-5p	4.28326	-0.285078	0.151364	-1.88339	0.0596478	NA
gga-miR-1721	0.167227	-0.028683	0.0377717	-0.759379	0.447626	NA
gga-miR-1722-3p	0.12609	0.0221089	0.0337247	0.655572	0.5121	NA
gga-miR-1722-5p	1.20369	-0.0325059	0.0987224	-0.329266	0.741955	NA
gga-miR-1723	0	NA	NA	NA	NA	NA
gga-miR-1724	24.0469	-0.330471	0.191176	-1.72862	0.0838778	NA
gga-miR-1725	0	NA	NA	NA	NA	NA
gga-miR-1726	0	NA	NA	NA	NA	NA
gga-miR-1727	0.16768	-0.0287391	0.0378079	-0.760137	0.447173	NA
gga-miR-1728-3p	2.88305	-0.175133	0.137996	-1.26912	0.204399	NA
gga-miR-1728-5p	0	NA	NA	NA	NA	NA
gga-miR-1730-3p	0.367832	0.0636396	0.0567869	1.12067	0.262427	NA
gga-miR-1730-5p	0	NA	NA	NA	NA	NA
gga-miR-1731-3p	0	NA	NA	NA	NA	NA
gga-miR-1731-5p	5.95806	-0.239017	0.163565	-1.4613	0.143933	NA
gga-miR-1733	0.634235	0.0813481	0.0636412	1.27823	0.201168	NA
gga-miR-1734	0	NA	NA	NA	NA	NA
gga-miR-1735	0	NA	NA	NA	NA	NA
gga-miR-1736-3p	8.24296	-0.1039	0.183182	-0.567194	0.570582	NA
gga-miR-1736-5p	0	NA	NA	NA	NA	NA
gga-miR-1737	0	NA	NA	NA	NA	NA
gga-miR-1738	0	NA	NA	NA	NA	NA
gga-miR-1739	0	NA	NA	NA	NA	NA
gga-miR-1740-3p	0	NA	NA	NA	NA	NA
gga-miR-1740-5p	0.78724	0.0840832	0.0846112	0.993759	0.32034	NA
gga-miR-1741	0	NA	NA	NA	NA	NA
gga-miR-1742	0.167227	-0.028683	0.0377717	-0.759379	0.447626	NA
gga-miR-1745	0	NA	NA	NA	NA	NA
gga-miR-1746	2.59754	0.0905804	0.135563	0.668177	0.504021	NA
gga-miR-1747-3p	0.293317	-0.00448711	0.0526389	-0.0852431	0.932068	NA
gga-miR-1747-5p	0.661602	0.0589346	0.0779949	0.755622	0.449876	NA
gga-miR-1748	0	NA	NA	NA	NA	NA
gga-miR-1749-3p	0	NA	NA	NA	NA	NA
gga-miR-1749-5p	0	NA	NA	NA	NA	NA
gga-miR-1750	0	NA	NA	NA	NA	NA
gga-miR-1751-5p	0.754315	-0.0361478	0.0793931	-0.455302	0.648892	NA
gga-miR-1752	0	NA	NA	NA	NA	NA
gga-miR-1753	0	NA	NA	NA	NA	NA
gga-miR-1754-3p	0	NA	NA	NA	NA	NA
gga-miR-1754-5p	0	NA	NA	NA	NA	NA
gga-miR-1755	0	NA	NA	NA	NA	NA
gga-miR-1757	0	NA	NA	NA	NA	NA
gga-miR-1758	0.15642	0.026326	0.0367874	0.715627	0.474222	NA
gga-miR-1760	0	NA	NA	NA	NA	NA
gga-miR-1761	0	NA	NA	NA	NA	NA
gga-miR-1762	0	NA	NA	NA	NA	NA
gga-miR-1763	0.12609	0.0221089	0.0337247	0.655572	0.5121	NA
gga-miR-1764-3p	0	NA	NA	NA	NA	NA
gga-miR-1764-5p	0.15642	0.026326	0.0367874	0.715627	0.474222	NA
gga-miR-1765	3.38192	0.00141697	0.149799	0.00945912	0.992453	NA
gga-miR-1766	0.167227	-0.028683	0.0377717	-0.759379	0.447626	NA
gga-miR-1767	0	NA	NA	NA	NA	NA
gga-miR-1768	0.167227	-0.028683	0.0377717	-0.759379	0.447626	NA
gga-miR-1769-3p	1.8228	0.0720969	0.116581	0.618428	0.536293	NA
gga-miR-1769-5p	0.211412	0.0321498	0.0406398	0.791091	0.428891	NA
gga-miR-1770	0	NA	NA	NA	NA	NA
gga-miR-1771	0.16768	-0.0287391	0.0378079	-0.760137	0.447173	NA
gga-miR-1772-3p	0.450191	0.0246319	0.0659113	0.373713	0.708618	NA
gga-miR-1772-5p	0	NA	NA	NA	NA	NA
gga-miR-1773-3p	0	NA	NA	NA	NA	NA
gga-miR-1773-5p	0	NA	NA	NA	NA	NA
gga-miR-1774	0.670777	0.0583352	0.078175	0.746213	0.455539	NA
gga-miR-1775-3p	0	NA	NA	NA	NA	NA
gga-miR-1775-5p	0	NA	NA	NA	NA	NA
gga-miR-1776	0	NA	NA	NA	NA	NA
gga-miR-1777	0.176855	-0.0298412	0.0385105	-0.774884	0.438408	NA
gga-miR-1778	0	NA	NA	NA	NA	NA
gga-miR-1779	0.46145	-0.0320445	0.0624122	-0.513434	0.607648	NA
gga-miR-1780	0	NA	NA	NA	NA	NA
gga-miR-1782	6.03873	-0.105558	0.169325	-0.623407	0.533017	NA
gga-miR-1783	0	NA	NA	NA	NA	NA
gga-miR-1785	0	NA	NA	NA	NA	NA
gga-miR-1786	9.74539	-0.175613	0.182433	-0.962614	0.335741	NA
gga-miR-1787	0	NA	NA	NA	NA	NA
gga-miR-1790	0	NA	NA	NA	NA	NA
gga-miR-1792	0	NA	NA	NA	NA	NA
gga-miR-1793	1.06644	-0.0386343	0.0890466	-0.433866	0.664386	NA
gga-miR-1794	0	NA	NA	NA	NA	NA
gga-miR-1795	0.422823	0.0598449	0.0549883	1.08832	0.276453	NA
gga-miR-1796	0.211412	0.0321498	0.0406398	0.791091	0.428891	NA
gga-miR-1797	0.282511	0.0561579	0.0534186	1.05128	0.29313	NA
gga-miR-1798-3p	0	NA	NA	NA	NA	NA
gga-miR-1798-5p	12.6679	-0.516929	0.189711	-2.72482	0.00643373	NA
gga-miR-1799	0.211412	0.0321498	0.0406398	0.791091	0.428891	NA
gga-miR-1800	0.302946	-0.00518569	0.0530742	-0.0977063	0.922166	NA
gga-miR-1801	1.3727	0.125748	0.106905	1.17626	0.23949	NA
gga-miR-1802	0	NA	NA	NA	NA	NA
gga-miR-1804	0	NA	NA	NA	NA	NA
gga-miR-1806	0.512215	-0.0917251	0.0664911	-1.37951	0.167738	NA
gga-miR-1807	0	NA	NA	NA	NA	NA
gga-miR-1808	4.84534	0.108826	0.162816	0.668395	0.503881	NA
gga-miR-1809	0	NA	NA	NA	NA	NA
gga-miR-1811	0	NA	NA	NA	NA	NA
gga-miR-1812-3p	0	NA	NA	NA	NA	NA
gga-miR-1812-5p	0	NA	NA	NA	NA	NA
gga-miR-1813	0.293317	-0.00448711	0.0526389	-0.0852431	0.932068	NA
gga-miR-1814	0	NA	NA	NA	NA	NA
gga-miR-1815	0	NA	NA	NA	NA	NA
gga-miR-1816	0	NA	NA	NA	NA	NA
gga-miR-1845	0	NA	NA	NA	NA	NA
gga-miR-199b	1.56118	-0.0349417	0.1114	-0.31366	0.753779	NA
gga-miR-1c	0	NA	NA	NA	NA	NA
gga-miR-2126	0	NA	NA	NA	NA	NA
gga-miR-2127	0	NA	NA	NA	NA	NA
gga-miR-2128	3.61998	-0.0568835	0.150312	-0.378437	0.705106	NA
gga-miR-2129	0.12609	0.0221089	0.0337247	0.655572	0.5121	NA
gga-miR-2130	1.48493	0.0823208	0.106249	0.774793	0.438462	NA
gga-miR-3524b-3p	0	NA	NA	NA	NA	NA
gga-miR-3526	0	NA	NA	NA	NA	NA
gga-miR-3528	0	NA	NA	NA	NA	NA
gga-miR-3530-3p	1.7418	-0.0126361	0.0537733	-0.234988	0.814218	NA
gga-miR-3530-5p	0.606611	0.0510025	0.0738893	0.690255	0.490034	NA
gga-miR-3531-3p	0.419408	0.0189155	0.0609596	0.310295	0.756337	NA
gga-miR-3531-5p	0.293317	-0.00448711	0.0526389	-0.0852431	0.932068	NA
gga-miR-3532-3p	7.63868	-0.193436	0.179136	-1.07983	0.280218	NA
gga-miR-3532-5p	1.64037	0.0804963	0.106541	0.755541	0.449925	NA
gga-miR-3534	0.514357	0.02755	0.0675408	0.407902	0.683345	NA
gga-miR-3536	0.379091	0.00156624	0.0561199	0.0279089	0.977735	NA
gga-miR-3537	0	NA	NA	NA	NA	NA
gga-miR-3538	6.3158	-0.0599487	0.170332	-0.351952	0.724874	NA
gga-miR-3539	0.627771	-0.0549714	0.0690884	-0.795667	0.426225	NA
gga-miR-3540	0.176855	-0.0298412	0.0385105	-0.774884	0.438408	NA
gga-miR-3594-3p	6.23661	-0.0884352	0.172223	-0.513491	0.607608	NA
gga-miR-3594-5p	0	NA	NA	NA	NA	NA
gga-miR-365b-5p	0	NA	NA	NA	NA	NA
gga-miR-449c-3p	0	NA	NA	NA	NA	NA
gga-miR-449c-5p	2.21468	0.0304178	0.12149	0.250373	0.802299	NA
gga-miR-4732-5p	0	NA	NA	NA	NA	NA
gga-miR-6542-5p	0.211412	0.0321498	0.0406398	0.791091	0.428891	NA
gga-miR-6543-3p	0.12609	0.0221089	0.0337247	0.655572	0.5121	NA
gga-miR-6543-5p	1.76045	-0.0425939	0.11824	-0.360232	0.718674	NA
gga-miR-6544-3p	0	NA	NA	NA	NA	NA
gga-miR-6544-5p	2.47314	0.169021	0.130051	1.29965	0.193722	NA
gga-miR-6545-3p	0	NA	NA	NA	NA	NA
gga-miR-6545-5p	0	NA	NA	NA	NA	NA
gga-miR-6546-3p	0	NA	NA	NA	NA	NA
gga-miR-6546-5p	0.627046	-0.00714768	0.076785	-0.0930869	0.925835	NA
gga-miR-6547-3p	0.29377	-0.00452108	0.0526599	-0.0858543	0.931582	NA
gga-miR-6547-5p	0.15642	0.026326	0.0367874	0.715627	0.474222	NA
gga-miR-6548-3p	5.36303	-0.0302214	0.15764	-0.191712	0.847968	NA
gga-miR-6548-5p	13.3261	0.0972751	0.190967	0.509381	0.610485	NA
gga-miR-6549-3p	1.80715	0.0550418	0.113405	0.485355	0.627425	NA
gga-miR-6549-5p	0	NA	NA	NA	NA	NA
gga-miR-6550-3p	0	NA	NA	NA	NA	NA
gga-miR-6550-5p	0	NA	NA	NA	NA	NA
gga-miR-6551-3p	0.334907	-0.0640214	0.055903	-1.14522	0.252117	NA
gga-miR-6551-5p	0.35371	-0.0568991	0.0528395	-1.07683	0.281556	NA
gga-miR-6552-3p	0.12609	0.0221089	0.0337247	0.655572	0.5121	NA
gga-miR-6552-5p	0	NA	NA	NA	NA	NA
gga-miR-6553-3p	0.422823	0.0598449	0.0549883	1.08832	0.276453	NA
gga-miR-6553-5p	0	NA	NA	NA	NA	NA
gga-miR-6554-3p	0.176855	-0.0298412	0.0385105	-0.774884	0.438408	NA
gga-miR-6554-5p	0	NA	NA	NA	NA	NA
gga-miR-6555-3p	0	NA	NA	NA	NA	NA
gga-miR-6555-5p	0.546318	-0.0299578	0.0685479	-0.437034	0.662087	NA
gga-miR-6556-3p	0	NA	NA	NA	NA	NA
gga-miR-6556-5p	0.808128	0.0220132	0.0837022	0.262994	0.792555	NA
gga-miR-6557-3p	4.27836	-0.0200517	0.150703	-0.133054	0.894151	NA
gga-miR-6557-5p	0	NA	NA	NA	NA	NA
gga-miR-6558-3p	0	NA	NA	NA	NA	NA
gga-miR-6558-5p	0	NA	NA	NA	NA	NA
gga-miR-6559-3p	0.176855	-0.0298412	0.0385105	-0.774884	0.438408	NA
gga-miR-6559-5p	0	NA	NA	NA	NA	NA
gga-miR-6560-3p	8.82716	-0.0832905	0.185908	-0.448019	0.654139	NA
gga-miR-6560-5p	0.16768	-0.0287391	0.0378079	-0.760137	0.447173	NA
gga-miR-6561-3p	0.12609	0.0221089	0.0337247	0.655572	0.5121	NA
gga-miR-6561-5p	1.64686	-0.00850741	0.105122	-0.0809289	0.935498	NA
gga-miR-6562-3p	0	NA	NA	NA	NA	NA
gga-miR-6562-5p	0	NA	NA	NA	NA	NA
gga-miR-6563-3p	0.167227	-0.028683	0.0377717	-0.759379	0.447626	NA
gga-miR-6563-5p	0	NA	NA	NA	NA	NA
gga-miR-6564-3p	0	NA	NA	NA	NA	NA
gga-miR-6564-5p	0	NA	NA	NA	NA	NA
gga-miR-6565-3p	0.671589	0.0554894	0.0715106	0.77596	0.437773	NA
gga-miR-6565-5p	0	NA	NA	NA	NA	NA
gga-miR-6566-3p	1.5836	-0.0126605	0.110718	-0.114349	0.908961	NA
gga-miR-6566-5p	0.721442	0.126519	0.0786159	1.60932	0.107546	NA
gga-miR-6567-3p	0	NA	NA	NA	NA	NA
gga-miR-6567-5p	0	NA	NA	NA	NA	NA
gga-miR-6568-3p	1.56993	-0.117139	0.107163	-1.0931	0.27435	NA
gga-miR-6568-5p	0.870419	-0.0300811	0.0847466	-0.354954	0.722624	NA
gga-miR-6569-3p	0	NA	NA	NA	NA	NA
gga-miR-6569-5p	0	NA	NA	NA	NA	NA
gga-miR-6570-3p	0	NA	NA	NA	NA	NA
gga-miR-6570-5p	0.29377	-0.00452108	0.0526599	-0.0858543	0.931582	NA
gga-miR-6571-3p	0	NA	NA	NA	NA	NA
gga-miR-6571-5p	0	NA	NA	NA	NA	NA
gga-miR-6572-3p	0	NA	NA	NA	NA	NA
gga-miR-6572-5p	0	NA	NA	NA	NA	NA
gga-miR-6573-3p	1.63246	-0.0619597	0.105754	-0.585885	0.557953	NA
gga-miR-6573-5p	0	NA	NA	NA	NA	NA
gga-miR-6574-3p	0	NA	NA	NA	NA	NA
gga-miR-6574-5p	0.15642	0.026326	0.0367874	0.715627	0.474222	NA
gga-miR-6575-3p	0	NA	NA	NA	NA	NA
gga-miR-6575-5p	1.39299	-0.174397	0.103828	-1.67967	0.0930223	NA
gga-miR-6576-3p	0	NA	NA	NA	NA	NA
gga-miR-6576-5p	0	NA	NA	NA	NA	NA
gga-miR-6577-3p	0	NA	NA	NA	NA	NA
gga-miR-6577-5p	0	NA	NA	NA	NA	NA
gga-miR-6578-3p	0	NA	NA	NA	NA	NA
gga-miR-6578-5p	0.33536	-0.0552191	0.0520771	-1.06033	0.288993	NA
gga-miR-6580-3p	0	NA	NA	NA	NA	NA
gga-miR-6580-5p	0	NA	NA	NA	NA	NA
gga-miR-6581-3p	0	NA	NA	NA	NA	NA
gga-miR-6581-5p	0	NA	NA	NA	NA	NA
gga-miR-6582-3p	1.96628	-0.0623053	0.117396	-0.530728	0.595607	NA
gga-miR-6582-5p	0.920816	-0.0111597	0.0888534	-0.125597	0.900051	NA
gga-miR-6583-5p	0	NA	NA	NA	NA	NA
gga-miR-6584-5p	0	NA	NA	NA	NA	NA
gga-miR-6585-5p	0	NA	NA	NA	NA	NA
gga-miR-6586-5p	1.26847	0.0283947	0.0378321	0.750545	0.452926	NA
gga-miR-6587-3p	0	NA	NA	NA	NA	NA
gga-miR-6587-5p	0	NA	NA	NA	NA	NA
gga-miR-6588-3p	0	NA	NA	NA	NA	NA
gga-miR-6589-5p	0	NA	NA	NA	NA	NA
gga-miR-6590-3p	1.45542	0.0184804	0.110627	0.167053	0.867329	NA
gga-miR-6590-5p	0	NA	NA	NA	NA	NA
gga-miR-6591-3p	0	NA	NA	NA	NA	NA
gga-miR-6592-3p	0.419861	0.0188829	0.0609748	0.309684	0.756802	NA
gga-miR-6593-3p	0	NA	NA	NA	NA	NA
gga-miR-6593-5p	0	NA	NA	NA	NA	NA
gga-miR-6594-5p	0.16768	-0.0287391	0.0378079	-0.760137	0.447173	NA
gga-miR-6595-5p	0	NA	NA	NA	NA	NA
gga-miR-6596-3p	0	NA	NA	NA	NA	NA
gga-miR-6596-5p	0	NA	NA	NA	NA	NA
gga-miR-6597-3p	1.00828	0.113555	0.0920791	1.23323	0.21749	NA
gga-miR-6598-5p	0	NA	NA	NA	NA	NA
gga-miR-6599-3p	9.55645	-0.117123	0.186925	-0.626579	0.530935	NA
gga-miR-6599-5p	0.502587	-0.0910263	0.0662485	-1.37401	0.169438	NA
gga-miR-6600-3p	0.16768	-0.0287391	0.0378079	-0.760137	0.447173	NA
gga-miR-6601-3p	0	NA	NA	NA	NA	NA
gga-miR-6602-5p	0	NA	NA	NA	NA	NA
gga-miR-6603-3p	0.12609	0.0221089	0.0337247	0.655572	0.5121	NA
gga-miR-6604-5p	2.84065	0.0128392	0.140247	0.091547	0.927058	NA
gga-miR-6605-5p	0	NA	NA	NA	NA	NA
gga-miR-6606-5p	1.8895	0.0220328	0.119638	0.184163	0.853886	NA
gga-miR-6607-5p	0	NA	NA	NA	NA	NA
gga-miR-6609-3p	3.12787	-0.192213	0.142137	-1.35231	0.176277	NA
gga-miR-6610-3p	0.12609	0.0221089	0.0337247	0.655572	0.5121	NA
gga-miR-6611-5p	0	NA	NA	NA	NA	NA
gga-miR-6612-5p	0.252181	0.0443758	0.0475038	0.934154	0.350225	NA
gga-miR-6613-3p	0	NA	NA	NA	NA	NA
gga-miR-6614-3p	0	NA	NA	NA	NA	NA
gga-miR-6615-3p	0	NA	NA	NA	NA	NA
gga-miR-6615-5p	6.38618	-0.026882	0.173705	-0.154757	0.877013	NA
gga-miR-6616-5p	0	NA	NA	NA	NA	NA
gga-miR-6617-3p	0	NA	NA	NA	NA	NA
gga-miR-6618-5p	0	NA	NA	NA	NA	NA
gga-miR-6619-5p	0	NA	NA	NA	NA	NA
gga-miR-6620-5p	0	NA	NA	NA	NA	NA
gga-miR-6621-5p	0	NA	NA	NA	NA	NA
gga-miR-6622-3p	0	NA	NA	NA	NA	NA
gga-miR-6623-3p	38.9002	-0.226929	0.19071	-1.18992	0.234078	NA
gga-miR-6624-3p	0	NA	NA	NA	NA	NA
gga-miR-6625-5p	0	NA	NA	NA	NA	NA
gga-miR-6626-5p	0	NA	NA	NA	NA	NA
gga-miR-6627-3p	0	NA	NA	NA	NA	NA
gga-miR-6628-3p	0	NA	NA	NA	NA	NA
gga-miR-6629-5p	0	NA	NA	NA	NA	NA
gga-miR-6630-3p	0.211412	0.0321498	0.0406398	0.791091	0.428891	NA
gga-miR-6631-5p	28.3078	-0.209017	0.188799	-1.10709	0.268256	NA
gga-miR-6632-5p	0	NA	NA	NA	NA	NA
gga-miR-6633-5p	0	NA	NA	NA	NA	NA
gga-miR-6634-5p	0	NA	NA	NA	NA	NA
gga-miR-6639-5p	0	NA	NA	NA	NA	NA
gga-miR-6640-5p	0.716593	0.0577221	0.0759003	0.760498	0.446957	NA
gga-miR-6641-3p	0	NA	NA	NA	NA	NA
gga-miR-6641-5p	0	NA	NA	NA	NA	NA
gga-miR-6642-3p	0	NA	NA	NA	NA	NA
gga-miR-6642-5p	0	NA	NA	NA	NA	NA
gga-miR-6643-5p	0.12609	0.0221089	0.0337247	0.655572	0.5121	NA
gga-miR-6645-5p	0	NA	NA	NA	NA	NA
gga-miR-6647-5p	0	NA	NA	NA	NA	NA
gga-miR-6649-3p	0.344082	-0.0648224	0.0562401	-1.1526	0.249074	NA
gga-miR-6649-5p	0	NA	NA	NA	NA	NA
gga-miR-6650-5p	0	NA	NA	NA	NA	NA
gga-miR-6651-5p	0	NA	NA	NA	NA	NA
gga-miR-6652-5p	0	NA	NA	NA	NA	NA
gga-miR-6653-3p	0.15642	0.026326	0.0367874	0.715627	0.474222	NA
gga-miR-6654-3p	0.16768	-0.0287391	0.0378079	-0.760137	0.447173	NA
gga-miR-6655-5p	0	NA	NA	NA	NA	NA
gga-miR-6656-5p	1.29279	0.0302719	0.0947978	0.319331	0.749475	NA
gga-miR-6657-3p	0	NA	NA	NA	NA	NA
gga-miR-6658-3p	0	NA	NA	NA	NA	NA
gga-miR-6659-3p	4.97198	0.0740271	0.154064	0.480495	0.630875	NA
gga-miR-6660-3p	0.667729	-0.0615461	0.0753658	-0.816631	0.414139	NA
gga-miR-6661-5p	0.282511	0.0561579	0.0534186	1.05128	0.29313	NA
gga-miR-6662-3p	0.679442	-0.129003	0.0781492	-1.65073	0.0987946	NA
gga-miR-6663-5p	0.500502	-0.0337816	0.0673946	-0.501251	0.616195	NA
gga-miR-6664-3p	0.167227	-0.028683	0.0377717	-0.759379	0.447626	NA
gga-miR-6665-5p	28.6435	0.0402285	0.18915	0.212681	0.831576	NA
gga-miR-6666-3p	0.930711	0.0424567	0.084219	0.504123	0.614175	NA
gga-miR-6667-5p	0	NA	NA	NA	NA	NA
gga-miR-6668-3p	0	NA	NA	NA	NA	NA
gga-miR-6669-3p	1.37973	0.0110144	0.106728	0.1032	0.917804	NA
gga-miR-6669-5p	0	NA	NA	NA	NA	NA
gga-miR-6670-5p	0.15642	0.026326	0.0367874	0.715627	0.474222	NA
gga-miR-6671-5p	0.176855	-0.0298412	0.0385105	-0.774884	0.438408	NA
gga-miR-6672-3p	0.302946	-0.00518569	0.0530742	-0.0977063	0.922166	NA
gga-miR-6673-3p	0	NA	NA	NA	NA	NA
gga-miR-6674-3p	0.16768	-0.0287391	0.0378079	-0.760137	0.447173	NA
gga-miR-6675-3p	0.29377	-0.00452108	0.0526599	-0.0858543	0.931582	NA
gga-miR-6675-5p	0	NA	NA	NA	NA	NA
gga-miR-6676-3p	0	NA	NA	NA	NA	NA
gga-miR-6677-3p	0.176855	-0.0298412	0.0385105	-0.774884	0.438408	NA
gga-miR-6677-5p	0	NA	NA	NA	NA	NA
gga-miR-6678-3p	0	NA	NA	NA	NA	NA
gga-miR-6679-5p	0	NA	NA	NA	NA	NA
gga-miR-6680-3p	0	NA	NA	NA	NA	NA
gga-miR-6681-5p	0	NA	NA	NA	NA	NA
gga-miR-6682-3p	0	NA	NA	NA	NA	NA
gga-miR-6683-3p	0	NA	NA	NA	NA	NA
gga-miR-6684-5p	0	NA	NA	NA	NA	NA
gga-miR-6685-3p	0.12609	0.0221089	0.0337247	0.655572	0.5121	NA
gga-miR-6685-5p	0	NA	NA	NA	NA	NA
gga-miR-6686-3p	0	NA	NA	NA	NA	NA
gga-miR-6687-3p	0	NA	NA	NA	NA	NA
gga-miR-6688-3p	0	NA	NA	NA	NA	NA
gga-miR-6689-3p	1.18112	-0.205525	0.0968295	-2.12254	0.0337922	NA
gga-miR-6690-5p	0	NA	NA	NA	NA	NA
gga-miR-6692-5p	0	NA	NA	NA	NA	NA
gga-miR-6693-3p	0.167227	-0.028683	0.0377717	-0.759379	0.447626	NA
gga-miR-6694-3p	2.75488	0.00785299	0.14044	0.0559171	0.955408	NA
gga-miR-6695-5p	0	NA	NA	NA	NA	NA
gga-miR-6696-3p	0.460544	-0.0319755	0.0623854	-0.512547	0.608268	NA
gga-miR-6696-5p	0.302946	-0.00518569	0.0530742	-0.0977063	0.922166	NA
gga-miR-6697-5p	0.176855	-0.0298412	0.0385105	-0.774884	0.438408	NA
gga-miR-6698-3p	0.842684	0.0807088	0.0822084	0.981758	0.326219	NA
gga-miR-6699-5p	0	NA	NA	NA	NA	NA
gga-miR-6700-3p	0	NA	NA	NA	NA	NA
gga-miR-6700-5p	0	NA	NA	NA	NA	NA
gga-miR-6701-3p	0.167227	-0.028683	0.0377717	-0.759379	0.447626	NA
gga-miR-6702-5p	0	NA	NA	NA	NA	NA
gga-miR-6703-3p	0.167227	-0.028683	0.0377717	-0.759379	0.447626	NA
gga-miR-6704-5p	0	NA	NA	NA	NA	NA
gga-miR-6705-5p	0.712367	-0.00128822	0.0783458	-0.0164427	0.986881	NA
gga-miR-6706-5p	0	NA	NA	NA	NA	NA
gga-miR-6707-5p	0	NA	NA	NA	NA	NA
gga-miR-6708-5p	0	NA	NA	NA	NA	NA
gga-miR-6709-5p	0	NA	NA	NA	NA	NA
gga-miR-6710-3p	0.35371	-0.0568991	0.0528395	-1.07683	0.281556	NA
gga-miR-6711-5p	0	NA	NA	NA	NA	NA
gga-miR-6712-5p	0	NA	NA	NA	NA	NA
gga-miR-6713-3p	0	NA	NA	NA	NA	NA
gga-miR-6714-3p	0	NA	NA	NA	NA	NA
gga-miR-7437-3p	0	NA	NA	NA	NA	NA
gga-miR-7437-5p	0	NA	NA	NA	NA	NA
gga-miR-7438-3p	0	NA	NA	NA	NA	NA
gga-miR-7438-5p	0	NA	NA	NA	NA	NA
gga-miR-7439-3p	0	NA	NA	NA	NA	NA
gga-miR-7439-5p	0	NA	NA	NA	NA	NA
gga-miR-7440-3p	0	NA	NA	NA	NA	NA
gga-miR-7440-5p	0	NA	NA	NA	NA	NA
gga-miR-7441-3p	0	NA	NA	NA	NA	NA
gga-miR-7441-5p	0.617418	-0.00649792	0.0766026	-0.0848263	0.932399	NA
gga-miR-7442-3p	0	NA	NA	NA	NA	NA
gga-miR-7442-5p	0	NA	NA	NA	NA	NA
gga-miR-7443-3p	1.09839	0.0152889	0.0874074	0.174915	0.861146	NA
gga-miR-7443-5p	0.323647	-0.00185873	0.054044	-0.0343929	0.972564	NA
gga-miR-7444-3p	0.419408	0.0189155	0.0609596	0.310295	0.756337	NA
gga-miR-7444-5p	0	NA	NA	NA	NA	NA
gga-miR-7446-3p	0	NA	NA	NA	NA	NA
gga-miR-7446-5p	0	NA	NA	NA	NA	NA
gga-miR-7447-3p	0.211412	0.0321498	0.0406398	0.791091	0.428891	NA
gga-miR-7447-5p	0.12609	0.0221089	0.0337247	0.655572	0.5121	NA
gga-miR-7448-3p	0	NA	NA	NA	NA	NA
gga-miR-7448-5p	0	NA	NA	NA	NA	NA
gga-miR-7449-3p	0	NA	NA	NA	NA	NA
gga-miR-7449-5p	0	NA	NA	NA	NA	NA
gga-miR-7450-3p	0	NA	NA	NA	NA	NA
gga-miR-7450-5p	0	NA	NA	NA	NA	NA
gga-miR-7451-3p	0	NA	NA	NA	NA	NA
gga-miR-7451-5p	0	NA	NA	NA	NA	NA
gga-miR-7452-3p	0	NA	NA	NA	NA	NA
gga-miR-7452-5p	0	NA	NA	NA	NA	NA
gga-miR-7453-3p	0	NA	NA	NA	NA	NA
gga-miR-7453-5p	0	NA	NA	NA	NA	NA
gga-miR-7454-3p	0	NA	NA	NA	NA	NA
gga-miR-7454-5p	0	NA	NA	NA	NA	NA
gga-miR-7455-3p	0.617418	-0.00649792	0.0766026	-0.0848263	0.932399	NA
gga-miR-7455-5p	0	NA	NA	NA	NA	NA
gga-miR-7456-3p	0	NA	NA	NA	NA	NA
gga-miR-7456-5p	0	NA	NA	NA	NA	NA
gga-miR-7457-3p	0	NA	NA	NA	NA	NA
gga-miR-7457-5p	0	NA	NA	NA	NA	NA
gga-miR-7459-3p	0	NA	NA	NA	NA	NA
gga-miR-7459-5p	0	NA	NA	NA	NA	NA
gga-miR-7460-3p	5.75302	0.0474928	0.16758	0.283404	0.776867	NA
gga-miR-7460-5p	2.55482	-0.200505	0.133063	-1.50685	0.13185	NA
gga-miR-7461-3p	0	NA	NA	NA	NA	NA
gga-miR-7461-5p	0	NA	NA	NA	NA	NA
gga-miR-7462-3p	0	NA	NA	NA	NA	NA
gga-miR-7462-5p	0	NA	NA	NA	NA	NA
gga-miR-7463-3p	0	NA	NA	NA	NA	NA
gga-miR-7463-5p	0	NA	NA	NA	NA	NA
gga-miR-7464-3p	0	NA	NA	NA	NA	NA
gga-miR-7464-5p	0	NA	NA	NA	NA	NA
gga-miR-7465-3p	2.02341	0.155759	0.121251	1.2846	0.198933	NA
gga-miR-7465-5p	0	NA	NA	NA	NA	NA
gga-miR-7466-3p	0	NA	NA	NA	NA	NA
gga-miR-7466-5p	0	NA	NA	NA	NA	NA
gga-miR-7467-3p	0	NA	NA	NA	NA	NA
gga-miR-7467-5p	0	NA	NA	NA	NA	NA
gga-miR-7468-3p	0	NA	NA	NA	NA	NA
gga-miR-7468-5p	0	NA	NA	NA	NA	NA
gga-miR-7469-3p	0	NA	NA	NA	NA	NA
gga-miR-7469-5p	0	NA	NA	NA	NA	NA
gga-miR-7470-3p	0	NA	NA	NA	NA	NA
gga-miR-7470-5p	0	NA	NA	NA	NA	NA
gga-miR-7471-3p	0.211412	0.0321498	0.0406398	0.791091	0.428891	NA
gga-miR-7471-5p	0.16768	-0.0287391	0.0378079	-0.760137	0.447173	NA
gga-miR-7472-3p	0	NA	NA	NA	NA	NA
gga-miR-7472-5p	0.548914	0.0895423	0.0668536	1.33938	0.180448	NA
gga-miR-7473-3p	0	NA	NA	NA	NA	NA
gga-miR-7473-5p	0	NA	NA	NA	NA	NA
gga-miR-7474-3p	0	NA	NA	NA	NA	NA
gga-miR-7474-5p	0	NA	NA	NA	NA	NA
gga-miR-7475-3p	0	NA	NA	NA	NA	NA
gga-miR-7475-5p	0.15642	0.026326	0.0367874	0.715627	0.474222	NA
gga-miR-7476-3p	0	NA	NA	NA	NA	NA
gga-miR-7476-5p	0	NA	NA	NA	NA	NA
gga-miR-7477-3p	0	NA	NA	NA	NA	NA
gga-miR-7477-5p	0	NA	NA	NA	NA	NA
gga-miR-7478-3p	0	NA	NA	NA	NA	NA
gga-miR-7478-5p	0	NA	NA	NA	NA	NA
gga-miR-7481-3p	0	NA	NA	NA	NA	NA
gga-miR-7481-5p	0	NA	NA	NA	NA	NA
gga-miR-7483-3p	0	NA	NA	NA	NA	NA
gga-miR-7483-5p	0	NA	NA	NA	NA	NA
gga-miR-757	0	NA	NA	NA	NA	NA
mir-1	4.57472	-0.0375306	0.158381	-0.236964	0.812684	NA
mir-122	0.29377	-0.00452108	0.0526599	-0.0858543	0.931582	NA
mir-124	2.74739	0.112071	0.137349	0.815957	0.414525	NA
mir-1306	7.28425	-0.0663932	0.175482	-0.378348	0.705172	NA
mir-1329	16.7101	-0.233369	0.192117	-1.21472	0.224473	NA
mir-133	34.402	-0.289726	0.185196	-1.56443	0.117717	NA
mir-137	0.31284	0.0509697	0.050841	1.00253	0.316087	NA
mir-138	6.00634	-0.3416	0.171918	-1.987	0.0469225	NA
mir-1397	15.4028	-0.147248	0.190212	-0.774128	0.438855	NA
mir-140	41.9713	-0.159581	0.177578	-0.898653	0.368837	NA
mir-1426	8.01001	0.00951651	0.181894	0.052319	0.958275	NA
mir-1434	0.631272	0.0521314	0.0743361	0.701292	0.483121	NA
mir-1451	52.3028	0.0356255	0.174502	0.204155	0.838232	NA
mir-1460	0.732349	-0.0587713	0.0766378	-0.766872	0.443158	NA
mir-1467	3.99563	0.136145	0.152392	0.893386	0.371651	NA
mir-147	21.8697	0.0380932	0.190479	0.199987	0.841491	NA
mir-155	4.66864	0.269257	0.161623	1.66596	0.0957219	NA
mir-1597	7.3064	-0.0762943	0.175608	-0.434457	0.663956	NA
mir-1634	0	NA	NA	NA	NA	NA
mir-1641	0.766905	0.00290015	0.0759933	0.0381633	0.969557	NA
mir-1677	27.9604	-0.05718	0.189022	-0.302504	0.762268	NA
mir-1684	1.41429	0.0747908	0.10986	0.680783	0.496008	NA
mir-1698	11.8	-0.153842	0.190171	-0.808968	0.418533	NA
mir-1729	18.1195	0.0375827	0.192344	0.195393	0.845085	NA
mir-1732	0	NA	NA	NA	NA	NA
mir-1743	0	NA	NA	NA	NA	NA
mir-1744	1.19503	0.139439	0.0974562	1.43079	0.15249	NA
mir-1756	2.11334	-0.0270677	0.121715	-0.222385	0.824014	NA
mir-1759	0.46145	-0.0320445	0.0624122	-0.513434	0.607648	NA
mir-1781	0.493922	0.094147	0.06861	1.37221	0.169999	NA
mir-1784	0.337502	0.0609511	0.0556092	1.09606	0.273052	NA
mir-1788	0.971581	-0.0657873	0.0901918	-0.729416	0.465747	NA
mir-1789	0	NA	NA	NA	NA	NA
mir-1791	0	NA	NA	NA	NA	NA
mir-1803	0	NA	NA	NA	NA	NA
mir-1805	7.95258	-0.0725093	0.175366	-0.413474	0.67926	NA
mir-187	2.16797	-0.0387057	0.122082	-0.317047	0.751208	NA
mir-193	41.9129	0.219286	0.176951	1.23924	0.215255	NA
mir-194	2.50141	0.137309	0.12184	1.12696	0.25976	NA
mir-196	16.451	-0.140183	0.192249	-0.729178	0.465893	NA
mir-202	0	NA	NA	NA	NA	NA
mir-203	8.8539	0.332945	0.183826	1.8112	0.0701105	NA
mir-216	3.13557	0.138827	0.136283	1.01866	0.308363	NA
mir-217	0.33536	-0.0552191	0.0520771	-1.06033	0.288993	NA
mir-223	34.9402	0.0536346	0.186927	0.286928	0.774167	NA
mir-24	32.9657	0.0451943	0.185057	0.244219	0.807061	NA
mir-29	25.6333	0.102407	0.190477	0.537636	0.590828	NA
mir-3064	0	NA	NA	NA	NA	NA
mir-32	8.49106	0.132061	0.182434	0.723883	0.469138	NA
mir-33	41.7099	0.11099	0.180461	0.615037	0.53853	NA
mir-34	13.4983	0.0502017	0.189431	0.265013	0.790999	NA
mir-3524	0.773838	0.021783	0.0832178	0.261759	0.793507	NA
mir-3529	10.9183	-0.157524	0.186268	-0.845686	0.397728	NA
mir-3533	0	NA	NA	NA	NA	NA
mir-3535	0.15642	0.026326	0.0367874	0.715627	0.474222	NA
mir-3607	5.7507	-0.139634	0.157632	-0.885819	0.375715	NA
mir-365	5.61856	0.0633523	0.17041	0.371765	0.710068	NA
mir-367	0.798952	0.0206329	0.0799505	0.258071	0.796352	NA
mir-375	0.12609	0.0221089	0.0337247	0.655572	0.5121	NA
mir-383	0	NA	NA	NA	NA	NA
mir-449	1.9182	0.0788104	0.118956	0.662515	0.507641	NA
mir-458	5.87081	0.141258	0.169204	0.834842	0.403807	NA
mir-460	19.7933	0.279168	0.191861	1.45505	0.145655	NA
mir-466	0	NA	NA	NA	NA	NA
mir-489	0	NA	NA	NA	NA	NA
mir-490	1.42509	0.015766	0.109352	0.144176	0.885361	NA
mir-499	2.5096	0.177161	0.130034	1.36242	0.173066	NA
mir-6516	0	NA	NA	NA	NA	NA
mir-6579	1.95592	-0.013591	0.122839	-0.110641	0.911901	NA
mir-6608	0.33536	-0.0552191	0.0520771	-1.06033	0.288993	NA
mir-6635	0	NA	NA	NA	NA	NA
mir-6637	0	NA	NA	NA	NA	NA
mir-6644	0	NA	NA	NA	NA	NA
mir-6646	0	NA	NA	NA	NA	NA
mir-6648	13.5026	0.23595	0.191047	1.23503	0.216818	NA
mir-6691	0.438931	0.0819218	0.0640589	1.27885	0.200949	NA
mir-7	45.1627	-0.0315638	0.176137	-0.1792	0.85778	NA
mir-7445	0	NA	NA	NA	NA	NA
mir-7458	0	NA	NA	NA	NA	NA
mir-7479	0	NA	NA	NA	NA	NA
mir-7480	0	NA	NA	NA	NA	NA
mir-7482	0	NA	NA	NA	NA	NA
mir-762	0	NA	NA	NA	NA	NA
