# Supplementary material for: mirPRo–a novel standalone program for differential expression and variation analysis of miRNAs
Source: Sci Rep. 2015 Oct 5;5:14617. doi: 10.1038/srep14617 (PMC4592965; doi:10.1038/srep14617)
Supplement: Supplementary Table S13 [file srep14617-s14.xls]

## Sheet: Sheet1
The statistics of adapter trimming comparison between mirPRo and miRDeep2 in mouse and chicken datasets
species	sample	program	raw reads	raw reads with adapter	raw reads without adapter	clean reads with length < 17 after trimming	clean reads with length >= 17 after trimming	consistent clean reads	inconsistent clean reads	total inconsistent clean reads	true positives	false positives	false negatives	true negatives	sensitiviy	specificity	true posotive	true negtive
mouse	SRR333597	miRDeep2	16935601	16703197	232404	1365797	15569804	15379527	190277	191958	4094	0	38218	149646	9.67574	100	100	79.6566
mouse	SRR333598	miRDeep2	28290112	27833933	456179	3277988	25012124	24598440	413684	421546	9835	0	75037	336674	11.588	100	100	81.7744
mouse	SRR333599	miRDeep2	27467025	26956420	510605	1901533	25565492	25160192	405300	415571	15892	0	53645	346034	22.854	100	100	86.578
mouse	SRR333600	miRDeep2	24512408	23992495	519913	1283194	23229214	22926433	302781	306284	27431	0	52087	226766	34.4966	100	100	81.321
mouse	SRR333597	mirPRo	16935601	16618781	316820	1379388	15556213	15379527	176686	191958	39646	0	2666	149646	93.6992	100	100	98.2496
mouse	SRR333598	mirPRo	28290112	27633816	656296	3316533	24973579	24598440	375139	421546	77625	0	7247	336674	91.4613	100	100	97.8928
mouse	SRR333599	mirPRo	27467025	26713962	753063	1937604	25529421	25160192	369229	415571	57316	0	12221	346034	82.4252	100	100	96.5887
mouse	SRR333600	mirPRo	24512408	23874222	638186	1331216	23181192	22926433	254759	306284	62224	0	17294	226766	78.2515	100	100	92.914
chicken	1	miRDeep2	624963	466211	158752	147861	477102	415740	61362	62429	1956	0	1456	59017	57.3271	100	100	97.5923
chicken	2	miRDeep2	3461152	2080326	1380826	574988	2886164	2357072	529092	534662	16623	0	6403	511636	72.1923	100	100	98.764
chicken	3	miRDeep2	2884845	1698511	1186334	426251	2458594	1989721	468873	473847	14072	0	6528	453247	68.3107	100	100	98.5802
chicken	4	miRDeep2	2763259	1736437	1026822	652010	2111249	1707045	404204	409049	11478	0	4261	393310	72.9271	100	100	98.9282
chicken	5	miRDeep2	2561212	1573135	988077	518621	2042591	1652570	390021	395400	10931	0	4839	379630	69.3152	100	100	98.7414
chicken	6	miRDeep2	1922567	1334490	588077	484800	1437767	1214581	223186	226769	6219	0	3839	216711	61.8314	100	100	98.2594
chicken	7	miRDeep2	2234709	1425458	809251	454244	1780465	1485681	294784	297990	6224	0	4192	287574	59.7542	100	100	98.5632
chicken	8	miRDeep2	1769065	1168378	600687	444368	1324697	1089487	235210	238481	5175	0	3093	230213	62.5907	100	100	98.6743
chicken	9	miRDeep2	2956307	1924905	1031402	666719	2289588	1855973	433615	438614	13432	0	5367	419815	71.4506	100	100	98.7377
chicken	1	mirPRo	624963	411875	213088	148975	475988	415740	60248	62429	2876	0	536	59017	84.2907	100	100	99.1
chicken	2	mirPRo	3461152	1575131	1886021	577929	2883223	2357072	526151	534662	20607	0	2419	511636	89.4945	100	100	99.5294
chicken	3	mirPRo	2884845	1248059	1636786	427549	2457296	1989721	467575	473847	18481	0	2119	453247	89.7136	100	100	99.5347
chicken	4	mirPRo	2763259	1353664	1409595	656260	2106999	1707045	399954	409049	14094	0	1645	393310	89.5483	100	100	99.5835
chicken	5	mirPRo	2561212	1201837	1359375	520682	2040530	1652570	387960	395400	13916	0	1854	379630	88.2435	100	100	99.514
chicken	6	mirPRo	1922567	1131006	791561	488320	1434247	1214581	219666	226769	8570	0	1488	216711	85.2058	100	100	99.3181
chicken	7	mirPRo	2234709	1149914	1084795	457269	1777440	1485681	291759	297990	8782	0	1634	287574	84.3126	100	100	99.435
chicken	8	mirPRo	1769065	948348	820717	447488	1321577	1089487	232090	238481	7136	0	1132	230213	86.3087	100	100	99.5107
chicken	9	mirPRo	2956307	1515197	1441110	670970	2285337	1855973	429364	438614	16777	0	2022	419815	89.2441	100	100	99.5207
