# Supplementary material for: mirPRo–a novel standalone program for differential expression and variation analysis of miRNAs
Source: Sci Rep. 2015 Oct 5;5:14617. doi: 10.1038/srep14617 (PMC4592965; doi:10.1038/srep14617)
Supplement: Supplementary Table S14 [file srep14617-s15.xls]

## Sheet: Sheet1
Different cases related to the calculation of specificity and sensitivity measures between two different programs used for adapter trimming.
sequence	mapping results for program A	mapping results for program B	assumption	program A	program B
seq1	mapped	mapped	positive	true positive	true positive
seq2	mapped	not mapped/not kept	positive	true positive	false negtive
seq3	not mapped/not kept	mapped	positive	false negtive	true positive
seq4	not mapped/not kept	not mapped/not kept	negative	true negative	true negative
Abbreviations
TP	true positve
FP	false positive
TN	true negtive
FN	false negtive
Equation
sensitivity = TP / (TP + FN)
specificity = TN / (TN + FP)
true positive rate = TP / (TP + FP)
true negative rate = TN / (TN + FN)
