# Supplementary material for: mirPRo–a novel standalone program for differential expression and variation analysis of miRNAs
Source: Sci Rep. 2015 Oct 5;5:14617. doi: 10.1038/srep14617 (PMC4592965; doi:10.1038/srep14617)
Supplement: Supplementary Table S15 [file srep14617-s16.xls]

## Sheet: mouse mirPRo
The statistics of read mapping in mirPRo in mouse dataset
sample	SRR333597	SRR333598	SRR333599	SRR333600	average
final clean reads mapped to known pre-miRNAs (hairpins)	14473077	22883736	23638828	21652253	2.0662e+07
non-uniquely mapped reads	4371432	6554187	7344146	6436456	6.17656e+06
% of non-uniquely mapped reads among final clean reads mapped to known pre-miRNAs (hairpins)	30.2039	28.6412	31.0681	29.7265	29.9099
uniquely mapped reads	10101645	16329549	16294682	15215797	1.44854e+07
% of uniquely mapped reads among final clean reads mapped to known pre-miRNAs (hairpins)	69.7961	71.3587	68.9319	70.2735	70.0901
total mappings of clean reads to known pre-miRNAs (hairpins)	19030518	29700789	31218805	28347065	2.70743e+07
perfect mappings	15138378	23665194	25170090	19940332	2.09785e+07
% of perfect mappings among total mappings	79.5479	79.6787	80.6248	70.3436	77.5487
mappings with mismatches	236113	347011	394510	2969748	986846
% of mappings with mismatches among total mappings	1.24071	1.16836	1.26369	10.4764	3.53729
mappings with 1 mismatch	233546	342474	390613	2833925	950140
% of mappings with 1 mismatch among total mappings	1.22722	1.15308	1.25121	9.99724	3.40719
mappings with 2 mismatches	2567	4537	3897	135823	36706
% of mappings with 2 mismatches among total mappings	0.0134889	0.0152757	0.0124829	0.479143	0.130098
mappings with insertions	440	619	644	480	545.75
% of mappings with insertions among total mappings	0.00231208	0.00208412	0.00206286	0.0016933	0.00203809
mappings with 1 insertion	296	448	422	380	386.5
% of mappings with 1 insertion among total mappings	0.0015554	0.00150838	0.00135175	0.00134053	0.00143902
mappings with 2 insertions	141	165	218	97	155.25
% of mappings with 2 insertions among total mappings	0.000740915	0.000555541	0.000698297	0.000342187	0.000584235
mappings with deletions	13603	20455	22804	22454	19829
% of mappings with deletions among total mappings	0.0714799	0.0688702	0.0730457	0.079211	0.0731517
mappings with 1 deletion	10247	15424	16911	15915	14624.2
% of mappings with 1 deletion among total mappings	0.0538451	0.0519313	0.0541693	0.0561434	0.0540223
mappings with 2 deletions	3317	4953	5817	6475	5140.5
% of mappings with 2 deletions among total mappings	0.0174299	0.0166763	0.018633	0.0228419	0.0188953
mappings with 5'-soft-clips	154884	229131	227199	696170	326846
% of mappings with 5'-soft-clips among total mappings	0.813872	0.771464	0.727763	2.45588	1.19224
mappings with 1 5'-soft-clip	107774	158857	159328	130533	139123
% of mappings with 1 5'-soft-clip among total mappings	0.566322	0.534858	0.510359	0.460482	0.518005
mappings with 2 5'-soft-clips	18270	32141	27011	204038	70365
% of mappings with 2 5'-soft-clips among total mappings	0.0960037	0.108216	0.0865216	0.719785	0.252632
mappings with 3'-soft-clips	3425199	5343378	5313137	4100335	4.54551e+06
% of mappings with 3'-soft-clips among total mappings	17.9985	17.9907	17.019	14.4648	16.8682
mappings with 1 3'-soft-clip	2384354	3760864	3685700	2854742	3171415
% of mappings with 1 3'-soft-clip among total mappings	12.5291	12.6625	11.806	10.0707	11.7671
mappings with 2 3'-soft-clips	652374	1001786	1026932	748485	857394
% of mappings with 2 3'-soft-clips among total mappings	3.42804	3.37293	3.28947	2.64043	3.18272
mappings with both 5' and 3' soft-clips	32817	46507	46049	97156	55632.2
% of mappings with both 5' and 3' soft-clips among total mappings	0.172444	0.156585	0.147504	0.342737	0.204817

## Sheet: mouse miRDeep2
The statistics of read mapping in miRDeep2 in mouse dataset
sample	SRR333597	SRR333598	SRR333599	SRR333600	average
final clean reads mapped to known pre-miRNAs (hairpins)	14235127	22522793	23283103	19473100	1.98785e+07
non-uniquely mapped reads	4519013	6779965	7607122	6039578	6.23642e+06
% of non-uniquely mapped reads among final clean reads mapped to known pre-miRNAs (hairpins)	31.7455	30.1027	32.6723	31.015	31.3839
uniquely mapped reads	9716114	15742828	15675981	13433522	1.36421e+07
% of uniquely mapped reads among final clean reads mapped to known pre-miRNAs (hairpins)	68.2545	69.8973	67.3277	68.985	68.6161
total mappings of clean reads to known pre-miRNAs (hairpins)	18947630	29574777	31139119	25745358	26351721
perfect mappings	15138444	23665360	25170184	19940362	2.09786e+07
% of perfect mappings among total mappings	79.8962	80.0187	80.8314	77.4523	79.5496
mappings with mismatches	3809186	5909417	5968935	5804996	5.37313e+06
% of mappings with mismatches among total mappings	20.1038	19.9813	19.1686	22.5477	20.4504
mappings with 1 mismatch	2887447	4510794	4508047	4573319	4.1199e+06
% of mappings with 1 mismatch among total mappings	15.2391	15.2522	14.4771	17.7637	15.683
mappings with 2 mismatches	921739	1398623	1460888	1231677	1.25323e+06
% of mappings with 2 mismatches among total mappings	4.86467	4.72911	4.69149	4.78407	4.76734
mappings with insertions	0	0	0	0	0
% of mappings with insertions among total mappings	0	0	0	0	0
mappings with 1 insertion	0	0	0	0	0
% of mappings with 1 insertion among total mappings	0	0	0	0	0
mappings with 2 insertions	0	0	0	0	0
% of mappings with 2 insertions among total mappings	0	0	0	0	0
mappings with deletions	0	0	0	0	0
% of mappings with deletions among total mappings	0	0	0	0	0
mappings with 1 deletion	0	0	0	0	0
% of mappings with 1 deletion among total mappings	0	0	0	0	0
mappings with 2 deletions	0	0	0	0	0
% of mappings with 2 deletions among total mappings	0	0	0	0	0
mappings with 5'-soft-clips	0	0	0	0	0
% of mappings with 5'-soft-clips among total mappings	0	0	0	0	0
mappings with 1 5'-soft-clip	0	0	0	0	0
% of mappings with 1 5'-soft-clip among total mappings	0	0	0	0	0
mappings with 2 5'-soft-clips	0	0	0	0	0
% of mappings with 2 5'-soft-clips among total mappings	0	0	0	0	0
mappings with 3'-soft-clips	0	0	0	0	0
% of mappings with 3'-soft-clips among total mappings	0	0	0	0	0
mappings with 1 3'-soft-clip	0	0	0	0	0
% of mappings with 1 3'-soft-clip among total mappings	0	0	0	0	0
mappings with 2 3'-soft-clips	0	0	0	0	0
% of mappings with 2 3'-soft-clips among total mappings	0	0	0	0	0
mappings with both 5' and 3' soft-clips	0	0	0	0	0
% of mappings with both 5' and 3' soft-clips among total mappings	0	0	0	0	0

## Sheet: human mirPRo
The statistics of read mapping in mirPRo in human dataset	The statistics of read mapping in mirPRo in mouse dataset	The statistics of read mapping in mirPRo in mouse dataset	The statistics of read mapping in mirPRo in mouse dataset	The statistics of read mapping in mirPRo in mouse dataset	The statistics of read mapping in mirPRo in mouse dataset	The statistics of read mapping in mirPRo in mouse dataset	The statistics of read mapping in mirPRo in mouse dataset
sample	SRR1542714	SRR1542715	SRR1542716	SRR1542717	SRR1542718	SRR1542719	average
final clean reads mapped to known pre-miRNAs (hairpins)	655361	1082728	893444	617852	1122343	995031	894460
non-uniquely mapped reads	212410	461248	290486	255927	361988	419200	333543
% of non-uniquely mapped reads among final clean reads mapped to known pre-miRNAs (hairpins)	32.4111	42.6005	32.5131	41.4221	32.2529	42.1293	37.2215
uniquely mapped reads	442951	621480	602958	361925	760355	575831	560917
% of uniquely mapped reads among final clean reads mapped to known pre-miRNAs (hairpins)	67.5889	57.3995	67.4869	58.5779	67.7471	57.8707	62.7785
total mappings of clean reads to known pre-miRNAs (hairpins)	885133	1582102	1207647	894700	1512555	1449200	1.25522e+06
perfect mappings	667154	1260280	870040	567089	1173609	1010471	924774
% of perfect mappings among total mappings	75.3733	79.6586	72.0442	63.3831	77.5912	69.7261	72.9628
mappings with mismatches	16308	21373	21888	10192	27274	21633	19778
% of mappings with mismatches among total mappings	1.84243	1.35092	1.81245	1.13915	1.80317	1.49275	1.57348
mappings with 1 mismatch	16064	20980	21292	9575	27047	20743	19283.5
% of mappings with 1 mismatch among total mappings	1.81487	1.32608	1.7631	1.07019	1.78817	1.43134	1.53229
mappings with 2 mismatches	244	393	596	617	227	890	494.5
% of mappings with 2 mismatches among total mappings	0.0275665	0.0248404	0.0493522	0.0689617	0.0150077	0.0614132	0.0411903
mappings with insertions	22444	55647	37850	140428	27672	160943	74164
% of mappings with insertions among total mappings	2.53566	3.51728	3.13419	15.6955	1.82949	11.1056	6.30295
mappings with 1 insertion	21854	54748	36476	135991	27037	157331	72239.5
% of mappings with 1 insertion among total mappings	2.46901	3.46046	3.02042	15.1996	1.78751	10.8564	6.13223
mappings with 2 insertions	547	878	1286	4228	622	3488	1841.5
% of mappings with 2 insertions among total mappings	0.0617986	0.0554958	0.106488	0.472561	0.0411225	0.240685	0.163025
mappings with deletions	17462	24867	39531	24611	11696	25728	23982.5
% of mappings with deletions among total mappings	1.97281	1.57177	3.27339	2.75075	0.773261	1.77532	2.01955
mappings with 1 deletion	16033	24389	38071	24229	11287	25269	23213
% of mappings with 1 deletion among total mappings	1.81137	1.54156	3.15249	2.70806	0.746221	1.74365	1.95056
mappings with 2 deletions	1427	474	1456	382	409	458	767.667
% of mappings with 2 deletions among total mappings	0.161219	0.0299601	0.120565	0.0426959	0.0270403	0.0316036	0.0688473
mappings with 5'-soft-clips	10294	24198	29742	38887	14143	49234	27749.7
% of mappings with 5'-soft-clips among total mappings	1.16299	1.52948	2.46281	4.34637	0.93504	3.39732	2.30567
mappings with 1 5'-soft-clip	1759	3572	5727	5823	2842	7674	4566.17
% of mappings with 1 5'-soft-clip among total mappings	0.198727	0.225776	0.474228	0.650833	0.187894	0.529534	0.377832
mappings with 2 5'-soft-clips	2700	6845	8295	9007	4002	12860	7284.83
% of mappings with 2 5'-soft-clips among total mappings	0.305039	0.432652	0.686873	1.00671	0.264585	0.887386	0.597208
mappings with 3'-soft-clips	149425	192056	204432	110761	255019	175932	181271
% of mappings with 3'-soft-clips among total mappings	16.8816	12.1393	16.9281	12.3797	16.8601	12.1399	14.5548
mappings with 1 3'-soft-clip	130941	155695	170485	79140	227110	132588	149326
% of mappings with 1 3'-soft-clip among total mappings	14.7934	9.84102	14.1171	8.84542	15.015	9.14905	11.9602
mappings with 2 3'-soft-clips	10485	17920	15323	9343	16999	16045	14352.5
% of mappings with 2 3'-soft-clips among total mappings	1.18457	1.13267	1.26883	1.04426	1.12386	1.10716	1.14356
mappings with both 5' and 3' soft-clips	792	1409	2404	1717	1268	2715	1717.5
% of mappings with both 5' and 3' soft-clips among total mappings	0.0894781	0.0890587	0.199065	0.191908	0.0838317	0.187345	0.140114

## Sheet: human miRDeep2
The statistics of read mapping in miRDeep2 in human dataset
sample	SRR1542714	SRR1542715	SRR1542716	SRR1542717	SRR1542718	SRR1542719	average
final clean reads mapped to known pre-miRNAs (hairpins)	626327	1022327	830384	493656	1095575	855100	820562
non-uniquely mapped reads	203341	433118	269916	187643	353627	345329	298829
% of non-uniquely mapped reads among final clean reads mapped to known pre-miRNAs (hairpins)	32.4656	42.3659	32.505	38.0109	32.2778	40.3846	36.335
uniquely mapped reads	422986	589209	560468	306013	741948	509771	521732
% of uniquely mapped reads among final clean reads mapped to known pre-miRNAs (hairpins)	67.5344	57.6341	67.495	61.9891	67.7223	59.6154	63.6651
total mappings of clean reads to known pre-miRNAs (hairpins)	846363	1491679	1123302	699574	1477285	1232268	1.14508e+06
perfect mappings	667236	1260300	870140	567116	1173716	1010502	924835
% of perfect mappings among total mappings	78.8357	84.4887	77.4627	81.0659	79.4509	82.0034	80.5512
mappings with mismatches	179127	231379	253162	132458	303569	221766	220244
% of mappings with mismatches among total mappings	21.1643	15.5113	22.5373	18.9341	20.5491	17.9966	19.4488
mappings with 1 mismatch	158075	198735	212914	104233	272096	178957	187502
% of mappings with 1 mismatch among total mappings	18.677	13.3229	18.9543	14.8995	18.4187	14.5226	16.4658
mappings with 2 mismatches	21052	32644	40248	28225	31473	42809	32741.8
% of mappings with 2 mismatches among total mappings	2.48735	2.18841	3.58301	4.0346	2.13046	3.474	2.98297
mappings with insertions	0	0	0	0	0	0	0
% of mappings with insertions among total mappings	0	0	0	0	0	0	0
mappings with 1 insertion	0	0	0	0	0	0	0
% of mappings with 1 insertion among total mappings	0	0	0	0	0	0	0
mappings with 2 insertions	0	0	0	0	0	0	0
% of mappings with 2 insertions among total mappings	0	0	0	0	0	0	0
mappings with deletions	0	0	0	0	0	0	0
% of mappings with deletions among total mappings	0	0	0	0	0	0	0
mappings with 1 deletion	0	0	0	0	0	0	0
% of mappings with 1 deletion among total mappings	0	0	0	0	0	0	0
mappings with 2 deletions	0	0	0	0	0	0	0
% of mappings with 2 deletions among total mappings	0	0	0	0	0	0	0
mappings with 5'-soft-clips	0	0	0	0	0	0	0
% of mappings with 5'-soft-clips among total mappings	0	0	0	0	0	0	0
mappings with 1 5'-soft-clip	0	0	0	0	0	0	0
% of mappings with 1 5'-soft-clip among total mappings	0	0	0	0	0	0	0
mappings with 2 5'-soft-clips	0	0	0	0	0	0	0
% of mappings with 2 5'-soft-clips among total mappings	0	0	0	0	0	0	0
mappings with 3'-soft-clips	0	0	0	0	0	0	0
% of mappings with 3'-soft-clips among total mappings	0	0	0	0	0	0	0
mappings with 1 3'-soft-clip	0	0	0	0	0	0	0
% of mappings with 1 3'-soft-clip among total mappings	0	0	0	0	0	0	0
mappings with 2 3'-soft-clips	0	0	0	0	0	0	0
% of mappings with 2 3'-soft-clips among total mappings	0	0	0	0	0	0	0
mappings with both 5' and 3' soft-clips	0	0	0	0	0	0	0
% of mappings with both 5' and 3' soft-clips among total mappings	0	0	0	0	0	0	0

## Sheet: chicken mirPRo
The statistics of read mapping in mirPRo in chicken dataset
sample	1	2	3	4	5	6	7	8	9	average
final clean reads mapped to known pre-miRNAs (hairpins)	164298	628200	579470	448859	446266	407985	465234	314559	549244	444902
non-uniquely mapped reads	63431	231228	237897	187900	180781	163361	206067	108141	215814	177180
% of non-uniquely mapped reads among final clean reads mapped to known pre-miRNAs (hairpins)	38.6073	36.808	41.0542	41.8617	40.5097	40.0409	44.2932	34.3786	39.2929	39.6496
uniquely mapped reads	100867	396972	341573	260959	265485	244624	259167	206418	333430	267722
% of uniquely mapped reads among final clean reads mapped to known pre-miRNAs (hairpins)	61.3927	63.192	58.9458	58.1383	59.4903	59.9591	55.7068	65.6214	60.7071	60.3504
total mappings of clean reads to known pre-miRNAs (hairpins)	275188	1033305	996075	781948	764140	695308	839647	499853	931910	757486
perfect mappings	215929	811714	787133	620747	601607	548250	665098	391393	731442	597035
% of perfect mappings among total mappings	78.466	78.5551	79.0235	79.3847	78.7299	78.8499	79.2116	78.3016	78.4885	78.779
mappings with mismatches	39821	147484	144039	113960	111112	100832	123180	71405	134355	109576
% of mappings with mismatches among total mappings	14.4705	14.273	14.4607	14.5739	14.5408	14.5018	14.6705	14.2852	14.4172	14.466
mappings with 1 mismatch	35294	130014	127236	100150	97743	88986	108856	63101	118388	96640.9
% of mappings with 1 mismatch among total mappings	12.8254	12.5823	12.7737	12.8078	12.7912	12.7981	12.9645	12.6239	12.7038	12.7634
mappings with 2 mismatches	4504	17346	16695	13731	13259	11784	14234	8240	15842	12848.3
% of mappings with 2 mismatches among total mappings	1.6367	1.67869	1.67608	1.756	1.73515	1.69479	1.69524	1.64848	1.69995	1.69123
mappings with insertions	12	31	22	24	7	27	20	24	21	20.8889
% of mappings with insertions among total mappings	0.00436066	0.00300008	0.00220867	0.00306926	0.000916063	0.00388317	0.00238195	0.00480141	0.00225344	0.00298608
mappings with 1 insertion	12	30	22	23	7	25	18	22	20	19.8889
% of mappings with 1 insertion among total mappings	0.00436066	0.00290331	0.00220867	0.00294137	0.000916063	0.00359553	0.00214376	0.00440129	0.00214613	0.00284631
mappings with 2 insertions	0	1	0	1	0	1	2	2	1	0.888889
% of mappings with 2 insertions among total mappings	0	9.67768e-05	0	0.000127886	0	0.000143821	0.000238195	0.000400118	0.000107307	0.000123789
mappings with deletions	26	158	99	96	89	72	68	53	97	84.2222
% of mappings with deletions among total mappings	0.00944809	0.0152907	0.00993901	0.012277	0.0116471	0.0103551	0.00809864	0.0106031	0.0104087	0.0108964
mappings with 1 deletion	19	113	65	78	71	56	48	39	76	62.7778
% of mappings with 1 deletion among total mappings	0.00690437	0.0109358	0.00652561	0.00997509	0.00929149	0.00805398	0.00571669	0.00780229	0.00815529	0.00815118
mappings with 2 deletions	7	45	32	16	17	16	20	13	21	20.7778
% of mappings with 2 deletions among total mappings	0.00254372	0.00435496	0.00321261	0.00204617	0.00222472	0.00230114	0.00238195	0.00260076	0.00225344	0.00265772
mappings with 5'-soft-clips	2075	7973	7733	6328	6213	5918	7275	4658	8585	6306.44
% of mappings with 5'-soft-clips among total mappings	0.75403	0.771602	0.776347	0.809261	0.813071	0.851134	0.866436	0.931874	0.921226	0.832776
mappings with 1 5'-soft-clip	837	3028	2902	2519	2381	2457	2996	2086	3846	2561.33
% of mappings with 1 5'-soft-clip among total mappings	0.304156	0.29304	0.291344	0.322144	0.311592	0.353369	0.356817	0.417323	0.412701	0.340276
mappings with 2 5'-soft-clips	487	1708	1580	1343	1316	1343	1659	955	1833	1358.22
% of mappings with 2 5'-soft-clips among total mappings	0.17697	0.165295	0.158623	0.171751	0.17222	0.193152	0.197583	0.191056	0.196693	0.180371
mappings with 3'-soft-clips	14397	54910	46775	33435	37056	33015	35835	26735	47545	36633.7
% of mappings with 3'-soft-clips among total mappings	5.2317	5.31402	4.69593	4.27586	4.84937	4.74826	4.26787	5.34857	5.10189	4.87039
mappings with 1 3'-soft-clip	9054	35733	30380	22317	23377	21583	24624	16454	33363	24098.3
% of mappings with 1 3'-soft-clip among total mappings	3.29011	3.45813	3.04997	2.85403	3.05926	3.10409	2.93266	3.29177	3.58007	3.18001
mappings with 2 3'-soft-clips	3951	14051	11861	7894	9896	8236	7812	7540	10032	9030.33
% of mappings with 2 3'-soft-clips among total mappings	1.43575	1.35981	1.19077	1.00953	1.29505	1.18451	0.930391	1.50844	1.0765	1.22119
mappings with both 5' and 3' soft-clips	147	487	457	345	384	320	420	226	463	361
% of mappings with both 5' and 3' soft-clips among total mappings	0.053418	0.0471303	0.0458801	0.0441206	0.0502526	0.0460228	0.050021	0.0452133	0.0496829	0.0479713

## Sheet: chicken miRDeep2
The statistics of read mapping in miRDeep2 in chicken dataset
sample	1	2	3	4	5	6	7	8	9	average
final clean reads mapped to known pre-miRNAs (hairpins)	156067	597283	551648	426976	424146	387577	441480	298329	521444	422772
non-uniquely mapped reads	60447	220592	227283	179452	172552	155788	196760	103226	206045	169127
% of non-uniquely mapped reads among final clean reads mapped to known pre-miRNAs (hairpins)	38.7314	36.9326	41.2007	42.0286	40.6822	40.1954	44.5683	34.6014	39.5143	39.8283
uniquely mapped reads	95620	376691	324365	247524	251594	231789	244720	195103	315399	253645
% of uniquely mapped reads among final clean reads mapped to known pre-miRNAs (hairpins)	61.2686	63.0674	58.7993	57.9714	59.3178	59.8046	55.4317	65.3986	60.4857	60.1717
total mappings of clean reads to known pre-miRNAs (hairpins)	261778	983774	949717	745208	727617	661652	799099	475246	886921	721224
perfect mappings	215929	811714	787133	620747	601607	548250	665098	391393	731442	597035
% of perfect mappings among total mappings	82.4855	82.5102	82.8808	83.2985	82.6818	82.8608	83.231	82.3559	82.4698	82.7527
mappings with mismatches	45849	172060	162584	124461	126010	113402	134001	83853	155479	124189
% of mappings with mismatches among total mappings	17.5145	17.4898	17.1192	16.7015	17.3182	17.1392	16.769	17.6441	17.5302	17.2473
mappings with 1 mismatch	36763	139172	132843	102102	101995	92296	111073	67216	128145	101289
% of mappings with 1 mismatch among total mappings	14.0436	14.1467	13.9876	13.7011	14.0177	13.9493	13.8998	14.1434	14.4483	14.0375
mappings with 2 mismatches	9086	32888	29741	22359	24015	21106	22928	16637	27334	22899.3
% of mappings with 2 mismatches among total mappings	3.47088	3.34304	3.13156	3.00037	3.3005	3.18989	2.86923	3.50071	3.0819	3.20979
mappings with insertions	0	0	0	0	0	0	0	0	0	0
% of mappings with insertions among total mappings	0	0	0	0	0	0	0	0	0	0
mappings with 1 insertion	0	0	0	0	0	0	0	0	0	0
% of mappings with 1 insertion among total mappings	0	0	0	0	0	0	0	0	0	0
mappings with 2 insertions	0	0	0	0	0	0	0	0	0	0
% of mappings with 2 insertions among total mappings	0	0	0	0	0	0	0	0	0	0
mappings with deletions	0	0	0	0	0	0	0	0	0	0
% of mappings with deletions among total mappings	0	0	0	0	0	0	0	0	0	0
mappings with 1 deletion	0	0	0	0	0	0	0	0	0	0
% of mappings with 1 deletion among total mappings	0	0	0	0	0	0	0	0	0	0
mappings with 2 deletions	0	0	0	0	0	0	0	0	0	0
% of mappings with 2 deletions among total mappings	0	0	0	0	0	0	0	0	0	0
mappings with 5'-soft-clips	0	0	0	0	0	0	0	0	0	0
% of mappings with 5'-soft-clips among total mappings	0	0	0	0	0	0	0	0	0	0
mappings with 1 5'-soft-clip	0	0	0	0	0	0	0	0	0	0
% of mappings with 1 5'-soft-clip among total mappings	0	0	0	0	0	0	0	0	0	0
mappings with 2 5'-soft-clips	0	0	0	0	0	0	0	0	0	0
% of mappings with 2 5'-soft-clips among total mappings	0	0	0	0	0	0	0	0	0	0
mappings with 3'-soft-clips	0	0	0	0	0	0	0	0	0	0
% of mappings with 3'-soft-clips among total mappings	0	0	0	0	0	0	0	0	0	0
mappings with 1 3'-soft-clip	0	0	0	0	0	0	0	0	0	0
% of mappings with 1 3'-soft-clip among total mappings	0	0	0	0	0	0	0	0	0	0
mappings with 2 3'-soft-clips	0	0	0	0	0	0	0	0	0	0
% of mappings with 2 3'-soft-clips among total mappings	0	0	0	0	0	0	0	0	0	0
mappings with both 5' and 3' soft-clips	0	0	0	0	0	0	0	0	0	0
% of mappings with both 5' and 3' soft-clips among total mappings	0	0	0	0	0	0	0	0	0	0
