# Supplementary material for: mirPRo–a novel standalone program for differential expression and variation analysis of miRNAs
Source: Sci Rep. 2015 Oct 5;5:14617. doi: 10.1038/srep14617 (PMC4592965; doi:10.1038/srep14617)
Supplement: Supplementary Table S16 [file srep14617-s17.xls]

## Sheet: mouse mirPRo
The statistics of known miRNA quantification in mirPRo in mouse dataset
sample	SRR333597	SRR333598	SRR333599	SRR333600	average
total raw reads	16935601	28290112	27467025	24605442	24324545
final clean reads mapped to known pre-miRNAs (hairpins)	14235127	22522793	23283103	19473100	1.98785e+07
% of final clean reads mapped to known pre-miRNAs (hairpins) among total raw reads	84.0545	79.6137	84.7675	79.1414	81.8943
final clean reads counted as mature miRNAs	13268807	21138797	21826942	17604448	1.84597e+07
% of final clean reads counted as mature miRNAs among total raw reads	78.3486	74.7215	79.466	71.547	76.0208

## Sheet: mouse miRDeep2
The statistics of known miRNA quantification in miRDeep2 in mouse dataset
sample	SRR333597	SRR333598	SRR333599	SRR333600	average
total raw reads	16935601	28290112	27467025	24605442	24324545
final clean reads mapped to known pre-miRNAs (hairpins)	14235127	22522793	23283103	19473100	1.98785e+07
% of final clean reads mapped to known pre-miRNAs (hairpins) among total raw reads	84.0545	79.6137	84.7675	79.1414	81.8943
final clean reads counted as mature miRNAs	18931396	29542545	31113230	25731596	2.63297e+07
% of final clean reads counted as mature miRNAs among total raw reads	111.785	104.427	113.275	104.577	108.516

## Sheet: human mirPRo
The statistics of known miRNA quantification in mirPRo in human dataset
sample	SRR1542714	SRR1542715	SRR1542716	SRR1542717	SRR1542718	SRR1542719	average
total raw reads	1866654	1842228	2777542	1324705	3085962	1937831	2.13915e+06
final clean reads mapped to known pre-miRNAs (hairpins)	626327	1022327	830384	493656	1095575	855100	820562
% of final clean reads mapped to known pre-miRNAs (hairpins) among total raw reads	33.5535	55.4941	29.8964	37.2654	35.5019	44.1267	39.3063
final clean reads counted as mature miRNAs	579136	958579	757174	451428	1017117	787955	758565
% of final clean reads counted as mature miRNAs among total raw reads	31.0254	52.0337	27.2606	34.0776	32.9595	40.6617	36.3364

## Sheet: human miRDeep2
The statistics of known miRNA quantification in miRDeep2 in human dataset
sample	SRR1542714	SRR1542715	SRR1542716	SRR1542717	SRR1542718	SRR1542719	average
total raw reads	1866654	1842228	2777542	1324705	3085962	1937831	2.13915e+06
final clean reads mapped to known pre-miRNAs (hairpins)	626327	1022327	830384	493656	1095575	855100	820562
% of final clean reads mapped to known pre-miRNAs (hairpins) among total raw reads	33.5535	55.4941	29.8964	37.2654	35.5019	44.1267	39.3063
final clean reads counted as mature miRNAs	844524	1490023	1120823	698402	1474249	1230617	1.14311e+06
% of final clean reads counted as mature miRNAs among total raw reads	45.2427	80.8816	40.3531	52.7213	47.7728	63.5049	55.0794

## Sheet: chicken mirPRo
The statistics of known miRNA quantification in mirPRo in chicken dataset
sample	1	2	3	4	5	6	7	8	9	average
total raw reads	624963	3461152	2884845	2763259	2561212	1922567	2234709	1769065	2956307	2.35312e+06
final clean reads mapped to known pre-miRNAs (hairpins)	156067	597283	551648	426976	424146	387577	441480	298329	521444	422772
% of final clean reads mapped to known pre-miRNAs (hairpins) among total raw reads	24.9722	17.2568	19.1223	15.4519	16.5604	20.1593	19.7556	16.8637	17.6384	18.6423
final clean reads counted as mature miRNAs	138437	512739	475501	366465	365798	339557	388071	258535	446833	365771
% of final clean reads counted as mature miRNAs among total raw reads	22.1512	14.8141	16.4827	13.2621	14.2822	17.6616	17.3656	14.6142	15.1146	16.1943

## Sheet: chicken miRDeep2
The statistics of known miRNA quantification in miRDeep2 in chicken dataset
sample	1	2	3	4	5	6	7	8	9	average
total raw reads	624963	3461152	2884845	2763259	2561212	1922567	2234709	1769065	2956307	2.35312e+06
final clean reads mapped to known pre-miRNAs (hairpins)	156067	597283	551648	426976	424146	387577	441480	298329	521444	422772
% of final clean reads mapped to known pre-miRNAs (hairpins) among total raw reads	24.9722	17.2568	19.1223	15.4519	16.5604	20.1593	19.7556	16.8637	17.6384	18.6423
final clean reads counted as mature miRNAs	257750	958699	925433	726117	709128	648694	781080	462595	864313	703757
% of final clean reads counted as mature miRNAs among total raw reads	41.2424	27.6988	32.0791	26.2776	27.6872	33.741	34.9522	26.1491	29.2362	31.0071
