# Supplementary material for: mirPRo–a novel standalone program for differential expression and variation analysis of miRNAs
Source: Sci Rep. 2015 Oct 5;5:14617. doi: 10.1038/srep14617 (PMC4592965; doi:10.1038/srep14617)
Supplement: Supplementary Table S17 [file srep14617-s18.xls]

## Sheet: mouse
The entries in miRDeep2 output that share the same mature and hairpin miRNA names in mouse dataset
mature miRNA	pre-miRNA	SRR333597	SRR333598	SRR333599	SRR333600
mmu-miR-466i-5p	mmu-mir-466i	99	178	110	67
mmu-miR-466i-5p	mmu-mir-466i	93	156	90	61
mmu-miR-5123	mmu-mir-5123	9	5	12	14
mmu-miR-5123	mmu-mir-5123	9	5	12	14

## Sheet: human
The entries in miRDeep2 output that share the same mature and hairpin miRNA names in mouse dataset
mature miRNA	pre-miRNA	SRR1542714	SRR1542715	SRR1542716	SRR1542717	SRR1542718	SRR1542719
hsa-miR-3142	hsa-mir-3142	0	0	0	1	0	0
hsa-miR-3142	hsa-mir-3142	0	0	0	1	0	0
