# Supplementary material for: mirPRo–a novel standalone program for differential expression and variation analysis of miRNAs
Source: Sci Rep. 2015 Oct 5;5:14617. doi: 10.1038/srep14617 (PMC4592965; doi:10.1038/srep14617)
Supplement: Supplementary Table S18 [file srep14617-s19.xls]

## Sheet: mouse WT vs Tg
The differential expression analysis of known mature miRNAs between different treatments in mouse dataset using miRDeep2 and DESeq2
	baseMean	log2FoldChange	lfcSE	stat	pvalue	padj
134 mmu-miR-135b-5p mmu-mir-135b	178.776	-5.81648	0.418024	-13.9142	5.1932e-44	3.24575e-41
419 mmu-miR-221-5p mmu-mir-221	8603.22	1.75728	0.133976	13.1164	2.65118e-39	8.28493e-37
422 mmu-miR-222-3p mmu-mir-222	10256.9	1.86556	0.148076	12.5987	2.14713e-36	4.47318e-34
670 mmu-miR-335-3p mmu-mir-335	246.359	-3.54199	0.298987	-11.8466	2.24032e-32	3.50049e-30
1000 mmu-miR-503-5p mmu-mir-503	313.117	-2.51248	0.226629	-11.0863	1.4614e-28	1.82675e-26
421 mmu-miR-222-5p mmu-mir-222	1028.3	1.91588	0.185838	10.3094	6.38958e-25	6.65581e-23
160 mmu-miR-146a-5p mmu-mir-146a	123078	2.55969	0.249081	10.2765	8.98942e-25	8.02627e-23
135 mmu-miR-135b-3p mmu-mir-135b	81.9064	-4.68857	0.482834	-9.71054	2.71901e-22	2.12423e-20
390 mmu-miR-215-5p mmu-mir-215	285.431	1.90024	0.223273	8.51081	1.72717e-17	1.19942e-15
783 mmu-miR-378a-3p mmu-mir-378a	49123.2	-1.2488	0.155082	-8.05246	8.11431e-16	5.07145e-14
364 mmu-miR-204-5p mmu-mir-204	85.1346	-2.64772	0.34684	-7.63386	2.27836e-14	1.21192e-12
648 mmu-miR-322-5p mmu-mir-322	1268.82	-1.70592	0.223547	-7.63114	2.32689e-14	1.21192e-12
615 mmu-miR-31-5p mmu-mir-31	2368.41	1.41333	0.186649	7.57213	3.67142e-14	1.76511e-12
162 mmu-miR-146b-5p mmu-mir-146b	272697	-1.67172	0.226622	-7.37666	1.62306e-13	7.24578e-12
182 mmu-miR-155-5p mmu-mir-155	6409.5	1.4496	0.198089	7.31792	2.51838e-13	1.04933e-11
65 mmu-miR-122-5p mmu-mir-122	138.209	1.91908	0.26919	7.12908	1.01041e-12	3.94692e-11
78 mmu-miR-1247-3p mmu-mir-1247	2350.73	-1.83047	0.263122	-6.95676	3.4819e-12	1.28011e-10
205 mmu-miR-181d-5p mmu-mir-181d	1980.2	1.13711	0.164084	6.93005	4.20702e-12	1.46077e-10
1311 mmu-miR-676-3p mmu-mir-676	7032.03	-1.00227	0.145508	-6.88809	5.65453e-12	1.86004e-10
785 mmu-miR-378c mmu-mir-378c	3500.77	-1.07928	0.161904	-6.66619	2.62531e-11	7.81343e-10
1310 mmu-miR-676-5p mmu-mir-676	1470.3	-1.01888	0.152697	-6.67259	2.51336e-11	7.81343e-10
963 mmu-miR-483-5p mmu-mir-483	97.3946	-2.23011	0.33625	-6.63231	3.30476e-11	9.38852e-10
363 mmu-miR-203-3p mmu-mir-203	931.056	-1.31873	0.199746	-6.60205	4.05514e-11	1.10194e-09
692 mmu-miR-344d-3p mmu-mir-344d-1	134.847	2.08281	0.316609	6.57851	4.75183e-11	1.23746e-09
694 mmu-miR-344d-3p mmu-mir-344d-2	138.513	1.99653	0.315725	6.32364	2.55468e-10	6.14106e-09
697 mmu-miR-344d-3p mmu-mir-344d-3	138.513	1.99653	0.315725	6.32364	2.55468e-10	6.14106e-09
1059 mmu-miR-542-3p mmu-mir-542	480.256	-1.38568	0.231972	-5.97348	2.3225e-09	5.37615e-08
1001 mmu-miR-503-3p mmu-mir-503	127.823	-1.83646	0.313032	-5.8667	4.4455e-09	9.92298e-08
647 mmu-miR-320-3p mmu-mir-320	29878.6	-0.707974	0.123809	-5.71827	1.07616e-08	2.31931e-07
204 mmu-miR-181c-3p mmu-mir-181c	190.383	1.34361	0.239144	5.61843	1.92697e-08	4.01452e-07
853 mmu-miR-455-3p mmu-mir-455	531.285	-1.70661	0.309116	-5.52092	3.37226e-08	6.7989e-07
163 mmu-miR-146b-3p mmu-mir-146b	80.8934	-1.80853	0.330619	-5.47015	4.49651e-08	8.78225e-07
203 mmu-miR-181c-5p mmu-mir-181c	739.113	1.01945	0.186623	5.46261	4.69177e-08	8.88592e-07
1729 mmu-miR-708-5p mmu-mir-708	217.528	-1.31034	0.243051	-5.39122	6.99801e-08	1.2864e-06
1342 mmu-miR-6901-5p mmu-mir-6901	96.5882	-2.31506	0.432175	-5.35677	8.47229e-08	1.51291e-06
424 mmu-miR-223-3p mmu-mir-223	37.2877	2.29805	0.430341	5.34006	9.29152e-08	1.61311e-06
669 mmu-miR-335-5p mmu-mir-335	292.888	-2.8742	0.543596	-5.28738	1.2408e-07	2.09594e-06
106 mmu-miR-129-2-3p mmu-mir-129-2	195.051	1.23094	0.233078	5.28123	1.28322e-07	2.11055e-06
737 mmu-miR-351-3p mmu-mir-351	30.198	-2.24785	0.448767	-5.00895	5.47281e-07	8.77053e-06
736 mmu-miR-351-5p mmu-mir-351	158.042	-1.48255	0.303528	-4.8844	1.03745e-06	1.62102e-05
147 mmu-miR-140-3p mmu-mir-140	386296	0.865236	0.180304	4.79877	1.59642e-06	2.43357e-05
852 mmu-miR-455-5p mmu-mir-455	285.962	-1.07041	0.225584	-4.74506	2.08441e-06	3.1018e-05
338 mmu-miR-199b-5p mmu-mir-199b	938.605	-0.81777	0.173753	-4.7065	2.52003e-06	3.66284e-05
1058 mmu-miR-542-5p mmu-mir-542	40.673	-1.82522	0.388197	-4.70179	2.5789e-06	3.66321e-05
103 mmu-miR-129-5p mmu-mir-129-1	6607.96	0.710215	0.155485	4.56773	4.93029e-06	6.71541e-05
105 mmu-miR-129-5p mmu-mir-129-2	6604.51	0.710502	0.155566	4.56721	4.94254e-06	6.71541e-05
94 mmu-miR-126a-3p mmu-mir-126a	1833.59	-0.715081	0.158226	-4.51936	6.20265e-06	8.24821e-05
420 mmu-miR-221-3p mmu-mir-221	10718.8	1.77317	0.398274	4.45213	8.50216e-06	0.000110705
140 mmu-miR-138-5p mmu-mir-138-1	210.54	1.13763	0.258102	4.40766	1.04495e-05	0.000133284
982 mmu-miR-493-5p mmu-mir-493	522.949	0.857088	0.20218	4.23924	2.24276e-05	0.000280345
841 mmu-miR-450a-5p mmu-mir-450a-1	86.3193	-1.39193	0.332694	-4.1838	2.86673e-05	0.000344558
843 mmu-miR-450a-5p mmu-mir-450a-2	86.3193	-1.39193	0.332694	-4.1838	2.86673e-05	0.000344558
146 mmu-miR-140-5p mmu-mir-140	18881.6	0.920567	0.220284	4.17899	2.92805e-05	0.000345289
323 mmu-miR-196a-5p mmu-mir-196a-2	30297.9	1.07828	0.258533	4.17077	3.03578e-05	0.000351363
793 mmu-miR-382-5p mmu-mir-382	8321.6	0.705318	0.171749	4.10668	4.01392e-05	0.000447982
1264 mmu-miR-669c-5p mmu-mir-669c	13491.7	-0.631906	0.153851	-4.10725	4.00398e-05	0.000447982
321 mmu-miR-196a-5p mmu-mir-196a-1	27866.1	1.05603	0.26142	4.03959	5.3544e-05	0.000587105
950 mmu-miR-467d-5p mmu-mir-467d	1062.95	-0.65447	0.162196	-4.03505	5.45901e-05	0.000588256
142 mmu-miR-138-5p mmu-mir-138-2	213.191	1.06458	0.265891	4.00381	6.23314e-05	0.00066029
952 mmu-miR-467e-5p mmu-mir-467e	338.132	-0.899437	0.225116	-3.99543	6.45769e-05	0.000672676
1239 mmu-miR-669a-3p mmu-mir-669a-1	465.245	-0.913999	0.232534	-3.93061	8.47316e-05	0.000735518
1241 mmu-miR-669a-3p mmu-mir-669a-10	465.245	-0.913999	0.232534	-3.93061	8.47316e-05	0.000735518
1243 mmu-miR-669a-3p mmu-mir-669a-11	465.245	-0.913999	0.232534	-3.93061	8.47316e-05	0.000735518
1245 mmu-miR-669a-3p mmu-mir-669a-12	465.245	-0.913999	0.232534	-3.93061	8.47316e-05	0.000735518
1247 mmu-miR-669a-3p mmu-mir-669a-2	465.245	-0.913999	0.232534	-3.93061	8.47316e-05	0.000735518
1251 mmu-miR-669a-3p mmu-mir-669a-4	465.245	-0.913999	0.232534	-3.93061	8.47316e-05	0.000735518
1253 mmu-miR-669a-3p mmu-mir-669a-5	465.245	-0.913999	0.232534	-3.93061	8.47316e-05	0.000735518
1255 mmu-miR-669a-3p mmu-mir-669a-6	465.245	-0.913999	0.232534	-3.93061	8.47316e-05	0.000735518
1257 mmu-miR-669a-3p mmu-mir-669a-7	465.245	-0.913999	0.232534	-3.93061	8.47316e-05	0.000735518
1259 mmu-miR-669a-3p mmu-mir-669a-8	465.245	-0.913999	0.232534	-3.93061	8.47316e-05	0.000735518
1261 mmu-miR-669a-3p mmu-mir-669a-9	465.245	-0.913999	0.232534	-3.93061	8.47316e-05	0.000735518
1291 mmu-miR-669o-3p mmu-mir-669o	465.245	-0.913999	0.232534	-3.93061	8.47316e-05	0.000735518
1104 mmu-miR-582-3p mmu-mir-582	89.8063	1.35308	0.347959	3.88861	0.000100821	0.00086319
88 mmu-miR-125b-1-3p mmu-mir-125b-1	12989.7	0.486767	0.133008	3.65967	0.000252539	0.00213293
948 mmu-miR-467c-5p mmu-mir-467c	509.072	-0.831931	0.232017	-3.58565	0.000336243	0.00280202
2045 mmu-miR-92b-5p mmu-mir-92b	152.723	-1.47107	0.41185	-3.57185	0.00035447	0.00291505
1235 mmu-miR-667-3p mmu-mir-667	161.233	0.849075	0.238331	3.56259	0.000367216	0.00298065
211 mmu-miR-1839-5p mmu-mir-1839	19670.2	0.414844	0.117801	3.52156	0.000429022	0.00343768
759 mmu-miR-365-3p mmu-mir-365-1	220.871	0.790399	0.230873	3.42353	0.000618145	0.00476964
760 mmu-miR-365-3p mmu-mir-365-2	220.871	0.790399	0.230873	3.42353	0.000618145	0.00476964
789 mmu-miR-380-5p mmu-mir-380	894.303	0.788164	0.230146	3.42463	0.000615642	0.00476964
1438 mmu-miR-6945-3p mmu-mir-6945	33.2873	1.38135	0.40698	3.39415	0.000688411	0.00524703
831 mmu-miR-433-3p mmu-mir-433	662.234	0.630056	0.18658	3.37687	0.00073315	0.00540785
833 mmu-miR-434-3p mmu-mir-434	6179.47	0.702269	0.20767	3.38166	0.000720502	0.00540785
1107 mmu-miR-592-5p mmu-mir-592	29.7825	1.43224	0.4246	3.37314	0.000743167	0.00540785
1448 mmu-miR-6950-5p mmu-mir-6950	41.7791	1.29227	0.383147	3.37278	0.00074412	0.00540785
821 mmu-miR-423-5p mmu-mir-423	36316.9	-0.542941	0.161168	-3.36878	0.000755006	0.00542389
643 mmu-miR-3154 mmu-mir-3154	54.9469	-1.23311	0.366958	-3.36035	0.000778433	0.00552864
816 mmu-miR-411-3p mmu-mir-411	383.209	0.860644	0.256394	3.35673	0.000788702	0.00553864
788 mmu-miR-379-3p mmu-mir-379	108.274	1.00642	0.301291	3.34037	0.000836676	0.00581025
306 mmu-miR-195a-5p mmu-mir-195a	1679.46	-0.746161	0.225354	-3.31106	0.000929441	0.00631414
1113 mmu-miR-615-3p mmu-mir-615	329.483	1.68388	0.508291	3.31283	0.000923561	0.00631414
685 mmu-miR-344-3p mmu-mir-344-1	118.821	0.874884	0.265551	3.2946	0.000985621	0.00655333
687 mmu-miR-344-3p mmu-mir-344-2	118.821	0.874884	0.265551	3.2946	0.000985621	0.00655333
898 mmu-miR-466f mmu-mir-466f-1	35.3236	-1.34737	0.410741	-3.28033	0.00103686	0.00668078
901 mmu-miR-466f mmu-mir-466f-2	35.3236	-1.34737	0.410741	-3.28033	0.00103686	0.00668078
904 mmu-miR-466f mmu-mir-466f-3	35.3236	-1.34737	0.410741	-3.28033	0.00103686	0.00668078
896 mmu-miR-466f-5p mmu-mir-466f-1	35.1129	-1.33615	0.411424	-3.24763	0.00116372	0.00713064
899 mmu-miR-466f-5p mmu-mir-466f-2	35.1129	-1.33615	0.411424	-3.24763	0.00116372	0.00713064
902 mmu-miR-466f-5p mmu-mir-466f-3	35.1129	-1.33615	0.411424	-3.24763	0.00116372	0.00713064
905 mmu-miR-466f-5p mmu-mir-466f-4	35.1129	-1.33615	0.411424	-3.24763	0.00116372	0.00713064
906 mmu-miR-466f mmu-mir-466f-4	35.1129	-1.33615	0.411424	-3.24763	0.00116372	0.00713064
681 mmu-miR-342-5p mmu-mir-342	133.35	1.03082	0.318594	3.23552	0.00121421	0.00736781
303 mmu-miR-1957a mmu-mir-1957a	806.731	-0.533503	0.165147	-3.23047	0.00123586	0.00742703
151 mmu-miR-142a-3p mmu-mir-142a	309.381	1.05917	0.328955	3.21982	0.00128273	0.0076353
480 mmu-miR-297c-5p mmu-mir-297c	73.4991	-1.05836	0.329821	-3.2089	0.00133244	0.00778297
595 mmu-miR-3095-3p mmu-mir-3095	1261.54	0.507959	0.158238	3.21009	0.00132696	0.00778297
98 mmu-miR-127-3p mmu-mir-127	23426.3	0.703035	0.219572	3.20184	0.00136552	0.00790232
532 mmu-miR-3068-5p mmu-mir-3068	5244.45	0.636312	0.199212	3.19415	0.00140244	0.00804149
501 mmu-miR-301b-3p mmu-mir-301b	154.913	0.951248	0.301095	3.15929	0.00158153	0.00891192
814 mmu-miR-410-3p mmu-mir-410	500.265	0.879061	0.278266	3.15907	0.00158276	0.00891192
93 mmu-miR-126a-5p mmu-mir-126a	245.108	-0.684961	0.218101	-3.14057	0.0016862	0.00940959
214 mmu-miR-184-3p mmu-mir-184	115.651	1.07186	0.34318	3.12333	0.0017882	0.00989047
207 mmu-miR-182-5p mmu-mir-182	3236.3	0.705706	0.226788	3.11174	0.00185988	0.0101967
965 mmu-miR-484 mmu-mir-484	790.724	0.542227	0.174399	3.10912	0.00187647	0.0101982
287 mmu-miR-1945 mmu-mir-1945	60.2566	1.10475	0.356687	3.09726	0.00195317	0.0105236
1965 mmu-miR-770-3p mmu-mir-770	130.704	0.776685	0.251579	3.08725	0.0020202	0.0107917
329 mmu-miR-1981-5p mmu-mir-1981	6547.1	0.390787	0.126989	3.07734	0.00208858	0.0109694
497 mmu-miR-300-3p mmu-mir-300	1986.49	0.670606	0.217743	3.0798	0.00207137	0.0109694
682 mmu-miR-342-3p mmu-mir-342	1494.61	0.574201	0.188294	3.04948	0.00229236	0.0119394
21 mmu-let-7i-5p mmu-let-7i	189446	0.428279	0.142583	3.00372	0.00266702	0.0137759
649 mmu-miR-322-3p mmu-mir-322	190.617	-1.60171	0.53866	-2.9735	0.00294421	0.015083
815 mmu-miR-411-5p mmu-mir-411	4503.52	0.730753	0.246367	2.96611	0.00301589	0.0153246
435 mmu-miR-25-5p mmu-mir-25	105.382	-0.909539	0.310957	-2.92497	0.00344494	0.0172247
1056 mmu-miR-541-5p mmu-mir-541	21855.6	0.547847	0.187143	2.92742	0.00341789	0.0172247
782 mmu-miR-378a-5p mmu-mir-378a	34.7667	-1.13085	0.389265	-2.90508	0.00367159	0.0180709
911 mmu-miR-466i-5p mmu-mir-466i	98.6857	-0.819408	0.282064	-2.90504	0.00367201	0.0180709
812 mmu-miR-409-3p mmu-mir-409	883.917	0.584063	0.202135	2.88948	0.00385885	0.018842
832 mmu-miR-434-5p mmu-mir-434	4025.87	0.59756	0.20881	2.86174	0.00421319	0.0204128
809 mmu-miR-3970 mmu-mir-3970	150.86	1.06324	0.372123	2.85723	0.00427358	0.0205461
87 mmu-miR-125b-5p mmu-mir-125b-1	806141	0.351159	0.124902	2.81148	0.00493135	0.0231737
89 mmu-miR-125b-5p mmu-mir-125b-2	806942	0.351063	0.124827	2.81239	0.00491749	0.0231737
787 mmu-miR-379-5p mmu-mir-379	64516.6	0.609091	0.216476	2.81367	0.00489792	0.0231737
472 mmu-miR-297a-5p mmu-mir-297a-1	275.445	-0.576848	0.205517	-2.80681	0.00500342	0.0233368
784 mmu-miR-378b mmu-mir-378b	166.58	-0.700808	0.251026	-2.79177	0.00524202	0.0242686
45 mmu-miR-10b-5p mmu-mir-10b	18549.9	0.518993	0.186504	2.78275	0.00539002	0.0247703
209 mmu-miR-183-5p mmu-mir-183	1655.14	0.613365	0.220746	2.7786	0.00545936	0.0249059
217 mmu-miR-1843b-5p mmu-mir-1843b	2362.68	0.540803	0.196163	2.7569	0.00583518	0.0252591
871 mmu-miR-466b-3p mmu-mir-466b-1	663.267	-0.504642	0.183881	-2.7444	0.00606219	0.0252591
873 mmu-miR-466b-3p mmu-mir-466b-2	663.267	-0.504642	0.183881	-2.7444	0.00606219	0.0252591
877 mmu-miR-466b-3p mmu-mir-466b-4	663.267	-0.504642	0.183881	-2.7444	0.00606219	0.0252591
879 mmu-miR-466b-3p mmu-mir-466b-5	663.267	-0.504642	0.183881	-2.7444	0.00606219	0.0252591
881 mmu-miR-466b-3p mmu-mir-466b-6	663.267	-0.504642	0.183881	-2.7444	0.00606219	0.0252591
883 mmu-miR-466b-3p mmu-mir-466b-7	663.267	-0.504642	0.183881	-2.7444	0.00606219	0.0252591
885 mmu-miR-466b-3p mmu-mir-466b-8	663.267	-0.504642	0.183881	-2.7444	0.00606219	0.0252591
887 mmu-miR-466c-3p mmu-mir-466c-1	663.267	-0.504642	0.183881	-2.7444	0.00606219	0.0252591
889 mmu-miR-466c-3p mmu-mir-466c-2	663.267	-0.504642	0.183881	-2.7444	0.00606219	0.0252591
891 mmu-miR-466c-3p mmu-mir-466c-3	663.267	-0.504642	0.183881	-2.7444	0.00606219	0.0252591
895 mmu-miR-466e-3p mmu-mir-466e	664.355	-0.506742	0.183422	-2.76271	0.00573238	0.0252591
924 mmu-miR-466p-3p mmu-mir-466p	663.267	-0.504642	0.183881	-2.7444	0.00606219	0.0252591
383 mmu-miR-212-5p mmu-mir-212	532.463	0.494639	0.180504	2.74031	0.0061381	0.025406
324 mmu-miR-196a-2-3p mmu-mir-196a-2	58.545	1.02309	0.375245	2.72645	0.00640188	0.0261515
811 mmu-miR-409-5p mmu-mir-409	211.589	0.722155	0.26479	2.72728	0.00638597	0.0261515
97 mmu-miR-127-5p mmu-mir-127	1484.56	0.711625	0.263844	2.69714	0.0069937	0.0273192
473 mmu-miR-297a-5p mmu-mir-297a-2	273.705	-0.577894	0.214216	-2.69772	0.00698165	0.0273192
474 mmu-miR-297a-5p mmu-mir-297a-3	273.705	-0.577894	0.214216	-2.69772	0.00698165	0.0273192
476 mmu-miR-297a-5p mmu-mir-297a-4	273.705	-0.577894	0.214216	-2.69772	0.00698165	0.0273192
786 mmu-miR-378d mmu-mir-378d	1415.97	-0.575147	0.212671	-2.7044	0.00684282	0.0273192
875 mmu-miR-466b-3p mmu-mir-466b-3	442.818	-0.500701	0.185288	-2.70229	0.00688635	0.0273192
2044 mmu-miR-92a-3p mmu-mir-92a-2	551.202	-0.525637	0.194553	-2.70177	0.00689722	0.0273192
728 mmu-miR-34a-5p mmu-mir-34a	4481.12	0.448762	0.167332	2.68186	0.00732134	0.0284213
869 mmu-miR-466a-3p mmu-mir-466a	647.338	-0.498146	0.187303	-2.65958	0.00782385	0.0301846
369 mmu-miR-206-3p mmu-mir-206	35309.4	-0.473439	0.178352	-2.65452	0.00794204	0.0304526
604 mmu-miR-30b-5p mmu-mir-30b	612.566	0.545181	0.20574	2.64986	0.00805251	0.0306879
1426 mmu-miR-694 mmu-mir-694	46.2196	0.960485	0.362955	2.64629	0.00813794	0.0308255
1730 mmu-miR-708-3p mmu-mir-708	33.5619	-1.17846	0.44675	-2.63785	0.00834339	0.0314134
186 mmu-miR-15b-5p mmu-mir-15b	1148.45	-0.777703	0.296	-2.62737	0.00860472	0.0322033
518 mmu-miR-3061-5p mmu-mir-3061	33.011	1.04288	0.398098	2.61966	0.00880166	0.0327443
910 mmu-miR-466i-5p mmu-mir-466i	111.097	-0.744907	0.284639	-2.61702	0.00887011	0.0328037
758 mmu-miR-365-1-5p mmu-mir-365-1	160.486	-0.752417	0.288756	-2.60572	0.00916803	0.033706
380 mmu-miR-210-3p mmu-mir-210	29700.9	0.348183	0.134418	2.5903	0.00958924	0.0350484
1331 mmu-miR-6896-5p mmu-mir-6896	25.515	1.20141	0.465126	2.58298	0.00979511	0.0355927
661 mmu-miR-329-5p mmu-mir-329	115.296	0.887731	0.345013	2.57303	0.0100812	0.0364204
689 mmu-miR-344b-3p mmu-mir-344b	348.158	0.504508	0.196743	2.5643	0.0103384	0.0371349
1302 mmu-miR-672-5p mmu-mir-672	324.283	-0.805405	0.31627	-2.54657	0.0108787	0.0388526
846 mmu-miR-450b-3p mmu-mir-450b	33.4837	-1.08847	0.428861	-2.53804	0.0111475	0.0395862
969 mmu-miR-486a-3p mmu-mir-486a	68.7445	-0.96132	0.383217	-2.50855	0.0121226	0.0428059
968 mmu-miR-486a-5p mmu-mir-486a	439.921	-0.614214	0.245297	-2.50396	0.0122812	0.0431223
970 mmu-miR-486b-5p mmu-mir-486b	438.323	-0.611627	0.244822	-2.49825	0.0124809	0.0435784
2056 mmu-miR-98-5p mmu-mir-98	7989.26	0.328365	0.132496	2.4783	0.0132009	0.0458365
23 mmu-let-7j mmu-let-7j	103778	0.439301	0.178053	2.46725	0.0136156	0.0470153
188 mmu-miR-16-5p mmu-mir-16-1	11423.9	-0.560836	0.227511	-2.46509	0.0136978	0.0470393
190 mmu-miR-16-5p mmu-mir-16-2	11555.9	-0.558282	0.227207	-2.45715	0.0140045	0.0478295
920 mmu-miR-466n-3p mmu-mir-466n	22.084	-1.11979	0.45759	-2.44714	0.0143995	0.0487909
923 mmu-miR-466p-5p mmu-mir-466p	52.0642	-0.861366	0.352142	-2.44607	0.0144421	0.0487909
307 mmu-miR-195a-3p mmu-mir-195a	217.027	-0.566457	0.23478	-2.41272	0.0158341	0.0532058
2041 mmu-miR-92a-3p mmu-mir-92a-1	9634.43	-0.391362	0.164832	-2.3743	0.0175821	0.0587638
128 mmu-miR-134-5p mmu-mir-134	10928.5	0.444133	0.187232	2.3721	0.0176873	0.058801
402 mmu-miR-218-5p mmu-mir-218-2	1990.29	0.419891	0.178458	2.35288	0.0186284	0.0614959
767 mmu-miR-370-3p mmu-mir-370	562.71	0.481218	0.204638	2.35156	0.0186948	0.0614959
400 mmu-miR-218-5p mmu-mir-218-1	1914.39	0.406924	0.174438	2.33278	0.0196597	0.064211
774 mmu-miR-376a-5p mmu-mir-376a	223.646	0.684172	0.293444	2.33153	0.0197256	0.064211
414 mmu-miR-21a-3p mmu-mir-21a	2436.69	-0.512744	0.22131	-2.31686	0.0205113	0.0664227
177 mmu-miR-152-3p mmu-mir-152	268093	-0.312834	0.135828	-2.30316	0.0212698	0.0668385
926 mmu-miR-467a-5p mmu-mir-467a-1	1542.57	-0.384848	0.168004	-2.29071	0.0219804	0.0668385
928 mmu-miR-467a-5p mmu-mir-467a-10	1542.57	-0.384848	0.168004	-2.29071	0.0219804	0.0668385
930 mmu-miR-467a-5p mmu-mir-467a-2	1542.57	-0.384848	0.168004	-2.29071	0.0219804	0.0668385
932 mmu-miR-467a-5p mmu-mir-467a-3	1542.57	-0.384848	0.168004	-2.29071	0.0219804	0.0668385
934 mmu-miR-467a-5p mmu-mir-467a-4	1542.57	-0.384848	0.168004	-2.29071	0.0219804	0.0668385
936 mmu-miR-467a-5p mmu-mir-467a-5	1542.57	-0.384848	0.168004	-2.29071	0.0219804	0.0668385
938 mmu-miR-467a-5p mmu-mir-467a-6	1542.57	-0.384848	0.168004	-2.29071	0.0219804	0.0668385
940 mmu-miR-467a-5p mmu-mir-467a-7	1542.57	-0.384848	0.168004	-2.29071	0.0219804	0.0668385
942 mmu-miR-467a-5p mmu-mir-467a-8	1542.57	-0.384848	0.168004	-2.29071	0.0219804	0.0668385
944 mmu-miR-467a-5p mmu-mir-467a-9	1542.57	-0.384848	0.168004	-2.29071	0.0219804	0.0668385
946 mmu-miR-467b-5p mmu-mir-467b	1542.57	-0.384848	0.168004	-2.29071	0.0219804	0.0668385
1960 mmu-miR-7688-5p mmu-mir-7688	142.701	-0.965465	0.421628	-2.28985	0.02203	0.0668385
676 mmu-miR-339-3p mmu-mir-339	261.439	-0.514632	0.225308	-2.28412	0.0223645	0.067201
2059 mmu-miR-99a-3p mmu-mir-99a	450.941	-0.410546	0.179719	-2.28438	0.0223489	0.067201
9 mmu-let-7c-5p mmu-let-7c-2	2.74204e+06	0.130404	0.0575472	2.26604	0.0234492	0.0689192
493 mmu-miR-29b-2-5p mmu-mir-29b-2	48.489	0.834866	0.369632	2.25864	0.0239056	0.0689192
870 mmu-miR-466b-5p mmu-mir-466b-1	58.3098	-0.738487	0.32727	-2.2565	0.024039	0.0689192
874 mmu-miR-466b-5p mmu-mir-466b-3	58.3098	-0.738487	0.32727	-2.2565	0.024039	0.0689192
876 mmu-miR-466b-5p mmu-mir-466b-4	58.3098	-0.738487	0.32727	-2.2565	0.024039	0.0689192
878 mmu-miR-466b-5p mmu-mir-466b-5	58.3098	-0.738487	0.32727	-2.2565	0.024039	0.0689192
880 mmu-miR-466b-5p mmu-mir-466b-6	58.3098	-0.738487	0.32727	-2.2565	0.024039	0.0689192
882 mmu-miR-466b-5p mmu-mir-466b-7	58.3098	-0.738487	0.32727	-2.2565	0.024039	0.0689192
907 mmu-miR-466g mmu-mir-466g	51.2299	-0.824791	0.365153	-2.25875	0.0238987	0.0689192
921 mmu-miR-466o-5p mmu-mir-466o	58.3098	-0.738487	0.32727	-2.2565	0.024039	0.0689192
1237 mmu-miR-668-3p mmu-mir-668	131.906	0.589022	0.26218	2.24663	0.0246637	0.0703872
1116 mmu-miR-6238 mmu-mir-6238	85.7154	-1.32466	0.591571	-2.23923	0.025141	0.0714233
77 mmu-miR-1247-5p mmu-mir-1247	2373.91	-1.20446	0.542052	-2.22204	0.0262804	0.0743224
994 mmu-miR-499-5p mmu-mir-499	21.4069	1.00908	0.46181	2.18507	0.028884	0.0813176
985 mmu-miR-494-3p mmu-mir-494	1113.42	0.656065	0.301776	2.17401	0.0297043	0.083252
663 mmu-miR-33-5p mmu-mir-33	159.624	-0.621833	0.289696	-2.1465	0.0318331	0.0884254
1229 mmu-miR-664-3p mmu-mir-664	45.0664	0.795425	0.370406	2.14744	0.0317583	0.0884254
171 mmu-miR-149-3p mmu-mir-149	81.657	-0.74163	0.346463	-2.14058	0.0323082	0.089348
200 mmu-miR-181b-1-3p mmu-mir-181b-1	36.6353	-0.817282	0.382704	-2.13555	0.0327163	0.0900779
1942 mmu-miR-7679-5p mmu-mir-7679	21.677	-0.933329	0.439228	-2.12493	0.0335925	0.0920847
886 mmu-miR-466c-5p mmu-mir-466c-1	84.3872	-0.682585	0.322433	-2.11698	0.0342614	0.0922599
888 mmu-miR-466c-5p mmu-mir-466c-2	84.3872	-0.682585	0.322433	-2.11698	0.0342614	0.0922599
890 mmu-miR-466c-5p mmu-mir-466c-3	84.3872	-0.682585	0.322433	-2.11698	0.0342614	0.0922599
893 mmu-miR-466d-3p mmu-mir-466d	533.596	-0.449993	0.212648	-2.11614	0.0343326	0.0922599
1304 mmu-miR-673-5p mmu-mir-673	153.83	0.620358	0.293256	2.11542	0.0343945	0.0922599
807 mmu-miR-3968 mmu-mir-3968	954.95	0.37394	0.177299	2.10909	0.0349364	0.0929304
823 mmu-miR-425-5p mmu-mir-425	4048.78	0.380934	0.180621	2.10903	0.0349418	0.0929304
100 mmu-miR-128-3p mmu-mir-128-1	861.59	0.432601	0.205352	2.10663	0.0351493	0.0930862
28 mmu-miR-101a-3p mmu-mir-101a	46346.2	-0.42185	0.201581	-2.0927	0.0363756	0.0959273
144 mmu-miR-139-5p mmu-mir-139	482.409	0.615854	0.298644	2.06217	0.0391917	0.0971003
276 mmu-miR-193b-5p mmu-mir-193b	721.618	-0.380646	0.183123	-2.07864	0.0376505	0.0971003
293 mmu-miR-1948-3p mmu-mir-1948	62.8861	0.9564	0.459474	2.08151	0.037387	0.0971003
828 mmu-miR-431-3p mmu-mir-431	49.1089	0.764485	0.369585	2.0685	0.0385933	0.0971003
1238 mmu-miR-669a-5p mmu-mir-669a-1	195.444	-0.47511	0.231073	-2.05611	0.0397723	0.0971003
1240 mmu-miR-669a-5p mmu-mir-669a-10	195.444	-0.47511	0.231073	-2.05611	0.0397723	0.0971003
1242 mmu-miR-669a-5p mmu-mir-669a-11	195.444	-0.47511	0.231073	-2.05611	0.0397723	0.0971003
1244 mmu-miR-669a-5p mmu-mir-669a-12	195.444	-0.47511	0.231073	-2.05611	0.0397723	0.0971003
1246 mmu-miR-669a-5p mmu-mir-669a-2	195.444	-0.47511	0.231073	-2.05611	0.0397723	0.0971003
1248 mmu-miR-669a-5p mmu-mir-669a-3	195.444	-0.47511	0.231073	-2.05611	0.0397723	0.0971003
1250 mmu-miR-669a-5p mmu-mir-669a-4	195.444	-0.47511	0.231073	-2.05611	0.0397723	0.0971003
1252 mmu-miR-669a-5p mmu-mir-669a-5	195.444	-0.47511	0.231073	-2.05611	0.0397723	0.0971003
1254 mmu-miR-669a-5p mmu-mir-669a-6	195.444	-0.47511	0.231073	-2.05611	0.0397723	0.0971003
1256 mmu-miR-669a-5p mmu-mir-669a-7	195.444	-0.47511	0.231073	-2.05611	0.0397723	0.0971003
1258 mmu-miR-669a-5p mmu-mir-669a-8	195.444	-0.47511	0.231073	-2.05611	0.0397723	0.0971003
1260 mmu-miR-669a-5p mmu-mir-669a-9	195.444	-0.47511	0.231073	-2.05611	0.0397723	0.0971003
1292 mmu-miR-669p-5p mmu-mir-669p-1	195.444	-0.47511	0.231073	-2.05611	0.0397723	0.0971003
1294 mmu-miR-669p-5p mmu-mir-669p-2	195.444	-0.47511	0.231073	-2.05611	0.0397723	0.0971003
1557 mmu-miR-700-3p mmu-mir-700	217.704	0.555385	0.268964	2.06491	0.0389318	0.0971003
1050 mmu-miR-532-5p mmu-mir-532	1778.93	0.347987	0.169426	2.05392	0.0399838	0.097237
1215 mmu-miR-653-5p mmu-mir-653	155.263	0.613084	0.299539	2.04676	0.040682	0.0985513
347 mmu-miR-1a-3p mmu-mir-1a-1	16887.7	-0.376424	0.18565	-2.0276	0.0426011	0.102527
348 mmu-miR-1a-3p mmu-mir-1a-2	16889.4	-0.376451	0.185708	-2.02711	0.0426512	0.102527
150 mmu-miR-142a-5p mmu-mir-142a	56.0468	0.957234	0.477155	2.00613	0.0448428	0.107382
908 mmu-miR-466h-5p mmu-mir-466h	82.3949	-0.609769	0.305969	-1.99291	0.0462714	0.11038
159 mmu-miR-145b mmu-mir-145b	55.8234	0.873292	0.439	1.98927	0.0466709	0.11091
342 mmu-miR-19b-3p mmu-mir-19b-1	507.551	-0.363471	0.183473	-1.98106	0.0475849	0.112654
345 mmu-miR-19b-3p mmu-mir-19b-2	508.655	-0.361212	0.183722	-1.96608	0.0492896	0.116249
651 mmu-miR-323-3p mmu-mir-323	54.5765	0.684075	0.34834	1.96382	0.0495513	0.116427
42 mmu-miR-107-3p mmu-mir-107	1682.86	-0.482467	0.246481	-1.95742	0.0502982	0.117739
490 mmu-miR-29b-1-5p mmu-mir-29b-1	1391.74	0.357774	0.183899	1.9455	0.0517153	0.120605
1511 mmu-miR-6978-3p mmu-mir-6978	26.7441	0.804209	0.414326	1.94101	0.0522574	0.121416
137 mmu-miR-136-3p mmu-mir-136	532.398	0.503326	0.259617	1.93872	0.0525348	0.121608
892 mmu-miR-466d-5p mmu-mir-466d	60.9483	-0.636398	0.328929	-1.93476	0.0530201	0.121829
919 mmu-miR-466n-5p mmu-mir-466n	60.9483	-0.636398	0.328929	-1.93476	0.0530201	0.121829
441 mmu-miR-26b-5p mmu-mir-26b	7033.21	-0.318546	0.165256	-1.92759	0.0539065	0.12322
2046 mmu-miR-92b-3p mmu-mir-92b	309.64	-0.562732	0.292074	-1.92668	0.0540198	0.12322
510 mmu-miR-3057-5p mmu-mir-3057	694.33	0.317009	0.165315	1.91761	0.0551608	0.125365
124 mmu-miR-133a-3p mmu-mir-133a-2	36.6169	-0.721855	0.376829	-1.91561	0.0554152	0.125487
413 mmu-miR-21a-5p mmu-mir-21a	4.0357e+06	0.154392	0.0809306	1.90771	0.0564286	0.127321
776 mmu-miR-376b-5p mmu-mir-376b	192.97	0.577104	0.303427	1.90195	0.0571777	0.128547
1275 mmu-miR-669f-3p mmu-mir-669f	62.0664	-0.630941	0.332171	-1.89945	0.0575058	0.128821
1234 mmu-miR-667-5p mmu-mir-667	119.368	0.616532	0.328575	1.87638	0.0606031	0.135275
375 mmu-miR-20a-5p mmu-mir-20a	12247.4	-0.348566	0.186779	-1.86619	0.0620148	0.136594
437 mmu-miR-26a-5p mmu-mir-26a-1	36517.2	-0.271927	0.145864	-1.86425	0.0622868	0.136594
439 mmu-miR-26a-5p mmu-mir-26a-2	36577.3	-0.27193	0.145799	-1.8651	0.0621669	0.136594
710 mmu-miR-345-3p mmu-mir-345	2731.08	0.278843	0.149344	1.86712	0.0618847	0.136594
830 mmu-miR-433-5p mmu-mir-433	28.1718	0.889704	0.47708	1.86489	0.0621962	0.136594
271 mmu-miR-1934-3p mmu-mir-1934	76.7257	-0.560736	0.302063	-1.85635	0.0634036	0.138557
722 mmu-miR-3473e mmu-mir-3473e	30.083	-0.761489	0.410785	-1.85374	0.0637759	0.138885
1273 mmu-miR-669e-3p mmu-mir-669e	23.9965	-0.818125	0.443229	-1.84583	0.064917	0.140879
122 mmu-miR-133a-3p mmu-mir-133a-1	36.1955	-0.696141	0.378436	-1.83952	0.0658389	0.142385
101 mmu-miR-128-3p mmu-mir-128-2	752.37	0.359584	0.195647	1.83793	0.0660731	0.142399
120 mmu-miR-132-3p mmu-mir-132	17644	0.264907	0.144412	1.83439	0.0665965	0.143034
765 mmu-miR-369-3p mmu-mir-369	970.666	0.518048	0.283824	1.82524	0.0679642	0.145471
533 mmu-miR-3068-3p mmu-mir-3068	384.15	0.384715	0.212027	1.81446	0.0696065	0.147973
1860 mmu-miR-744-5p mmu-mir-744	23626.3	-0.280151	0.154272	-1.81595	0.0693785	0.147973
304 mmu-miR-1957b mmu-mir-1957b	26.187	-0.749949	0.4145	-1.80928	0.070407	0.148163
644 mmu-miR-32-5p mmu-mir-32	128.569	-0.515914	0.284856	-1.81114	0.0701191	0.148163
903 mmu-miR-466f-3p mmu-mir-466f-3	49.6183	-0.684955	0.378261	-1.8108	0.0701718	0.148163
194 mmu-miR-17-3p mmu-mir-17	881.404	-0.455072	0.25209	-1.80519	0.0710442	0.149002
215 mmu-miR-1843a-5p mmu-mir-1843a	2837.75	0.328929	0.183677	1.7908	0.073326	0.153273
1262 mmu-miR-669b-5p mmu-mir-669b	74.3145	-0.545568	0.306553	-1.77968	0.0751276	0.156516
719 mmu-miR-3473b mmu-mir-3473b	64.8088	-0.6329	0.356993	-1.77286	0.0762514	0.157805
989 mmu-miR-496a-3p mmu-mir-496a	24.6267	0.775944	0.437653	1.77297	0.0762345	0.157805
2061 mmu-miR-99b-3p mmu-mir-99b	1440.49	0.289733	0.163794	1.76889	0.0769123	0.158648
1600 mmu-miR-702-5p mmu-mir-702	30.3956	-0.755699	0.429519	-1.75941	0.078508	0.161406
216 mmu-miR-1843a-3p mmu-mir-1843a	510.067	0.358258	0.205228	1.74566	0.0808698	0.165717
117 mmu-miR-130b-3p mmu-mir-130b	275.791	0.380245	0.21819	1.74273	0.0813812	0.16622
39 mmu-miR-106b-5p mmu-mir-106b	9095.82	-0.227183	0.13098	-1.73448	0.0828331	0.168634
237 mmu-miR-18a-5p mmu-mir-18a	1069.53	-0.379929	0.219312	-1.73237	0.0832075	0.168846
7 mmu-let-7c-5p mmu-let-7c-1	2.79823e+06	0.0998223	0.0576747	1.73078	0.0834909	0.168873
1101 mmu-miR-574-5p mmu-mir-574	4271.05	-0.451915	0.2635	-1.71505	0.0863358	0.173504
1232 mmu-miR-666-5p mmu-mir-666	109.357	0.548594	0.319746	1.71572	0.0862138	0.173504
1968 mmu-miR-7a-5p mmu-mir-7a-2	7354.54	-0.419278	0.246328	-1.70211	0.0887341	0.177753
1966 mmu-miR-7a-5p mmu-mir-7a-1	7415.27	-0.416615	0.245329	-1.69819	0.0894718	0.178658
386 mmu-miR-2137 mmu-mir-2137	1432.32	-1.00069	0.591245	-1.69251	0.0905489	0.179687
1223 mmu-miR-6540-5p mmu-mir-6540	45.5362	-0.754666	0.445904	-1.69244	0.0905621	0.179687
1266 mmu-miR-669d-5p mmu-mir-669d	75.6457	-0.576979	0.341894	-1.6876	0.0914886	0.18038
1269 mmu-miR-669d-5p mmu-mir-669d-2	75.6457	-0.576979	0.341894	-1.6876	0.0914886	0.18038
434 mmu-miR-24-2-5p mmu-mir-24-2	3510.8	0.319616	0.193357	1.65298	0.0983343	0.192902
790 mmu-miR-380-3p mmu-mir-380	39.1959	0.630807	0.381757	1.65238	0.0984571	0.192902
485 mmu-miR-299a-3p mmu-mir-299a	489.245	0.469041	0.288149	1.62777	0.103573	0.20222
1277 mmu-miR-669h-5p mmu-mir-669h	42.4522	-0.665188	0.408989	-1.62642	0.10386	0.20222
494 mmu-miR-29c-5p mmu-mir-29c	31.4556	0.645834	0.404026	1.5985	0.109932	0.213378
652 mmu-miR-324-5p mmu-mir-324	401.682	0.366568	0.229734	1.59562	0.110574	0.213958
552 mmu-miR-3075-5p mmu-mir-3075	56.0385	0.584777	0.368578	1.58658	0.112608	0.215385
570 mmu-miR-3084-5p mmu-mir-3084-1	40.2451	0.630687	0.397313	1.58738	0.112426	0.215385
572 mmu-miR-3084-5p mmu-mir-3084-2	40.2451	0.630687	0.397313	1.58738	0.112426	0.215385
794 mmu-miR-382-3p mmu-mir-382	227.103	0.459384	0.289609	1.58622	0.112689	0.215385
333 mmu-miR-1983 mmu-mir-1983	70.3644	0.558721	0.356808	1.56589	0.117375	0.223656
30 mmu-miR-101b-3p mmu-mir-101b	85896.3	0.249386	0.162411	1.53553	0.124654	0.236806
1274 mmu-miR-669f-5p mmu-mir-669f	33.634	-0.614844	0.401311	-1.53209	0.125501	0.237691
275 mmu-miR-193a-3p mmu-mir-193a	171.628	0.577228	0.377371	1.5296	0.126115	0.238132
221 mmu-miR-186-5p mmu-mir-186	11104.1	0.195334	0.127948	1.52667	0.126842	0.238784
1318 mmu-miR-679-3p mmu-mir-679	77.4088	0.484306	0.318603	1.52009	0.128488	0.241156
224 mmu-miR-187-3p mmu-mir-187	134.624	0.390097	0.259922	1.50082	0.133401	0.248883
1867 mmu-miR-760-3p mmu-mir-760	83.0273	0.456003	0.303556	1.5022	0.133045	0.248883
330 mmu-miR-1981-3p mmu-mir-1981	116.221	0.433922	0.294495	1.47345	0.14063	0.260968
1011 mmu-miR-5100 mmu-mir-5100	43.4832	0.643547	0.436855	1.47314	0.140714	0.260968
48 mmu-miR-1188-5p mmu-mir-1188	86.1819	0.449606	0.306261	1.46805	0.142091	0.262743
167 mmu-miR-148a-3p mmu-mir-148a	267660	-0.229576	0.157116	-1.46119	0.143964	0.26542
2050 mmu-miR-96-5p mmu-mir-96	113.869	0.460432	0.315585	1.45898	0.144571	0.265755
1283 mmu-miR-669l-5p mmu-mir-669l	194.804	-0.414798	0.286186	-1.4494	0.147227	0.269844
384 mmu-miR-212-3p mmu-mir-212	284.273	0.405359	0.280233	1.44651	0.148035	0.270532
415 mmu-miR-21b mmu-mir-21b	53.4731	0.581367	0.402722	1.44359	0.148854	0.271235
827 mmu-miR-431-5p mmu-mir-431	71.8453	0.508975	0.360991	1.40994	0.158557	0.288077
444 mmu-miR-27a-3p mmu-mir-27a	43429.6	0.202455	0.144237	1.40363	0.16043	0.290635
139 mmu-miR-137-3p mmu-mir-137	37.4438	0.568833	0.408684	1.39187	0.163963	0.296176
181 mmu-miR-154-3p mmu-mir-154	36.5488	0.560439	0.40416	1.38668	0.165541	0.298164
195 mmu-miR-181a-5p mmu-mir-181a-1	68591.8	0.204241	0.147705	1.38277	0.166737	0.298665
197 mmu-miR-181a-5p mmu-mir-181a-2	68589.6	0.204191	0.1477	1.38247	0.166829	0.298665
1317 mmu-miR-679-5p mmu-mir-679	127.821	0.406976	0.294678	1.38109	0.167252	0.298665
609 mmu-miR-30c-2-3p mmu-mir-30c-2	2384.69	-0.248786	0.180466	-1.37858	0.168025	0.29919
52 mmu-miR-1191b-5p mmu-mir-1191b	44.2833	0.494772	0.360123	1.3739	0.169473	0.300911
157 mmu-miR-145a-5p mmu-mir-145a	2796	0.688047	0.501887	1.37092	0.170399	0.301699
112 mmu-miR-1306-5p mmu-mir-1306	40.7694	-0.527401	0.390442	-1.35078	0.176766	0.3086
158 mmu-miR-145a-3p mmu-mir-145a	8581.73	-0.191946	0.141871	-1.35296	0.176068	0.3086
389 mmu-miR-214-3p mmu-mir-214	11347.9	-0.301742	0.223196	-1.35192	0.176402	0.3086
775 mmu-miR-376a-3p mmu-mir-376a	300.439	0.316512	0.233737	1.35414	0.175691	0.3086
795 mmu-miR-383-5p mmu-mir-383	37.298	0.513586	0.380212	1.35079	0.176764	0.3086
624 mmu-miR-3102-3p mmu-mir-3102	65.2777	0.520862	0.386117	1.34898	0.177345	0.308748
189 mmu-miR-16-1-3p mmu-mir-16-1	324.028	-0.260042	0.193091	-1.34674	0.178065	0.309141
212 mmu-miR-1839-3p mmu-mir-1839	36.0864	0.510707	0.382464	1.33531	0.181776	0.313432
680 mmu-miR-341-3p mmu-mir-341	425.855	0.299816	0.225182	1.33144	0.183045	0.313432
983 mmu-miR-493-3p mmu-mir-493	24.5031	0.567836	0.426165	1.33243	0.182718	0.313432
1214 mmu-miR-652-3p mmu-mir-652	5228.92	0.241538	0.181142	1.33342	0.182395	0.313432
1958 mmu-miR-7687-5p mmu-mir-7687	39.5244	-0.56377	0.422563	-1.33417	0.182149	0.313432
2060 mmu-miR-99b-5p mmu-mir-99b	375362	0.170712	0.129618	1.31704	0.187827	0.320742
255 mmu-miR-191-3p mmu-mir-191	261.106	0.273767	0.20958	1.30627	0.191462	0.32606
1751 mmu-miR-709 mmu-mir-709	44.6548	-0.585335	0.450562	-1.29912	0.193903	0.329318
300 mmu-miR-1955-5p mmu-mir-1955	32.4898	-0.541251	0.419344	-1.29071	0.196805	0.333219
418 mmu-miR-22-3p mmu-mir-22	93179.4	0.173406	0.134497	1.28929	0.197299	0.333219
872 mmu-miR-466b-5p mmu-mir-466b-2	36.6293	-0.494204	0.383744	-1.28785	0.197799	0.333219
27 mmu-miR-101a-5p mmu-mir-101a	52.5439	-0.450339	0.35179	-1.28014	0.200497	0.336857
417 mmu-miR-22-5p mmu-mir-22	683.929	0.225521	0.176775	1.27575	0.202044	0.338546
337 mmu-miR-199a-3p mmu-mir-199a-2	139502	-0.188499	0.147952	-1.27405	0.202645	0.338645
1299 mmu-miR-671-3p mmu-mir-671	239.061	-0.338412	0.267815	-1.2636	0.206372	0.343954
733 mmu-miR-34c-3p mmu-mir-34c	1041.51	0.274048	0.217919	1.25757	0.208547	0.346654
6 mmu-let-7b-3p mmu-let-7b	104.828	-0.3674	0.294908	-1.24581	0.212834	0.352842
991 mmu-miR-497a-5p mmu-mir-497a	1508.03	-0.265983	0.214203	-1.24174	0.214334	0.354388
478 mmu-miR-297b-5p mmu-mir-297b	79.1324	-0.390426	0.316555	-1.23336	0.217442	0.358579
1055 mmu-miR-540-3p mmu-mir-540	444.037	0.238659	0.194059	1.22983	0.218762	0.359806
636 mmu-miR-3109-3p mmu-mir-3109	24.9235	0.53132	0.435219	1.22081	0.222158	0.363916
1041 mmu-miR-5130 mmu-mir-5130	71.8755	-0.72074	0.590719	-1.2201	0.222425	0.363916
335 mmu-miR-199a-3p mmu-mir-199a-1	135455	-0.182903	0.151366	-1.20835	0.226914	0.369067
339 mmu-miR-199b-3p mmu-mir-199b	135472	-0.182844	0.151332	-1.20823	0.226958	0.369067
1052 mmu-miR-539-5p mmu-mir-539	112.67	0.345819	0.286458	1.20723	0.227345	0.369067
677 mmu-miR-340-5p mmu-mir-340	2035.17	-0.243117	0.203207	-1.1964	0.23154	0.373935
764 mmu-miR-369-5p mmu-mir-369	61.0971	0.384324	0.320848	1.19784	0.23098	0.373935
357 mmu-miR-200c-3p mmu-mir-200c	104.662	0.317748	0.267877	1.18617	0.235554	0.379437
488 mmu-miR-29a-5p mmu-mir-29a	2373.94	0.189548	0.164644	1.15126	0.249624	0.401067
231 mmu-miR-1895 mmu-mir-1895	248.053	-0.333556	0.291816	-1.14304	0.253024	0.405487
617 mmu-miR-3100-5p mmu-mir-3100	28.3854	0.476047	0.418666	1.13706	0.255515	0.408432
2042 mmu-miR-92a-1-5p mmu-mir-92a-1	86.2858	-0.390203	0.344009	-1.13428	0.256676	0.409242
442 mmu-miR-26b-3p mmu-mir-26b	50.7053	-0.411953	0.363869	-1.13215	0.257573	0.409626
1228 mmu-miR-664-5p mmu-mir-664	1982.48	0.176033	0.156197	1.12699	0.259747	0.412035
613 mmu-miR-30e-3p mmu-mir-30e	8466.7	-0.137639	0.124308	-1.10725	0.268187	0.424346
567 mmu-miR-3082-3p mmu-mir-3082	38.8513	0.406465	0.37353	1.08817	0.276519	0.436425
1036 mmu-miR-5126 mmu-mir-5126	1321.89	-0.637141	0.591134	-1.07783	0.281111	0.442555
1290 mmu-miR-669o-5p mmu-mir-669o	92.7068	-0.33413	0.311032	-1.07426	0.282705	0.443946
22 mmu-let-7i-3p mmu-let-7i	284.582	0.212505	0.198949	1.06814	0.285458	0.446027
836 mmu-miR-449a-5p mmu-mir-449a	78.6748	0.331827	0.310439	1.0689	0.285116	0.446027
16 mmu-let-7f-1-3p mmu-let-7f-1	35.0463	-0.416798	0.392932	-1.06074	0.288808	0.446153
31 mmu-miR-101c mmu-mir-101c	881.099	-0.292073	0.274383	-1.06447	0.287116	0.446153
254 mmu-miR-191-5p mmu-mir-191	171496	-0.131175	0.123501	-1.06214	0.288174	0.446153
986 mmu-miR-495-5p mmu-mir-495	32.5461	0.47568	0.447945	1.06192	0.288274	0.446153
1051 mmu-miR-532-3p mmu-mir-532	169.325	0.246369	0.232406	1.06008	0.289107	0.446153
992 mmu-miR-497a-3p mmu-mir-497a	46.0395	-0.445075	0.421026	-1.05712	0.290457	0.447132
136 mmu-miR-136-5p mmu-mir-136	1057.79	0.28188	0.268561	1.04959	0.293906	0.449175
519 mmu-miR-3061-3p mmu-mir-3061	31.3669	0.459118	0.436251	1.05242	0.292608	0.449175
900 mmu-miR-466f-3p mmu-mir-466f-2	35.3017	-0.441676	0.420838	-1.04952	0.29394	0.449175
196 mmu-miR-181a-1-3p mmu-mir-181a-1	711.417	-0.184845	0.177632	-1.04061	0.298059	0.453252
449 mmu-miR-28a-3p mmu-mir-28a	38138.9	0.156585	0.150475	1.04061	0.298057	0.453252
113 mmu-miR-1306-3p mmu-mir-1306	27.296	0.425943	0.409966	1.03897	0.298819	0.453305
2035 mmu-miR-9-5p mmu-mir-9-1	589.411	-0.237938	0.232804	-1.02205	0.306756	0.461982
2037 mmu-miR-9-5p mmu-mir-9-2	589.411	-0.237938	0.232804	-1.02205	0.306756	0.461982
2039 mmu-miR-9-5p mmu-mir-9-3	589.411	-0.237938	0.232804	-1.02205	0.306756	0.461982
966 mmu-miR-485-5p mmu-mir-485	846.162	0.183738	0.188463	0.974929	0.329595	0.493998
1306 mmu-miR-674-5p mmu-mir-674	841.205	0.161925	0.165883	0.976137	0.328997	0.493998
1998 mmu-miR-8112 mmu-mir-8112	39.6963	-0.37637	0.389409	-0.966516	0.333786	0.499082
278 mmu-miR-194-5p mmu-mir-194-1	2754.8	0.166688	0.172935	0.963878	0.335107	0.499861
802 mmu-miR-3963 mmu-mir-3963	363.22	-0.188016	0.197836	-0.950362	0.341928	0.508822
250 mmu-miR-190a-5p mmu-mir-190a	3835.21	-0.170893	0.181985	-0.93905	0.347705	0.514966
351 mmu-miR-1b-3p mmu-mir-1b	30.5217	0.401052	0.426472	0.940394	0.347016	0.514966
277 mmu-miR-193b-3p mmu-mir-193b	78.312	0.313406	0.334731	0.936291	0.349123	0.515217
379 mmu-miR-210-5p mmu-mir-210	1557.32	0.257386	0.275128	0.935514	0.349523	0.515217
781 mmu-miR-377-3p mmu-mir-377	51.7386	0.351902	0.37758	0.931994	0.35134	0.516676
571 mmu-miR-3084-3p mmu-mir-3084-1	26.403	0.398786	0.429479	0.928533	0.353131	0.516697
573 mmu-miR-3084-3p mmu-mir-3084-2	26.403	0.398786	0.429479	0.928533	0.353131	0.516697
2058 mmu-miR-99a-5p mmu-mir-99a	31458.8	-0.129112	0.139252	-0.927177	0.353834	0.516697
1 mmu-let-7a-5p mmu-let-7a-1	898574	0.0857032	0.093783	0.913845	0.360798	0.522762
115 mmu-miR-130a-3p mmu-mir-130a	10538.1	-0.141299	0.154792	-0.912828	0.361333	0.522762
731 mmu-miR-34b-3p mmu-mir-34b	578.68	0.232545	0.254255	0.914613	0.360395	0.522762
2047 mmu-miR-93-5p mmu-mir-93	49238.7	-0.121332	0.132303	-0.917078	0.359102	0.522762
849 mmu-miR-452-5p mmu-mir-452	65.8663	0.304625	0.334588	0.91045	0.362585	0.523362
280 mmu-miR-194-5p mmu-mir-194-2	3091.92	0.155599	0.172754	0.900695	0.36775	0.52944
1556 mmu-miR-700-5p mmu-mir-700	24.1881	0.386991	0.430322	0.899305	0.36849	0.52944
220 mmu-miR-185-3p mmu-mir-185	127.825	0.23233	0.259992	0.893605	0.371533	0.532588
668 mmu-miR-331-3p mmu-mir-331	135.069	0.219596	0.246684	0.890188	0.373365	0.533989
713 mmu-miR-3470a mmu-mir-3470a	37.085	-0.352283	0.396676	-0.888088	0.374493	0.53438
429 mmu-miR-23b-5p mmu-mir-23b	148.155	-0.290983	0.331421	-0.877984	0.379952	0.538729
709 mmu-miR-345-5p mmu-mir-345	239.985	0.193312	0.220258	0.877662	0.380127	0.538729
1305 mmu-miR-673-3p mmu-mir-673	47.7469	0.310978	0.353304	0.880198	0.378752	0.538729
428 mmu-miR-23a-3p mmu-mir-23a	12820	0.128808	0.147139	0.875419	0.381346	0.539233
622 mmu-miR-3102-5p.2-5p mmu-mir-3102	186.679	0.25538	0.292754	0.872335	0.383026	0.540386
174 mmu-miR-151-5p mmu-mir-151	8397.8	-0.153328	0.177001	-0.866255	0.38635	0.543849
56 mmu-miR-1193-3p mmu-mir-1193	22.9583	0.378787	0.438264	0.86429	0.387428	0.544141
3 mmu-let-7a-5p mmu-let-7a-2	911580	0.0811708	0.0943025	0.860749	0.389376	0.545208
1057 mmu-miR-541-3p mmu-mir-541	89.1703	0.337491	0.39255	0.859739	0.389933	0.545208
2 mmu-let-7a-1-3p mmu-let-7a-1	370.061	-0.174282	0.207143	-0.841362	0.400145	0.558239
90 mmu-miR-125b-2-3p mmu-mir-125b-2	1964.69	-0.135017	0.161814	-0.834398	0.404057	0.561305
193 mmu-miR-17-5p mmu-mir-17	8598.98	-0.151729	0.181874	-0.834251	0.40414	0.561305
10 mmu-let-7c-2-3p mmu-let-7c-2	369.899	-0.172316	0.208087	-0.828096	0.407616	0.564878
116 mmu-miR-130b-5p mmu-mir-130b	62.5573	0.265601	0.322748	0.822938	0.410543	0.566423
665 mmu-miR-330-5p mmu-mir-330	306.077	0.201214	0.24407	0.824409	0.409707	0.566423
8 mmu-let-7c-1-3p mmu-let-7c-1	94.5618	0.234538	0.289886	0.809072	0.418474	0.575923
33 mmu-miR-103-3p mmu-mir-103-1	151690	0.150251	0.186766	0.804489	0.421115	0.575923
218 mmu-miR-1843b-3p mmu-mir-1843b	151.68	0.218736	0.271754	0.804904	0.420875	0.575923
281 mmu-miR-194-2-3p mmu-mir-194-2	110.376	-0.223308	0.277521	-0.804651	0.421021	0.575923
34 mmu-miR-103-3p mmu-mir-103-2	151954	0.14955	0.187371	0.798147	0.424785	0.579674
1010 mmu-miR-5099 mmu-mir-5099	13730.1	-0.18621	0.234074	-0.795518	0.426313	0.580491
166 mmu-miR-148a-5p mmu-mir-148a	696.783	-0.188895	0.238274	-0.792763	0.427916	0.581407
491 mmu-miR-29b-3p mmu-mir-29b-1	16700.4	0.410701	0.524737	0.78268	0.433815	0.584341
492 mmu-miR-29b-3p mmu-mir-29b-2	17208.4	0.40599	0.517604	0.784364	0.432826	0.584341
576 mmu-miR-3086-5p mmu-mir-3086	30.6486	0.314467	0.401138	0.783937	0.433077	0.584341
725 mmu-miR-3474 mmu-mir-3474	46.4811	-0.286061	0.364812	-0.784133	0.432962	0.584341
201 mmu-miR-181b-5p mmu-mir-181b-2	26163	0.093156	0.121164	0.768844	0.441986	0.594067
169 mmu-miR-148b-3p mmu-mir-148b	45022.1	-0.100681	0.132311	-0.760947	0.446689	0.597817
180 mmu-miR-154-5p mmu-mir-154	38.6836	0.292346	0.384034	0.761251	0.446507	0.597817
753 mmu-miR-362-3p mmu-mir-362	28.9392	-0.301856	0.39963	-0.75534	0.450045	0.59974
792 mmu-miR-381-3p mmu-mir-381	808.596	0.206175	0.272541	0.75649	0.449355	0.59974
199 mmu-miR-181b-5p mmu-mir-181b-1	25751.7	0.0897821	0.121226	0.740619	0.458925	0.610272
20 mmu-let-7g-3p mmu-let-7g	25.8069	-0.301753	0.412194	-0.732066	0.464128	0.615882
633 mmu-miR-3108-5p mmu-mir-3108	54.8753	0.246446	0.33813	0.728851	0.466093	0.617178
675 mmu-miR-339-5p mmu-mir-339	118.777	-0.207272	0.287341	-0.721346	0.470697	0.618037
730 mmu-miR-34b-5p mmu-mir-34b	4112.44	0.122113	0.169135	0.721983	0.470305	0.618037
1211 mmu-miR-6516-5p mmu-mir-6516	62.4978	0.28002	0.386422	0.72465	0.468667	0.618037
1897 mmu-miR-7658-5p mmu-mir-7658	41.6279	-0.289383	0.400248	-0.72301	0.469674	0.618037
322 mmu-miR-196a-1-3p mmu-mir-196a-1	40.1601	-0.266349	0.372226	-0.715558	0.474264	0.620116
673 mmu-miR-338-5p mmu-mir-338	245.154	0.218305	0.304817	0.716186	0.473877	0.620116
1038 mmu-miR-5128 mmu-mir-5128	22.2863	-0.327061	0.468596	-0.697958	0.485203	0.633094
12 mmu-let-7d-3p mmu-let-7d	2932.83	-0.316292	0.456773	-0.692448	0.488656	0.634376
19 mmu-let-7g-5p mmu-let-7g	82795.4	0.0841028	0.121903	0.689918	0.490246	0.634376
610 mmu-miR-30d-5p mmu-mir-30d	143010	-0.087094	0.125735	-0.692678	0.488512	0.634376
1646 mmu-miR-7040-5p mmu-mir-7040	25.2972	0.33127	0.479821	0.690402	0.489941	0.634376
262 mmu-miR-1929-5p mmu-mir-1929	46.1546	-0.243284	0.355918	-0.683539	0.494266	0.638257
1061 mmu-miR-543-3p mmu-mir-543	53.5909	0.235833	0.346023	0.681554	0.495521	0.638558
46 mmu-miR-10b-3p mmu-mir-10b	28.9922	0.285068	0.422414	0.674856	0.499767	0.642704
1314 mmu-miR-677-5p mmu-mir-677	21.6829	0.292921	0.438323	0.668276	0.503957	0.646762
1015 mmu-miR-5106 mmu-mir-5106	32.4623	-0.282578	0.429398	-0.65808	0.510487	0.652463
1861 mmu-miR-744-3p mmu-mir-744	129.146	0.173171	0.262798	0.658952	0.509927	0.652463
605 mmu-miR-30b-3p mmu-mir-30b	423.183	-0.122835	0.188926	-0.650177	0.515578	0.657585
820 mmu-miR-421-3p mmu-mir-421	203.88	-0.231654	0.357162	-0.648597	0.516599	0.657585
451 mmu-miR-28c mmu-mir-28c	532.602	0.121853	0.188867	0.645181	0.51881	0.659058
285 mmu-miR-1943-5p mmu-mir-1943	437.328	0.126163	0.202657	0.622544	0.533585	0.676451
416 mmu-miR-21c mmu-mir-21c	49.6999	0.234342	0.385532	0.607841	0.543293	0.685976
2048 mmu-miR-93-3p mmu-mir-93	24.5719	-0.259097	0.425849	-0.608426	0.542905	0.685976
749 mmu-miR-361-3p mmu-mir-361	226.43	-0.125946	0.209217	-0.601987	0.547183	0.689495
15 mmu-let-7f-5p mmu-let-7f-1	627143	-0.0831811	0.139872	-0.594694	0.552048	0.694226
746 mmu-miR-3572-5p mmu-mir-3572	42.1799	-0.220043	0.37186	-0.591736	0.554027	0.695315
824 mmu-miR-425-3p mmu-mir-425	526.486	0.11322	0.19619	0.577095	0.563875	0.706257
119 mmu-miR-132-5p mmu-mir-132	297.276	0.118947	0.208847	0.56954	0.568989	0.710435
1431 mmu-miR-6942-5p mmu-mir-6942	33.1705	-0.23227	0.408344	-0.56881	0.569485	0.710435
4 mmu-let-7a-2-3p mmu-let-7a-2	22.229	-0.241477	0.426766	-0.565831	0.571509	0.71154
674 mmu-miR-338-3p mmu-mir-338	116.364	0.16963	0.302636	0.560508	0.575133	0.714628
154 mmu-miR-143-3p mmu-mir-143	2.33087e+06	-0.0400363	0.0717272	-0.558175	0.576725	0.715185
528 mmu-miR-3066-5p mmu-mir-3066	162.702	-0.132135	0.238753	-0.553437	0.579964	0.717777
13 mmu-let-7e-5p mmu-let-7e	153350	-0.111786	0.20705	-0.539898	0.589267	0.72785
657 mmu-miR-326-3p mmu-mir-326	281.974	0.196362	0.367729	0.533984	0.593353	0.731451
325 mmu-miR-196b-5p mmu-mir-196b	57667.7	-0.089693	0.169477	-0.529236	0.596642	0.734058
1307 mmu-miR-674-3p mmu-mir-674	486.552	0.142746	0.272598	0.523651	0.600521	0.737379
85 mmu-miR-125a-5p mmu-mir-125a	218318	-0.0914673	0.180632	-0.506374	0.612594	0.750728
17 mmu-let-7f-5p mmu-let-7f-2	626657	-0.0691048	0.138751	-0.498048	0.61845	0.753473
411 mmu-miR-219c-5p mmu-mir-219c	37.4371	-0.212141	0.425685	-0.498353	0.618236	0.753473
471 mmu-miR-296-3p mmu-mir-296	1654.82	-0.11528	0.230882	-0.499303	0.617566	0.753473
26 mmu-miR-100-3p mmu-mir-100	139.078	-0.144299	0.294042	-0.490745	0.623607	0.756805
653 mmu-miR-324-3p mmu-mir-324	718.776	-0.102056	0.207245	-0.49244	0.622408	0.756805
607 mmu-miR-30c-1-3p mmu-mir-30c-1	91.0441	-0.158023	0.331856	-0.47618	0.633946	0.767861
603 mmu-miR-30a-3p mmu-mir-30a	12039.8	-0.0572441	0.121378	-0.471618	0.637199	0.770309
735 mmu-miR-350-3p mmu-mir-350	83.1672	0.138517	0.295579	0.468628	0.639335	0.771399
170 mmu-miR-149-5p mmu-mir-149	3096.83	0.0778264	0.167057	0.465868	0.64131	0.77229
406 mmu-miR-219a-1-3p mmu-mir-219a-1	59.5389	0.168649	0.36396	0.463373	0.643097	0.772953
1098 mmu-miR-5709-5p mmu-mir-5709	41.7205	0.175832	0.381795	0.46054	0.645129	0.773907
43 mmu-miR-10a-5p mmu-mir-10a	2179.96	0.123243	0.271957	0.453172	0.650425	0.778466
274 mmu-miR-193a-5p mmu-mir-193a	1118.03	-0.0794402	0.17719	-0.448334	0.653912	0.778466
341 mmu-miR-19a-3p mmu-mir-19a	102.631	-0.127143	0.281481	-0.451694	0.65149	0.778466
1176 mmu-miR-6390 mmu-mir-6390	100.1	-0.126329	0.281416	-0.448904	0.653501	0.778466
761 mmu-miR-365-2-5p mmu-mir-365-2	1677.63	-0.115371	0.25982	-0.444041	0.657013	0.780671
314 mmu-miR-1964-3p mmu-mir-1964	115.966	-0.114833	0.261166	-0.439693	0.660159	0.782921
999 mmu-miR-501-3p mmu-mir-501	2517.14	0.0638015	0.146624	0.435137	0.663463	0.78535
752 mmu-miR-362-5p mmu-mir-362	1257.76	-0.107212	0.248604	-0.431254	0.666284	0.787198
495 mmu-miR-29c-3p mmu-mir-29c	442.935	0.0764583	0.182763	0.418347	0.675694	0.793842
1231 mmu-miR-665-3p mmu-mir-665	23.529	-0.191688	0.45824	-0.418313	0.675718	0.793842
1298 mmu-miR-671-5p mmu-mir-671	4587.55	-0.0618006	0.147515	-0.418944	0.675257	0.793842
777 mmu-miR-376b-3p mmu-mir-376b	145.05	0.11999	0.288048	0.416563	0.676998	0.793853
14 mmu-let-7e-3p mmu-let-7e	93.1003	0.115931	0.282197	0.410818	0.681206	0.797292
5 mmu-let-7b-5p mmu-let-7b	1.68902e+06	0.028982	0.0713991	0.405915	0.684805	0.799194
801 mmu-miR-3962 mmu-mir-3962	50.7015	-0.165232	0.408981	-0.404008	0.686207	0.799194
1199 mmu-miR-6412 mmu-mir-6412	108.653	0.141764	0.351439	0.403381	0.686668	0.799194
191 mmu-miR-16-2-3p mmu-mir-16-2	29.2837	-0.168614	0.422008	-0.399551	0.689488	0.799973
1220 mmu-miR-6539 mmu-mir-6539	56.7075	0.169893	0.425803	0.398995	0.689897	0.799973
187 mmu-miR-15b-3p mmu-mir-15b	30.0719	-0.1765	0.445734	-0.395977	0.692122	0.801067
24 mmu-let-7k mmu-let-7k	1628.11	0.0572501	0.154835	0.369749	0.711569	0.81602
61 mmu-miR-1198-5p mmu-mir-1198	3564.25	0.0544389	0.145924	0.373063	0.709102	0.81602
176 mmu-miR-152-5p mmu-mir-152	657.375	-0.064993	0.175324	-0.370702	0.71086	0.81602
660 mmu-miR-328-3p mmu-mir-328	684.262	0.0890053	0.239279	0.371973	0.709913	0.81602
1118 mmu-miR-6240 mmu-mir-6240	252.02	0.21495	0.571464	0.376139	0.706814	0.81602
62 mmu-miR-1198-3p mmu-mir-1198	22.1078	0.159738	0.439146	0.363747	0.716047	0.81965
436 mmu-miR-25-3p mmu-mir-25	3972.12	-0.0539973	0.151072	-0.357429	0.720771	0.822047
734 mmu-miR-350-5p mmu-mir-350	53.6983	-0.123157	0.343929	-0.358088	0.720277	0.822047
671 mmu-miR-337-5p mmu-mir-337	301.765	0.0701924	0.201367	0.34858	0.727404	0.828102
448 mmu-miR-28a-5p mmu-mir-28a	12178.6	0.0562042	0.162197	0.346517	0.728954	0.828357
482 mmu-miR-298-5p mmu-mir-298	341.491	-0.0887912	0.267909	-0.331422	0.740326	0.839752
252 mmu-miR-190b-5p mmu-mir-190b	75.8129	0.107545	0.332753	0.323197	0.746546	0.845274
524 mmu-miR-3064-5p mmu-mir-3064	66.3327	0.105933	0.332052	0.319025	0.749708	0.847319
11 mmu-let-7d-5p mmu-let-7d	50817.8	-0.0436235	0.140409	-0.310688	0.756038	0.84838
258 mmu-miR-192-5p mmu-mir-192	8072.86	-0.0429463	0.138257	-0.310627	0.756084	0.84838
376 mmu-miR-20a-3p mmu-mir-20a	22.7328	-0.155983	0.506408	-0.308018	0.758069	0.84838
445 mmu-miR-27b-5p mmu-mir-27b	3363.33	0.0451721	0.147967	0.305286	0.760149	0.84838
667 mmu-miR-331-5p mmu-mir-331	54.2079	0.108599	0.348589	0.31154	0.75539	0.84838
738 mmu-miR-3535 mmu-mir-3535	528.632	-0.0749538	0.238879	-0.313773	0.753693	0.84838
748 mmu-miR-361-5p mmu-mir-361	2075.68	0.0456248	0.148784	0.306651	0.759109	0.84838
51 mmu-miR-1191a mmu-mir-1191a	49.5871	-0.101357	0.342514	-0.295922	0.76729	0.853303
612 mmu-miR-30e-5p mmu-mir-30e	85246.1	-0.0512997	0.172976	-0.296571	0.766794	0.853303
1102 mmu-miR-574-3p mmu-mir-574	173.985	0.172814	0.588199	0.293803	0.768909	0.853584
219 mmu-miR-185-5p mmu-mir-185	8381.19	-0.0429662	0.156827	-0.273972	0.784106	0.86496
714 mmu-miR-3470b mmu-mir-3470b	64.5744	0.0866868	0.316672	0.273743	0.784282	0.86496
779 mmu-miR-376c-3p mmu-mir-376c	104.047	0.0808249	0.295834	0.27321	0.784692	0.86496
2009 mmu-miR-872-5p mmu-mir-872	20688.5	-0.0408967	0.148331	-0.275713	0.782769	0.86496
2010 mmu-miR-872-3p mmu-mir-872	3422.16	0.0408873	0.151285	0.270266	0.786956	0.865929
430 mmu-miR-23b-3p mmu-mir-23b	16451.6	-0.0404063	0.154288	-0.261889	0.793407	0.871492
1066 mmu-miR-547-3p mmu-mir-547	29.2605	0.105792	0.420731	0.251449	0.801467	0.878801
222 mmu-miR-186-3p mmu-mir-186	288.246	0.0498889	0.202362	0.246533	0.80527	0.881425
431 mmu-miR-24-1-5p mmu-mir-24-1	83.1209	0.0779514	0.323792	0.240745	0.809753	0.884782
611 mmu-miR-30d-3p mmu-mir-30d	143.194	-0.0649132	0.275298	-0.235793	0.813593	0.887427
470 mmu-miR-296-5p mmu-mir-296	25.9942	-0.0940597	0.41152	-0.228567	0.819206	0.891635
678 mmu-miR-340-3p mmu-mir-340	223.155	0.0494238	0.219351	0.225319	0.821731	0.891635
1967 mmu-miR-7a-1-3p mmu-mir-7a-1	23.6657	-0.0958349	0.422712	-0.226715	0.820646	0.891635
565 mmu-miR-3081-3p mmu-mir-3081	51.0872	-0.0737963	0.338933	-0.217731	0.827638	0.894938
998 mmu-miR-501-5p mmu-mir-501	130.123	0.0620916	0.283099	0.219328	0.826395	0.894938
184 mmu-miR-15a-5p mmu-mir-15a	4751.09	-0.0379679	0.176031	-0.215688	0.829231	0.895111
499 mmu-miR-301a-3p mmu-mir-301a	739.327	0.0409589	0.19711	0.207797	0.835387	0.900202
145 mmu-miR-139-3p mmu-mir-139	164.795	0.0506579	0.250743	0.202031	0.839892	0.900399
606 mmu-miR-30c-5p mmu-mir-30c-1	2184.5	0.0479422	0.236438	0.202769	0.839316	0.900399
608 mmu-miR-30c-5p mmu-mir-30c-2	2184.08	0.0484876	0.236309	0.205188	0.837426	0.900399
25 mmu-miR-100-5p mmu-mir-100	144950	0.026413	0.141257	0.186986	0.851672	0.909906
489 mmu-miR-29a-3p mmu-mir-29a	100028	0.0267716	0.141958	0.188588	0.850416	0.909906
388 mmu-miR-214-5p mmu-mir-214	1597.51	0.0326353	0.18498	0.176426	0.859959	0.917192
1043 mmu-miR-5132-5p mmu-mir-5132	40.2442	-0.0637661	0.367836	-0.173355	0.862373	0.918199
86 mmu-miR-125a-3p mmu-mir-125a	607.989	-0.0302129	0.212235	-0.142355	0.886799	0.934592
768 mmu-miR-374b-5p mmu-mir-374b	593.328	-0.0282053	0.187955	-0.150064	0.880714	0.934592
927 mmu-miR-467a-3p mmu-mir-467a-1	67.5087	-0.0475628	0.368164	-0.129189	0.897208	0.934592
929 mmu-miR-467a-3p mmu-mir-467a-10	67.5087	-0.0475628	0.368164	-0.129189	0.897208	0.934592
931 mmu-miR-467a-3p mmu-mir-467a-2	67.5087	-0.0475628	0.368164	-0.129189	0.897208	0.934592
933 mmu-miR-467a-3p mmu-mir-467a-3	67.5087	-0.0475628	0.368164	-0.129189	0.897208	0.934592
935 mmu-miR-467a-3p mmu-mir-467a-4	67.5087	-0.0475628	0.368164	-0.129189	0.897208	0.934592
937 mmu-miR-467a-3p mmu-mir-467a-5	67.5087	-0.0475628	0.368164	-0.129189	0.897208	0.934592
939 mmu-miR-467a-3p mmu-mir-467a-6	67.5087	-0.0475628	0.368164	-0.129189	0.897208	0.934592
941 mmu-miR-467a-3p mmu-mir-467a-7	67.5087	-0.0475628	0.368164	-0.129189	0.897208	0.934592
943 mmu-miR-467a-3p mmu-mir-467a-8	67.5087	-0.0475628	0.368164	-0.129189	0.897208	0.934592
945 mmu-miR-467a-3p mmu-mir-467a-9	67.5087	-0.0475628	0.368164	-0.129189	0.897208	0.934592
951 mmu-miR-467d-3p mmu-mir-467d	67.5087	-0.0475628	0.368164	-0.129189	0.897208	0.934592
84 mmu-miR-1258-3p mmu-mir-1258	45.3833	0.0406846	0.366378	0.111045	0.91158	0.947983
225 mmu-miR-188-5p mmu-mir-188	134.615	-0.0251346	0.252713	-0.0994592	0.920774	0.955953
238 mmu-miR-18a-3p mmu-mir-18a	51.2835	0.0286615	0.345695	0.0829098	0.933923	0.959037
334 mmu-miR-199a-5p mmu-mir-199a-1	28631.6	0.0134515	0.166958	0.0805686	0.935785	0.959037
336 mmu-miR-199a-5p mmu-mir-199a-2	28630.5	0.0135594	0.166971	0.081208	0.935277	0.959037
443 mmu-miR-27a-5p mmu-mir-27a	1280.51	0.0139878	0.17421	0.0802929	0.936004	0.959037
724 mmu-miR-3473g mmu-mir-3473g	50.1984	0.0348161	0.426958	0.0815445	0.935009	0.959037
822 mmu-miR-423-3p mmu-mir-423	7671.49	0.0108351	0.134978	0.0802724	0.936021	0.959037
997 mmu-miR-500-3p mmu-mir-500	270.896	-0.019395	0.209061	-0.0927716	0.926085	0.959037
2020 mmu-miR-877-5p mmu-mir-877	1230.99	0.0431198	0.513865	0.0839126	0.933126	0.959037
1338 mmu-miR-6899-3p mmu-mir-6899	23.6666	0.0297964	0.42153	0.0706864	0.943647	0.965269
432 mmu-miR-24-3p mmu-mir-24-1	340371	-0.00896684	0.142517	-0.0629178	0.949832	0.965303
433 mmu-miR-24-3p mmu-mir-24-2	340916	-0.00918619	0.142425	-0.0644983	0.948573	0.965303
602 mmu-miR-30a-5p mmu-mir-30a	127331	-0.0110877	0.172335	-0.0643384	0.948701	0.965303
666 mmu-miR-330-3p mmu-mir-330	379.778	0.012642	0.201033	0.0628854	0.949858	0.965303
40 mmu-miR-106b-3p mmu-mir-106b	1055.16	0.00949791	0.16108	0.0589638	0.952981	0.965337
153 mmu-miR-143-5p mmu-mir-143	2833.87	0.00966207	0.161	0.0600128	0.952145	0.965337
732 mmu-miR-34c-5p mmu-mir-34c	538429	0.00429189	0.106272	0.040386	0.967785	0.978747
1110 mmu-miR-598-3p mmu-mir-598	136.61	0.00858789	0.260773	0.0329324	0.973729	0.982865
1739 mmu-miR-7084-5p mmu-mir-7084	21.5252	0.0145768	0.465187	0.0313353	0.975002	0.982865
175 mmu-miR-151-3p mmu-mir-151	35580.9	0.00389009	0.142704	0.0272598	0.978253	0.984554
168 mmu-miR-148b-5p mmu-mir-148b	663.051	0.00150704	0.174687	0.0086271	0.993117	0.997423
967 mmu-miR-485-3p mmu-mir-485	229.328	-0.00221986	0.307034	-0.00723001	0.994231	0.997423
425 mmu-miR-224-5p mmu-mir-224	4273.14	0.000270585	0.195343	0.00138518	0.998895	0.998895
446 mmu-miR-27b-3p mmu-mir-27b	273120	-0.000352627	0.155889	-0.00226204	0.998195	0.998895
18 mmu-let-7f-2-3p mmu-let-7f-2	15.1304	-0.467535	0.491453	-0.951331	0.341436	NA
29 mmu-miR-101b-5p mmu-mir-101b	2.6619	0.258057	0.587325	0.439376	0.660389	NA
32 mmu-miR-103-1-5p mmu-mir-103-1	0.754531	-0.495733	0.424697	-1.16726	0.243104	NA
35 mmu-miR-103-2-5p mmu-mir-103-2	3.81368	-0.220657	0.591014	-0.373353	0.708886	NA
36 mmu-miR-105 mmu-mir-105	0	NA	NA	NA	NA	NA
37 mmu-miR-106a-5p mmu-mir-106a	14.7038	-0.520191	0.49397	-1.05308	0.292304	NA
38 mmu-miR-106a-3p mmu-mir-106a	0	NA	NA	NA	NA	NA
41 mmu-miR-107-5p mmu-mir-107	0.421456	-0.208341	0.296697	-0.702202	0.482553	NA
44 mmu-miR-10a-3p mmu-mir-10a	2.57277	-0.767009	0.578662	-1.32549	0.185009	NA
47 mmu-miR-1187 mmu-mir-1187	8.73888	-0.763015	0.543409	-1.40413	0.160281	NA
49 mmu-miR-1188-3p mmu-mir-1188	0.543803	-0.351541	0.371263	-0.94688	0.3437	NA
50 mmu-miR-1190 mmu-mir-1190	0	NA	NA	NA	NA	NA
53 mmu-miR-1191b-3p mmu-mir-1191b	0.681406	-0.102428	0.389793	-0.262777	0.792723	NA
54 mmu-miR-1192 mmu-mir-1192	0	NA	NA	NA	NA	NA
55 mmu-miR-1193-5p mmu-mir-1193	4.95931	-0.755275	0.585812	-1.28928	0.197301	NA
57 mmu-miR-1194 mmu-mir-1194	13.6876	0.204212	0.511181	0.399491	0.689532	NA
58 mmu-miR-1195 mmu-mir-1195	12.6942	-0.420711	0.502318	-0.837539	0.402289	NA
59 mmu-miR-1197-5p mmu-mir-1197	0	NA	NA	NA	NA	NA
60 mmu-miR-1197-3p mmu-mir-1197	1.9802	-0.0829073	0.571136	-0.145162	0.884583	NA
63 mmu-miR-1199-5p mmu-mir-1199	0.421456	-0.208341	0.296697	-0.702202	0.482553	NA
64 mmu-miR-1199-3p mmu-mir-1199	0	NA	NA	NA	NA	NA
66 mmu-miR-122-3p mmu-mir-122	0.21088	0.127745	0.242137	0.527573	0.597796	NA
67 mmu-miR-1224-5p mmu-mir-1224	6.62199	-0.192238	0.565322	-0.34005	0.733819	NA
68 mmu-miR-1224-3p mmu-mir-1224	0	NA	NA	NA	NA	NA
69 mmu-miR-1231-5p mmu-mir-1231	20.8849	-0.41591	0.455081	-0.913925	0.360756	NA
70 mmu-miR-1231-3p mmu-mir-1231	3.70029	-0.403252	0.591567	-0.681668	0.495449	NA
71 mmu-miR-124-5p mmu-mir-124-1	0	NA	NA	NA	NA	NA
72 mmu-miR-124-3p mmu-mir-124-1	0.681709	0.433214	0.410074	1.05643	0.290772	NA
73 mmu-miR-124-5p mmu-mir-124-2	0	NA	NA	NA	NA	NA
74 mmu-miR-124-3p mmu-mir-124-2	0.681709	0.433214	0.410074	1.05643	0.290772	NA
75 mmu-miR-124-5p mmu-mir-124-3	0	NA	NA	NA	NA	NA
76 mmu-miR-124-3p mmu-mir-124-3	0.681709	0.433214	0.410074	1.05643	0.290772	NA
79 mmu-miR-1249-5p mmu-mir-1249	1.89166	-0.243152	0.560695	-0.433662	0.664534	NA
80 mmu-miR-1249-3p mmu-mir-1249	7.65188	-0.0900877	0.551112	-0.163465	0.870152	NA
81 mmu-miR-1251-5p mmu-mir-1251	0.5199	0.242334	0.321632	0.75345	0.45118	NA
82 mmu-miR-1251-3p mmu-mir-1251	0.25995	0.133821	0.247037	0.541705	0.588022	NA
83 mmu-miR-1258-5p mmu-mir-1258	0.754683	-0.200778	0.437222	-0.459213	0.646081	NA
91 mmu-miR-1264-5p mmu-mir-1264	0.333075	-0.155315	0.260081	-0.597179	0.550388	NA
92 mmu-miR-1264-3p mmu-mir-1264	0.892437	0.281396	0.466715	0.60293	0.546555	NA
95 mmu-miR-126b-5p mmu-mir-126b	1.05425	0.307401	0.450973	0.681641	0.495466	NA
96 mmu-miR-126b-3p mmu-mir-126b	3.22946	-0.6135	0.587435	-1.04437	0.296314	NA
99 mmu-miR-128-1-5p mmu-mir-128-1	4.54446	0.054001	0.587752	0.0918772	0.926796	NA
102 mmu-miR-128-2-5p mmu-mir-128-2	1.29849	-0.521608	0.516054	-1.01076	0.31213	NA
104 mmu-miR-129-1-3p mmu-mir-129-1	8.2636	1.90834	0.575804	3.31421	0.000919009	NA
107 mmu-miR-1291 mmu-mir-1291	4.72057	-0.132257	0.591557	-0.223575	0.823088	NA
108 mmu-miR-1298-5p mmu-mir-1298	20.0877	0.00314515	0.441213	0.00712842	0.994312	NA
109 mmu-miR-1298-3p mmu-mir-1298	2.68707	0.805309	0.585618	1.37514	0.169087	NA
110 mmu-miR-129b-5p mmu-mir-129b	0.210728	-0.133118	0.242244	-0.549519	0.582649	NA
111 mmu-miR-129b-3p mmu-mir-129b	0	NA	NA	NA	NA	NA
114 mmu-miR-130a-5p mmu-mir-130a	10.3445	-0.861979	0.565345	-1.52469	0.127335	NA
118 mmu-miR-130c mmu-mir-130c	1.70595	0.158167	0.496029	0.318865	0.749829	NA
121 mmu-miR-133a-5p mmu-mir-133a-1	2.99972	-0.64194	0.569898	-1.12641	0.259992	NA
123 mmu-miR-133a-5p mmu-mir-133a-2	2.99972	-0.64194	0.569898	-1.12641	0.259992	NA
125 mmu-miR-133b-5p mmu-mir-133b	0.47083	0.297908	0.352896	0.84418	0.398569	NA
126 mmu-miR-133b-3p mmu-mir-133b	13.2769	-0.777493	0.492781	-1.57777	0.114619	NA
127 mmu-miR-133c mmu-mir-133c	0	NA	NA	NA	NA	NA
129 mmu-miR-134-3p mmu-mir-134	2.9217	0.155546	0.590764	0.263296	0.792322	NA
130 mmu-miR-135a-5p mmu-mir-135a-1	2.70076	-0.440765	0.583622	-0.755225	0.450114	NA
131 mmu-miR-135a-1-3p mmu-mir-135a-1	0.210728	-0.133118	0.242244	-0.549519	0.582649	NA
132 mmu-miR-135a-5p mmu-mir-135a-2	2.70076	-0.440765	0.583622	-0.755225	0.450114	NA
133 mmu-miR-135a-2-3p mmu-mir-135a-2	1.47555	-0.104442	0.494484	-0.211214	0.83272	NA
138 mmu-miR-137-5p mmu-mir-137	0	NA	NA	NA	NA	NA
141 mmu-miR-138-1-3p mmu-mir-138-1	2.68692	0.555979	0.58654	0.947896	0.343182	NA
143 mmu-miR-138-2-3p mmu-mir-138-2	1.95644	0.740687	0.560321	1.3219	0.186202	NA
148 mmu-miR-141-5p mmu-mir-141	1.22566	0.353643	0.503217	0.702764	0.482203	NA
149 mmu-miR-141-3p mmu-mir-141	10.7857	0.455612	0.518766	0.878261	0.379802	NA
152 mmu-miR-142b mmu-mir-142b	0	NA	NA	NA	NA	NA
155 mmu-miR-144-5p mmu-mir-144	5.36347	0.0873021	0.589594	0.148072	0.882286	NA
156 mmu-miR-144-3p mmu-mir-144	0.754531	-0.495733	0.424697	-1.16726	0.243104	NA
161 mmu-miR-146a-3p mmu-mir-146a	10.5231	1.5159	0.56296	2.69273	0.00708703	NA
164 mmu-miR-147-5p mmu-mir-147	11.4937	1.5254	0.528011	2.88895	0.0038653	NA
165 mmu-miR-147-3p mmu-mir-147	4.67337	1.20095	0.591443	2.03054	0.0423013	NA
172 mmu-miR-150-5p mmu-mir-150	3.77483	0.406045	0.591175	0.686843	0.492182	NA
173 mmu-miR-150-3p mmu-mir-150	0	NA	NA	NA	NA	NA
178 mmu-miR-153-5p mmu-mir-153	0	NA	NA	NA	NA	NA
179 mmu-miR-153-3p mmu-mir-153	4.30998	0.692211	0.590387	1.17247	0.241009	NA
183 mmu-miR-155-3p mmu-mir-155	17.3263	0.857438	0.517004	1.65848	0.0972214	NA
185 mmu-miR-15a-3p mmu-mir-15a	2.8975	0.202568	0.587737	0.344657	0.730352	NA
192 mmu-miR-1668 mmu-mir-1668	6.45229	0.843883	0.569105	1.48282	0.138121	NA
198 mmu-miR-181a-2-3p mmu-mir-181a-2	7.7008	-0.196969	0.550384	-0.357875	0.720437	NA
202 mmu-miR-181b-2-3p mmu-mir-181b-2	7.61242	-0.160329	0.549078	-0.291996	0.77029	NA
206 mmu-miR-181d-3p mmu-mir-181d	1.29849	-0.521608	0.516054	-1.01076	0.31213	NA
208 mmu-miR-182-3p mmu-mir-182	0	NA	NA	NA	NA	NA
210 mmu-miR-183-3p mmu-mir-183	19.0616	0.753057	0.484225	1.55518	0.119903	NA
213 mmu-miR-184-5p mmu-mir-184	0	NA	NA	NA	NA	NA
223 mmu-miR-187-5p mmu-mir-187	14.0737	0.263391	0.497278	0.529666	0.596344	NA
226 mmu-miR-188-3p mmu-mir-188	8.90755	0.242082	0.566725	0.427159	0.669263	NA
227 mmu-miR-1892 mmu-mir-1892	1.84244	-0.499391	0.551754	-0.905098	0.365413	NA
228 mmu-miR-1893 mmu-mir-1893	0.730779	0.455132	0.417882	1.08914	0.276092	NA
229 mmu-miR-1894-5p mmu-mir-1894	0	NA	NA	NA	NA	NA
230 mmu-miR-1894-3p mmu-mir-1894	0.681709	0.433214	0.410074	1.05643	0.290772	NA
232 mmu-miR-1896 mmu-mir-1896	0	NA	NA	NA	NA	NA
233 mmu-miR-1897-5p mmu-mir-1897	0.21088	0.127745	0.242137	0.527573	0.597796	NA
234 mmu-miR-1897-3p mmu-mir-1897	0	NA	NA	NA	NA	NA
235 mmu-miR-1898 mmu-mir-1898	0	NA	NA	NA	NA	NA
236 mmu-miR-1899 mmu-mir-1899	0	NA	NA	NA	NA	NA
239 mmu-miR-18b-5p mmu-mir-18b	1.06385	0.253158	0.48242	0.524766	0.599746	NA
240 mmu-miR-18b-3p mmu-mir-18b	0	NA	NA	NA	NA	NA
241 mmu-miR-1900 mmu-mir-1900	0	NA	NA	NA	NA	NA
242 mmu-miR-1901 mmu-mir-1901	0	NA	NA	NA	NA	NA
243 mmu-miR-1902 mmu-mir-1902	0	NA	NA	NA	NA	NA
244 mmu-miR-1903 mmu-mir-1903	0.210728	-0.133118	0.242244	-0.549519	0.582649	NA
245 mmu-miR-1904 mmu-mir-1904	0	NA	NA	NA	NA	NA
246 mmu-miR-1905 mmu-mir-1905	0	NA	NA	NA	NA	NA
247 mmu-miR-1906 mmu-mir-1906-1	0	NA	NA	NA	NA	NA
248 mmu-miR-1906 mmu-mir-1906-2	0	NA	NA	NA	NA	NA
249 mmu-miR-1907 mmu-mir-1907	0	NA	NA	NA	NA	NA
251 mmu-miR-190a-3p mmu-mir-190a	3.93634	0.107847	0.589391	0.182981	0.854813	NA
253 mmu-miR-190b-3p mmu-mir-190b	6.72878	-0.580884	0.571279	-1.01681	0.309242	NA
256 mmu-miR-1912-5p mmu-mir-1912	0.21088	0.127745	0.242137	0.527573	0.597796	NA
257 mmu-miR-1912-3p mmu-mir-1912	0	NA	NA	NA	NA	NA
259 mmu-miR-192-3p mmu-mir-192	2.45087	-0.0695081	0.585944	-0.118626	0.905572	NA
260 mmu-miR-1927 mmu-mir-1927	2.02942	0.1791	0.571903	0.313164	0.754156	NA
261 mmu-miR-1928 mmu-mir-1928	0	NA	NA	NA	NA	NA
263 mmu-miR-1929-3p mmu-mir-1929	0	NA	NA	NA	NA	NA
264 mmu-miR-1930-5p mmu-mir-1930	1.4754	-0.298342	0.495315	-0.602327	0.546956	NA
265 mmu-miR-1930-3p mmu-mir-1930	0.681557	0.151026	0.425831	0.354662	0.722843	NA
266 mmu-miR-1931 mmu-mir-1931	11.5146	-0.163986	0.511117	-0.320838	0.748333	NA
267 mmu-miR-1932 mmu-mir-1932	5.5737	0.0573516	0.581672	0.0985978	0.921458	NA
268 mmu-miR-1933-5p mmu-mir-1933	6.29979	0.429856	0.577003	0.74498	0.456284	NA
269 mmu-miR-1933-3p mmu-mir-1933	6.26612	0.672362	0.57571	1.16788	0.242854	NA
270 mmu-miR-1934-5p mmu-mir-1934	11.0399	0.286525	0.525162	0.545594	0.585345	NA
272 mmu-miR-1936 mmu-mir-1936	0.892285	0.00603254	0.462757	0.0130361	0.989599	NA
273 mmu-miR-1938 mmu-mir-1938	5.21137	0.61017	0.584539	1.04385	0.296556	NA
279 mmu-miR-194-1-3p mmu-mir-194-1	0.210728	-0.133118	0.242244	-0.549519	0.582649	NA
282 mmu-miR-1941-5p mmu-mir-1941	13.0697	0.187709	0.527975	0.355526	0.722195	NA
283 mmu-miR-1941-3p mmu-mir-1941	2.51535	0.326792	0.577802	0.565577	0.571681	NA
284 mmu-miR-1942 mmu-mir-1942	0	NA	NA	NA	NA	NA
286 mmu-miR-1943-3p mmu-mir-1943	0.210728	-0.133118	0.242244	-0.549519	0.582649	NA
288 mmu-miR-1946a mmu-mir-1946a	2.05317	-0.613786	0.564303	-1.08769	0.276732	NA
289 mmu-miR-1946b mmu-mir-1946b	1.76916	-0.486147	0.561754	-0.86541	0.386814	NA
290 mmu-miR-1947-5p mmu-mir-1947	8.24662	0.767378	0.547399	1.40186	0.160956	NA
291 mmu-miR-1947-3p mmu-mir-1947	0	NA	NA	NA	NA	NA
292 mmu-miR-1948-5p mmu-mir-1948	12.5412	0.742348	0.506717	1.46501	0.142917	NA
294 mmu-miR-1949 mmu-mir-1949	8.61195	-0.147335	0.54343	-0.27112	0.786298	NA
295 mmu-miR-1950 mmu-mir-1950	3.20616	0.504733	0.579593	0.870841	0.383841	NA
296 mmu-miR-1951 mmu-mir-1951	0.965563	-0.0557203	0.470091	-0.118531	0.905647	NA
297 mmu-miR-1952 mmu-mir-1952	0.333075	-0.155315	0.260081	-0.597179	0.550388	NA
298 mmu-miR-1953 mmu-mir-1953	14.703	0.294504	0.521199	0.565052	0.572038	NA
299 mmu-miR-1954 mmu-mir-1954	3.10162	-0.717251	0.585837	-1.22432	0.220832	NA
301 mmu-miR-1955-3p mmu-mir-1955	5.25099	0.843617	0.585896	1.43988	0.149903	NA
302 mmu-miR-1956 mmu-mir-1956	4.00946	-0.109737	0.589515	-0.186149	0.852328	NA
305 mmu-miR-1958 mmu-mir-1958	6.47731	1.03842	0.571966	1.81552	0.0694441	NA
308 mmu-miR-195b mmu-mir-195b	1.83425	1.0882	0.547843	1.98633	0.0469965	NA
309 mmu-miR-1960 mmu-mir-1960	9.92599	-0.0367028	0.526103	-0.0697634	0.944382	NA
310 mmu-miR-1961 mmu-mir-1961	6.03953	0.097496	0.582605	0.167345	0.867099	NA
311 mmu-miR-1962 mmu-mir-1962	0.632487	0.106732	0.380518	0.280492	0.7791	NA
312 mmu-miR-1963 mmu-mir-1963	0	NA	NA	NA	NA	NA
313 mmu-miR-1964-5p mmu-mir-1964	1.64712	0.0821943	0.555765	0.147894	0.882426	NA
315 mmu-miR-1966-5p mmu-mir-1966	6.95522	-0.145092	0.565219	-0.256701	0.79741	NA
316 mmu-miR-1966-3p mmu-mir-1966	3.10868	0.734627	0.590714	1.24363	0.213638	NA
317 mmu-miR-1967 mmu-mir-1967	1.68094	-0.114422	0.528919	-0.216332	0.828729	NA
318 mmu-miR-1968-5p mmu-mir-1968	12.0595	0.316331	0.504117	0.627496	0.530334	NA
319 mmu-miR-1968-3p mmu-mir-1968	0	NA	NA	NA	NA	NA
320 mmu-miR-1969 mmu-mir-1969	3.95113	-0.228989	0.591154	-0.387359	0.698491	NA
326 mmu-miR-196b-3p mmu-mir-196b	1.64682	-0.432521	0.552978	-0.782166	0.434117	NA
327 mmu-miR-1970 mmu-mir-1970	5.67184	0.0771336	0.57492	0.134164	0.893273	NA
328 mmu-miR-1971 mmu-mir-1971	3.51569	0.546491	0.584496	0.934979	0.349799	NA
331 mmu-miR-1982-5p mmu-mir-1982	1.01463	-0.0413889	0.49716	-0.0832508	0.933652	NA
332 mmu-miR-1982-3p mmu-mir-1982	6.27397	0.0274415	0.58211	0.0471413	0.962401	NA
340 mmu-miR-19a-5p mmu-mir-19a	0.803905	0.105264	0.442262	0.238012	0.811872	NA
343 mmu-miR-19b-1-5p mmu-mir-19b-1	2.58878	0.537424	0.586549	0.916247	0.359537	NA
344 mmu-miR-19b-2-5p mmu-mir-19b-2	0	NA	NA	NA	NA	NA
346 mmu-miR-1a-1-5p mmu-mir-1a-1	0	NA	NA	NA	NA	NA
349 mmu-miR-1a-2-5p mmu-mir-1a-2	0	NA	NA	NA	NA	NA
350 mmu-miR-1b-5p mmu-mir-1b	0	NA	NA	NA	NA	NA
352 mmu-miR-200a-5p mmu-mir-200a	0	NA	NA	NA	NA	NA
353 mmu-miR-200a-3p mmu-mir-200a	3.87862	0.607423	0.591296	1.02727	0.304291	NA
354 mmu-miR-200b-5p mmu-mir-200b	0.421607	-0.00463875	0.325465	-0.0142527	0.988628	NA
355 mmu-miR-200b-3p mmu-mir-200b	5.53133	0.940064	0.584088	1.60946	0.107517	NA
356 mmu-miR-200c-5p mmu-mir-200c	0	NA	NA	NA	NA	NA
358 mmu-miR-201-5p mmu-mir-201	0.421607	-0.00463875	0.325465	-0.0142527	0.988628	NA
359 mmu-miR-201-3p mmu-mir-201	1.90722	0.474185	0.567301	0.835862	0.403233	NA
360 mmu-miR-202-5p mmu-mir-202	0	NA	NA	NA	NA	NA
361 mmu-miR-202-3p mmu-mir-202	0.47083	0.297908	0.352896	0.84418	0.398569	NA
362 mmu-miR-203-5p mmu-mir-203	0.25995	0.133821	0.247037	0.541705	0.588022	NA
365 mmu-miR-204-3p mmu-mir-204	2.47447	-1.10223	0.577234	-1.9095	0.0561971	NA
366 mmu-miR-205-5p mmu-mir-205	5.12052	-1.40804	0.587157	-2.39806	0.0164822	NA
367 mmu-miR-205-3p mmu-mir-205	0.421759	0.199234	0.295152	0.675021	0.499662	NA
368 mmu-miR-206-5p mmu-mir-206	0	NA	NA	NA	NA	NA
370 mmu-miR-207 mmu-mir-207	0	NA	NA	NA	NA	NA
371 mmu-miR-208a-5p mmu-mir-208a	0	NA	NA	NA	NA	NA
372 mmu-miR-208a-3p mmu-mir-208a	0	NA	NA	NA	NA	NA
373 mmu-miR-208b-5p mmu-mir-208b	0	NA	NA	NA	NA	NA
374 mmu-miR-208b-3p mmu-mir-208b	0.25995	0.133821	0.247037	0.541705	0.588022	NA
377 mmu-miR-20b-5p mmu-mir-20b	14.0742	0.245729	0.484851	0.506813	0.612286	NA
378 mmu-miR-20b-3p mmu-mir-20b	0.333075	-0.155315	0.260081	-0.597179	0.550388	NA
381 mmu-miR-211-5p mmu-mir-211	0.333075	-0.155315	0.260081	-0.597179	0.550388	NA
382 mmu-miR-211-3p mmu-mir-211	0.543803	-0.351541	0.371263	-0.94688	0.3437	NA
385 mmu-miR-2136 mmu-mir-2136	0	NA	NA	NA	NA	NA
387 mmu-miR-2139 mmu-mir-2139	0	NA	NA	NA	NA	NA
391 mmu-miR-215-3p mmu-mir-215	0.421759	0.199234	0.295152	0.675021	0.499662	NA
392 mmu-miR-216a-5p mmu-mir-216a	8.99155	0.574551	0.53774	1.06845	0.285316	NA
393 mmu-miR-216a-3p mmu-mir-216a	0.754835	0.0645964	0.400612	0.161244	0.871901	NA
394 mmu-miR-216b-5p mmu-mir-216b	7.2944	0.269125	0.57563	0.467531	0.64012	NA
395 mmu-miR-216b-3p mmu-mir-216b	0	NA	NA	NA	NA	NA
396 mmu-miR-216c-5p mmu-mir-216c	1.17629	-0.184526	0.50103	-0.368293	0.712655	NA
397 mmu-miR-216c-3p mmu-mir-216c	0.21088	0.127745	0.242137	0.527573	0.597796	NA
398 mmu-miR-217-5p mmu-mir-217	19.9517	0.144866	0.472183	0.306801	0.758995	NA
399 mmu-miR-217-3p mmu-mir-217	0	NA	NA	NA	NA	NA
401 mmu-miR-218-1-3p mmu-mir-218-1	17.8113	-0.261149	0.496928	-0.525528	0.599216	NA
403 mmu-miR-218-2-3p mmu-mir-218-2	18.5578	0.0559735	0.48941	0.114369	0.908945	NA
404 mmu-miR-2183 mmu-mir-2183	0	NA	NA	NA	NA	NA
405 mmu-miR-219a-5p mmu-mir-219a-1	4.19598	-0.146137	0.588945	-0.248133	0.804032	NA
407 mmu-miR-219a-5p mmu-mir-219a-2	0.25995	0.133821	0.247037	0.541705	0.588022	NA
408 mmu-miR-219a-2-3p mmu-mir-219a-2	12.4013	-0.26829	0.502889	-0.533498	0.593689	NA
409 mmu-miR-219b-5p mmu-mir-219b	0.47083	0.297908	0.352896	0.84418	0.398569	NA
410 mmu-miR-219b-3p mmu-mir-219b	0.843063	-0.229641	0.422533	-0.543488	0.586794	NA
412 mmu-miR-219c-3p mmu-mir-219c	0.21088	0.127745	0.242137	0.527573	0.597796	NA
423 mmu-miR-223-5p mmu-mir-223	5.55055	1.13527	0.586565	1.93546	0.0529336	NA
426 mmu-miR-224-3p mmu-mir-224	2.72623	0.414602	0.58296	0.711202	0.476959	NA
427 mmu-miR-23a-5p mmu-mir-23a	14.0806	-0.790907	0.485806	-1.62803	0.103518	NA
438 mmu-miR-26a-1-3p mmu-mir-26a-1	13.6255	-0.581459	0.487459	-1.19284	0.232934	NA
440 mmu-miR-26a-2-3p mmu-mir-26a-2	10.9548	-0.581652	0.525141	-1.10761	0.26803	NA
447 mmu-miR-2861 mmu-mir-2861	0.21088	0.127745	0.242137	0.527573	0.597796	NA
450 mmu-miR-28b mmu-mir-28b	18.5353	1.31717	0.52868	2.49143	0.012723	NA
452 mmu-miR-290a-5p mmu-mir-290a	0	NA	NA	NA	NA	NA
453 mmu-miR-290a-3p mmu-mir-290a	0	NA	NA	NA	NA	NA
454 mmu-miR-290b-5p mmu-mir-290b	0	NA	NA	NA	NA	NA
455 mmu-miR-290b-3p mmu-mir-290b	0	NA	NA	NA	NA	NA
456 mmu-miR-291a-5p mmu-mir-291a	0.803753	-0.180264	0.44339	-0.406559	0.684332	NA
457 mmu-miR-291a-3p mmu-mir-291a	0.210728	-0.133118	0.242244	-0.549519	0.582649	NA
458 mmu-miR-291b-5p mmu-mir-291b	0	NA	NA	NA	NA	NA
459 mmu-miR-291b-3p mmu-mir-291b	0.25995	0.133821	0.247037	0.541705	0.588022	NA
460 mmu-miR-292a-5p mmu-mir-292a	2.59697	-0.842517	0.579791	-1.45314	0.146185	NA
461 mmu-miR-292a-3p mmu-mir-292a	0.21088	0.127745	0.242137	0.527573	0.597796	NA
462 mmu-miR-292b-5p mmu-mir-292b	0	NA	NA	NA	NA	NA
463 mmu-miR-292b-3p mmu-mir-292b	0	NA	NA	NA	NA	NA
464 mmu-miR-293-5p mmu-mir-293	0.21088	0.127745	0.242137	0.527573	0.597796	NA
465 mmu-miR-293-3p mmu-mir-293	2.08698	-0.794842	0.547669	-1.45132	0.146691	NA
466 mmu-miR-294-5p mmu-mir-294	0	NA	NA	NA	NA	NA
467 mmu-miR-294-3p mmu-mir-294	0.333075	-0.155315	0.260081	-0.597179	0.550388	NA
468 mmu-miR-295-5p mmu-mir-295	0	NA	NA	NA	NA	NA
469 mmu-miR-295-3p mmu-mir-295	1.34771	-0.225689	0.528868	-0.426739	0.669569	NA
475 mmu-miR-297a-3p mmu-mir-297a-3	21.3541	0.343468	0.433864	0.791649	0.428565	NA
477 mmu-miR-297a-3p mmu-mir-297a-4	21.3541	0.343468	0.433864	0.791649	0.428565	NA
479 mmu-miR-297b-3p mmu-mir-297b	21.3541	0.343468	0.433864	0.791649	0.428565	NA
481 mmu-miR-297c-3p mmu-mir-297c	21.3541	0.343468	0.433864	0.791649	0.428565	NA
483 mmu-miR-298-3p mmu-mir-298	1.60766	-0.0661478	0.547991	-0.12071	0.903921	NA
484 mmu-miR-299a-5p mmu-mir-299a	20.8676	0.992779	0.462445	2.1468	0.0318089	NA
486 mmu-miR-299b-5p mmu-mir-299b	0.730779	0.455132	0.417882	1.08914	0.276092	NA
487 mmu-miR-299b-3p mmu-mir-299b	16.8676	0.0534364	0.476102	0.112237	0.910635	NA
496 mmu-miR-300-5p mmu-mir-300	7.67735	0.414698	0.550218	0.753697	0.451031	NA
498 mmu-miR-301a-5p mmu-mir-301a	3.97015	-0.0357716	0.591404	-0.0604859	0.951769	NA
500 mmu-miR-301b-5p mmu-mir-301b	0	NA	NA	NA	NA	NA
502 mmu-miR-302a-5p mmu-mir-302a	0	NA	NA	NA	NA	NA
503 mmu-miR-302a-3p mmu-mir-302a	0	NA	NA	NA	NA	NA
504 mmu-miR-302b-5p mmu-mir-302b	0	NA	NA	NA	NA	NA
505 mmu-miR-302b-3p mmu-mir-302b	0.421759	0.199234	0.295152	0.675021	0.499662	NA
506 mmu-miR-302c-5p mmu-mir-302c	0	NA	NA	NA	NA	NA
507 mmu-miR-302c-3p mmu-mir-302c	0	NA	NA	NA	NA	NA
508 mmu-miR-302d-5p mmu-mir-302d	0	NA	NA	NA	NA	NA
509 mmu-miR-302d-3p mmu-mir-302d	0	NA	NA	NA	NA	NA
511 mmu-miR-3057-3p mmu-mir-3057	4.50389	-0.655268	0.587007	-1.11629	0.2643	NA
512 mmu-miR-3058-5p mmu-mir-3058	2.6619	0.258057	0.587325	0.439376	0.660389	NA
513 mmu-miR-3058-3p mmu-mir-3058	0.754683	-0.200778	0.437222	-0.459213	0.646081	NA
514 mmu-miR-3059-5p mmu-mir-3059	0	NA	NA	NA	NA	NA
515 mmu-miR-3059-3p mmu-mir-3059	0.210728	-0.133118	0.242244	-0.549519	0.582649	NA
516 mmu-miR-3060-5p mmu-mir-3060	0.421607	-0.00463875	0.325465	-0.0142527	0.988628	NA
517 mmu-miR-3060-3p mmu-mir-3060	11.6533	0.485215	0.508753	0.953733	0.340219	NA
520 mmu-miR-3062-5p mmu-mir-3062	1.10316	0.129419	0.494865	0.261524	0.793689	NA
521 mmu-miR-3062-3p mmu-mir-3062	0	NA	NA	NA	NA	NA
522 mmu-miR-3063-5p mmu-mir-3063	0	NA	NA	NA	NA	NA
523 mmu-miR-3063-3p mmu-mir-3063	0	NA	NA	NA	NA	NA
525 mmu-miR-3064-3p mmu-mir-3064	0	NA	NA	NA	NA	NA
526 mmu-miR-3065-5p mmu-mir-3065	1.62291	0.141146	0.534718	0.263963	0.791808	NA
527 mmu-miR-3065-3p mmu-mir-3065	2.61364	0.54605	0.574947	0.949739	0.342245	NA
529 mmu-miR-3066-3p mmu-mir-3066	6.608	0.293275	0.569208	0.515233	0.60639	NA
530 mmu-miR-3067-5p mmu-mir-3067	0	NA	NA	NA	NA	NA
531 mmu-miR-3067-3p mmu-mir-3067	0.210728	-0.133118	0.242244	-0.549519	0.582649	NA
534 mmu-miR-3069-5p mmu-mir-3069	6.07864	0.347319	0.578704	0.600167	0.548395	NA
535 mmu-miR-3069-3p mmu-mir-3069	0.47083	0.297908	0.352896	0.84418	0.398569	NA
536 mmu-miR-3070-5p mmu-mir-3070-1	1.01478	0.235667	0.47841	0.492604	0.622292	NA
537 mmu-miR-3070-3p mmu-mir-3070-1	0.632487	0.106732	0.380518	0.280492	0.7791	NA
538 mmu-miR-3070-5p mmu-mir-3070-2	1.01478	0.235667	0.47841	0.492604	0.622292	NA
539 mmu-miR-3070-2-3p mmu-mir-3070-2	8.14914	0.790245	0.563727	1.40182	0.160968	NA
540 mmu-miR-3071-5p mmu-mir-3071	0	NA	NA	NA	NA	NA
541 mmu-miR-3071-3p mmu-mir-3071	0	NA	NA	NA	NA	NA
542 mmu-miR-3072-5p mmu-mir-3072	9.88307	0.056997	0.538173	0.105908	0.915655	NA
543 mmu-miR-3072-3p mmu-mir-3072	0.681557	0.151026	0.425831	0.354662	0.722843	NA
544 mmu-miR-3073a-5p mmu-mir-3073a	0	NA	NA	NA	NA	NA
545 mmu-miR-3073a-3p mmu-mir-3073a	0.632183	-0.319727	0.356276	-0.897414	0.369498	NA
546 mmu-miR-3073b-5p mmu-mir-3073b	0	NA	NA	NA	NA	NA
547 mmu-miR-3073b-3p mmu-mir-3073b	0	NA	NA	NA	NA	NA
548 mmu-miR-3074-5p mmu-mir-3074-1	8.65736	0.255156	0.555485	0.45934	0.64599	NA
549 mmu-miR-3074-1-3p mmu-mir-3074-1	2.00536	0.497604	0.568277	0.875638	0.381227	NA
550 mmu-miR-3074-5p mmu-mir-3074-2	8.65736	0.255156	0.555485	0.45934	0.64599	NA
551 mmu-miR-3074-2-3p mmu-mir-3074-2	0.421607	-0.00463875	0.325465	-0.0142527	0.988628	NA
553 mmu-miR-3075-3p mmu-mir-3075	0	NA	NA	NA	NA	NA
554 mmu-miR-3076-5p mmu-mir-3076	0.470678	0.0139761	0.337874	0.0413648	0.967005	NA
555 mmu-miR-3076-3p mmu-mir-3076	20.409	0.320791	0.456784	0.702281	0.482504	NA
556 mmu-miR-3077-5p mmu-mir-3077	1.86776	0.303033	0.549646	0.551323	0.581412	NA
557 mmu-miR-3077-3p mmu-mir-3077	3.31941	0.590912	0.591493	0.999016	0.317787	NA
558 mmu-miR-3078-5p mmu-mir-3078	0	NA	NA	NA	NA	NA
559 mmu-miR-3078-3p mmu-mir-3078	0	NA	NA	NA	NA	NA
560 mmu-miR-3079-5p mmu-mir-3079	18.9344	0.735677	0.45138	1.62984	0.103135	NA
561 mmu-miR-3079-3p mmu-mir-3079	0.5199	0.242334	0.321632	0.75345	0.45118	NA
562 mmu-miR-3080-5p mmu-mir-3080	0	NA	NA	NA	NA	NA
563 mmu-miR-3080-3p mmu-mir-3080	0	NA	NA	NA	NA	NA
564 mmu-miR-3081-5p mmu-mir-3081	9.15499	-0.800186	0.539422	-1.48341	0.137965	NA
566 mmu-miR-3082-5p mmu-mir-3082	4.2359	0.461911	0.588723	0.784598	0.432689	NA
568 mmu-miR-3083-5p mmu-mir-3083	5.10698	-0.226643	0.587663	-0.385669	0.699742	NA
569 mmu-miR-3083-3p mmu-mir-3083	0.5199	0.242334	0.321632	0.75345	0.45118	NA
574 mmu-miR-3085-5p mmu-mir-3085	0	NA	NA	NA	NA	NA
575 mmu-miR-3085-3p mmu-mir-3085	0	NA	NA	NA	NA	NA
577 mmu-miR-3086-3p mmu-mir-3086	0.21088	0.127745	0.242137	0.527573	0.597796	NA
578 mmu-miR-3087-5p mmu-mir-3087	4.59429	0.92995	0.587911	1.58179	0.113698	NA
579 mmu-miR-3087-3p mmu-mir-3087	0.754683	-0.200778	0.437222	-0.459213	0.646081	NA
580 mmu-miR-3088-5p mmu-mir-3088	0	NA	NA	NA	NA	NA
581 mmu-miR-3088-3p mmu-mir-3088	4.86355	0.520353	0.590381	0.881384	0.37811	NA
582 mmu-miR-3089-5p mmu-mir-3089	0.210728	-0.133118	0.242244	-0.549519	0.582649	NA
583 mmu-miR-3089-3p mmu-mir-3089	14.4941	-0.309516	0.477397	-0.64834	0.516765	NA
584 mmu-miR-3090-5p mmu-mir-3090	0.421607	-0.00463875	0.325465	-0.0142527	0.988628	NA
585 mmu-miR-3090-3p mmu-mir-3090	0	NA	NA	NA	NA	NA
586 mmu-miR-3091-5p mmu-mir-3091	1.89136	-0.779988	0.555848	-1.40324	0.160545	NA
587 mmu-miR-3091-3p mmu-mir-3091	2.71113	0.495618	0.586763	0.844664	0.398299	NA
588 mmu-miR-3092-5p mmu-mir-3092	0	NA	NA	NA	NA	NA
589 mmu-miR-3092-3p mmu-mir-3092	2.02942	0.1791	0.571903	0.313164	0.754156	NA
590 mmu-miR-3093-5p mmu-mir-3093	0	NA	NA	NA	NA	NA
591 mmu-miR-3093-3p mmu-mir-3093	1.10332	0.400509	0.494738	0.809537	0.418206	NA
592 mmu-miR-3094-5p mmu-mir-3094	5.18575	-0.201005	0.580965	-0.345984	0.729355	NA
593 mmu-miR-3094-3p mmu-mir-3094	0.210728	-0.133118	0.242244	-0.549519	0.582649	NA
594 mmu-miR-3095-5p mmu-mir-3095	0.21088	0.127745	0.242137	0.527573	0.597796	NA
596 mmu-miR-3097-5p mmu-mir-3097	0.803905	0.105264	0.442262	0.238012	0.811872	NA
597 mmu-miR-3097-3p mmu-mir-3097	5.86857	0.539424	0.574642	0.938713	0.347878	NA
598 mmu-miR-3098-5p mmu-mir-3098	0.333075	-0.155315	0.260081	-0.597179	0.550388	NA
599 mmu-miR-3098-3p mmu-mir-3098	3.08351	0.230259	0.590752	0.389772	0.696705	NA
600 mmu-miR-3099-5p mmu-mir-3099	0	NA	NA	NA	NA	NA
601 mmu-miR-3099-3p mmu-mir-3099	5.69635	0.30132	0.582595	0.517204	0.605014	NA
614 mmu-miR-30f mmu-mir-30f	6.54887	-0.0371528	0.563627	-0.0659174	0.947444	NA
616 mmu-miR-31-3p mmu-mir-31	4.69259	1.12283	0.589961	1.90323	0.0570099	NA
618 mmu-miR-3100-3p mmu-mir-3100	0.21088	0.127745	0.242137	0.527573	0.597796	NA
619 mmu-miR-3101-5p mmu-mir-3101	3.5641	0.511039	0.59143	0.864073	0.387548	NA
620 mmu-miR-3101-3p mmu-mir-3101	3.00474	0.171111	0.577145	0.296478	0.766865	NA
621 mmu-miR-3102-5p mmu-mir-3102	10.6549	-0.684322	0.523178	-1.30801	0.19087	NA
623 mmu-miR-3102-3p.2-3p mmu-mir-3102	17.0928	0.217818	0.499824	0.435789	0.66299	NA
625 mmu-miR-3103-5p mmu-mir-3103	20.7473	0.201079	0.484318	0.41518	0.67801	NA
626 mmu-miR-3103-3p mmu-mir-3103	6.84828	0.101926	0.563765	0.180795	0.856528	NA
627 mmu-miR-3104-5p mmu-mir-3104	0	NA	NA	NA	NA	NA
628 mmu-miR-3104-3p mmu-mir-3104	0	NA	NA	NA	NA	NA
629 mmu-miR-3105-5p mmu-mir-3105	0.421456	-0.208341	0.296697	-0.702202	0.482553	NA
630 mmu-miR-3105-3p mmu-mir-3105	0.892589	0.558355	0.450003	1.24078	0.214686	NA
631 mmu-miR-3106-5p mmu-mir-3106	17.2889	-0.0696206	0.474102	-0.146847	0.883253	NA
632 mmu-miR-3106-3p mmu-mir-3106	0.333075	-0.155315	0.260081	-0.597179	0.550388	NA
634 mmu-miR-3108-3p mmu-mir-3108	0.210728	-0.133118	0.242244	-0.549519	0.582649	NA
635 mmu-miR-3109-5p mmu-mir-3109	2.49033	0.0553604	0.581148	0.0952605	0.924108	NA
637 mmu-miR-3110-5p mmu-mir-3110	1.21011	-0.353752	0.461185	-0.76705	0.443052	NA
638 mmu-miR-3110-3p mmu-mir-3110	0	NA	NA	NA	NA	NA
639 mmu-miR-3112-5p mmu-mir-3112	0	NA	NA	NA	NA	NA
640 mmu-miR-3112-3p mmu-mir-3112	0.210728	-0.133118	0.242244	-0.549519	0.582649	NA
641 mmu-miR-3113-5p mmu-mir-3113	0	NA	NA	NA	NA	NA
642 mmu-miR-3113-3p mmu-mir-3113	0.21088	0.127745	0.242137	0.527573	0.597796	NA
645 mmu-miR-32-3p mmu-mir-32	1.34756	-0.499442	0.5187	-0.962871	0.335612	NA
646 mmu-miR-320-5p mmu-mir-320	0.25995	0.133821	0.247037	0.541705	0.588022	NA
650 mmu-miR-323-5p mmu-mir-323	5.77577	0.366425	0.590912	0.620101	0.535191	NA
654 mmu-miR-325-5p mmu-mir-325	0.333075	-0.155315	0.260081	-0.597179	0.550388	NA
655 mmu-miR-325-3p mmu-mir-325	0	NA	NA	NA	NA	NA
656 mmu-miR-326-5p mmu-mir-326	1.62306	0.393177	0.543871	0.722923	0.469727	NA
658 mmu-miR-327 mmu-mir-327	0	NA	NA	NA	NA	NA
659 mmu-miR-328-5p mmu-mir-328	8.29226	-0.9526	0.551626	-1.7269	0.0841865	NA
662 mmu-miR-329-3p mmu-mir-329	17.6193	1.65102	0.538304	3.06708	0.00216163	NA
664 mmu-miR-33-3p mmu-mir-33	2.02911	-0.317916	0.572884	-0.55494	0.578936	NA
672 mmu-miR-337-3p mmu-mir-337	11.8337	0.0953897	0.510295	0.186931	0.851715	NA
679 mmu-miR-341-5p mmu-mir-341	3.95235	1.22876	0.591578	2.07708	0.0377937	NA
683 mmu-miR-343 mmu-mir-343	0	NA	NA	NA	NA	NA
684 mmu-miR-344-5p mmu-mir-344-1	0	NA	NA	NA	NA	NA
686 mmu-miR-344-5p mmu-mir-344-2	0	NA	NA	NA	NA	NA
688 mmu-miR-344b-5p mmu-mir-344b	0	NA	NA	NA	NA	NA
690 mmu-miR-344c-5p mmu-mir-344c	0	NA	NA	NA	NA	NA
691 mmu-miR-344c-3p mmu-mir-344c	9.2367	0.850565	0.547814	1.55265	0.120506	NA
693 mmu-miR-344d-1-5p mmu-mir-344d-1	0	NA	NA	NA	NA	NA
695 mmu-miR-344d-2-5p mmu-mir-344d-2	0.333075	-0.155315	0.260081	-0.597179	0.550388	NA
696 mmu-miR-344d-3-5p mmu-mir-344d-3	1.62306	0.393177	0.543871	0.722923	0.469727	NA
698 mmu-miR-344e-5p mmu-mir-344e	0	NA	NA	NA	NA	NA
699 mmu-miR-344e-3p mmu-mir-344e	0	NA	NA	NA	NA	NA
700 mmu-miR-344f-5p mmu-mir-344f	0	NA	NA	NA	NA	NA
701 mmu-miR-344f-3p mmu-mir-344f	0.25995	0.133821	0.247037	0.541705	0.588022	NA
702 mmu-miR-344g-5p mmu-mir-344g	0.210728	-0.133118	0.242244	-0.549519	0.582649	NA
703 mmu-miR-344g-3p mmu-mir-344g	0	NA	NA	NA	NA	NA
704 mmu-miR-344h-5p mmu-mir-344h-1	0	NA	NA	NA	NA	NA
705 mmu-miR-344h-3p mmu-mir-344h-1	0	NA	NA	NA	NA	NA
706 mmu-miR-344h-5p mmu-mir-344h-2	0	NA	NA	NA	NA	NA
707 mmu-miR-344h-3p mmu-mir-344h-2	0	NA	NA	NA	NA	NA
708 mmu-miR-344i mmu-mir-344i	0.666151	-0.317634	0.355444	-0.893626	0.371522	NA
711 mmu-miR-346-5p mmu-mir-346	1.18605	-0.054092	0.456605	-0.118466	0.905699	NA
712 mmu-miR-346-3p mmu-mir-346	0	NA	NA	NA	NA	NA
715 mmu-miR-3471 mmu-mir-3471-1	1.22521	-0.442918	0.506019	-0.8753	0.38141	NA
716 mmu-miR-3471 mmu-mir-3471-2	1.43609	-0.316512	0.540826	-0.585237	0.558388	NA
717 mmu-miR-3472 mmu-mir-3472	0	NA	NA	NA	NA	NA
718 mmu-miR-3473a mmu-mir-3473a	18.7884	0.0122281	0.464429	0.0263292	0.978995	NA
720 mmu-miR-3473c mmu-mir-3473c	0	NA	NA	NA	NA	NA
721 mmu-miR-3473d mmu-mir-3473d	3.88727	0.0956883	0.590057	0.162168	0.871174	NA
723 mmu-miR-3473f mmu-mir-3473f	5.08716	-0.661842	0.586963	-1.12757	0.259501	NA
726 mmu-miR-3475-5p mmu-mir-3475	0	NA	NA	NA	NA	NA
727 mmu-miR-3475-3p mmu-mir-3475	10.96	-1.69936	0.570216	-2.98021	0.0028805	NA
729 mmu-miR-34a-3p mmu-mir-34a	4.16247	0.318453	0.590198	0.53957	0.589494	NA
739 mmu-miR-3544-5p mmu-mir-3544	0.333075	-0.155315	0.260081	-0.597179	0.550388	NA
740 mmu-miR-3544-3p mmu-mir-3544	0	NA	NA	NA	NA	NA
741 mmu-miR-3547-5p mmu-mir-3547	2.57352	0.294179	0.570998	0.515201	0.606413	NA
742 mmu-miR-3547-3p mmu-mir-3547	0.5199	0.242334	0.321632	0.75345	0.45118	NA
743 mmu-miR-3552 mmu-mir-3552	0.210728	-0.133118	0.242244	-0.549519	0.582649	NA
744 mmu-miR-3569-5p mmu-mir-3569	2.10224	-0.634389	0.573266	-1.10662	0.268457	NA
745 mmu-miR-3569-3p mmu-mir-3569	1.36327	0.550682	0.526048	1.04683	0.295179	NA
747 mmu-miR-3572-3p mmu-mir-3572	2.59743	-0.146515	0.561429	-0.260967	0.794118	NA
750 mmu-miR-3618-5p mmu-mir-3618	0	NA	NA	NA	NA	NA
751 mmu-miR-3618-3p mmu-mir-3618	0	NA	NA	NA	NA	NA
754 mmu-miR-3620-5p mmu-mir-3620	1.63187	-0.117962	0.495193	-0.238214	0.811715	NA
755 mmu-miR-3620-3p mmu-mir-3620	0	NA	NA	NA	NA	NA
756 mmu-miR-363-5p mmu-mir-363	0	NA	NA	NA	NA	NA
757 mmu-miR-363-3p mmu-mir-363	0.730779	0.455132	0.417882	1.08914	0.276092	NA
762 mmu-miR-367-5p mmu-mir-367	0	NA	NA	NA	NA	NA
763 mmu-miR-367-3p mmu-mir-367	0	NA	NA	NA	NA	NA
766 mmu-miR-370-5p mmu-mir-370	15.7033	0.624434	0.475177	1.31411	0.18881	NA
769 mmu-miR-374b-3p mmu-mir-374b	0.333075	-0.155315	0.260081	-0.597179	0.550388	NA
770 mmu-miR-374c-5p mmu-mir-374c	0.543803	-0.351541	0.371263	-0.94688	0.3437	NA
771 mmu-miR-374c-3p mmu-mir-374c	0	NA	NA	NA	NA	NA
772 mmu-miR-375-5p mmu-mir-375	0	NA	NA	NA	NA	NA
773 mmu-miR-375-3p mmu-mir-375	19.9099	2.36621	0.490592	4.82317	1.41291e-06	NA
778 mmu-miR-376c-5p mmu-mir-376c	5.12773	-0.0365181	0.583349	-0.0626008	0.950084	NA
780 mmu-miR-377-5p mmu-mir-377	16.8807	0.772577	0.476697	1.62069	0.105085	NA
791 mmu-miR-381-5p mmu-mir-381	1.0398	0.478314	0.422793	1.13132	0.25792	NA
796 mmu-miR-383-3p mmu-mir-383	0	NA	NA	NA	NA	NA
797 mmu-miR-384-5p mmu-mir-384	3.07756	-0.443268	0.58628	-0.756069	0.449608	NA
798 mmu-miR-384-3p mmu-mir-384	0.754531	-0.495733	0.424697	-1.16726	0.243104	NA
799 mmu-miR-3960 mmu-mir-3960	17.048	-0.485078	0.477666	-1.01552	0.309859	NA
800 mmu-miR-3961 mmu-mir-3961	0.21088	0.127745	0.242137	0.527573	0.597796	NA
803 mmu-miR-3964 mmu-mir-3964	0	NA	NA	NA	NA	NA
804 mmu-miR-3965 mmu-mir-3965	15.1827	0.493528	0.526538	0.937307	0.348601	NA
805 mmu-miR-3966 mmu-mir-3966	4.50657	1.03247	0.591312	1.74607	0.080798	NA
806 mmu-miR-3967 mmu-mir-3967	20.1001	1.35289	0.57289	2.36152	0.0182001	NA
808 mmu-miR-3969 mmu-mir-3969	0	NA	NA	NA	NA	NA
810 mmu-miR-3971 mmu-mir-3971	0	NA	NA	NA	NA	NA
813 mmu-miR-410-5p mmu-mir-410	19.7079	0.685395	0.460323	1.48894	0.136502	NA
817 mmu-miR-412-5p mmu-mir-412	12.6299	0.881912	0.504229	1.74903	0.0802858	NA
818 mmu-miR-412-3p mmu-mir-412	1.57415	0.658739	0.541311	1.21693	0.22363	NA
819 mmu-miR-421-5p mmu-mir-421	2.35258	-0.292111	0.571048	-0.511534	0.608977	NA
825 mmu-miR-429-5p mmu-mir-429	0	NA	NA	NA	NA	NA
826 mmu-miR-429-3p mmu-mir-429	1.06385	0.253158	0.48242	0.524766	0.599746	NA
829 mmu-miR-432 mmu-mir-432	0	NA	NA	NA	NA	NA
834 mmu-miR-448-5p mmu-mir-448	0	NA	NA	NA	NA	NA
835 mmu-miR-448-3p mmu-mir-448	3.86255	0.139357	0.579449	0.240499	0.809944	NA
837 mmu-miR-449a-3p mmu-mir-449a	0.681557	0.151026	0.425831	0.354662	0.722843	NA
838 mmu-miR-449b mmu-mir-449b	4.66711	0.35863	0.584529	0.613537	0.539521	NA
839 mmu-miR-449c-5p mmu-mir-449c	10.8023	-0.575518	0.515086	-1.11732	0.263856	NA
840 mmu-miR-449c-3p mmu-mir-449c	0	NA	NA	NA	NA	NA
842 mmu-miR-450a-1-3p mmu-mir-450a-1	6.18498	-0.450843	0.576	-0.782713	0.433796	NA
844 mmu-miR-450a-2-3p mmu-mir-450a-2	0.210728	-0.133118	0.242244	-0.549519	0.582649	NA
845 mmu-miR-450b-5p mmu-mir-450b	16.5993	-1.25127	0.487571	-2.56634	0.0102778	NA
847 mmu-miR-451a mmu-mir-451a	5.54979	0.375813	0.579642	0.648354	0.516756	NA
848 mmu-miR-451b mmu-mir-451b	0.21088	0.127745	0.242137	0.527573	0.597796	NA
850 mmu-miR-452-3p mmu-mir-452	18.3172	0.0127428	0.525707	0.0242394	0.980662	NA
851 mmu-miR-453 mmu-mir-453	0	NA	NA	NA	NA	NA
854 mmu-miR-463-5p mmu-mir-463	0	NA	NA	NA	NA	NA
855 mmu-miR-463-3p mmu-mir-463	0.21088	0.127745	0.242137	0.527573	0.597796	NA
856 mmu-miR-465a-5p mmu-mir-465a	1.50967	0.103937	0.488136	0.212927	0.831384	NA
857 mmu-miR-465a-3p mmu-mir-465a	11.4687	0.978218	0.52984	1.84625	0.0648557	NA
858 mmu-miR-465b-5p mmu-mir-465b-1	0.632487	0.106732	0.380518	0.280492	0.7791	NA
859 mmu-miR-465b-3p mmu-mir-465b-1	11.4687	0.978218	0.52984	1.84625	0.0648557	NA
860 mmu-miR-465b-5p mmu-mir-465b-2	0.632487	0.106732	0.380518	0.280492	0.7791	NA
861 mmu-miR-465b-3p mmu-mir-465b-2	11.4687	0.978218	0.52984	1.84625	0.0648557	NA
862 mmu-miR-465c-5p mmu-mir-465c-1	3.59396	0.654682	0.590604	1.1085	0.267648	NA
863 mmu-miR-465c-3p mmu-mir-465c-1	11.4687	0.978218	0.52984	1.84625	0.0648557	NA
864 mmu-miR-465c-5p mmu-mir-465c-2	3.59396	0.654682	0.590604	1.1085	0.267648	NA
865 mmu-miR-465c-3p mmu-mir-465c-2	11.4687	0.978218	0.52984	1.84625	0.0648557	NA
866 mmu-miR-465d-5p mmu-mir-465d	0	NA	NA	NA	NA	NA
867 mmu-miR-465d-3p mmu-mir-465d	0.333075	-0.155315	0.260081	-0.597179	0.550388	NA
868 mmu-miR-466a-5p mmu-mir-466a	17.2087	-0.429003	0.483629	-0.88705	0.375052	NA
884 mmu-miR-466b-5p mmu-mir-466b-8	17.3815	-0.346971	0.463188	-0.749092	0.453802	NA
894 mmu-miR-466e-5p mmu-mir-466e	17.3815	-0.346971	0.463188	-0.749092	0.453802	NA
897 mmu-miR-466f-3p mmu-mir-466f-1	7.55298	-0.675308	0.560783	-1.20422	0.228504	NA
909 mmu-miR-466h-3p mmu-mir-466h	10.1024	-0.289321	0.523176	-0.553009	0.580258	NA
912 mmu-miR-466i-3p mmu-mir-466i	5.07271	-0.568299	0.585066	-0.971341	0.331378	NA
913 mmu-miR-466j mmu-mir-466j	5.73886	-0.728703	0.581026	-1.25416	0.209782	NA
914 mmu-miR-466k mmu-mir-466k	20.5379	-1.1365	0.481445	-2.36061	0.0182448	NA
915 mmu-miR-466l-5p mmu-mir-466l	1.4699	-0.517395	0.518348	-0.998161	0.318201	NA
916 mmu-miR-466l-3p mmu-mir-466l	1.01463	-0.0413889	0.49716	-0.0832508	0.933652	NA
917 mmu-miR-466m-5p mmu-mir-466m	9.64957	-1.01966	0.53461	-1.9073	0.0564821	NA
918 mmu-miR-466m-3p mmu-mir-466m	4.14691	-0.160239	0.588136	-0.272452	0.785274	NA
922 mmu-miR-466o-3p mmu-mir-466o	1.54303	-0.860691	0.509927	-1.68787	0.0914358	NA
925 mmu-miR-466q mmu-mir-466q	0	NA	NA	NA	NA	NA
947 mmu-miR-467b-3p mmu-mir-467b	0.681406	-0.102428	0.389793	-0.262777	0.792723	NA
949 mmu-miR-467c-3p mmu-mir-467c	2.11749	-0.375089	0.572205	-0.655515	0.512136	NA
953 mmu-miR-467e-3p mmu-mir-467e	9.4305	-0.415062	0.532337	-0.779698	0.435569	NA
954 mmu-miR-467f mmu-mir-467f	0	NA	NA	NA	NA	NA
955 mmu-miR-467g mmu-mir-467g	1.41203	0.0356601	0.484584	0.073589	0.941337	NA
956 mmu-miR-467h mmu-mir-467h	0.754531	-0.495733	0.424697	-1.16726	0.243104	NA
957 mmu-miR-468-5p mmu-mir-468	0	NA	NA	NA	NA	NA
958 mmu-miR-468-3p mmu-mir-468	0	NA	NA	NA	NA	NA
959 mmu-miR-470-5p mmu-mir-470	4.77985	0.401286	0.585113	0.685826	0.492823	NA
960 mmu-miR-470-3p mmu-mir-470	0	NA	NA	NA	NA	NA
961 mmu-miR-471-5p mmu-mir-471	0.21088	0.127745	0.242137	0.527573	0.597796	NA
962 mmu-miR-471-3p mmu-mir-471	0	NA	NA	NA	NA	NA
964 mmu-miR-483-3p mmu-mir-483	0.632183	-0.319727	0.356276	-0.897414	0.369498	NA
971 mmu-miR-486b-3p mmu-mir-486b	2.05317	-0.613786	0.564303	-1.08769	0.276732	NA
972 mmu-miR-487b-5p mmu-mir-487b	0	NA	NA	NA	NA	NA
973 mmu-miR-487b-3p mmu-mir-487b	15.4129	0.248449	0.485905	0.511312	0.609133	NA
974 mmu-miR-488-5p mmu-mir-488	0	NA	NA	NA	NA	NA
975 mmu-miR-488-3p mmu-mir-488	1.06385	0.253158	0.48242	0.524766	0.599746	NA
976 mmu-miR-489-5p mmu-mir-489	0	NA	NA	NA	NA	NA
977 mmu-miR-489-3p mmu-mir-489	15.3675	-0.0123191	0.525369	-0.0234485	0.981293	NA
978 mmu-miR-490-5p mmu-mir-490	0.25995	0.133821	0.247037	0.541705	0.588022	NA
979 mmu-miR-490-3p mmu-mir-490	0.333075	-0.155315	0.260081	-0.597179	0.550388	NA
980 mmu-miR-491-5p mmu-mir-491	4.21989	-0.551694	0.588267	-0.937829	0.348332	NA
981 mmu-miR-491-3p mmu-mir-491	0.892589	0.558355	0.450003	1.24078	0.214686	NA
984 mmu-miR-494-5p mmu-mir-494	1.47555	-0.104442	0.494484	-0.211214	0.83272	NA
987 mmu-miR-495-3p mmu-mir-495	4.97629	0.604254	0.584589	1.03364	0.301305	NA
988 mmu-miR-496a-5p mmu-mir-496a	0.666151	-0.317634	0.355444	-0.893626	0.371522	NA
990 mmu-miR-496b mmu-mir-496b	0	NA	NA	NA	NA	NA
993 mmu-miR-497b mmu-mir-497b	10.5638	-0.0458178	0.529782	-0.0864842	0.931082	NA
995 mmu-miR-499-3p mmu-mir-499	2.88194	-0.343794	0.57906	-0.59371	0.552706	NA
996 mmu-miR-500-5p mmu-mir-500	5.25088	0.169084	0.591531	0.285841	0.775	NA
1002 mmu-miR-504-5p mmu-mir-504	17.937	0.38443	0.466349	0.824339	0.409747	NA
1003 mmu-miR-504-3p mmu-mir-504	1.84275	-0.0274246	0.506622	-0.0541324	0.95683	NA
1004 mmu-miR-5046 mmu-mir-5046	0	NA	NA	NA	NA	NA
1005 mmu-miR-505-5p mmu-mir-505	14.9243	-0.527674	0.48108	-1.09685	0.272705	NA
1006 mmu-miR-505-3p mmu-mir-505	3.97126	0.55526	0.589122	0.942522	0.345926	NA
1007 mmu-miR-509-5p mmu-mir-509	0	NA	NA	NA	NA	NA
1008 mmu-miR-509-3p mmu-mir-509	0	NA	NA	NA	NA	NA
1009 mmu-miR-5098 mmu-mir-5098	0	NA	NA	NA	NA	NA
1012 mmu-miR-5101 mmu-mir-5101	5.09692	-0.630275	0.581652	-1.08359	0.278545	NA
1013 mmu-miR-5103 mmu-mir-5103	3.1664	0.0820476	0.589034	0.139292	0.88922	NA
1014 mmu-miR-5104 mmu-mir-5104	1.7355	-0.00365859	0.542844	-0.00673967	0.994623	NA
1016 mmu-miR-5107-5p mmu-mir-5107	0.632183	-0.319727	0.356276	-0.897414	0.369498	NA
1017 mmu-miR-5107-3p mmu-mir-5107	0	NA	NA	NA	NA	NA
1018 mmu-miR-5108 mmu-mir-5108	12.2377	-0.64429	0.528587	-1.21889	0.222885	NA
1019 mmu-miR-511-5p mmu-mir-511	0.210728	-0.133118	0.242244	-0.549519	0.582649	NA
1020 mmu-miR-511-3p mmu-mir-511	2.02911	-0.317916	0.572884	-0.55494	0.578936	NA
1021 mmu-miR-5110 mmu-mir-5110	12.3255	0.669091	0.554306	1.20708	0.227402	NA
1022 mmu-miR-5112 mmu-mir-5112	9.06504	-1.61753	0.553505	-2.92233	0.00347419	NA
1023 mmu-miR-5113 mmu-mir-5113	3.52418	-0.138055	0.580534	-0.237807	0.812031	NA
1024 mmu-miR-5114 mmu-mir-5114	8.14284	0.57478	0.563018	1.02089	0.307306	NA
1025 mmu-miR-5116 mmu-mir-5116	0	NA	NA	NA	NA	NA
1026 mmu-miR-5118 mmu-mir-5118	1.89277	0.498003	0.507987	0.980347	0.326915	NA
1027 mmu-miR-5119 mmu-mir-5119	20.0727	0.501008	0.554006	0.904337	0.365817	NA
1028 mmu-miR-5120 mmu-mir-5120	0.842911	-0.429597	0.400818	-1.0718	0.283809	NA
1029 mmu-miR-5121 mmu-mir-5121	2.42667	-0.00281697	0.578128	-0.00487258	0.996112	NA
1030 mmu-miR-5122 mmu-mir-5122	2.6855	-0.645114	0.58164	-1.10913	0.267375	NA
1031 mmu-miR-5123 mmu-mir-5123	10.2212	0.463757	0.54244	0.854946	0.392581	NA
1032 mmu-miR-5123 mmu-mir-5123	10.2212	0.463757	0.54244	0.854946	0.392581	NA
1033 mmu-miR-5124a mmu-mir-5124a	18.6023	-0.229324	0.47441	-0.483386	0.628821	NA
1034 mmu-miR-5124b mmu-mir-5124b	0.210728	-0.133118	0.242244	-0.549519	0.582649	NA
1035 mmu-miR-5125 mmu-mir-5125	0.421759	0.199234	0.295152	0.675021	0.499662	NA
1037 mmu-miR-5127 mmu-mir-5127	0	NA	NA	NA	NA	NA
1039 mmu-miR-5129-5p mmu-mir-5129	9.8513	-0.553537	0.537619	-1.02961	0.303194	NA
1040 mmu-miR-5129-3p mmu-mir-5129	0.892589	0.558355	0.450003	1.24078	0.214686	NA
1042 mmu-miR-5131 mmu-mir-5131	0	NA	NA	NA	NA	NA
1044 mmu-miR-5132-3p mmu-mir-5132	1.22566	0.353643	0.503217	0.702764	0.482203	NA
1045 mmu-miR-5133 mmu-mir-5133	0.421607	-0.00463875	0.325465	-0.0142527	0.988628	NA
1046 mmu-miR-5134-5p mmu-mir-5134	1.10286	-0.311775	0.457614	-0.681307	0.495678	NA
1047 mmu-miR-5134-3p mmu-mir-5134	6.11125	-0.875036	0.573268	-1.5264	0.126911	NA
1048 mmu-miR-5135 mmu-mir-5135	0.421759	0.199234	0.295152	0.675021	0.499662	NA
1049 mmu-miR-5136 mmu-mir-5136	0.892437	0.281396	0.466715	0.60293	0.546555	NA
1053 mmu-miR-539-3p mmu-mir-539	6.29837	-0.317906	0.56751	-0.560177	0.575359	NA
1054 mmu-miR-540-5p mmu-mir-540	19.2969	0.60247	0.502732	1.19839	0.230765	NA
1060 mmu-miR-543-5p mmu-mir-543	11.3874	0.157865	0.507951	0.310788	0.755962	NA
1062 mmu-miR-544-5p mmu-mir-544	3.79024	0.74909	0.591239	1.26698	0.205161	NA
1063 mmu-miR-544-3p mmu-mir-544	1.48516	-0.263468	0.52577	-0.501109	0.616294	NA
1064 mmu-miR-546 mmu-mir-546	0	NA	NA	NA	NA	NA
1065 mmu-miR-547-5p mmu-mir-547	0	NA	NA	NA	NA	NA
1067 mmu-miR-551b-5p mmu-mir-551b	0	NA	NA	NA	NA	NA
1068 mmu-miR-551b-3p mmu-mir-551b	0.210728	-0.133118	0.242244	-0.549519	0.582649	NA
1069 mmu-miR-5615-5p mmu-mir-5615-1	11.3783	0.167795	0.519339	0.323094	0.746624	NA
1070 mmu-miR-5615-3p mmu-mir-5615-1	5.51003	0.0186841	0.576469	0.0324113	0.974144	NA
1071 mmu-miR-5615-5p mmu-mir-5615-2	11.3783	0.167795	0.519339	0.323094	0.746624	NA
1072 mmu-miR-5615-3p mmu-mir-5615-2	5.51003	0.0186841	0.576469	0.0324113	0.974144	NA
1073 mmu-miR-5616-5p mmu-mir-5616	0	NA	NA	NA	NA	NA
1074 mmu-miR-5616-3p mmu-mir-5616	0	NA	NA	NA	NA	NA
1075 mmu-miR-5617-5p mmu-mir-5617	2.00521	0.235919	0.565869	0.416915	0.676741	NA
1076 mmu-miR-5617-3p mmu-mir-5617	0	NA	NA	NA	NA	NA
1077 mmu-miR-5618-5p mmu-mir-5618	0	NA	NA	NA	NA	NA
1078 mmu-miR-5618-3p mmu-mir-5618	0	NA	NA	NA	NA	NA
1079 mmu-miR-5619-5p mmu-mir-5619	0.210728	-0.133118	0.242244	-0.549519	0.582649	NA
1080 mmu-miR-5619-3p mmu-mir-5619	1.69589	-0.369514	0.5396	-0.684793	0.493475	NA
1081 mmu-miR-5620-5p mmu-mir-5620	15.5744	0.367063	0.474715	0.77323	0.439386	NA
1082 mmu-miR-5620-3p mmu-mir-5620	0	NA	NA	NA	NA	NA
1083 mmu-miR-5621-5p mmu-mir-5621	0.843063	-0.229641	0.422533	-0.543488	0.586794	NA
1084 mmu-miR-5621-3p mmu-mir-5621	4.6336	0.810261	0.587728	1.37863	0.168008	NA
1085 mmu-miR-5622-5p mmu-mir-5622	0	NA	NA	NA	NA	NA
1086 mmu-miR-5622-3p mmu-mir-5622	1.72025	-0.210625	0.544518	-0.38681	0.698897	NA
1087 mmu-miR-5623-5p mmu-mir-5623	3.91228	0.334854	0.590507	0.567062	0.570672	NA
1088 mmu-miR-5623-3p mmu-mir-5623	0.333075	-0.155315	0.260081	-0.597179	0.550388	NA
1089 mmu-miR-5624-5p mmu-mir-5624	0.333075	-0.155315	0.260081	-0.597179	0.550388	NA
1090 mmu-miR-5624-3p mmu-mir-5624	1.26497	0.185196	0.475181	0.389738	0.69673	NA
1091 mmu-miR-5625-5p mmu-mir-5625	0	NA	NA	NA	NA	NA
1092 mmu-miR-5625-3p mmu-mir-5625	0	NA	NA	NA	NA	NA
1093 mmu-miR-5626-5p mmu-mir-5626	1.08791	-0.088737	0.448998	-0.197633	0.843332	NA
1094 mmu-miR-5626-3p mmu-mir-5626	0.210728	-0.133118	0.242244	-0.549519	0.582649	NA
1095 mmu-miR-5627-5p mmu-mir-5627	0	NA	NA	NA	NA	NA
1096 mmu-miR-5627-3p mmu-mir-5627	0.421456	-0.208341	0.296697	-0.702202	0.482553	NA
1097 mmu-miR-568 mmu-mir-568	0	NA	NA	NA	NA	NA
1099 mmu-miR-5709-3p mmu-mir-5709	1.43624	-0.0448474	0.543216	-0.0825591	0.934202	NA
1100 mmu-miR-5710 mmu-mir-5710	3.39238	0.149432	0.5915	0.252632	0.800552	NA
1103 mmu-miR-582-5p mmu-mir-582	17.8243	1.49037	0.48312	3.08488	0.00203633	NA
1105 mmu-miR-590-5p mmu-mir-590	0	NA	NA	NA	NA	NA
1106 mmu-miR-590-3p mmu-mir-590	0	NA	NA	NA	NA	NA
1108 mmu-miR-592-3p mmu-mir-592	0	NA	NA	NA	NA	NA
1109 mmu-miR-598-5p mmu-mir-598	0.333075	-0.155315	0.260081	-0.597179	0.550388	NA
1111 mmu-miR-599 mmu-mir-599	0	NA	NA	NA	NA	NA
1112 mmu-miR-615-5p mmu-mir-615	12.7864	0.931732	0.529815	1.7586	0.0786457	NA
1114 mmu-miR-6236 mmu-mir-6236	16.0953	-0.503828	0.485123	-1.03856	0.299011	NA
1115 mmu-miR-6237 mmu-mir-6237	0	NA	NA	NA	NA	NA
1117 mmu-miR-6239 mmu-mir-6239	12.8658	-0.901342	0.524646	-1.718	0.0857966	NA
1119 mmu-miR-6241 mmu-mir-6241	0	NA	NA	NA	NA	NA
1120 mmu-miR-6244 mmu-mir-6244	0	NA	NA	NA	NA	NA
1121 mmu-miR-6335 mmu-mir-6335	0	NA	NA	NA	NA	NA
1122 mmu-miR-6336 mmu-mir-6336	0	NA	NA	NA	NA	NA
1123 mmu-miR-6337 mmu-mir-6337	0	NA	NA	NA	NA	NA
1124 mmu-miR-6338 mmu-mir-6338	0	NA	NA	NA	NA	NA
1125 mmu-miR-6339 mmu-mir-6339	0	NA	NA	NA	NA	NA
1126 mmu-miR-6340 mmu-mir-6340	0	NA	NA	NA	NA	NA
1127 mmu-miR-6341 mmu-mir-6341	0	NA	NA	NA	NA	NA
1128 mmu-miR-6342 mmu-mir-6342	0.25995	0.133821	0.247037	0.541705	0.588022	NA
1129 mmu-miR-6343 mmu-mir-6343	0	NA	NA	NA	NA	NA
1130 mmu-miR-6344 mmu-mir-6344	0	NA	NA	NA	NA	NA
1131 mmu-miR-6345 mmu-mir-6345	0	NA	NA	NA	NA	NA
1132 mmu-miR-6346 mmu-mir-6346	0	NA	NA	NA	NA	NA
1133 mmu-miR-6347 mmu-mir-6347	0	NA	NA	NA	NA	NA
1134 mmu-miR-6348 mmu-mir-6348	0	NA	NA	NA	NA	NA
1135 mmu-miR-6349 mmu-mir-6349	0	NA	NA	NA	NA	NA
1136 mmu-miR-6350 mmu-mir-6350	0	NA	NA	NA	NA	NA
1137 mmu-miR-6351 mmu-mir-6351	0.333075	-0.155315	0.260081	-0.597179	0.550388	NA
1138 mmu-miR-6352 mmu-mir-6352	0	NA	NA	NA	NA	NA
1139 mmu-miR-6353 mmu-mir-6353	0	NA	NA	NA	NA	NA
1140 mmu-miR-6354 mmu-mir-6354	0	NA	NA	NA	NA	NA
1141 mmu-miR-6355 mmu-mir-6355	0	NA	NA	NA	NA	NA
1142 mmu-miR-6356 mmu-mir-6356	0	NA	NA	NA	NA	NA
1143 mmu-miR-6357 mmu-mir-6357	0	NA	NA	NA	NA	NA
1144 mmu-miR-6358 mmu-mir-6358	0	NA	NA	NA	NA	NA
1145 mmu-miR-6359 mmu-mir-6359	0.21088	0.127745	0.242137	0.527573	0.597796	NA
1146 mmu-miR-6360 mmu-mir-6360	0	NA	NA	NA	NA	NA
1147 mmu-miR-6361 mmu-mir-6361	0	NA	NA	NA	NA	NA
1148 mmu-miR-6362 mmu-mir-6362	0	NA	NA	NA	NA	NA
1149 mmu-miR-6363 mmu-mir-6363	0	NA	NA	NA	NA	NA
1150 mmu-miR-6364 mmu-mir-6364	0	NA	NA	NA	NA	NA
1151 mmu-miR-6365 mmu-mir-6365	0	NA	NA	NA	NA	NA
1152 mmu-miR-6366 mmu-mir-6366	0	NA	NA	NA	NA	NA
1153 mmu-miR-6367 mmu-mir-6367	0	NA	NA	NA	NA	NA
1154 mmu-miR-6368 mmu-mir-6368	0.333075	-0.155315	0.260081	-0.597179	0.550388	NA
1155 mmu-miR-6369 mmu-mir-6369	0	NA	NA	NA	NA	NA
1156 mmu-miR-6370 mmu-mir-6370	0	NA	NA	NA	NA	NA
1157 mmu-miR-6371 mmu-mir-6371	0	NA	NA	NA	NA	NA
1158 mmu-miR-6372 mmu-mir-6372	0	NA	NA	NA	NA	NA
1159 mmu-miR-6373 mmu-mir-6373	0	NA	NA	NA	NA	NA
1160 mmu-miR-6374 mmu-mir-6374	0.210728	-0.133118	0.242244	-0.549519	0.582649	NA
1161 mmu-miR-6375 mmu-mir-6375	0	NA	NA	NA	NA	NA
1162 mmu-miR-6376 mmu-mir-6376	0	NA	NA	NA	NA	NA
1163 mmu-miR-6377 mmu-mir-6377	0	NA	NA	NA	NA	NA
1164 mmu-miR-6378 mmu-mir-6378	0	NA	NA	NA	NA	NA
1165 mmu-miR-6379 mmu-mir-6379	0	NA	NA	NA	NA	NA
1166 mmu-miR-6380 mmu-mir-6380	0.470678	0.0139761	0.337874	0.0413648	0.967005	NA
1167 mmu-miR-6381 mmu-mir-6381	0	NA	NA	NA	NA	NA
1168 mmu-miR-6382 mmu-mir-6382	0	NA	NA	NA	NA	NA
1169 mmu-miR-6383 mmu-mir-6383	0.210728	-0.133118	0.242244	-0.549519	0.582649	NA
1170 mmu-miR-6384 mmu-mir-6384	0	NA	NA	NA	NA	NA
1171 mmu-miR-6385 mmu-mir-6385	0	NA	NA	NA	NA	NA
1172 mmu-miR-6386 mmu-mir-6386	0	NA	NA	NA	NA	NA
1173 mmu-miR-6387 mmu-mir-6387	0	NA	NA	NA	NA	NA
1174 mmu-miR-6388 mmu-mir-6388	0	NA	NA	NA	NA	NA
1175 mmu-miR-6389 mmu-mir-6389	0	NA	NA	NA	NA	NA
1177 mmu-miR-6391 mmu-mir-6391	0.632639	0.303558	0.353593	0.858495	0.390619	NA
1178 mmu-miR-6392-5p mmu-mir-6392	0.210728	-0.133118	0.242244	-0.549519	0.582649	NA
1179 mmu-miR-6392-3p mmu-mir-6392	0.666151	-0.317634	0.355444	-0.893626	0.371522	NA
1180 mmu-miR-6393 mmu-mir-6393	0	NA	NA	NA	NA	NA
1181 mmu-miR-6394 mmu-mir-6394	0	NA	NA	NA	NA	NA
1182 mmu-miR-6395 mmu-mir-6395	0.421759	0.199234	0.295152	0.675021	0.499662	NA
1183 mmu-miR-6396 mmu-mir-6396	0	NA	NA	NA	NA	NA
1184 mmu-miR-6397 mmu-mir-6397	0	NA	NA	NA	NA	NA
1185 mmu-miR-6398 mmu-mir-6398	0	NA	NA	NA	NA	NA
1186 mmu-miR-6399 mmu-mir-6399	1.93067	-0.86272	0.559412	-1.54219	0.123027	NA
1187 mmu-miR-6400 mmu-mir-6400	0.21088	0.127745	0.242137	0.527573	0.597796	NA
1188 mmu-miR-6401 mmu-mir-6401	0	NA	NA	NA	NA	NA
1189 mmu-miR-6402 mmu-mir-6402	0	NA	NA	NA	NA	NA
1190 mmu-miR-6403 mmu-mir-6403	0	NA	NA	NA	NA	NA
1191 mmu-miR-6404 mmu-mir-6404	0.21088	0.127745	0.242137	0.527573	0.597796	NA
1192 mmu-miR-6405 mmu-mir-6405	0.470678	0.0139761	0.337874	0.0413648	0.967005	NA
1193 mmu-miR-6406 mmu-mir-6406	0	NA	NA	NA	NA	NA
1194 mmu-miR-6407 mmu-mir-6407	0	NA	NA	NA	NA	NA
1195 mmu-miR-6408 mmu-mir-6408	0	NA	NA	NA	NA	NA
1196 mmu-miR-6409 mmu-mir-6409	0	NA	NA	NA	NA	NA
1197 mmu-miR-6410 mmu-mir-6410	0	NA	NA	NA	NA	NA
1198 mmu-miR-6411 mmu-mir-6411	0	NA	NA	NA	NA	NA
1200 mmu-miR-6413 mmu-mir-6413	0	NA	NA	NA	NA	NA
1201 mmu-miR-6414 mmu-mir-6414	0	NA	NA	NA	NA	NA
1202 mmu-miR-6415 mmu-mir-6415	0	NA	NA	NA	NA	NA
1203 mmu-miR-6416-5p mmu-mir-6416	0	NA	NA	NA	NA	NA
1204 mmu-miR-6416-3p mmu-mir-6416	0	NA	NA	NA	NA	NA
1205 mmu-miR-6417 mmu-mir-6417	0	NA	NA	NA	NA	NA
1206 mmu-miR-6418-5p mmu-mir-6418	0.681557	0.151026	0.425831	0.354662	0.722843	NA
1207 mmu-miR-6418-3p mmu-mir-6418	21.1359	-0.151073	0.440744	-0.342767	0.731774	NA
1208 mmu-miR-6419 mmu-mir-6419	0	NA	NA	NA	NA	NA
1209 mmu-miR-6420 mmu-mir-6420	0	NA	NA	NA	NA	NA
1210 mmu-miR-6481 mmu-mir-6481	1.08761	-0.700932	0.479739	-1.46107	0.143996	NA
1212 mmu-miR-6516-3p mmu-mir-6516	6.11907	0.813775	0.57281	1.42067	0.155412	NA
1213 mmu-miR-652-5p mmu-mir-652	0	NA	NA	NA	NA	NA
1216 mmu-miR-653-3p mmu-mir-653	1.01448	-0.317856	0.480487	-0.661528	0.508274	NA
1217 mmu-miR-6537-5p mmu-mir-6537	0	NA	NA	NA	NA	NA
1218 mmu-miR-6537-3p mmu-mir-6537	0.210728	-0.133118	0.242244	-0.549519	0.582649	NA
1219 mmu-miR-6538 mmu-mir-6538	2.35243	-0.514206	0.572999	-0.897393	0.369509	NA
1221 mmu-miR-654-5p mmu-mir-654	0	NA	NA	NA	NA	NA
1222 mmu-miR-654-3p mmu-mir-654	0	NA	NA	NA	NA	NA
1224 mmu-miR-6540-3p mmu-mir-6540	8.01496	0.0621648	0.573256	0.108442	0.913645	NA
1225 mmu-miR-6541 mmu-mir-6541	0	NA	NA	NA	NA	NA
1226 mmu-miR-6546-5p mmu-mir-6546	0.803905	0.105264	0.442262	0.238012	0.811872	NA
1227 mmu-miR-6546-3p mmu-mir-6546	0.210728	-0.133118	0.242244	-0.549519	0.582649	NA
1230 mmu-miR-665-5p mmu-mir-665	0.593025	-0.0309374	0.364147	-0.0849585	0.932294	NA
1233 mmu-miR-666-3p mmu-mir-666	3.04375	-0.296866	0.590929	-0.502372	0.615406	NA
1236 mmu-miR-668-5p mmu-mir-668	0.681557	0.151026	0.425831	0.354662	0.722843	NA
1249 mmu-miR-669a-3-3p mmu-mir-669a-3	7.41949	-0.916988	0.571116	-1.60561	0.10836	NA
1263 mmu-miR-669b-3p mmu-mir-669b	2.02911	-0.317916	0.572884	-0.55494	0.578936	NA
1265 mmu-miR-669c-3p mmu-mir-669c	0.876879	-0.548258	0.440754	-1.24391	0.213533	NA
1267 mmu-miR-669d-3p mmu-mir-669d	1.46141	0.551775	0.521468	1.05812	0.290001	NA
1268 mmu-miR-669d-2-3p mmu-mir-669d	1.46141	0.551775	0.521468	1.05812	0.290001	NA
1270 mmu-miR-669d-3p mmu-mir-669d-2	1.46141	0.551775	0.521468	1.05812	0.290001	NA
1271 mmu-miR-669d-2-3p mmu-mir-669d-2	1.46141	0.551775	0.521468	1.05812	0.290001	NA
1272 mmu-miR-669e-5p mmu-mir-669e	2.43531	-0.763609	0.579993	-1.31658	0.187978	NA
1276 mmu-miR-669g mmu-mir-669g	0.754531	-0.495733	0.424697	-1.16726	0.243104	NA
1278 mmu-miR-669h-3p mmu-mir-669h	0.333075	-0.155315	0.260081	-0.597179	0.550388	NA
1279 mmu-miR-669i mmu-mir-669i	0.333075	-0.155315	0.260081	-0.597179	0.550388	NA
1280 mmu-miR-669j mmu-mir-669j	0	NA	NA	NA	NA	NA
1281 mmu-miR-669k-5p mmu-mir-669k	16.5062	-1.12136	0.506876	-2.2123	0.0269461	NA
1282 mmu-miR-669k-3p mmu-mir-669k	0	NA	NA	NA	NA	NA
1284 mmu-miR-669l-3p mmu-mir-669l	2.00551	0.750945	0.560958	1.33868	0.180674	NA
1285 mmu-miR-669m-5p mmu-mir-669m-1	9.27719	-0.918896	0.543568	-1.69049	0.0909342	NA
1286 mmu-miR-669m-3p mmu-mir-669m-1	2.28891	-0.362599	0.567356	-0.639103	0.522756	NA
1287 mmu-miR-669m-5p mmu-mir-669m-2	9.27719	-0.918896	0.543568	-1.69049	0.0909342	NA
1288 mmu-miR-669m-3p mmu-mir-669m-2	2.28891	-0.362599	0.567356	-0.639103	0.522756	NA
1289 mmu-miR-669n mmu-mir-669n	19.9953	-0.23104	0.515272	-0.448384	0.653876	NA
1293 mmu-miR-669p-3p mmu-mir-669p-1	5.02364	-0.596156	0.582397	-1.02362	0.306013	NA
1295 mmu-miR-669p-3p mmu-mir-669p-2	5.02364	-0.596156	0.582397	-1.02362	0.306013	NA
1296 mmu-miR-670-5p mmu-mir-670	0	NA	NA	NA	NA	NA
1297 mmu-miR-670-3p mmu-mir-670	0	NA	NA	NA	NA	NA
1300 mmu-miR-6715-5p mmu-mir-6715	0.210728	-0.133118	0.242244	-0.549519	0.582649	NA
1301 mmu-miR-6715-3p mmu-mir-6715	0	NA	NA	NA	NA	NA
1303 mmu-miR-672-3p mmu-mir-672	0.421759	0.199234	0.295152	0.675021	0.499662	NA
1308 mmu-miR-675-5p mmu-mir-675	0.47083	0.297908	0.352896	0.84418	0.398569	NA
1309 mmu-miR-675-3p mmu-mir-675	5.34146	-0.823039	0.583848	-1.40968	0.158634	NA
1312 mmu-miR-6769b-5p mmu-mir-6769b	1.78442	-0.195274	0.541225	-0.360801	0.718249	NA
1313 mmu-miR-6769b-3p mmu-mir-6769b	0	NA	NA	NA	NA	NA
1315 mmu-miR-677-3p mmu-mir-677	2.06918	0.720422	0.551902	1.30534	0.191776	NA
1316 mmu-miR-678 mmu-mir-678	0	NA	NA	NA	NA	NA
1319 mmu-miR-680 mmu-mir-680-1	0.25995	0.133821	0.247037	0.541705	0.588022	NA
1320 mmu-miR-680 mmu-mir-680-2	0.25995	0.133821	0.247037	0.541705	0.588022	NA
1321 mmu-miR-680 mmu-mir-680-3	0	NA	NA	NA	NA	NA
1322 mmu-miR-681 mmu-mir-681	0	NA	NA	NA	NA	NA
1323 mmu-miR-682 mmu-mir-682	0	NA	NA	NA	NA	NA
1324 mmu-miR-683 mmu-mir-683-1	0	NA	NA	NA	NA	NA
1325 mmu-miR-683 mmu-mir-683-2	0	NA	NA	NA	NA	NA
1326 mmu-miR-684 mmu-mir-684-1	0	NA	NA	NA	NA	NA
1327 mmu-miR-684 mmu-mir-684-2	0	NA	NA	NA	NA	NA
1328 mmu-miR-686 mmu-mir-686	0	NA	NA	NA	NA	NA
1329 mmu-miR-687 mmu-mir-687	0	NA	NA	NA	NA	NA
1330 mmu-miR-688 mmu-mir-688	0	NA	NA	NA	NA	NA
1332 mmu-miR-6896-3p mmu-mir-6896	0	NA	NA	NA	NA	NA
1333 mmu-miR-6897-5p mmu-mir-6897	0.21088	0.127745	0.242137	0.527573	0.597796	NA
1334 mmu-miR-6897-3p mmu-mir-6897	0	NA	NA	NA	NA	NA
1335 mmu-miR-6898-5p mmu-mir-6898	0.877031	-0.209724	0.419449	-0.5	0.617075	NA
1336 mmu-miR-6898-3p mmu-mir-6898	0	NA	NA	NA	NA	NA
1337 mmu-miR-6899-5p mmu-mir-6899	0.543803	-0.351541	0.371263	-0.94688	0.3437	NA
1339 mmu-miR-690 mmu-mir-690	16.4386	-0.801404	0.478664	-1.67425	0.0940813	NA
1340 mmu-miR-6900-5p mmu-mir-6900	0.25995	0.133821	0.247037	0.541705	0.588022	NA
1341 mmu-miR-6900-3p mmu-mir-6900	15.4335	0.479277	0.488653	0.980813	0.326685	NA
1343 mmu-miR-6901-3p mmu-mir-6901	6.9474	-1.96029	0.584117	-3.35598	0.000790834	NA
1344 mmu-miR-6902-5p mmu-mir-6902	0.892285	0.00603254	0.462757	0.0130361	0.989599	NA
1345 mmu-miR-6902-3p mmu-mir-6902	0.543803	-0.351541	0.371263	-0.94688	0.3437	NA
1346 mmu-miR-6903-5p mmu-mir-6903	0	NA	NA	NA	NA	NA
1347 mmu-miR-6903-3p mmu-mir-6903	2.09405	0.903677	0.567582	1.59215	0.111351	NA
1348 mmu-miR-6904-5p mmu-mir-6904	4.73979	-0.325767	0.585137	-0.556735	0.577708	NA
1349 mmu-miR-6904-3p mmu-mir-6904	1.41218	0.273853	0.520993	0.525637	0.599141	NA
1350 mmu-miR-6905-5p mmu-mir-6905	8.88746	0.216218	0.536004	0.40339	0.686662	NA
1351 mmu-miR-6905-3p mmu-mir-6905	0	NA	NA	NA	NA	NA
1352 mmu-miR-6906-5p mmu-mir-6906	2.24015	0.051075	0.581058	0.0879001	0.929956	NA
1353 mmu-miR-6906-3p mmu-mir-6906	0	NA	NA	NA	NA	NA
1354 mmu-miR-6907-5p mmu-mir-6907	0.543955	-0.0498573	0.354313	-0.140716	0.888095	NA
1355 mmu-miR-6907-3p mmu-mir-6907	0.21088	0.127745	0.242137	0.527573	0.597796	NA
1356 mmu-miR-6908-5p mmu-mir-6908	0	NA	NA	NA	NA	NA
1357 mmu-miR-6908-3p mmu-mir-6908	0.421456	-0.208341	0.296697	-0.702202	0.482553	NA
1358 mmu-miR-6909-5p mmu-mir-6909	5.4605	-0.409987	0.581146	-0.70548	0.480512	NA
1359 mmu-miR-6909-3p mmu-mir-6909	0	NA	NA	NA	NA	NA
1360 mmu-miR-691 mmu-mir-691	0.421607	-0.00463875	0.325465	-0.0142527	0.988628	NA
1361 mmu-miR-6910-5p mmu-mir-6910	1.51913	-0.18678	0.484662	-0.385383	0.699954	NA
1362 mmu-miR-6910-3p mmu-mir-6910	0	NA	NA	NA	NA	NA
1363 mmu-miR-6911-5p mmu-mir-6911	6.67121	-0.0563832	0.56331	-0.100093	0.920271	NA
1364 mmu-miR-6911-3p mmu-mir-6911	4.00976	0.236125	0.591232	0.399378	0.689615	NA
1365 mmu-miR-6912-5p mmu-mir-6912	4.94182	0.58509	0.588786	0.993722	0.320358	NA
1366 mmu-miR-6912-3p mmu-mir-6912	0	NA	NA	NA	NA	NA
1367 mmu-miR-6913-5p mmu-mir-6913	2.9453	-0.766296	0.589636	-1.29961	0.193735	NA
1368 mmu-miR-6913-3p mmu-mir-6913	1.90737	0.70673	0.555591	1.27203	0.203361	NA
1369 mmu-miR-6914-5p mmu-mir-6914	0.333075	-0.155315	0.260081	-0.597179	0.550388	NA
1370 mmu-miR-6914-3p mmu-mir-6914	9.34761	-0.33431	0.534257	-0.625748	0.531481	NA
1371 mmu-miR-6915-5p mmu-mir-6915	0.47083	0.297908	0.352896	0.84418	0.398569	NA
1372 mmu-miR-6915-3p mmu-mir-6915	0	NA	NA	NA	NA	NA
1373 mmu-miR-6916-5p mmu-mir-6916	1.05379	-0.332333	0.453503	-0.732814	0.463672	NA
1374 mmu-miR-6916-3p mmu-mir-6916	0.25995	0.133821	0.247037	0.541705	0.588022	NA
1375 mmu-miR-6917-5p mmu-mir-6917	0	NA	NA	NA	NA	NA
1376 mmu-miR-6917-3p mmu-mir-6917	0	NA	NA	NA	NA	NA
1377 mmu-miR-6918-5p mmu-mir-6918	0	NA	NA	NA	NA	NA
1378 mmu-miR-6918-3p mmu-mir-6918	0	NA	NA	NA	NA	NA
1379 mmu-miR-6919-5p mmu-mir-6919	0.47083	0.297908	0.352896	0.84418	0.398569	NA
1380 mmu-miR-6919-3p mmu-mir-6919	0	NA	NA	NA	NA	NA
1381 mmu-miR-692 mmu-mir-692-1	0	NA	NA	NA	NA	NA
1382 mmu-miR-692 mmu-mir-692-2	0	NA	NA	NA	NA	NA
1383 mmu-miR-692 mmu-mir-692-3	0	NA	NA	NA	NA	NA
1384 mmu-miR-6920-5p mmu-mir-6920	0.941507	0.299517	0.471553	0.635171	0.525317	NA
1385 mmu-miR-6920-3p mmu-mir-6920	0	NA	NA	NA	NA	NA
1386 mmu-miR-6921-5p mmu-mir-6921	1.52523	0.867347	0.516159	1.68039	0.0928822	NA
1387 mmu-miR-6921-3p mmu-mir-6921	0.21088	0.127745	0.242137	0.527573	0.597796	NA
1388 mmu-miR-6922-5p mmu-mir-6922	9.02536	0.499539	0.53609	0.931819	0.35143	NA
1389 mmu-miR-6922-3p mmu-mir-6922	0.470678	0.0139761	0.337874	0.0413648	0.967005	NA
1390 mmu-miR-6923-5p mmu-mir-6923	0.421607	-0.00463875	0.325465	-0.0142527	0.988628	NA
1391 mmu-miR-6923-3p mmu-mir-6923	0.210728	-0.133118	0.242244	-0.549519	0.582649	NA
1392 mmu-miR-6924-5p mmu-mir-6924	0.210728	-0.133118	0.242244	-0.549519	0.582649	NA
1393 mmu-miR-6924-3p mmu-mir-6924	0	NA	NA	NA	NA	NA
1394 mmu-miR-6925-5p mmu-mir-6925	8.32794	-0.0699055	0.544043	-0.128493	0.897759	NA
1395 mmu-miR-6925-3p mmu-mir-6925	0.21088	0.127745	0.242137	0.527573	0.597796	NA
1396 mmu-miR-6926-5p mmu-mir-6926	1.34786	0.0445742	0.509525	0.0874818	0.930289	NA
1397 mmu-miR-6926-3p mmu-mir-6926	0	NA	NA	NA	NA	NA
1398 mmu-miR-6927-5p mmu-mir-6927	0.21088	0.127745	0.242137	0.527573	0.597796	NA
1399 mmu-miR-6927-3p mmu-mir-6927	0.965411	-0.338912	0.476126	-0.711812	0.476581	NA
1400 mmu-miR-6928-5p mmu-mir-6928	0	NA	NA	NA	NA	NA
1401 mmu-miR-6928-3p mmu-mir-6928	0.941507	0.299517	0.471553	0.635171	0.525317	NA
1402 mmu-miR-6929-5p mmu-mir-6929	0.210728	-0.133118	0.242244	-0.549519	0.582649	NA
1403 mmu-miR-6929-3p mmu-mir-6929	3.27034	0.579201	0.591432	0.979319	0.327422	NA
1404 mmu-miR-693-5p mmu-mir-693	0	NA	NA	NA	NA	NA
1405 mmu-miR-693-3p mmu-mir-693	1.43594	-0.556291	0.524441	-1.06073	0.288812	NA
1406 mmu-miR-6930-5p mmu-mir-6930	9.82034	-1.03946	0.553785	-1.87702	0.0605157	NA
1407 mmu-miR-6930-3p mmu-mir-6930	0	NA	NA	NA	NA	NA
1408 mmu-miR-6931-5p mmu-mir-6931	2.43547	-0.499142	0.579744	-0.86097	0.389255	NA
1409 mmu-miR-6931-3p mmu-mir-6931	0	NA	NA	NA	NA	NA
1410 mmu-miR-6932-5p mmu-mir-6932	10.8832	0.411383	0.514612	0.799404	0.424056	NA
1411 mmu-miR-6932-3p mmu-mir-6932	1.08791	-0.088737	0.448998	-0.197633	0.843332	NA
1412 mmu-miR-6933-5p mmu-mir-6933	5.66538	-0.323663	0.590673	-0.547956	0.583722	NA
1413 mmu-miR-6933-3p mmu-mir-6933	0	NA	NA	NA	NA	NA
1414 mmu-miR-6934-5p mmu-mir-6934	0.421759	0.199234	0.295152	0.675021	0.499662	NA
1415 mmu-miR-6934-3p mmu-mir-6934	0	NA	NA	NA	NA	NA
1416 mmu-miR-6935-5p mmu-mir-6935	1.81839	-0.197181	0.563494	-0.349925	0.726395	NA
1417 mmu-miR-6935-3p mmu-mir-6935	0.754683	-0.200778	0.437222	-0.459213	0.646081	NA
1418 mmu-miR-6936-5p mmu-mir-6936	0	NA	NA	NA	NA	NA
1419 mmu-miR-6936-3p mmu-mir-6936	0	NA	NA	NA	NA	NA
1420 mmu-miR-6937-5p mmu-mir-6937	17.3469	-0.140228	0.474593	-0.295469	0.767636	NA
1421 mmu-miR-6937-3p mmu-mir-6937	0	NA	NA	NA	NA	NA
1422 mmu-miR-6938-5p mmu-mir-6938	0	NA	NA	NA	NA	NA
1423 mmu-miR-6938-3p mmu-mir-6938	0.210728	-0.133118	0.242244	-0.549519	0.582649	NA
1424 mmu-miR-6939-5p mmu-mir-6939	0.210728	-0.133118	0.242244	-0.549519	0.582649	NA
1425 mmu-miR-6939-3p mmu-mir-6939	1.36311	0.267073	0.525189	0.508527	0.611084	NA
1427 mmu-miR-6940-5p mmu-mir-6940	0.21088	0.127745	0.242137	0.527573	0.597796	NA
1428 mmu-miR-6940-3p mmu-mir-6940	0.730628	0.143135	0.397429	0.360151	0.718734	NA
1429 mmu-miR-6941-5p mmu-mir-6941	0.21088	0.127745	0.242137	0.527573	0.597796	NA
1430 mmu-miR-6941-3p mmu-mir-6941	0	NA	NA	NA	NA	NA
1432 mmu-miR-6942-3p mmu-mir-6942	0	NA	NA	NA	NA	NA
1433 mmu-miR-6943-5p mmu-mir-6943	5.78793	-0.675983	0.586793	-1.152	0.249322	NA
1434 mmu-miR-6943-3p mmu-mir-6943	0	NA	NA	NA	NA	NA
1435 mmu-miR-6944-5p mmu-mir-6944	2.87248	-0.0693268	0.590314	-0.117441	0.906511	NA
1436 mmu-miR-6944-3p mmu-mir-6944	13.2852	0.394783	0.496214	0.795591	0.42627	NA
1437 mmu-miR-6945-5p mmu-mir-6945	0	NA	NA	NA	NA	NA
1439 mmu-miR-6946-5p mmu-mir-6946	4.29866	-0.440303	0.591571	-0.744294	0.456698	NA
1440 mmu-miR-6946-3p mmu-mir-6946	0	NA	NA	NA	NA	NA
1441 mmu-miR-6947-5p mmu-mir-6947	4.31863	0.171007	0.588346	0.290657	0.771314	NA
1442 mmu-miR-6947-3p mmu-mir-6947	0	NA	NA	NA	NA	NA
1443 mmu-miR-6948-5p mmu-mir-6948	5.41128	-0.563498	0.582374	-0.967589	0.33325	NA
1444 mmu-miR-6948-3p mmu-mir-6948	1.01478	0.235667	0.47841	0.492604	0.622292	NA
1445 mmu-miR-6949-5p mmu-mir-6949	0.892133	-0.210615	0.428409	-0.491621	0.622987	NA
1446 mmu-miR-6949-3p mmu-mir-6949	0	NA	NA	NA	NA	NA
1447 mmu-miR-695 mmu-mir-695	0	NA	NA	NA	NA	NA
1449 mmu-miR-6950-3p mmu-mir-6950	15.0721	0.952915	0.492536	1.93471	0.0530256	NA
1450 mmu-miR-6951-5p mmu-mir-6951	2.6377	0.317275	0.587221	0.540299	0.588991	NA
1451 mmu-miR-6951-3p mmu-mir-6951	0	NA	NA	NA	NA	NA
1452 mmu-miR-6952-5p mmu-mir-6952	12.4815	0.195478	0.510219	0.383125	0.701627	NA
1453 mmu-miR-6952-3p mmu-mir-6952	1.60751	-0.310681	0.536143	-0.579473	0.56227	NA
1454 mmu-miR-6953-5p mmu-mir-6953	0.470678	0.0139761	0.337874	0.0413648	0.967005	NA
1455 mmu-miR-6953-3p mmu-mir-6953	0.21088	0.127745	0.242137	0.527573	0.597796	NA
1456 mmu-miR-6954-5p mmu-mir-6954	1.858	0.195048	0.564288	0.345654	0.729603	NA
1457 mmu-miR-6954-3p mmu-mir-6954	0	NA	NA	NA	NA	NA
1458 mmu-miR-6955-5p mmu-mir-6955	2.31312	-0.480052	0.58079	-0.82655	0.408492	NA
1459 mmu-miR-6955-3p mmu-mir-6955	0	NA	NA	NA	NA	NA
1460 mmu-miR-6956-5p mmu-mir-6956	1.53468	0.517133	0.533515	0.969294	0.332398	NA
1461 mmu-miR-6956-3p mmu-mir-6956	2.27961	0.168834	0.576907	0.292654	0.769786	NA
1462 mmu-miR-6957-5p mmu-mir-6957	0	NA	NA	NA	NA	NA
1463 mmu-miR-6957-3p mmu-mir-6957	0	NA	NA	NA	NA	NA
1464 mmu-miR-6958-5p mmu-mir-6958	0.843215	-0.00822679	0.421879	-0.0195003	0.984442	NA
1465 mmu-miR-6958-3p mmu-mir-6958	2.07849	0.19248	0.572247	0.336358	0.736601	NA
1466 mmu-miR-6959-5p mmu-mir-6959	10.5016	0.432592	0.531264	0.814269	0.415491	NA
1467 mmu-miR-6959-3p mmu-mir-6959	0	NA	NA	NA	NA	NA
1468 mmu-miR-696 mmu-mir-696	0	NA	NA	NA	NA	NA
1469 mmu-miR-6960-5p mmu-mir-6960	21.3847	-0.606783	0.44384	-1.36712	0.171588	NA
1470 mmu-miR-6960-3p mmu-mir-6960	0	NA	NA	NA	NA	NA
1471 mmu-miR-6961-5p mmu-mir-6961	0.210728	-0.133118	0.242244	-0.549519	0.582649	NA
1472 mmu-miR-6961-3p mmu-mir-6961	0	NA	NA	NA	NA	NA
1473 mmu-miR-6962-5p mmu-mir-6962	4.6418	-0.187255	0.584711	-0.320252	0.748777	NA
1474 mmu-miR-6962-3p mmu-mir-6962	0	NA	NA	NA	NA	NA
1475 mmu-miR-6963-5p mmu-mir-6963	16.2605	0.223367	0.49843	0.448142	0.654051	NA
1476 mmu-miR-6963-3p mmu-mir-6963	0.77985	0.364375	0.380961	0.956462	0.338839	NA
1477 mmu-miR-6964-5p mmu-mir-6964	3.74056	-0.00175924	0.591552	-0.00297394	0.997627	NA
1478 mmu-miR-6964-3p mmu-mir-6964	0.892437	0.281396	0.466715	0.60293	0.546555	NA
1479 mmu-miR-6965-5p mmu-mir-6965	0.333075	-0.155315	0.260081	-0.597179	0.550388	NA
1480 mmu-miR-6965-3p mmu-mir-6965	0.543803	-0.351541	0.371263	-0.94688	0.3437	NA
1481 mmu-miR-6966-5p mmu-mir-6966	4.17284	1.16663	0.591496	1.97234	0.0485712	NA
1482 mmu-miR-6966-3p mmu-mir-6966	1.15239	0.431249	0.504313	0.855121	0.392484	NA
1483 mmu-miR-6967-5p mmu-mir-6967-1	2.15146	-0.34785	0.573836	-0.606183	0.544393	NA
1484 mmu-miR-6967-3p mmu-mir-6967-1	0.543955	-0.0498573	0.354313	-0.140716	0.888095	NA
1485 mmu-miR-6967-5p mmu-mir-6967-2	2.15146	-0.34785	0.573836	-0.606183	0.544393	NA
1486 mmu-miR-6967-3p mmu-mir-6967-2	0.543955	-0.0498573	0.354313	-0.140716	0.888095	NA
1487 mmu-miR-6968-5p mmu-mir-6968	0	NA	NA	NA	NA	NA
1488 mmu-miR-6968-3p mmu-mir-6968	0	NA	NA	NA	NA	NA
1489 mmu-miR-6969-5p mmu-mir-6969	0	NA	NA	NA	NA	NA
1490 mmu-miR-6969-3p mmu-mir-6969	0	NA	NA	NA	NA	NA
1491 mmu-miR-697 mmu-mir-697	0	NA	NA	NA	NA	NA
1492 mmu-miR-6970-5p mmu-mir-6970	20.1508	-0.196506	0.440022	-0.446581	0.655178	NA
1493 mmu-miR-6970-3p mmu-mir-6970	0.333075	-0.155315	0.260081	-0.597179	0.550388	NA
1494 mmu-miR-6971-5p mmu-mir-6971	2.10269	0.0914005	0.549671	0.166282	0.867935	NA
1495 mmu-miR-6971-3p mmu-mir-6971	0.210728	-0.133118	0.242244	-0.549519	0.582649	NA
1496 mmu-miR-6972-5p mmu-mir-6972	1.25068	0.721561	0.489575	1.47385	0.140522	NA
1497 mmu-miR-6972-3p mmu-mir-6972	3.7009	0.257388	0.585935	0.439277	0.660461	NA
1498 mmu-miR-6973a-5p mmu-mir-6973a	0.421607	-0.00463875	0.325465	-0.0142527	0.988628	NA
1499 mmu-miR-6973a-3p mmu-mir-6973a	0	NA	NA	NA	NA	NA
1500 mmu-miR-6973b-5p mmu-mir-6973b	0.543955	-0.0498573	0.354313	-0.140716	0.888095	NA
1501 mmu-miR-6973b-3p mmu-mir-6973b	0.21088	0.127745	0.242137	0.527573	0.597796	NA
1502 mmu-miR-6974-5p mmu-mir-6974	0.21088	0.127745	0.242137	0.527573	0.597796	NA
1503 mmu-miR-6974-3p mmu-mir-6974	0	NA	NA	NA	NA	NA
1504 mmu-miR-6975-5p mmu-mir-6975	1.13683	-0.360121	0.490002	-0.734937	0.462378	NA
1505 mmu-miR-6975-3p mmu-mir-6975	0	NA	NA	NA	NA	NA
1506 mmu-miR-6976-5p mmu-mir-6976	13.5201	0.318694	0.505326	0.630669	0.528257	NA
1507 mmu-miR-6976-3p mmu-mir-6976	0	NA	NA	NA	NA	NA
1508 mmu-miR-6977-5p mmu-mir-6977	0.941507	0.299517	0.471553	0.635171	0.525317	NA
1509 mmu-miR-6977-3p mmu-mir-6977	0.730779	0.455132	0.417882	1.08914	0.276092	NA
1510 mmu-miR-6978-5p mmu-mir-6978	2.55781	-0.501016	0.574611	-0.871922	0.383251	NA
1512 mmu-miR-6979-5p mmu-mir-6979	0	NA	NA	NA	NA	NA
1513 mmu-miR-6979-3p mmu-mir-6979	0	NA	NA	NA	NA	NA
1514 mmu-miR-698-5p mmu-mir-698	3.23937	-0.354193	0.589994	-0.600333	0.548284	NA
1515 mmu-miR-698-3p mmu-mir-698	0.333075	-0.155315	0.260081	-0.597179	0.550388	NA
1516 mmu-miR-6980-5p mmu-mir-6980	0	NA	NA	NA	NA	NA
1517 mmu-miR-6980-3p mmu-mir-6980	0	NA	NA	NA	NA	NA
1518 mmu-miR-6981-5p mmu-mir-6981	1.72025	-0.210625	0.544518	-0.38681	0.698897	NA
1519 mmu-miR-6981-3p mmu-mir-6981	0	NA	NA	NA	NA	NA
1520 mmu-miR-6982-5p mmu-mir-6982	1.27458	0.11622	0.524813	0.221449	0.824743	NA
1521 mmu-miR-6982-3p mmu-mir-6982	0	NA	NA	NA	NA	NA
1522 mmu-miR-6983-5p mmu-mir-6983	0.421607	-0.00463875	0.325465	-0.0142527	0.988628	NA
1523 mmu-miR-6983-3p mmu-mir-6983	0.25995	0.133821	0.247037	0.541705	0.588022	NA
1524 mmu-miR-6984-5p mmu-mir-6984	4.58438	0.618045	0.588378	1.05042	0.293525	NA
1525 mmu-miR-6984-3p mmu-mir-6984	0	NA	NA	NA	NA	NA
1526 mmu-miR-6985-5p mmu-mir-6985	2.75044	0.375603	0.587407	0.639427	0.522545	NA
1527 mmu-miR-6985-3p mmu-mir-6985	0.21088	0.127745	0.242137	0.527573	0.597796	NA
1528 mmu-miR-6986-5p mmu-mir-6986	14.6084	0.189642	0.476383	0.398088	0.690566	NA
1529 mmu-miR-6986-3p mmu-mir-6986	0	NA	NA	NA	NA	NA
1530 mmu-miR-6987-5p mmu-mir-6987	10.9672	-0.848536	0.544198	-1.55924	0.11894	NA
1531 mmu-miR-6987-3p mmu-mir-6987	0	NA	NA	NA	NA	NA
1532 mmu-miR-6988-5p mmu-mir-6988	0.421759	0.199234	0.295152	0.675021	0.499662	NA
1533 mmu-miR-6988-3p mmu-mir-6988	2.45072	-0.300519	0.585503	-0.513266	0.607765	NA
1534 mmu-miR-6989-5p mmu-mir-6989	0.210728	-0.133118	0.242244	-0.549519	0.582649	NA
1535 mmu-miR-6989-3p mmu-mir-6989	0	NA	NA	NA	NA	NA
1536 mmu-miR-6990-5p mmu-mir-6990	1.10301	-0.119128	0.4891	-0.243566	0.807567	NA
1537 mmu-miR-6990-3p mmu-mir-6990	0	NA	NA	NA	NA	NA
1538 mmu-miR-6991-5p mmu-mir-6991	4.61759	-0.142126	0.585265	-0.242841	0.808129	NA
1539 mmu-miR-6991-3p mmu-mir-6991	0	NA	NA	NA	NA	NA
1540 mmu-miR-6992-5p mmu-mir-6992	4.56897	0.335707	0.586033	0.572846	0.566749	NA
1541 mmu-miR-6992-3p mmu-mir-6992	0	NA	NA	NA	NA	NA
1542 mmu-miR-6993-5p mmu-mir-6993	0.543803	-0.351541	0.371263	-0.94688	0.3437	NA
1543 mmu-miR-6993-3p mmu-mir-6993	0	NA	NA	NA	NA	NA
1544 mmu-miR-6994-5p mmu-mir-6994	0	NA	NA	NA	NA	NA
1545 mmu-miR-6994-3p mmu-mir-6994	1.46141	0.551775	0.521468	1.05812	0.290001	NA
1546 mmu-miR-6995-5p mmu-mir-6995	5.81889	-0.0297854	0.579682	-0.0513822	0.959021	NA
1547 mmu-miR-6995-3p mmu-mir-6995	0.21088	0.127745	0.242137	0.527573	0.597796	NA
1548 mmu-miR-6996-5p mmu-mir-6996	2.41126	-0.397238	0.570418	-0.696398	0.48618	NA
1549 mmu-miR-6996-3p mmu-mir-6996	0	NA	NA	NA	NA	NA
1550 mmu-miR-6997-5p mmu-mir-6997	8.72534	-0.039642	0.539257	-0.0735123	0.941398	NA
1551 mmu-miR-6997-3p mmu-mir-6997	0.25995	0.133821	0.247037	0.541705	0.588022	NA
1552 mmu-miR-6998-5p mmu-mir-6998	1.39678	-0.185378	0.512823	-0.361486	0.717736	NA
1553 mmu-miR-6998-3p mmu-mir-6998	0.593025	-0.0309374	0.364147	-0.0849585	0.932294	NA
1554 mmu-miR-6999-5p mmu-mir-6999	0.21088	0.127745	0.242137	0.527573	0.597796	NA
1555 mmu-miR-6999-3p mmu-mir-6999	0	NA	NA	NA	NA	NA
1558 mmu-miR-7000-5p mmu-mir-7000	0.25995	0.133821	0.247037	0.541705	0.588022	NA
1559 mmu-miR-7000-3p mmu-mir-7000	0	NA	NA	NA	NA	NA
1560 mmu-miR-7001-5p mmu-mir-7001	0.210728	-0.133118	0.242244	-0.549519	0.582649	NA
1561 mmu-miR-7001-3p mmu-mir-7001	0	NA	NA	NA	NA	NA
1562 mmu-miR-7002-5p mmu-mir-7002	2.71097	0.276671	0.588749	0.469931	0.638404	NA
1563 mmu-miR-7002-3p mmu-mir-7002	0	NA	NA	NA	NA	NA
1564 mmu-miR-7003-5p mmu-mir-7003	0.892133	-0.210615	0.428409	-0.491621	0.622987	NA
1565 mmu-miR-7003-3p mmu-mir-7003	0	NA	NA	NA	NA	NA
1566 mmu-miR-7004-5p mmu-mir-7004	0.543955	-0.0498573	0.354313	-0.140716	0.888095	NA
1567 mmu-miR-7004-3p mmu-mir-7004	0.21088	0.127745	0.242137	0.527573	0.597796	NA
1568 mmu-miR-7005-5p mmu-mir-7005	0.21088	0.127745	0.242137	0.527573	0.597796	NA
1569 mmu-miR-7005-3p mmu-mir-7005	0	NA	NA	NA	NA	NA
1570 mmu-miR-7006-5p mmu-mir-7006	1.05379	-0.332333	0.453503	-0.732814	0.463672	NA
1571 mmu-miR-7006-3p mmu-mir-7006	0	NA	NA	NA	NA	NA
1572 mmu-miR-7007-5p mmu-mir-7007	0.681557	0.151026	0.425831	0.354662	0.722843	NA
1573 mmu-miR-7007-3p mmu-mir-7007	0	NA	NA	NA	NA	NA
1574 mmu-miR-7008-5p mmu-mir-7008	4.61129	-0.430272	0.590807	-0.728278	0.466443	NA
1575 mmu-miR-7008-3p mmu-mir-7008	0.21088	0.127745	0.242137	0.527573	0.597796	NA
1576 mmu-miR-7009-5p mmu-mir-7009	2.49049	0.259687	0.580046	0.447701	0.654369	NA
1577 mmu-miR-7009-3p mmu-mir-7009	0.965714	0.167549	0.435044	0.385131	0.700141	NA
1578 mmu-miR-701-5p mmu-mir-701	15.787	-0.445293	0.476146	-0.935203	0.349684	NA
1579 mmu-miR-701-3p mmu-mir-701	1.69619	0.100175	0.560851	0.178612	0.858242	NA
1580 mmu-miR-7010-5p mmu-mir-7010	1.08791	-0.088737	0.448998	-0.197633	0.843332	NA
1581 mmu-miR-7010-3p mmu-mir-7010	0.21088	0.127745	0.242137	0.527573	0.597796	NA
1582 mmu-miR-7011-5p mmu-mir-7011	0.25995	0.133821	0.247037	0.541705	0.588022	NA
1583 mmu-miR-7011-3p mmu-mir-7011	0.21088	0.127745	0.242137	0.527573	0.597796	NA
1584 mmu-miR-7012-5p mmu-mir-7012	1.89746	0.238536	0.518152	0.46036	0.645258	NA
1585 mmu-miR-7012-3p mmu-mir-7012	0	NA	NA	NA	NA	NA
1586 mmu-miR-7013-5p mmu-mir-7013	4.41251	0.148496	0.590868	0.251319	0.801567	NA
1587 mmu-miR-7013-3p mmu-mir-7013	0	NA	NA	NA	NA	NA
1588 mmu-miR-7014-5p mmu-mir-7014	12.5774	-0.369931	0.500873	-0.738572	0.460167	NA
1589 mmu-miR-7014-3p mmu-mir-7014	0	NA	NA	NA	NA	NA
1590 mmu-miR-7015-5p mmu-mir-7015	1.48531	-0.0277344	0.544642	-0.0509223	0.959387	NA
1591 mmu-miR-7015-3p mmu-mir-7015	1.31404	0.243189	0.516565	0.470781	0.637797	NA
1592 mmu-miR-7016-5p mmu-mir-7016	2.35288	0.100672	0.563083	0.178788	0.858104	NA
1593 mmu-miR-7016-3p mmu-mir-7016	0	NA	NA	NA	NA	NA
1594 mmu-miR-7017-5p mmu-mir-7017	11.5245	0.232193	0.527078	0.440529	0.659554	NA
1595 mmu-miR-7017-3p mmu-mir-7017	0	NA	NA	NA	NA	NA
1596 mmu-miR-7018-5p mmu-mir-7018	0.754835	0.0645964	0.400612	0.161244	0.871901	NA
1597 mmu-miR-7018-3p mmu-mir-7018	1.01448	-0.317856	0.480487	-0.661528	0.508274	NA
1598 mmu-miR-7019-5p mmu-mir-7019	0.470678	0.0139761	0.337874	0.0413648	0.967005	NA
1599 mmu-miR-7019-3p mmu-mir-7019	0	NA	NA	NA	NA	NA
1601 mmu-miR-702-3p mmu-mir-702	0.681557	0.151026	0.425831	0.354662	0.722843	NA
1602 mmu-miR-7020-5p mmu-mir-7020	3.67608	-0.368175	0.590862	-0.623114	0.533209	NA
1603 mmu-miR-7020-3p mmu-mir-7020	0	NA	NA	NA	NA	NA
1604 mmu-miR-7021-5p mmu-mir-7021	8.7791	-0.158454	0.54596	-0.29023	0.77164	NA
1605 mmu-miR-7021-3p mmu-mir-7021	0	NA	NA	NA	NA	NA
1606 mmu-miR-7022-5p mmu-mir-7022	5.50138	0.412671	0.591388	0.6978	0.485302	NA
1607 mmu-miR-7022-3p mmu-mir-7022	0.421607	-0.00463875	0.325465	-0.0142527	0.988628	NA
1608 mmu-miR-7023-5p mmu-mir-7023	1.10347	0.672241	0.478827	1.40393	0.160338	NA
1609 mmu-miR-7023-3p mmu-mir-7023	0	NA	NA	NA	NA	NA
1610 mmu-miR-7024-5p mmu-mir-7024	13.3434	0.134163	0.489361	0.274159	0.783963	NA
1611 mmu-miR-7024-3p mmu-mir-7024	0	NA	NA	NA	NA	NA
1612 mmu-miR-7025-5p mmu-mir-7025	0.21088	0.127745	0.242137	0.527573	0.597796	NA
1613 mmu-miR-7025-3p mmu-mir-7025	4.33374	0.139407	0.588624	0.236835	0.812785	NA
1614 mmu-miR-7026-5p mmu-mir-7026	1.06385	0.253158	0.48242	0.524766	0.599746	NA
1615 mmu-miR-7026-3p mmu-mir-7026	0.681557	0.151026	0.425831	0.354662	0.722843	NA
1616 mmu-miR-7027-5p mmu-mir-7027	2.72653	0.883283	0.584022	1.51241	0.130429	NA
1617 mmu-miR-7027-3p mmu-mir-7027	0.210728	-0.133118	0.242244	-0.549519	0.582649	NA
1618 mmu-miR-7028-5p mmu-mir-7028	2.01966	0.0444442	0.551836	0.0805388	0.935809	NA
1619 mmu-miR-7028-3p mmu-mir-7028	0	NA	NA	NA	NA	NA
1620 mmu-miR-7029-5p mmu-mir-7029	0.681709	0.433214	0.410074	1.05643	0.290772	NA
1621 mmu-miR-7029-3p mmu-mir-7029	1.17614	-0.464792	0.502888	-0.924245	0.355359	NA
1622 mmu-miR-703 mmu-mir-703	0	NA	NA	NA	NA	NA
1623 mmu-miR-7030-5p mmu-mir-7030	0.25995	0.133821	0.247037	0.541705	0.588022	NA
1624 mmu-miR-7030-3p mmu-mir-7030	0.333075	-0.155315	0.260081	-0.597179	0.550388	NA
1625 mmu-miR-7031-5p mmu-mir-7031	0.941507	0.299517	0.471553	0.635171	0.525317	NA
1626 mmu-miR-7031-3p mmu-mir-7031	0	NA	NA	NA	NA	NA
1627 mmu-miR-7032-5p mmu-mir-7032	0	NA	NA	NA	NA	NA
1628 mmu-miR-7032-3p mmu-mir-7032	1.17644	0.0664456	0.493411	0.134666	0.892876	NA
1629 mmu-miR-7033-5p mmu-mir-7033	13.7105	-0.138447	0.529295	-0.261568	0.793654	NA
1630 mmu-miR-7033-3p mmu-mir-7033	0	NA	NA	NA	NA	NA
1631 mmu-miR-7034-5p mmu-mir-7034	5.76067	0.431157	0.578725	0.745011	0.456265	NA
1632 mmu-miR-7034-3p mmu-mir-7034	0	NA	NA	NA	NA	NA
1633 mmu-miR-7035-5p mmu-mir-7035	0.421607	-0.00463875	0.325465	-0.0142527	0.988628	NA
1634 mmu-miR-7035-3p mmu-mir-7035	5.41204	0.142627	0.579097	0.246292	0.805456	NA
1635 mmu-miR-7036a-5p mmu-mir-7036a	0.965563	-0.0557203	0.470091	-0.118531	0.905647	NA
1636 mmu-miR-7036a-3p mmu-mir-7036a	0	NA	NA	NA	NA	NA
1637 mmu-miR-7036b-5p mmu-mir-7036b	6.03038	0.593014	0.571068	1.03843	0.29907	NA
1638 mmu-miR-7036b-3p mmu-mir-7036b	0.21088	0.127745	0.242137	0.527573	0.597796	NA
1639 mmu-miR-7037-5p mmu-mir-7037	0.5199	0.242334	0.321632	0.75345	0.45118	NA
1640 mmu-miR-7037-3p mmu-mir-7037	0.421759	0.199234	0.295152	0.675021	0.499662	NA
1641 mmu-miR-7038-5p mmu-mir-7038	11.4786	-0.354832	0.524942	-0.675946	0.499075	NA
1642 mmu-miR-7038-3p mmu-mir-7038	0.25995	0.133821	0.247037	0.541705	0.588022	NA
1643 mmu-miR-7039-5p mmu-mir-7039	2.3776	-0.020572	0.582379	-0.035324	0.971821	NA
1644 mmu-miR-7039-3p mmu-mir-7039	0	NA	NA	NA	NA	NA
1645 mmu-miR-704 mmu-mir-704	3.00063	0.303259	0.574094	0.528239	0.597333	NA
1647 mmu-miR-7040-3p mmu-mir-7040	0.632487	0.106732	0.380518	0.280492	0.7791	NA
1648 mmu-miR-7041-5p mmu-mir-7041	5.15381	1.33427	0.586667	2.27432	0.0229467	NA
1649 mmu-miR-7041-3p mmu-mir-7041	0	NA	NA	NA	NA	NA
1650 mmu-miR-7042-5p mmu-mir-7042	2.7992	-0.0239413	0.588724	-0.0406665	0.967562	NA
1651 mmu-miR-7042-3p mmu-mir-7042	0.892437	0.281396	0.466715	0.60293	0.546555	NA
1652 mmu-miR-7043-5p mmu-mir-7043	0	NA	NA	NA	NA	NA
1653 mmu-miR-7043-3p mmu-mir-7043	0	NA	NA	NA	NA	NA
1654 mmu-miR-7044-5p mmu-mir-7044	2.75044	0.375603	0.587407	0.639427	0.522545	NA
1655 mmu-miR-7044-3p mmu-mir-7044	0	NA	NA	NA	NA	NA
1656 mmu-miR-7045-5p mmu-mir-7045	1.55859	-0.0832999	0.546807	-0.152339	0.87892	NA
1657 mmu-miR-7045-3p mmu-mir-7045	0.593025	-0.0309374	0.364147	-0.0849585	0.932294	NA
1658 mmu-miR-7046-5p mmu-mir-7046	2.76854	-0.615463	0.583508	-1.05476	0.291533	NA
1659 mmu-miR-7046-3p mmu-mir-7046	1.15254	0.728276	0.491957	1.48036	0.138776	NA
1660 mmu-miR-7047-5p mmu-mir-7047	2.71097	0.276671	0.588749	0.469931	0.638404	NA
1661 mmu-miR-7047-3p mmu-mir-7047	0	NA	NA	NA	NA	NA
1662 mmu-miR-7048-5p mmu-mir-7048	0.470678	0.0139761	0.337874	0.0413648	0.967005	NA
1663 mmu-miR-7048-3p mmu-mir-7048	0	NA	NA	NA	NA	NA
1664 mmu-miR-7049-5p mmu-mir-7049	11.7692	-0.0672765	0.507346	-0.132605	0.894506	NA
1665 mmu-miR-7049-3p mmu-mir-7049	0	NA	NA	NA	NA	NA
1666 mmu-miR-705 mmu-mir-705	1.06385	0.253158	0.48242	0.524766	0.599746	NA
1667 mmu-miR-7050-5p mmu-mir-7050	0.25995	0.133821	0.247037	0.541705	0.588022	NA
1668 mmu-miR-7050-3p mmu-mir-7050	0	NA	NA	NA	NA	NA
1669 mmu-miR-7051-5p mmu-mir-7051	6.09344	0.0697464	0.572007	0.121933	0.902952	NA
1670 mmu-miR-7051-3p mmu-mir-7051	0	NA	NA	NA	NA	NA
1671 mmu-miR-7052-5p mmu-mir-7052	1.72025	-0.210625	0.544518	-0.38681	0.698897	NA
1672 mmu-miR-7052-3p mmu-mir-7052	0	NA	NA	NA	NA	NA
1673 mmu-miR-7053-5p mmu-mir-7053	0.421607	-0.00463875	0.325465	-0.0142527	0.988628	NA
1674 mmu-miR-7053-3p mmu-mir-7053	0	NA	NA	NA	NA	NA
1675 mmu-miR-7054-5p mmu-mir-7054	17.8607	0.668522	0.468215	1.42781	0.153347	NA
1676 mmu-miR-7054-3p mmu-mir-7054	0	NA	NA	NA	NA	NA
1677 mmu-miR-7055-5p mmu-mir-7055	0	NA	NA	NA	NA	NA
1678 mmu-miR-7055-3p mmu-mir-7055	0	NA	NA	NA	NA	NA
1679 mmu-miR-7056-5p mmu-mir-7056	1.55874	0.15663	0.52673	0.297362	0.76619	NA
1680 mmu-miR-7056-3p mmu-mir-7056	0	NA	NA	NA	NA	NA
1681 mmu-miR-7057-5p mmu-mir-7057	3.44145	0.159064	0.591573	0.268882	0.78802	NA
1682 mmu-miR-7057-3p mmu-mir-7057	0.892133	-0.210615	0.428409	-0.491621	0.622987	NA
1683 mmu-miR-7058-5p mmu-mir-7058	0.210728	-0.133118	0.242244	-0.549519	0.582649	NA
1684 mmu-miR-7058-3p mmu-mir-7058	0	NA	NA	NA	NA	NA
1685 mmu-miR-7059-5p mmu-mir-7059	6.29079	1.1073	0.576104	1.92205	0.0545989	NA
1686 mmu-miR-7059-3p mmu-mir-7059	0	NA	NA	NA	NA	NA
1687 mmu-miR-706 mmu-mir-706	0.681709	0.433214	0.410074	1.05643	0.290772	NA
1688 mmu-miR-7060-5p mmu-mir-7060	6.6528	0.266525	0.57237	0.465652	0.641465	NA
1689 mmu-miR-7060-3p mmu-mir-7060	0.21088	0.127745	0.242137	0.527573	0.597796	NA
1690 mmu-miR-7061-5p mmu-mir-7061	4.8873	0.0257812	0.589713	0.0437182	0.965129	NA
1691 mmu-miR-7061-3p mmu-mir-7061	0	NA	NA	NA	NA	NA
1692 mmu-miR-7062-5p mmu-mir-7062	0.421607	-0.00463875	0.325465	-0.0142527	0.988628	NA
1693 mmu-miR-7062-3p mmu-mir-7062	0	NA	NA	NA	NA	NA
1694 mmu-miR-7063-5p mmu-mir-7063	3.08336	0.0311692	0.591106	0.0527302	0.957947	NA
1695 mmu-miR-7063-3p mmu-mir-7063	0.333075	-0.155315	0.260081	-0.597179	0.550388	NA
1696 mmu-miR-7064-5p mmu-mir-7064	0.210728	-0.133118	0.242244	-0.549519	0.582649	NA
1697 mmu-miR-7064-3p mmu-mir-7064	0	NA	NA	NA	NA	NA
1698 mmu-miR-7065-5p mmu-mir-7065	0.593025	-0.0309374	0.364147	-0.0849585	0.932294	NA
1699 mmu-miR-7065-3p mmu-mir-7065	0.803753	-0.180264	0.44339	-0.406559	0.684332	NA
1700 mmu-miR-7066-5p mmu-mir-7066	0.333075	-0.155315	0.260081	-0.597179	0.550388	NA
1701 mmu-miR-7066-3p mmu-mir-7066	0	NA	NA	NA	NA	NA
1702 mmu-miR-7067-5p mmu-mir-7067	0	NA	NA	NA	NA	NA
1703 mmu-miR-7067-3p mmu-mir-7067	0	NA	NA	NA	NA	NA
1704 mmu-miR-7068-5p mmu-mir-7068	4.30887	0.0838746	0.587882	0.142673	0.886549	NA
1705 mmu-miR-7068-3p mmu-mir-7068	1.57415	0.658739	0.541311	1.21693	0.22363	NA
1706 mmu-miR-7069-5p mmu-mir-7069	1.7204	0.0162415	0.534604	0.0303804	0.975764	NA
1707 mmu-miR-7069-3p mmu-mir-7069	0	NA	NA	NA	NA	NA
1708 mmu-miR-707 mmu-mir-707	0	NA	NA	NA	NA	NA
1709 mmu-miR-7070-5p mmu-mir-7070	8.76491	0.401841	0.57696	0.69648	0.486128	NA
1710 mmu-miR-7070-3p mmu-mir-7070	0.21088	0.127745	0.242137	0.527573	0.597796	NA
1711 mmu-miR-7071-5p mmu-mir-7071	3.31219	-1.07054	0.589306	-1.81661	0.069277	NA
1712 mmu-miR-7071-3p mmu-mir-7071	2.69572	0.0601395	0.570007	0.105507	0.915974	NA
1713 mmu-miR-7072-5p mmu-mir-7072	0.470678	0.0139761	0.337874	0.0413648	0.967005	NA
1714 mmu-miR-7072-3p mmu-mir-7072	0	NA	NA	NA	NA	NA
1715 mmu-miR-7073-5p mmu-mir-7073	15.0892	0.129543	0.515576	0.251259	0.801614	NA
1716 mmu-miR-7073-3p mmu-mir-7073	0	NA	NA	NA	NA	NA
1717 mmu-miR-7074-5p mmu-mir-7074	0	NA	NA	NA	NA	NA
1718 mmu-miR-7074-3p mmu-mir-7074	4.36659	-0.414443	0.591354	-0.700838	0.483404	NA
1719 mmu-miR-7075-5p mmu-mir-7075	1.72025	-0.210625	0.544518	-0.38681	0.698897	NA
1720 mmu-miR-7075-3p mmu-mir-7075	0	NA	NA	NA	NA	NA
1721 mmu-miR-7076-5p mmu-mir-7076	0	NA	NA	NA	NA	NA
1722 mmu-miR-7076-3p mmu-mir-7076	0	NA	NA	NA	NA	NA
1723 mmu-miR-7077-5p mmu-mir-7077	0	NA	NA	NA	NA	NA
1724 mmu-miR-7077-3p mmu-mir-7077	0.543803	-0.351541	0.371263	-0.94688	0.3437	NA
1725 mmu-miR-7078-5p mmu-mir-7078	1.36327	0.550682	0.526048	1.04683	0.295179	NA
1726 mmu-miR-7078-3p mmu-mir-7078	0	NA	NA	NA	NA	NA
1727 mmu-miR-7079-5p mmu-mir-7079	0	NA	NA	NA	NA	NA
1728 mmu-miR-7079-3p mmu-mir-7079	0.632487	0.106732	0.380518	0.280492	0.7791	NA
1731 mmu-miR-7080-5p mmu-mir-7080	2.31297	-0.741274	0.579524	-1.27911	0.200859	NA
1732 mmu-miR-7080-3p mmu-mir-7080	0	NA	NA	NA	NA	NA
1733 mmu-miR-7081-5p mmu-mir-7081	0.333075	-0.155315	0.260081	-0.597179	0.550388	NA
1734 mmu-miR-7081-3p mmu-mir-7081	0.21088	0.127745	0.242137	0.527573	0.597796	NA
1735 mmu-miR-7082-5p mmu-mir-7082	0.681406	-0.102428	0.389793	-0.262777	0.792723	NA
1736 mmu-miR-7082-3p mmu-mir-7082	0	NA	NA	NA	NA	NA
1737 mmu-miR-7083-5p mmu-mir-7083	18.0688	0.2818	0.470367	0.599108	0.549101	NA
1738 mmu-miR-7083-3p mmu-mir-7083	0	NA	NA	NA	NA	NA
1740 mmu-miR-7084-3p mmu-mir-7084	0	NA	NA	NA	NA	NA
1741 mmu-miR-7085-5p mmu-mir-7085	0.333075	-0.155315	0.260081	-0.597179	0.550388	NA
1742 mmu-miR-7085-3p mmu-mir-7085	0.21088	0.127745	0.242137	0.527573	0.597796	NA
1743 mmu-miR-7086-5p mmu-mir-7086	0	NA	NA	NA	NA	NA
1744 mmu-miR-7086-3p mmu-mir-7086	0	NA	NA	NA	NA	NA
1745 mmu-miR-7087-5p mmu-mir-7087	0.543803	-0.351541	0.371263	-0.94688	0.3437	NA
1746 mmu-miR-7087-3p mmu-mir-7087	0	NA	NA	NA	NA	NA
1747 mmu-miR-7088-5p mmu-mir-7088	0.210728	-0.133118	0.242244	-0.549519	0.582649	NA
1748 mmu-miR-7088-3p mmu-mir-7088	0	NA	NA	NA	NA	NA
1749 mmu-miR-7089-5p mmu-mir-7089	1.20146	0.433071	0.501233	0.864012	0.387581	NA
1750 mmu-miR-7089-3p mmu-mir-7089	0.21088	0.127745	0.242137	0.527573	0.597796	NA
1752 mmu-miR-7090-5p mmu-mir-7090	0.754531	-0.495733	0.424697	-1.16726	0.243104	NA
1753 mmu-miR-7090-3p mmu-mir-7090	0	NA	NA	NA	NA	NA
1754 mmu-miR-7091-5p mmu-mir-7091	6.3718	-0.209195	0.568732	-0.367826	0.713003	NA
1755 mmu-miR-7091-3p mmu-mir-7091	0.593025	-0.0309374	0.364147	-0.0849585	0.932294	NA
1756 mmu-miR-7092-5p mmu-mir-7092	2.61283	0.229354	0.582843	0.393509	0.693944	NA
1757 mmu-miR-7092-3p mmu-mir-7092	6.52623	0.876778	0.573643	1.52844	0.126404	NA
1758 mmu-miR-7093-5p mmu-mir-7093	1.10332	0.400509	0.494738	0.809537	0.418206	NA
1759 mmu-miR-7093-3p mmu-mir-7093	15.175	0.561684	0.550679	1.01998	0.307736	NA
1760 mmu-miR-7094-1-5p mmu-mir-7094-1	0	NA	NA	NA	NA	NA
1761 mmu-miR-7094-3p mmu-mir-7094-1	0	NA	NA	NA	NA	NA
1762 mmu-miR-7094-3p mmu-mir-7094-2	0	NA	NA	NA	NA	NA
1763 mmu-miR-7094b-2-5p mmu-mir-7094-2	0	NA	NA	NA	NA	NA
1764 mmu-miR-710 mmu-mir-710	0	NA	NA	NA	NA	NA
1765 mmu-miR-711 mmu-mir-711	0	NA	NA	NA	NA	NA
1766 mmu-miR-7115-5p mmu-mir-7115	0	NA	NA	NA	NA	NA
1767 mmu-miR-7115-3p mmu-mir-7115	0	NA	NA	NA	NA	NA
1768 mmu-miR-7116-5p mmu-mir-7116	0.632487	0.106732	0.380518	0.280492	0.7791	NA
1769 mmu-miR-7116-3p mmu-mir-7116	0.21088	0.127745	0.242137	0.527573	0.597796	NA
1770 mmu-miR-7117-5p mmu-mir-7117	2.38624	-0.741172	0.573337	-1.29274	0.196103	NA
1771 mmu-miR-7117-3p mmu-mir-7117	0	NA	NA	NA	NA	NA
1772 mmu-miR-7118-5p mmu-mir-7118	7.09252	-0.303823	0.556594	-0.545862	0.585161	NA
1773 mmu-miR-7118-3p mmu-mir-7118	0.421607	-0.00463875	0.325465	-0.0142527	0.988628	NA
1774 mmu-miR-7119-5p mmu-mir-7119	0	NA	NA	NA	NA	NA
1775 mmu-miR-7119-3p mmu-mir-7119	0	NA	NA	NA	NA	NA
1776 mmu-miR-712-5p mmu-mir-712	0.632639	0.303558	0.353593	0.858495	0.390619	NA
1777 mmu-miR-712-3p mmu-mir-712	0.21088	0.127745	0.242137	0.527573	0.597796	NA
1778 mmu-miR-713 mmu-mir-713	0	NA	NA	NA	NA	NA
1779 mmu-miR-714 mmu-mir-714	0	NA	NA	NA	NA	NA
1780 mmu-miR-717 mmu-mir-717	0	NA	NA	NA	NA	NA
1781 mmu-miR-718 mmu-mir-718	0	NA	NA	NA	NA	NA
1782 mmu-miR-719 mmu-mir-719	0	NA	NA	NA	NA	NA
1783 mmu-miR-721 mmu-mir-721	0	NA	NA	NA	NA	NA
1784 mmu-miR-7210-5p mmu-mir-7210	0	NA	NA	NA	NA	NA
1785 mmu-miR-7210-3p mmu-mir-7210	0	NA	NA	NA	NA	NA
1786 mmu-miR-7211-5p mmu-mir-7211	0	NA	NA	NA	NA	NA
1787 mmu-miR-7211-3p mmu-mir-7211	0.803905	0.105264	0.442262	0.238012	0.811872	NA
1788 mmu-miR-7212-5p mmu-mir-7212	1.38702	-0.303063	0.522043	-0.580532	0.561556	NA
1789 mmu-miR-7212-3p mmu-mir-7212	0	NA	NA	NA	NA	NA
1790 mmu-miR-7213-5p mmu-mir-7213	1.69649	0.61032	0.545621	1.11858	0.26332	NA
1791 mmu-miR-7213-3p mmu-mir-7213	0	NA	NA	NA	NA	NA
1792 mmu-miR-7214-5p mmu-mir-7214	0	NA	NA	NA	NA	NA
1793 mmu-miR-7214-3p mmu-mir-7214	0	NA	NA	NA	NA	NA
1794 mmu-miR-7215-5p mmu-mir-7215	0	NA	NA	NA	NA	NA
1795 mmu-miR-7215-3p mmu-mir-7215	0	NA	NA	NA	NA	NA
1796 mmu-miR-7216-5p mmu-mir-7216	0	NA	NA	NA	NA	NA
1797 mmu-miR-7216-3p mmu-mir-7216	0	NA	NA	NA	NA	NA
1798 mmu-miR-7217-5p mmu-mir-7217	0	NA	NA	NA	NA	NA
1799 mmu-miR-7217-3p mmu-mir-7217	0	NA	NA	NA	NA	NA
1800 mmu-miR-7218-5p mmu-mir-7218	0	NA	NA	NA	NA	NA
1801 mmu-miR-7218-3p mmu-mir-7218	0	NA	NA	NA	NA	NA
1802 mmu-miR-7219-5p mmu-mir-7219	0.543955	-0.0498573	0.354313	-0.140716	0.888095	NA
1803 mmu-miR-7219-3p mmu-mir-7219	2.15771	0.84649	0.555701	1.52328	0.127688	NA
1804 mmu-miR-7220-5p mmu-mir-7220	4.43881	-2.00352	0.590948	-3.39035	0.000698034	NA
1805 mmu-miR-7220-3p mmu-mir-7220	0.21088	0.127745	0.242137	0.527573	0.597796	NA
1806 mmu-miR-7221-5p mmu-mir-7221	0	NA	NA	NA	NA	NA
1807 mmu-miR-7221-3p mmu-mir-7221	0.210728	-0.133118	0.242244	-0.549519	0.582649	NA
1808 mmu-miR-7222-5p mmu-mir-7222	0	NA	NA	NA	NA	NA
1809 mmu-miR-7222-3p mmu-mir-7222	0	NA	NA	NA	NA	NA
1810 mmu-miR-7223-5p mmu-mir-7223	0.25995	0.133821	0.247037	0.541705	0.588022	NA
1811 mmu-miR-7223-3p mmu-mir-7223	0	NA	NA	NA	NA	NA
1812 mmu-miR-7224-5p mmu-mir-7224	1.01448	-0.317856	0.480487	-0.661528	0.508274	NA
1813 mmu-miR-7224-3p mmu-mir-7224	2.8077	-0.934729	0.584022	-1.6005	0.109487	NA
1814 mmu-miR-7225-5p mmu-mir-7225	0	NA	NA	NA	NA	NA
1815 mmu-miR-7225-3p mmu-mir-7225	0	NA	NA	NA	NA	NA
1816 mmu-miR-7226-5p mmu-mir-7226	0.470678	0.0139761	0.337874	0.0413648	0.967005	NA
1817 mmu-miR-7226-3p mmu-mir-7226	7.05885	-0.0790963	0.56194	-0.140756	0.888063	NA
1818 mmu-miR-7227-5p mmu-mir-7227	0.470678	0.0139761	0.337874	0.0413648	0.967005	NA
1819 mmu-miR-7227-3p mmu-mir-7227	1.48516	-0.263468	0.52577	-0.501109	0.616294	NA
1820 mmu-miR-7228-5p mmu-mir-7228	0.210728	-0.133118	0.242244	-0.549519	0.582649	NA
1821 mmu-miR-7228-3p mmu-mir-7228	0	NA	NA	NA	NA	NA
1822 mmu-miR-7229-5p mmu-mir-7229	0	NA	NA	NA	NA	NA
1823 mmu-miR-7229-3p mmu-mir-7229	0	NA	NA	NA	NA	NA
1824 mmu-miR-7230-5p mmu-mir-7230	0	NA	NA	NA	NA	NA
1825 mmu-miR-7230-3p mmu-mir-7230	0.21088	0.127745	0.242137	0.527573	0.597796	NA
1826 mmu-miR-7231-5p mmu-mir-7231	7.06312	-0.0700012	0.56851	-0.123131	0.902003	NA
1827 mmu-miR-7231-3p mmu-mir-7231	0	NA	NA	NA	NA	NA
1828 mmu-miR-7232-5p mmu-mir-7232	0	NA	NA	NA	NA	NA
1829 mmu-miR-7232-3p mmu-mir-7232	0	NA	NA	NA	NA	NA
1830 mmu-miR-7233-5p mmu-mir-7233	0	NA	NA	NA	NA	NA
1831 mmu-miR-7233-3p mmu-mir-7233	0	NA	NA	NA	NA	NA
1832 mmu-miR-7234-5p mmu-mir-7234	0	NA	NA	NA	NA	NA
1833 mmu-miR-7234-3p mmu-mir-7234	0	NA	NA	NA	NA	NA
1834 mmu-miR-7235-5p mmu-mir-7235	0.421607	-0.00463875	0.325465	-0.0142527	0.988628	NA
1835 mmu-miR-7235-3p mmu-mir-7235	1.64727	0.335714	0.550951	0.609336	0.542302	NA
1836 mmu-miR-7236-5p mmu-mir-7236	0	NA	NA	NA	NA	NA
1837 mmu-miR-7236-3p mmu-mir-7236	8.70943	-0.199479	0.566468	-0.352145	0.72473	NA
1838 mmu-miR-7237-5p mmu-mir-7237	1.48516	-0.263468	0.52577	-0.501109	0.616294	NA
1839 mmu-miR-7237-3p mmu-mir-7237	1.78442	-0.195274	0.541225	-0.360801	0.718249	NA
1840 mmu-miR-7238-5p mmu-mir-7238	0.333075	-0.155315	0.260081	-0.597179	0.550388	NA
1841 mmu-miR-7238-3p mmu-mir-7238	0	NA	NA	NA	NA	NA
1842 mmu-miR-7239-5p mmu-mir-7239	0	NA	NA	NA	NA	NA
1843 mmu-miR-7239-3p mmu-mir-7239	0	NA	NA	NA	NA	NA
1844 mmu-miR-7240-5p mmu-mir-7240	4.38281	0.147821	0.590043	0.250526	0.802181	NA
1845 mmu-miR-7240-3p mmu-mir-7240	0.210728	-0.133118	0.242244	-0.549519	0.582649	NA
1846 mmu-miR-7241-5p mmu-mir-7241	0	NA	NA	NA	NA	NA
1847 mmu-miR-7241-3p mmu-mir-7241	0	NA	NA	NA	NA	NA
1848 mmu-miR-7242-5p mmu-mir-7242	0	NA	NA	NA	NA	NA
1849 mmu-miR-7242-3p mmu-mir-7242	0	NA	NA	NA	NA	NA
1850 mmu-miR-7243-5p mmu-mir-7243	0	NA	NA	NA	NA	NA
1851 mmu-miR-7243-3p mmu-mir-7243	0	NA	NA	NA	NA	NA
1852 mmu-miR-741-5p mmu-mir-741	0	NA	NA	NA	NA	NA
1853 mmu-miR-741-3p mmu-mir-741	4.25146	0.903466	0.591574	1.52722	0.126705	NA
1854 mmu-miR-742-5p mmu-mir-742	0	NA	NA	NA	NA	NA
1855 mmu-miR-742-3p mmu-mir-742	0	NA	NA	NA	NA	NA
1856 mmu-miR-743a-5p mmu-mir-743a	0.25995	0.133821	0.247037	0.541705	0.588022	NA
1857 mmu-miR-743a-3p mmu-mir-743a	1.52508	0.606415	0.529657	1.14492	0.252242	NA
1858 mmu-miR-743b-5p mmu-mir-743b	0.21088	0.127745	0.242137	0.527573	0.597796	NA
1859 mmu-miR-743b-3p mmu-mir-743b	2.09389	0.614299	0.567892	1.08172	0.279378	NA
1862 mmu-miR-7578 mmu-mir-7578	0	NA	NA	NA	NA	NA
1863 mmu-miR-758-5p mmu-mir-758	0.25995	0.133821	0.247037	0.541705	0.588022	NA
1864 mmu-miR-758-3p mmu-mir-758	4.69087	-0.178298	0.583392	-0.305624	0.759891	NA
1865 mmu-miR-759 mmu-mir-759	0	NA	NA	NA	NA	NA
1866 mmu-miR-760-5p mmu-mir-760	0.892437	0.281396	0.466715	0.60293	0.546555	NA
1868 mmu-miR-761 mmu-mir-761	0	NA	NA	NA	NA	NA
1869 mmu-miR-762 mmu-mir-762	1.22566	0.353643	0.503217	0.702764	0.482203	NA
1870 mmu-miR-763 mmu-mir-763	0.25995	0.133821	0.247037	0.541705	0.588022	NA
1871 mmu-miR-764-5p mmu-mir-764	0	NA	NA	NA	NA	NA
1872 mmu-miR-764-3p mmu-mir-764	0	NA	NA	NA	NA	NA
1873 mmu-miR-7646-5p mmu-mir-7646	0.25995	0.133821	0.247037	0.541705	0.588022	NA
1874 mmu-miR-7646-3p mmu-mir-7646	0	NA	NA	NA	NA	NA
1875 mmu-miR-7647-5p mmu-mir-7647	0.210728	-0.133118	0.242244	-0.549519	0.582649	NA
1876 mmu-miR-7647-3p mmu-mir-7647	0.333075	-0.155315	0.260081	-0.597179	0.550388	NA
1877 mmu-miR-7648-5p mmu-mir-7648	0	NA	NA	NA	NA	NA
1878 mmu-miR-7648-3p mmu-mir-7648	3.0203	0.797035	0.585163	1.36207	0.173175	NA
1879 mmu-miR-7649-5p mmu-mir-7649	2.77545	0.645219	0.584065	1.1047	0.269288	NA
1880 mmu-miR-7649-3p mmu-mir-7649	2.37805	0.690976	0.581134	1.18901	0.234435	NA
1881 mmu-miR-7650-5p mmu-mir-7650	0.632487	0.106732	0.380518	0.280492	0.7791	NA
1882 mmu-miR-7650-3p mmu-mir-7650	0	NA	NA	NA	NA	NA
1883 mmu-miR-7651-5p mmu-mir-7651	0.5199	0.242334	0.321632	0.75345	0.45118	NA
1884 mmu-miR-7651-3p mmu-mir-7651	0.25995	0.133821	0.247037	0.541705	0.588022	NA
1885 mmu-miR-7652-5p mmu-mir-7652	6.00761	-0.956965	0.582266	-1.64352	0.100276	NA
1886 mmu-miR-7652-3p mmu-mir-7652	0.21088	0.127745	0.242137	0.527573	0.597796	NA
1887 mmu-miR-7653-5p mmu-mir-7653	5.42134	-0.219935	0.57848	-0.380195	0.703801	NA
1888 mmu-miR-7653-3p mmu-mir-7653	0	NA	NA	NA	NA	NA
1889 mmu-miR-7654-5p mmu-mir-7654	5.19109	-0.254957	0.589063	-0.432817	0.665147	NA
1890 mmu-miR-7654-3p mmu-mir-7654	0.21088	0.127745	0.242137	0.527573	0.597796	NA
1891 mmu-miR-7655-5p mmu-mir-7655	3.55358	-0.512767	0.59156	-0.866803	0.38605	NA
1892 mmu-miR-7655-3p mmu-mir-7655	0.892285	0.00603254	0.462757	0.0130361	0.989599	NA
1893 mmu-miR-7656-5p mmu-mir-7656	4.71649	0.705541	0.587116	1.20171	0.229478	NA
1894 mmu-miR-7656-3p mmu-mir-7656	0	NA	NA	NA	NA	NA
1895 mmu-miR-7657-5p mmu-mir-7657	0	NA	NA	NA	NA	NA
1896 mmu-miR-7657-3p mmu-mir-7657	0	NA	NA	NA	NA	NA
1898 mmu-miR-7658-3p mmu-mir-7658	0.21088	0.127745	0.242137	0.527573	0.597796	NA
1899 mmu-miR-7659-5p mmu-mir-7659	0.892285	0.00603254	0.462757	0.0130361	0.989599	NA
1900 mmu-miR-7659-3p mmu-mir-7659	0	NA	NA	NA	NA	NA
1901 mmu-miR-7660-5p mmu-mir-7660	0	NA	NA	NA	NA	NA
1902 mmu-miR-7660-3p mmu-mir-7660	0.666151	-0.317634	0.355444	-0.893626	0.371522	NA
1903 mmu-miR-7661-5p mmu-mir-7661	0	NA	NA	NA	NA	NA
1904 mmu-miR-7661-3p mmu-mir-7661	3.50482	-0.159002	0.591559	-0.268784	0.788096	NA
1905 mmu-miR-7662-5p mmu-mir-7662	0.210728	-0.133118	0.242244	-0.549519	0.582649	NA
1906 mmu-miR-7662-3p mmu-mir-7662	0.25995	0.133821	0.247037	0.541705	0.588022	NA
1907 mmu-miR-7663-5p mmu-mir-7663	0	NA	NA	NA	NA	NA
1908 mmu-miR-7663-3p mmu-mir-7663	2.21624	0.60758	0.57679	1.05338	0.292166	NA
1909 mmu-miR-7664-5p mmu-mir-7664	0	NA	NA	NA	NA	NA
1910 mmu-miR-7664-3p mmu-mir-7664	1.63156	-0.680003	0.539582	-1.26024	0.207583	NA
1911 mmu-miR-7665-5p mmu-mir-7665	1.17659	0.261999	0.461136	0.568159	0.569927	NA
1912 mmu-miR-7665-3p mmu-mir-7665	0	NA	NA	NA	NA	NA
1913 mmu-miR-7666-5p mmu-mir-7666	0	NA	NA	NA	NA	NA
1914 mmu-miR-7666-3p mmu-mir-7666	0	NA	NA	NA	NA	NA
1915 mmu-miR-7667-5p mmu-mir-7667	0.21088	0.127745	0.242137	0.527573	0.597796	NA
1916 mmu-miR-7667-3p mmu-mir-7667	2.16687	0.0983188	0.577968	0.170111	0.864923	NA
1917 mmu-miR-7668-5p mmu-mir-7668	2.25555	0.447816	0.573654	0.780638	0.435016	NA
1918 mmu-miR-7668-3p mmu-mir-7668	3.90537	-0.758907	0.591451	-1.28313	0.199448	NA
1919 mmu-miR-7669-5p mmu-mir-7669	0.21088	0.127745	0.242137	0.527573	0.597796	NA
1920 mmu-miR-7669-3p mmu-mir-7669	3.20697	0.971356	0.58919	1.64863	0.0992238	NA
1921 mmu-miR-767 mmu-mir-767	0	NA	NA	NA	NA	NA
1922 mmu-miR-7670-5p mmu-mir-7670	0.210728	-0.133118	0.242244	-0.549519	0.582649	NA
1923 mmu-miR-7670-3p mmu-mir-7670	0	NA	NA	NA	NA	NA
1924 mmu-miR-7671-5p mmu-mir-7671	0.21088	0.127745	0.242137	0.527573	0.597796	NA
1925 mmu-miR-7671-3p mmu-mir-7671	0.543803	-0.351541	0.371263	-0.94688	0.3437	NA
1926 mmu-miR-7672-5p mmu-mir-7672	1.96479	-0.504407	0.546031	-0.92377	0.355606	NA
1927 mmu-miR-7672-3p mmu-mir-7672	1.80923	0.500298	0.509096	0.982719	0.325746	NA
1928 mmu-miR-7673-5p mmu-mir-7673	3.23922	-0.571219	0.590597	-0.967189	0.33345	NA
1929 mmu-miR-7673-3p mmu-mir-7673	0	NA	NA	NA	NA	NA
1930 mmu-miR-7674-5p mmu-mir-7674	1.94073	-0.225205	0.561268	-0.401243	0.688241	NA
1931 mmu-miR-7674-3p mmu-mir-7674	0	NA	NA	NA	NA	NA
1932 mmu-miR-7675-5p mmu-mir-7675	0.632487	0.106732	0.380518	0.280492	0.7791	NA
1933 mmu-miR-7675-3p mmu-mir-7675	1.53453	0.254664	0.542187	0.469698	0.638571	NA
1934 mmu-miR-7676-5p mmu-mir-7676-1	0	NA	NA	NA	NA	NA
1935 mmu-miR-7676-3p mmu-mir-7676-1	0	NA	NA	NA	NA	NA
1936 mmu-miR-7676-5p mmu-mir-7676-2	0	NA	NA	NA	NA	NA
1937 mmu-miR-7676-3p mmu-mir-7676-2	0	NA	NA	NA	NA	NA
1938 mmu-miR-7677-5p mmu-mir-7677	0	NA	NA	NA	NA	NA
1939 mmu-miR-7677-3p mmu-mir-7677	2.61283	0.229354	0.582843	0.393509	0.693944	NA
1940 mmu-miR-7678-5p mmu-mir-7678	0.965563	-0.0557203	0.470091	-0.118531	0.905647	NA
1941 mmu-miR-7678-3p mmu-mir-7678	1.98131	0.749576	0.545939	1.373	0.169751	NA
1943 mmu-miR-7679-3p mmu-mir-7679	2.30432	0.036819	0.559719	0.0657813	0.947552	NA
1944 mmu-miR-7680-5p mmu-mir-7680	0	NA	NA	NA	NA	NA
1945 mmu-miR-7680-3p mmu-mir-7680	8.63442	0.791912	0.551155	1.43682	0.150768	NA
1946 mmu-miR-7681-5p mmu-mir-7681	0	NA	NA	NA	NA	NA
1947 mmu-miR-7681-3p mmu-mir-7681	0.21088	0.127745	0.242137	0.527573	0.597796	NA
1948 mmu-miR-7682-5p mmu-mir-7682	0.754683	-0.200778	0.437222	-0.459213	0.646081	NA
1949 mmu-miR-7682-3p mmu-mir-7682	0	NA	NA	NA	NA	NA
1950 mmu-miR-7683-5p mmu-mir-7683	0	NA	NA	NA	NA	NA
1951 mmu-miR-7683-3p mmu-mir-7683	0	NA	NA	NA	NA	NA
1952 mmu-miR-7684-5p mmu-mir-7684	2.97047	-0.236485	0.588181	-0.402061	0.687639	NA
1953 mmu-miR-7684-3p mmu-mir-7684	0	NA	NA	NA	NA	NA
1954 mmu-miR-7685-5p mmu-mir-7685	0	NA	NA	NA	NA	NA
1955 mmu-miR-7685-3p mmu-mir-7685	0.210728	-0.133118	0.242244	-0.549519	0.582649	NA
1956 mmu-miR-7686-5p mmu-mir-7686	0	NA	NA	NA	NA	NA
1957 mmu-miR-7686-3p mmu-mir-7686	0	NA	NA	NA	NA	NA
1959 mmu-miR-7687-3p mmu-mir-7687	0.843063	-0.229641	0.422533	-0.543488	0.586794	NA
1961 mmu-miR-7688-3p mmu-mir-7688	0	NA	NA	NA	NA	NA
1962 mmu-miR-7689-5p mmu-mir-7689	0.21088	0.127745	0.242137	0.527573	0.597796	NA
1963 mmu-miR-7689-3p mmu-mir-7689	1.32365	0.116077	0.501858	0.231294	0.817086	NA
1964 mmu-miR-770-5p mmu-mir-770	6.50247	1.38729	0.580606	2.38938	0.0168767	NA
1969 mmu-miR-7a-2-3p mmu-mir-7a-2	0	NA	NA	NA	NA	NA
1970 mmu-miR-7b-5p mmu-mir-7b	10.4741	-0.1405	0.559594	-0.251075	0.801756	NA
1971 mmu-miR-7b-3p mmu-mir-7b	0	NA	NA	NA	NA	NA
1972 mmu-miR-802-5p mmu-mir-802	4.70912	-0.783021	0.59046	-1.32612	0.1848	NA
1973 mmu-miR-802-3p mmu-mir-802	1.53438	-0.00528899	0.523929	-0.0100949	0.991946	NA
1974 mmu-miR-804 mmu-mir-804	0	NA	NA	NA	NA	NA
1975 mmu-miR-8090 mmu-mir-8090	1.50937	-0.351019	0.533162	-0.658372	0.510299	NA
1976 mmu-miR-8091 mmu-mir-8091	0.421759	0.199234	0.295152	0.675021	0.499662	NA
1977 mmu-miR-8092 mmu-mir-8092	0.843215	-0.00822679	0.421879	-0.0195003	0.984442	NA
1978 mmu-miR-8093 mmu-mir-8093	3.74936	-0.404466	0.590838	-0.684563	0.49362	NA
[truncated: 63 more rows]

## Sheet: human control vs ET1
The differential expression analysis of known mature miRNAs between different treatments in human dataset using miRDeep2 and DESeq2
	baseMean	log2FoldChange	lfcSE	stat	pvalue	padj
1027 hsa-miR-421 hsa-mir-421	2620.98	-3.13776	0.0795426	-39.4476	0	0
42 hsa-miR-106b-5p hsa-mir-106b	2596.62	3.15444	0.0881768	35.774	2.80249e-280	1.128e-277
939 hsa-miR-378a-3p hsa-mir-378a	10227	-2.24026	0.0665973	-33.6388	4.5408e-248	1.21845e-245
777 hsa-miR-342-3p hsa-mir-342	6642.51	-2.15463	0.07025	-30.671	1.3887e-206	2.79475e-204
1621 hsa-miR-499a-5p hsa-mir-499a	531.498	4.38501	0.14725	29.7793	7.2411e-195	1.16582e-192
948 hsa-miR-378i hsa-mir-378i	755.002	-3.48991	0.117742	-29.6402	4.53011e-193	6.0779e-191
29 hsa-miR-101-3p hsa-mir-101-1	2874.72	2.11823	0.0725307	29.2046	1.69537e-187	1.94968e-185
30 hsa-miR-101-3p hsa-mir-101-2	2901.38	2.1298	0.0731476	29.1165	2.21895e-186	2.23282e-184
281 hsa-miR-143-3p hsa-mir-143	21778.7	2.19651	0.0779191	28.1896	7.83279e-175	7.00599e-173
2762 hsa-miR-887-3p hsa-mir-887	1292.27	-2.25375	0.0809098	-27.8551	9.33191e-171	7.51219e-169
301 hsa-miR-149-5p hsa-mir-149	3657.18	-1.85029	0.0710636	-26.0371	1.88236e-149	1.37754e-147
525 hsa-miR-27b-3p hsa-mir-27b	14349.1	1.70164	0.0661771	25.7134	8.26967e-146	5.54757e-144
2218 hsa-miR-660-5p hsa-mir-660	1454.59	1.95411	0.0807745	24.1921	2.69155e-129	1.66669e-127
1589 hsa-miR-484 hsa-mir-484	3533.35	-2.14337	0.0903068	-23.7343	1.59749e-124	9.18556e-123
322 hsa-miR-15a-5p hsa-mir-15a	1234.86	2.06304	0.0870849	23.69	4.57299e-124	2.45417e-122
17 hsa-let-7f-5p hsa-let-7f-2	5098.35	1.67579	0.0717756	23.3477	1.45544e-120	7.32268e-119
567 hsa-miR-30b-5p hsa-mir-30b	4240.69	1.8492	0.0799336	23.1342	2.09678e-118	9.92889e-117
15 hsa-let-7f-5p hsa-let-7f-1	4998.88	1.65527	0.0723301	22.885	6.55592e-116	2.93195e-114
359 hsa-miR-18a-5p hsa-mir-18a	5201.45	1.40377	0.0633411	22.162	7.98504e-109	3.38314e-107
26 hsa-miR-100-5p hsa-mir-100	11784.5	-1.47322	0.0684708	-21.5161	1.10048e-102	4.42945e-101
446 hsa-miR-21-3p hsa-mir-21	240.7	3.88723	0.182675	21.2795	1.75747e-100	6.73698e-99
523 hsa-miR-27a-3p hsa-mir-27a	2255.55	1.54079	0.0739	20.8497	1.53333e-96	5.61061e-95
1655 hsa-miR-503-5p hsa-mir-503	671.847	2.08396	0.10015	20.8084	3.6292e-96	1.27022e-94
31 hsa-miR-103a-3p hsa-mir-103a-1	24228.2	-1.4452	0.0699974	-20.6465	1.04916e-94	3.51905e-93
33 hsa-miR-103a-3p hsa-mir-103a-2	24255.2	-1.44304	0.0699389	-20.6329	1.39182e-94	4.48165e-93
781 hsa-miR-34a-5p hsa-mir-34a	6621.92	1.30933	0.064779	20.2123	7.63653e-91	2.36439e-89
361 hsa-miR-18b-5p hsa-mir-18b	689.398	2.27085	0.113087	20.0806	1.091e-89	3.25278e-88
527 hsa-miR-28-3p hsa-mir-28	887.348	-1.8692	0.0956732	-19.5373	5.29238e-85	1.52156e-83
139 hsa-miR-125a-5p hsa-mir-125a	13773.7	-1.32876	0.0684312	-19.4175	5.48693e-84	1.52309e-82
2821 hsa-miR-99b-5p hsa-mir-99b	9168.59	-1.2825	0.0664551	-19.2987	5.50713e-83	1.47775e-81
19 hsa-let-7g-5p hsa-let-7g	3589.2	1.6186	0.0856188	18.9048	1.04222e-79	2.7064e-78
448 hsa-miR-210-3p hsa-mir-210	1217.06	1.50128	0.0817814	18.3572	2.88944e-75	7.26875e-74
2613 hsa-miR-708-5p hsa-mir-708	356.802	-2.4622	0.134223	-18.3441	3.67718e-75	8.97009e-74
399 hsa-miR-197-3p hsa-mir-197	948.847	-1.72791	0.0955646	-18.0811	4.49319e-73	1.06383e-71
332 hsa-miR-181a-5p hsa-mir-181a-1	2441.87	1.47227	0.0823962	17.8681	2.08919e-71	4.75137e-70
334 hsa-miR-181a-5p hsa-mir-181a-2	2442.05	1.4724	0.0824082	17.8672	2.12483e-71	4.75137e-70
775 hsa-miR-340-3p hsa-mir-340	472.847	-2.08647	0.122574	-17.0221	5.63288e-65	1.22553e-63
147 hsa-miR-1260a hsa-mir-1260a	6275.25	-1.20803	0.0715996	-16.872	7.2276e-64	1.53111e-62
117 hsa-miR-1246 hsa-mir-1246	366.416	-2.55776	0.152816	-16.7375	6.9874e-63	1.44227e-61
300 hsa-miR-148b-3p hsa-mir-148b	590.837	1.92278	0.117378	16.381	2.61313e-60	5.25893e-59
441 hsa-miR-20a-5p hsa-mir-20a	1758.31	1.58178	0.0992542	15.9366	3.52984e-57	6.93054e-56
382 hsa-miR-192-5p hsa-mir-192	441.27	-1.73707	0.11059	-15.7073	1.34828e-55	2.5842e-54
275 hsa-miR-140-3p hsa-mir-140	1085.47	-1.33282	0.0861259	-15.4753	5.09256e-54	9.53375e-53
338 hsa-miR-181b-5p hsa-mir-181b-2	1199.64	1.365	0.0888981	15.3547	3.29677e-53	6.03158e-52
736 hsa-miR-320a hsa-mir-320a	697.5	-1.43914	0.0958706	-15.0113	6.19128e-51	1.10755e-49
148 hsa-miR-1260b hsa-mir-1260b	3840.66	-1.06718	0.071758	-14.872	5.01283e-50	8.77245e-49
825 hsa-miR-363-3p hsa-mir-363	210.01	2.33897	0.15738	14.8619	5.82244e-50	9.97248e-49
1804 hsa-miR-542-3p hsa-mir-542	315.494	1.73571	0.120987	14.3463	1.1238e-46	1.8847e-45
1913 hsa-miR-550a-3p hsa-mir-550a-1	127.564	2.84864	0.203277	14.0136	1.28726e-44	2.03185e-43
1916 hsa-miR-550a-3p hsa-mir-550a-2	127.564	2.84864	0.203277	14.0136	1.28726e-44	2.03185e-43
1918 hsa-miR-550a-3p hsa-mir-550a-3	127.564	2.84864	0.203277	14.0136	1.28726e-44	2.03185e-43
1298 hsa-miR-455-3p hsa-mir-455	2511.87	-0.970529	0.0695293	-13.9586	2.79044e-44	4.31981e-43
2128 hsa-miR-628-5p hsa-mir-628	255.157	-2.24615	0.161874	-13.8759	8.86227e-44	1.34606e-42
3 hsa-let-7a-5p hsa-let-7a-2	15971.3	1.04857	0.075993	13.7982	2.61165e-43	3.8933e-42
471 hsa-miR-218-5p hsa-mir-218-1	9075.38	-0.98248	0.0717112	-13.7005	1.00799e-42	1.47533e-41
5 hsa-let-7a-5p hsa-let-7a-3	15873	1.04449	0.0762596	13.6964	1.06614e-42	1.53257e-41
473 hsa-miR-218-5p hsa-mir-218-2	9246.16	-0.953574	0.0696287	-13.6951	1.08564e-42	1.53324e-41
1 hsa-let-7a-5p hsa-let-7a-1	15868.8	1.04769	0.0766801	13.6631	1.68726e-42	2.34181e-41
546 hsa-miR-301a-3p hsa-mir-301a	15136.1	-0.920242	0.0677859	-13.5757	5.57916e-42	7.61225e-41
1031 hsa-miR-424-5p hsa-mir-424	389.313	1.57995	0.117314	13.4677	2.42361e-41	3.25168e-40
569 hsa-miR-30c-5p hsa-mir-30c-1	11211.4	1.02128	0.0759334	13.4496	3.09477e-41	4.08408e-40
615 hsa-miR-3135b hsa-mir-3135b	195.415	-2.13437	0.159315	-13.3972	6.28049e-41	8.15451e-40
23 hsa-miR-1-3p hsa-mir-1-1	92891.7	1.84348	0.137696	13.388	7.10313e-41	9.07622e-40
25 hsa-miR-1-3p hsa-mir-1-2	93357.8	1.84235	0.138209	13.3302	1.5444e-40	1.94257e-39
336 hsa-miR-181b-5p hsa-mir-181b-1	1046.08	1.19398	0.0897803	13.2989	2.3478e-40	2.86361e-39
571 hsa-miR-30c-5p hsa-mir-30c-2	11166	1.01534	0.0763473	13.299	2.34522e-40	2.86361e-39
326 hsa-miR-16-5p hsa-mir-16-1	13604.9	-1.04573	0.0789653	-13.2429	4.95641e-40	5.95509e-39
552 hsa-miR-302b-3p hsa-mir-302b	414.371	1.87305	0.142095	13.1817	1.11876e-39	1.32441e-38
328 hsa-miR-16-5p hsa-mir-16-2	13528.8	-1.05077	0.0802249	-13.0977	3.39178e-39	3.95708e-38
237 hsa-miR-1306-5p hsa-mir-1306	230.017	-2.0781	0.16103	-12.9051	4.2142e-38	4.84633e-37
482 hsa-miR-22-3p hsa-mir-22	735.209	1.24558	0.0970798	12.8305	1.10665e-37	1.25472e-36
774 hsa-miR-340-5p hsa-mir-340	155.286	2.67111	0.208588	12.8057	1.52355e-37	1.70341e-36
576 hsa-miR-30e-3p hsa-mir-30e	282.573	1.69332	0.134794	12.5622	3.40624e-36	3.75619e-35
205 hsa-miR-1290 hsa-mir-1290	156.433	-2.49432	0.200388	-12.4474	1.44453e-35	1.57141e-34
526 hsa-miR-28-5p hsa-mir-28	314.037	1.68524	0.13572	12.417	2.11263e-35	2.26755e-34
439 hsa-miR-208b-5p hsa-mir-208b	105.378	2.93805	0.237294	12.3815	3.29166e-35	3.48656e-34
2674 hsa-miR-766-3p hsa-mir-766	140.079	-2.32223	0.189827	-12.2334	2.06129e-34	2.15498e-33
489 hsa-miR-224-5p hsa-mir-224	835.48	1.12375	0.0920128	12.213	2.65098e-34	2.73595e-33
767 hsa-miR-338-3p hsa-mir-338	135.123	2.38665	0.195544	12.2052	2.91748e-34	2.97287e-33
1244 hsa-miR-450a-5p hsa-mir-450a-1	67.3378	4.32094	0.354905	12.1749	4.22794e-34	4.20184e-33
1246 hsa-miR-450a-5p hsa-mir-450a-2	67.3378	4.32094	0.354905	12.1749	4.22794e-34	4.20184e-33
44 hsa-miR-107 hsa-mir-107	5930.38	-0.806372	0.066275	-12.1671	4.6556e-34	4.57044e-33
921 hsa-miR-374a-5p hsa-mir-374a	82.349	3.09585	0.254745	12.1527	5.54946e-34	5.38231e-33
284 hsa-miR-145-5p hsa-mir-145	57041.2	-1.06822	0.088476	-12.0735	1.45753e-33	1.3968e-32
923 hsa-miR-374b-5p hsa-mir-374b	2447.3	0.881086	0.0738344	11.9333	7.93996e-33	7.51961e-32
1925 hsa-miR-551b-5p hsa-mir-551b	85.3383	-3.28263	0.276815	-11.8586	1.94263e-32	1.81839e-31
729 hsa-miR-32-5p hsa-mir-32	179.776	1.86791	0.161444	11.57	5.84823e-31	5.41129e-30
344 hsa-miR-182-5p hsa-mir-182	196.151	-1.74191	0.151618	-11.4889	1.50096e-30	1.37304e-29
2233 hsa-miR-671-5p hsa-mir-671	136.65	-2.29452	0.199868	-11.4801	1.66003e-30	1.50148e-29
183 hsa-miR-128-3p hsa-mir-128-1	1341.1	1.0181	0.0905038	11.2493	2.33424e-29	2.08785e-28
798 hsa-miR-361-5p hsa-mir-361	446.072	1.53326	0.136421	11.2391	2.61929e-29	2.31706e-28
537 hsa-miR-29a-3p hsa-mir-29a	101.7	2.34131	0.212539	11.0159	3.20263e-28	2.8023e-27
484 hsa-miR-221-3p hsa-mir-221	592.629	1.10334	0.100465	10.9823	4.65063e-28	4.02554e-27
486 hsa-miR-222-3p hsa-mir-222	436.36	1.18624	0.109021	10.8809	1.42131e-27	1.21718e-26
770 hsa-miR-33a-5p hsa-mir-33a	113.249	2.22746	0.205188	10.8557	1.87306e-27	1.58718e-26
305 hsa-miR-151a-5p hsa-mir-151a	3283.8	0.773132	0.0713147	10.8411	2.19766e-27	1.84283e-26
481 hsa-miR-22-5p hsa-mir-22	511.43	1.22206	0.113187	10.7968	3.56374e-27	2.95753e-26
804 hsa-miR-3613-3p hsa-mir-3613	62.0965	-4.11004	0.382378	-10.7487	6.01332e-27	4.93951e-26
566 hsa-miR-30a-3p hsa-mir-30a	160.302	1.69633	0.159704	10.6218	2.36091e-26	1.91973e-25
184 hsa-miR-128-3p hsa-mir-128-2	1272.01	0.946896	0.0899181	10.5307	6.24013e-26	5.02331e-25
24 hsa-miR-1-5p hsa-mir-1-1	456.715	-1.50759	0.144998	-10.3973	2.55134e-25	2.03349e-24
1248 hsa-miR-450b-5p hsa-mir-450b	76.8695	2.50615	0.241377	10.3827	2.9715e-25	2.34516e-24
520 hsa-miR-26b-5p hsa-mir-26b	2796.81	0.967182	0.0937913	10.3121	6.21503e-25	4.85738e-24
2819 hsa-miR-99a-5p hsa-mir-99a	2818.64	-0.77037	0.0752169	-10.242	1.2857e-24	9.95183e-24
324 hsa-miR-15b-5p hsa-mir-15b	3345.06	0.667339	0.0658415	10.1355	3.8427e-24	2.94607e-23
21 hsa-let-7i-5p hsa-let-7i	711.059	0.975871	0.0969163	10.0692	7.55789e-24	5.73972e-23
370 hsa-miR-191-5p hsa-mir-191	9400.27	-2.56734	0.258581	-9.92858	3.12684e-23	2.35244e-22
445 hsa-miR-21-5p hsa-mir-21	116012	0.964525	0.0972466	9.91834	3.46469e-23	2.58248e-22
761 hsa-miR-331-3p hsa-mir-331	171.372	1.57642	0.159456	9.88623	4.77693e-23	3.52792e-22
506 hsa-miR-24-3p hsa-mir-24-2	13703.7	0.636091	0.0647697	9.82081	9.16064e-23	6.70392e-22
505 hsa-miR-24-3p hsa-mir-24-1	13873.3	0.631058	0.0644934	9.78486	1.30778e-22	9.48432e-22
367 hsa-miR-190a-5p hsa-mir-190a	90.9243	2.06672	0.211414	9.77571	1.43148e-22	1.02888e-21
451 hsa-miR-2110 hsa-mir-2110	76.5651	-2.31785	0.247037	-9.38258	6.43763e-21	4.5861e-20
1071 hsa-miR-4286 hsa-mir-4286	3019.97	-0.615151	0.067392	-9.12795	6.98069e-20	4.92935e-19
1594 hsa-miR-486-5p hsa-mir-486-2	116.13	-1.74923	0.191802	-9.11997	7.51467e-20	5.26027e-19
1797 hsa-miR-532-5p hsa-mir-532	248.864	-1.20272	0.132494	-9.07752	1.11079e-19	7.70849e-19
1657 hsa-miR-504-5p hsa-mir-504	530.662	-0.960382	0.107473	-8.93605	4.03345e-19	2.77515e-18
1268 hsa-miR-4521 hsa-mir-4521	72.7307	2.16203	0.243345	8.88463	6.41324e-19	4.37513e-18
1592 hsa-miR-486-5p hsa-mir-486-1	111.964	-1.69895	0.193032	-8.80139	1.35135e-18	9.14145e-18
143 hsa-miR-125b-5p hsa-mir-125b-2	20004.7	-0.614195	0.0699411	-8.7816	1.61159e-18	1.08111e-17
329 hsa-miR-16-2-3p hsa-mir-16-2	86.718	1.9368	0.221656	8.73788	2.37526e-18	1.58024e-17
141 hsa-miR-125b-5p hsa-mir-125b-1	20128.4	-0.611386	0.0702281	-8.70572	3.15555e-18	2.08215e-17
1647 hsa-miR-501-5p hsa-mir-501	119.61	-1.89754	0.218399	-8.68841	3.67551e-18	2.40552e-17
2055 hsa-miR-598-3p hsa-mir-598	173.839	1.3648	0.158642	8.60305	7.76265e-18	5.03946e-17
556 hsa-miR-302d-3p hsa-mir-302d	588.532	0.848364	0.0989573	8.57303	1.00795e-17	6.49122e-17
500 hsa-miR-23a-3p hsa-mir-23a	4894.24	0.726266	0.0847914	8.56533	1.07769e-17	6.88523e-17
340 hsa-miR-181c-5p hsa-mir-181c	37.3764	3.12472	0.368644	8.47626	2.32545e-17	1.47401e-16
335 hsa-miR-181a-2-3p hsa-mir-181a-2	466.716	-0.88998	0.105437	-8.44089	3.14935e-17	1.98064e-16
285 hsa-miR-145-3p hsa-mir-145	119.278	1.57053	0.188296	8.34075	7.38236e-17	4.60682e-16
549 hsa-miR-302a-5p hsa-mir-302a	76.9168	1.92928	0.231919	8.31879	8.88672e-17	5.50293e-16
13 hsa-let-7e-5p hsa-let-7e	12603.5	0.657168	0.0804556	8.16809	3.13323e-16	1.92538e-15
942 hsa-miR-378d hsa-mir-378d-1	585.871	-2.23856	0.276553	-8.09448	5.75088e-16	3.50716e-15
1645 hsa-miR-500b-5p hsa-mir-500b	64.5486	2.00232	0.251822	7.95134	1.8451e-15	1.11677e-14
1294 hsa-miR-454-5p hsa-mir-454	70.1718	-1.91019	0.243213	-7.85399	4.03011e-15	2.42107e-14
2123 hsa-miR-625-5p hsa-mir-625	94.2945	-1.62293	0.210133	-7.72332	1.13334e-14	6.75809e-14
2038 hsa-miR-585-3p hsa-mir-585	127.336	-1.36551	0.185821	-7.34851	2.00434e-13	1.18639e-12
2249 hsa-miR-6724-5p hsa-mir-6724-1	31.0568	-2.86435	0.398278	-7.19183	6.39284e-13	3.67588e-12
2250 hsa-miR-6724-5p hsa-mir-6724-2	31.0568	-2.86435	0.398278	-7.19183	6.39284e-13	3.67588e-12
2251 hsa-miR-6724-5p hsa-mir-6724-3	31.0568	-2.86435	0.398278	-7.19183	6.39284e-13	3.67588e-12
2252 hsa-miR-6724-5p hsa-mir-6724-4	31.0568	-2.86435	0.398278	-7.19183	6.39284e-13	3.67588e-12
1587 hsa-miR-483-5p hsa-mir-483	41.0584	-2.30809	0.323216	-7.141	9.26562e-13	5.28995e-12
11 hsa-let-7d-5p hsa-let-7d	1622.58	0.583114	0.0816848	7.13859	9.42908e-13	5.34536e-12
1588 hsa-miR-483-3p hsa-mir-483	169.292	1.0783	0.151145	7.13422	9.73364e-13	5.47943e-12
769 hsa-miR-339-3p hsa-mir-339	60.6219	-1.83242	0.258592	-7.08615	1.37895e-12	7.7087e-12
1034 hsa-miR-425-3p hsa-mir-425	156.759	-1.13343	0.1601	-7.07952	1.44658e-12	8.03102e-12
412 hsa-miR-19a-3p hsa-mir-19a	3484.33	0.780777	0.110637	7.05712	1.69994e-12	9.37296e-12
2610 hsa-miR-7-5p hsa-mir-7-2	198.166	-1.02803	0.147649	-6.96269	3.33829e-12	1.82811e-11
2822 hsa-miR-99b-3p hsa-mir-99b	384.406	-0.824001	0.1192	-6.91274	4.75393e-12	2.58575e-11
2608 hsa-miR-7-5p hsa-mir-7-1	193.007	-1.01451	0.147518	-6.87719	6.10457e-12	3.29811e-11
9 hsa-let-7c-5p hsa-let-7c	1387.64	0.652136	0.0950961	6.85765	7.00027e-12	3.75681e-11
1138 hsa-miR-4429 hsa-mir-4429	79.9635	-1.81736	0.266575	-6.81745	9.26695e-12	4.94033e-11
12 hsa-let-7d-3p hsa-let-7d	111.479	1.25143	0.184992	6.76479	1.33506e-11	7.07053e-11
2612 hsa-miR-7-5p hsa-mir-7-3	191.138	-1.00147	0.148887	-6.72637	1.73947e-11	9.15211e-11
1032 hsa-miR-424-3p hsa-mir-424	28.0237	2.56196	0.382008	6.70658	1.9924e-11	1.04148e-10
1604 hsa-miR-490-5p hsa-mir-490	267.566	1.00343	0.150267	6.67763	2.42833e-11	1.26116e-10
1033 hsa-miR-425-5p hsa-mir-425	611.435	-0.648578	0.0979322	-6.62272	3.52654e-11	1.81979e-10
1297 hsa-miR-455-5p hsa-mir-455	40.2739	2.05295	0.310473	6.61233	3.78323e-11	1.93981e-10
53 hsa-miR-1180-3p hsa-mir-1180	449.14	0.76442	0.116394	6.56752	5.11613e-11	2.60664e-10
1643 hsa-miR-500a-5p hsa-mir-500a	175.373	1.01332	0.154397	6.56306	5.27138e-11	2.66884e-10
341 hsa-miR-181c-3p hsa-mir-181c	111.931	-1.37086	0.211877	-6.47006	9.79633e-11	4.92878e-10
550 hsa-miR-302a-3p hsa-mir-302a	99.8671	1.34926	0.208996	6.45591	1.07569e-10	5.37845e-10
1175 hsa-miR-4455 hsa-mir-4455	21.6196	2.9314	0.458894	6.38798	1.68091e-10	8.35268e-10
1803 hsa-miR-542-5p hsa-mir-542	98.3089	-1.31453	0.206205	-6.37489	1.83094e-10	9.04239e-10
252 hsa-miR-133a-3p hsa-mir-133a-1	27153.1	0.593372	0.0932434	6.36369	1.96965e-10	9.55162e-10
254 hsa-miR-133a-3p hsa-mir-133a-2	27153.1	0.593372	0.0932434	6.36369	1.96965e-10	9.55162e-10
2047 hsa-miR-592 hsa-mir-592	50.4897	1.81132	0.284581	6.36485	1.95479e-10	9.55162e-10
1622 hsa-miR-499a-3p hsa-mir-499a	391.768	0.746245	0.117432	6.3547	2.08827e-10	1.00662e-09
351 hsa-miR-185-5p hsa-mir-185	645.584	0.629671	0.0991826	6.3486	2.17277e-10	1.04112e-09
941 hsa-miR-378c hsa-mir-378c	675.141	-1.56929	0.248268	-6.32096	2.59946e-10	1.2382e-09
298 hsa-miR-148a-3p hsa-mir-148a	673.924	0.621245	0.0996329	6.23534	4.50809e-10	2.13471e-09
356 hsa-miR-187-3p hsa-mir-187	120.541	-1.24073	0.199663	-6.21409	5.16232e-10	2.43022e-09
1904 hsa-miR-548v hsa-mir-548v	22.0336	-2.97526	0.483051	-6.1593	7.3068e-10	3.41975e-09
2020 hsa-miR-574-3p hsa-mir-574	819.848	-0.577225	0.0944777	-6.10964	9.98535e-10	4.64636e-09
530 hsa-miR-296-5p hsa-mir-296	33.8751	-2.13521	0.353537	-6.03956	1.54531e-09	7.1493e-09
1131 hsa-miR-4423-5p hsa-mir-4423	31.408	-2.28804	0.383642	-5.96399	2.46157e-09	1.13232e-08
240 hsa-miR-1307-3p hsa-mir-1307	731.02	-0.596574	0.100338	-5.94567	2.75329e-09	1.25932e-08
737 hsa-miR-320b hsa-mir-320b-1	44.5615	-1.87488	0.325214	-5.76506	8.16309e-09	3.71259e-08
759 hsa-miR-330-3p hsa-mir-330	38.3778	-1.85721	0.324079	-5.73072	1.00003e-08	4.5226e-08
1653 hsa-miR-502-5p hsa-mir-502	46.716	1.58214	0.27632	5.72576	1.02972e-08	4.63086e-08
2044 hsa-miR-590-5p hsa-mir-590	660.401	-2.2715	0.396919	-5.72282	1.04768e-08	4.68544e-08
2103 hsa-miR-6131 hsa-mir-6131	35.5199	-2.00154	0.350762	-5.70625	1.15491e-08	5.13647e-08
440 hsa-miR-208b-3p hsa-mir-208b	359.776	2.05876	0.361082	5.70163	1.18664e-08	5.24862e-08
438 hsa-miR-208a-3p hsa-mir-208a	915.963	2.53486	0.44477	5.69926	1.2033e-08	5.2932e-08
204 hsa-miR-129-2-3p hsa-mir-129-2	45.995	-1.67646	0.294795	-5.68688	1.29382e-08	5.66045e-08
738 hsa-miR-320b hsa-mir-320b-2	43.3472	-1.87402	0.329616	-5.68548	1.30448e-08	5.67625e-08
543 hsa-miR-29c-3p hsa-mir-29c	38.7774	1.91608	0.340254	5.63134	1.78817e-08	7.73912e-08
2795 hsa-miR-935 hsa-mir-935	93.5265	-1.24094	0.221644	-5.5988	2.15842e-08	9.29157e-08
946 hsa-miR-378g hsa-mir-378g	15.9922	-3.06342	0.547828	-5.59194	2.24549e-08	9.61499e-08
239 hsa-miR-1307-5p hsa-mir-1307	129.168	1.02223	0.182837	5.59093	2.25856e-08	9.61981e-08
498 hsa-miR-2392 hsa-mir-2392	26.3048	2.0893	0.382438	5.4631	4.67879e-08	1.98233e-07
1648 hsa-miR-501-3p hsa-mir-501	105.757	-1.08282	0.199012	-5.44097	5.29907e-08	2.23338e-07
268 hsa-miR-138-5p hsa-mir-138-1	22.9226	-2.17914	0.417477	-5.21978	1.79137e-07	7.5107e-07
776 hsa-miR-342-5p hsa-mir-342	25.3331	-2.01576	0.38967	-5.17299	2.30379e-07	9.51108e-07
842 hsa-miR-365a-3p hsa-mir-365a	71.7207	1.52892	0.29556	5.17298	2.30393e-07	9.51108e-07
844 hsa-miR-365b-3p hsa-mir-365b	71.7207	1.52892	0.29556	5.17298	2.30393e-07	9.51108e-07
196 hsa-miR-1287-3p hsa-mir-1287	19.8244	2.2436	0.43437	5.16518	2.40211e-07	9.86583e-07
2757 hsa-miR-877-5p hsa-mir-877	44.2482	-1.49942	0.290482	-5.16183	2.44552e-07	9.99311e-07
429 hsa-miR-204-5p hsa-mir-204	80.9162	-1.19082	0.232736	-5.11661	3.11069e-07	1.2647e-06
387 hsa-miR-193b-3p hsa-mir-193b	120.759	-0.962098	0.188443	-5.10552	3.29891e-07	1.33448e-06
2751 hsa-miR-874-5p hsa-mir-874	24.5374	-2.09937	0.411706	-5.09919	3.41114e-07	1.37298e-06
255 hsa-miR-133b hsa-mir-133b	4237.52	0.484939	0.0952208	5.09278	3.52854e-07	1.41317e-06
924 hsa-miR-374b-3p hsa-mir-374b	17.7918	2.28363	0.453096	5.04006	4.65381e-07	1.85461e-06
511 hsa-miR-25-3p hsa-mir-25	156.115	0.79588	0.158134	5.03293	4.83034e-07	1.90933e-06
782 hsa-miR-34a-3p hsa-mir-34a	142.617	0.905377	0.179902	5.03261	4.83854e-07	1.90933e-06
575 hsa-miR-30e-5p hsa-mir-30e	3700.04	0.938948	0.186729	5.02841	4.94552e-07	1.94202e-06
1914 hsa-miR-550a-3-5p hsa-mir-550a-1	22.1642	-2.0767	0.416522	-4.98582	6.17001e-07	2.39945e-06
1917 hsa-miR-550a-3-5p hsa-mir-550a-2	22.1642	-2.0767	0.416522	-4.98582	6.17001e-07	2.39945e-06
1912 hsa-miR-550a-5p hsa-mir-550a-1	22.4807	-1.96651	0.407874	-4.82135	1.42588e-06	5.49203e-06
1915 hsa-miR-550a-5p hsa-mir-550a-2	22.4807	-1.96651	0.407874	-4.82135	1.42588e-06	5.49203e-06
577 hsa-miR-31-5p hsa-mir-31	202.961	0.69297	0.144283	4.80287	1.56408e-06	5.99565e-06
490 hsa-miR-224-3p hsa-mir-224	116.262	0.878039	0.183585	4.78275	1.72916e-06	6.59702e-06
406 hsa-miR-199a-3p hsa-mir-199a-1	30.3467	1.56681	0.336358	4.65814	3.19072e-06	1.20025e-05
408 hsa-miR-199a-3p hsa-mir-199a-2	30.3467	1.56681	0.336358	4.65814	3.19072e-06	1.20025e-05
410 hsa-miR-199b-3p hsa-mir-199b	30.3467	1.56681	0.336358	4.65814	3.19072e-06	1.20025e-05
688 hsa-miR-3180-3p hsa-mir-3180-1	6.10435	-3.99857	0.860633	-4.64608	3.383e-06	1.21577e-05
689 hsa-miR-3180 hsa-mir-3180-1	6.10435	-3.99857	0.860633	-4.64608	3.383e-06	1.21577e-05
691 hsa-miR-3180-3p hsa-mir-3180-2	6.10435	-3.99857	0.860633	-4.64608	3.383e-06	1.21577e-05
692 hsa-miR-3180 hsa-mir-3180-2	6.10435	-3.99857	0.860633	-4.64608	3.383e-06	1.21577e-05
694 hsa-miR-3180-3p hsa-mir-3180-3	6.10435	-3.99857	0.860633	-4.64608	3.383e-06	1.21577e-05
695 hsa-miR-3180 hsa-mir-3180-3	6.10435	-3.99857	0.860633	-4.64608	3.383e-06	1.21577e-05
696 hsa-miR-3180-3p hsa-mir-3180-4	6.10435	-3.99857	0.860633	-4.64608	3.383e-06	1.21577e-05
697 hsa-miR-3180 hsa-mir-3180-4	6.10435	-3.99857	0.860633	-4.64608	3.383e-06	1.21577e-05
698 hsa-miR-3180-3p hsa-mir-3180-5	6.10435	-3.99857	0.860633	-4.64608	3.383e-06	1.21577e-05
699 hsa-miR-3180 hsa-mir-3180-5	6.10435	-3.99857	0.860633	-4.64608	3.383e-06	1.21577e-05
270 hsa-miR-138-5p hsa-mir-138-2	14.6443	-2.48896	0.537274	-4.63257	3.61157e-06	1.29214e-05
483 hsa-miR-221-5p hsa-mir-221	5.77912	3.61869	0.814086	4.44509	8.78538e-06	3.1293e-05
2232 hsa-miR-670-3p hsa-mir-670	5.69358	3.60857	0.812583	4.44086	8.96008e-06	3.17747e-05
242 hsa-miR-130a-3p hsa-mir-130a	12871.3	-1.54909	0.35257	-4.39372	1.11426e-05	3.93413e-05
426 hsa-miR-203a-3p hsa-mir-203a	33.4855	-1.43071	0.327432	-4.36949	1.24539e-05	4.36225e-05
2130 hsa-miR-629-5p hsa-mir-629	29.7851	1.47383	0.337314	4.36932	1.24636e-05	4.36225e-05
2204 hsa-miR-652-5p hsa-mir-652	89.3746	-0.881241	0.201753	-4.36792	1.25437e-05	4.3713e-05
384 hsa-miR-193a-5p hsa-mir-193a	19.0856	-1.89145	0.4334	-4.3642	1.27589e-05	4.42713e-05
1011 hsa-miR-3960 hsa-mir-3960	11.552	-2.49102	0.576732	-4.3192	1.56593e-05	5.41017e-05
816 hsa-miR-362-3p hsa-mir-362	20.6459	1.74701	0.407369	4.28851	1.79874e-05	6.18797e-05
27 hsa-miR-100-3p hsa-mir-100	4.2801	3.77037	0.880986	4.27971	1.87135e-05	6.41035e-05
1169 hsa-miR-4449 hsa-mir-4449	7.84604	-3.0434	0.712085	-4.27393	1.92057e-05	6.5511e-05
214 hsa-miR-1296-5p hsa-mir-1296	49.6777	1.09309	0.260355	4.19845	2.68749e-05	9.1284e-05
342 hsa-miR-181d-5p hsa-mir-181d	46.9202	1.14292	0.272642	4.19203	2.76473e-05	9.35128e-05
2705 hsa-miR-7977 hsa-mir-7977	1240.86	-0.359424	0.0865302	-4.15374	3.2708e-05	0.000110167
2792 hsa-miR-93-3p hsa-mir-93	130.044	-0.756477	0.182305	-4.14951	3.33185e-05	0.000111756
730 hsa-miR-32-3p hsa-mir-32	11.8157	2.21483	0.535638	4.13494	3.55052e-05	0.000118596
2790 hsa-miR-92b-3p hsa-mir-92b	375.855	-0.456135	0.111646	-4.08555	4.39733e-05	0.000146275
201 hsa-miR-129-5p hsa-mir-129-1	26.232	1.4254	0.352785	4.04043	5.33539e-05	0.000176024
203 hsa-miR-129-5p hsa-mir-129-2	26.232	1.4254	0.352785	4.04043	5.33539e-05	0.000176024
1029 hsa-miR-423-5p hsa-mir-423	236.348	0.617378	0.153603	4.01931	5.83688e-05	0.000191783
561 hsa-miR-3065-5p hsa-mir-3065	138.482	-1.84341	0.465484	-3.96019	7.48893e-05	0.000245064
1295 hsa-miR-454-3p hsa-mir-454	5865.13	-0.789242	0.200176	-3.94273	8.05577e-05	0.000262546
768 hsa-miR-339-5p hsa-mir-339	80.5567	-0.831855	0.212117	-3.92169	8.79304e-05	0.000285419
333 hsa-miR-181a-3p hsa-mir-181a-1	156.666	-0.616282	0.157633	-3.9096	9.24479e-05	0.000298878
40 hsa-miR-106a-5p hsa-mir-106a	1314.03	1.89348	0.486516	3.89193	9.94512e-05	0.000320233
2820 hsa-miR-99a-3p hsa-mir-99a	32.0428	1.24867	0.321059	3.88922	0.000100569	0.000322541
309 hsa-miR-152-3p hsa-mir-152	1155.72	-0.35095	0.0905194	-3.87707	0.000105721	0.00033772
41 hsa-miR-106a-3p hsa-mir-106a	4.46845	3.21876	0.839056	3.83617	0.000124967	0.000397622
2045 hsa-miR-590-3p hsa-mir-590	232.823	-0.502383	0.131114	-3.83165	0.000127285	0.000403403
740 hsa-miR-320c hsa-mir-320c-2	11.8058	-2.08395	0.546262	-3.81494	0.000136218	0.000430021
739 hsa-miR-320c hsa-mir-320c-1	16.2739	-1.78705	0.470214	-3.8005	0.000144402	0.000454077
1899 hsa-miR-548q hsa-mir-548q	8.98227	-2.45958	0.647813	-3.79674	0.000146612	0.000459232
1660 hsa-miR-505-5p hsa-mir-505	6.35836	-2.93765	0.779686	-3.76774	0.000164733	0.000513993
2 hsa-let-7a-3p hsa-let-7a-1	25.8573	1.33245	0.354603	3.75757	0.000171572	0.000531213
6 hsa-let-7a-3p hsa-let-7a-3	25.8573	1.33245	0.354603	3.75757	0.000171572	0.000531213
2035 hsa-miR-584-5p hsa-mir-584	46.7737	1.05043	0.280013	3.75135	0.000175882	0.000542471
2124 hsa-miR-625-3p hsa-mir-625	7.89195	-2.50798	0.669093	-3.74833	0.000178019	0.000546968
28 hsa-miR-101-5p hsa-mir-101-1	31.9906	1.26706	0.345652	3.66572	0.000246648	0.000754948
2677 hsa-miR-769-5p hsa-mir-769	339.087	-0.427864	0.116866	-3.66115	0.000251088	0.000765627
783 hsa-miR-34b-5p hsa-mir-34b	9.05218	2.38872	0.656814	3.63683	0.000276014	0.000835304
1211 hsa-miR-4485-3p hsa-mir-4485	38.4533	-1.08175	0.297441	-3.63687	0.000275971	0.000835304
2666 hsa-miR-760 hsa-mir-760	15.4021	-1.69122	0.471698	-3.58538	0.00033659	0.00101481
1224 hsa-miR-4497 hsa-mir-4497	4.53408	-3.00733	0.840346	-3.57868	0.00034534	0.00103731
2802 hsa-miR-940 hsa-mir-940	27.3345	-1.40121	0.392164	-3.57303	0.000352881	0.00105602
280 hsa-miR-143-5p hsa-mir-143	472.577	-0.358778	0.100537	-3.56861	0.000358875	0.00106998
431 hsa-miR-205-5p hsa-mir-205	13.9246	-1.85572	0.520249	-3.56699	0.000361108	0.00107266
2092 hsa-miR-610 hsa-mir-610	3.42671	-3.22159	0.905418	-3.55812	0.000373518	0.00110545
945 hsa-miR-378f hsa-mir-378f	12.239	-1.85165	0.52062	-3.55663	0.000375644	0.00110767
504 hsa-miR-24-1-5p hsa-mir-24-1	86.6646	0.723251	0.204065	3.54422	0.000393775	0.00115689
331 hsa-miR-17-3p hsa-mir-17	72.0333	0.77651	0.220502	3.52156	0.000429015	0.00125129
1305 hsa-miR-4636 hsa-mir-4636	2.89574	3.21256	0.912055	3.52234	0.000427763	0.00125129
7 hsa-let-7b-5p hsa-let-7b	532.939	0.348398	0.0991501	3.51384	0.000441675	0.00128357
178 hsa-miR-1277-5p hsa-mir-1277	8.95556	1.99243	0.57898	3.44128	0.000578966	0.0016765
461 hsa-miR-212-3p hsa-mir-212	40.3875	1.02239	0.299818	3.41003	0.000649564	0.00187419
1028 hsa-miR-422a hsa-mir-422a	15.7744	-1.65923	0.486872	-3.40794	0.000654558	0.00188185
299 hsa-miR-148b-5p hsa-mir-148b	60.5532	-0.871155	0.257721	-3.38022	0.000724273	0.00207488
2813 hsa-miR-95-3p hsa-mir-95	149.484	-0.553599	0.164147	-3.37259	0.000744658	0.00212571
872 hsa-miR-3679-5p hsa-mir-3679	11.9069	-1.84283	0.551299	-3.34271	0.000829643	0.00235994
2786 hsa-miR-92a-3p hsa-mir-92a-1	936.175	0.281206	0.0843806	3.3326	0.000860398	0.0024388
554 hsa-miR-302c-3p hsa-mir-302c	121.039	0.564824	0.172005	3.28376	0.00102433	0.00289329
1644 hsa-miR-500a-3p hsa-mir-500a	118.756	-0.604816	0.185922	-3.25306	0.0011417	0.00321354
778 hsa-miR-345-5p hsa-mir-345	102.947	-0.626881	0.193084	-3.24667	0.00116763	0.00327506
2789 hsa-miR-92b-5p hsa-mir-92b	17.5451	-1.42262	0.438554	-3.24389	0.00117909	0.00329571
243 hsa-miR-130b-5p hsa-mir-130b	148.727	-0.519777	0.160404	-3.24042	0.00119353	0.00332454
1605 hsa-miR-490-3p hsa-mir-490	1905.14	0.233053	0.0719525	3.23899	0.00119954	0.00332976
1069 hsa-miR-4284 hsa-mir-4284	22.0558	-1.52622	0.472553	-3.22973	0.00123909	0.00342773
1902 hsa-miR-548t-3p hsa-mir-548t	15.2495	-1.54258	0.480102	-3.21303	0.00131341	0.00362087
531 hsa-miR-296-3p hsa-mir-296	25.2461	-1.16374	0.363177	-3.20433	0.00135379	0.00371947
831 hsa-miR-3651 hsa-mir-3651	2.6216	-2.92933	0.919473	-3.18588	0.00144312	0.00395141
163 hsa-miR-1270 hsa-mir-1270	28.0547	-1.08556	0.34244	-3.17006	0.00152406	0.00415888
436 hsa-miR-206 hsa-mir-206	20.0603	1.27316	0.406712	3.13037	0.00174586	0.00474804
1814 hsa-miR-548aa hsa-mir-548aa-1	15.421	-1.47975	0.477298	-3.10027	0.00193343	0.00522285
1815 hsa-miR-548aa hsa-mir-548aa-2	15.421	-1.47975	0.477298	-3.10027	0.00193343	0.00522285
784 hsa-miR-34b-3p hsa-mir-34b	2.48409	-2.851	0.923458	-3.08731	0.00201978	0.00543788
2787 hsa-miR-92a-3p hsa-mir-92a-2	905.489	0.261443	0.0851016	3.07213	0.00212536	0.00570305
570 hsa-miR-30c-1-3p hsa-mir-30c-1	19.2794	1.22117	0.400556	3.04869	0.00229845	0.00614702
495 hsa-miR-2278 hsa-mir-2278	5.93098	-2.11753	0.698823	-3.03014	0.0024444	0.00651571
259 hsa-miR-1343-3p hsa-mir-1343	8.72402	-1.811	0.600028	-3.0182	0.0025428	0.00675562
2775 hsa-miR-9-5p hsa-mir-9-1	9.36844	1.7603	0.585145	3.00832	0.00262696	0.00691078
2777 hsa-miR-9-5p hsa-mir-9-2	9.36844	1.7603	0.585145	3.00832	0.00262696	0.00691078
2779 hsa-miR-9-5p hsa-mir-9-3	9.36844	1.7603	0.585145	3.00832	0.00262696	0.00691078
47 hsa-miR-10b-5p hsa-mir-10b	8.72705	1.73969	0.58388	2.97954	0.00288682	0.00756967
1132 hsa-miR-4423-3p hsa-mir-4423	14.679	-1.34445	0.457207	-2.94056	0.00327614	0.00856265
548 hsa-miR-301b-3p hsa-mir-301b	426.216	-0.322192	0.11012	-2.92581	0.00343557	0.00895026
123 hsa-miR-1250-5p hsa-mir-1250	4.37776	2.25348	0.772796	2.91601	0.00354537	0.00920652
578 hsa-miR-31-3p hsa-mir-31	37.0898	0.886022	0.305317	2.90197	0.00370826	0.00959855
485 hsa-miR-222-5p hsa-mir-222	2.00543	2.69958	0.934646	2.88835	0.00387269	0.00999204
447 hsa-miR-210-5p hsa-mir-210	17.2806	-1.33198	0.463449	-2.87406	0.00405228	0.010422
818 hsa-miR-3620-3p hsa-mir-3620	5.44428	-2.15468	0.751889	-2.86569	0.00416101	0.0106676
314 hsa-miR-1537-3p hsa-mir-1537	1.89303	2.66394	0.935661	2.84713	0.00441157	0.011274
1262 hsa-miR-452-5p hsa-mir-452	570.528	-0.323898	0.114375	-2.83189	0.00462737	0.0117881
373 hsa-miR-1910-3p hsa-mir-1910	3.8644	-2.33044	0.823857	-2.8287	0.0046738	0.0118688
2785 hsa-miR-92a-1-5p hsa-mir-92a-1	5.57273	-1.98307	0.705732	-2.80994	0.00495501	0.0125433
364 hsa-miR-1908-3p hsa-mir-1908	2.08818	-2.62038	0.93425	-2.80479	0.00503487	0.0126724
858 hsa-miR-367-3p hsa-mir-367	3.12667	2.36699	0.843959	2.80463	0.00503747	0.0126724
1619 hsa-miR-4999-5p hsa-mir-4999	1.92522	2.63005	0.938359	2.80282	0.00506582	0.012704
2121 hsa-miR-624-5p hsa-mir-624	6.50262	2.00907	0.717298	2.80088	0.00509629	0.0127407
964 hsa-miR-3910 hsa-mir-3910-1	4.27465	-2.1916	0.784119	-2.79499	0.00519016	0.0128953
965 hsa-miR-3910 hsa-mir-3910-2	4.27465	-2.1916	0.784119	-2.79499	0.00519016	0.0128953
357 hsa-miR-188-5p hsa-mir-188	78.3439	0.583842	0.209542	2.78628	0.00533165	0.0132061
83 hsa-miR-1226-5p hsa-mir-1226	1.98939	-2.59361	0.934151	-2.77644	0.00549577	0.0135708
944 hsa-miR-378e hsa-mir-378e	15.8351	-1.52196	0.552639	-2.75398	0.0058876	0.0144939
935 hsa-miR-376c-3p hsa-mir-376c	7.0922	-1.80072	0.654552	-2.75108	0.00594	0.0145784
1238 hsa-miR-4506 hsa-mir-4506	2.16098	-2.56977	0.935735	-2.74626	0.00602786	0.014749
2776 hsa-miR-9-3p hsa-mir-9-1	2.41129	2.44579	0.899344	2.71953	0.00653747	0.0158514
2778 hsa-miR-9-3p hsa-mir-9-2	2.41129	2.44579	0.899344	2.71953	0.00653747	0.0158514
2780 hsa-miR-9-3p hsa-mir-9-3	2.41129	2.44579	0.899344	2.71953	0.00653747	0.0158514
2815 hsa-miR-96-5p hsa-mir-96	20.6106	-1.1045	0.406677	-2.71592	0.00660918	0.0159772
442 hsa-miR-20a-3p hsa-mir-20a	31.2642	0.918762	0.338513	2.71411	0.00664534	0.0159871
1174 hsa-miR-4454 hsa-mir-4454	1869.07	0.198533	0.0731586	2.71373	0.00665301	0.0159871
2115 hsa-miR-619-5p hsa-mir-619	5.55496	-1.90222	0.702992	-2.7059	0.00681202	0.0163205
789 hsa-miR-3591-5p hsa-mir-3591	1.74803	2.53929	0.9394	2.7031	0.00686968	0.0164098
1260 hsa-miR-451a hsa-mir-451a	1.66822	2.52262	0.940123	2.68329	0.00729024	0.0173628
731 hsa-miR-3200-5p hsa-mir-3200	6.95006	-1.75402	0.656211	-2.67295	0.00751876	0.0178543
291 hsa-miR-146b-5p hsa-mir-146b	77.3351	-0.594165	0.22261	-2.66909	0.00760578	0.0180078
192 hsa-miR-1285-3p hsa-mir-1285-1	24.4062	-0.950096	0.357141	-2.66028	0.00780753	0.0184313
1087 hsa-miR-4301 hsa-mir-4301	14.7143	-1.5639	0.588431	-2.65774	0.00786663	0.0185165
488 hsa-miR-223-3p hsa-mir-223	8.30958	-1.60662	0.607239	-2.64578	0.00815036	0.0191284
368 hsa-miR-190a-3p hsa-mir-190a	30.1766	0.90584	0.344654	2.62826	0.0085823	0.0200836
710 hsa-miR-3188 hsa-mir-3188	3.43319	-2.15561	0.830903	-2.5943	0.00947827	0.0220616
2389 hsa-miR-6788-3p hsa-mir-6788	1.80097	2.4447	0.942388	2.59416	0.00948236	0.0220616
583 hsa-miR-3117-3p hsa-mir-3117	9.56066	-1.50414	0.58037	-2.59168	0.00955079	0.0221567
444 hsa-miR-20b-3p hsa-mir-20b	52.9462	-0.672479	0.260122	-2.58524	0.00973101	0.0225099
1283 hsa-miR-4532 hsa-mir-4532	3.43231	-2.13584	0.828685	-2.57738	0.00995523	0.0229626
8 hsa-let-7b-3p hsa-let-7b	13.205	-1.22356	0.476622	-2.56714	0.0102541	0.0235844
864 hsa-miR-3672 hsa-mir-3672	15.4734	2.29053	0.89467	2.56019	0.0104614	0.0239928
1130 hsa-miR-4422 hsa-mir-4422	3.29657	-2.15883	0.843849	-2.55832	0.010518	0.024054
772 hsa-miR-33b-5p hsa-mir-33b	1.57617	2.40758	0.942563	2.55429	0.0106405	0.0241966
1661 hsa-miR-505-3p hsa-mir-505	441.614	0.280899	0.109935	2.55513	0.0106148	0.0241966
146 hsa-miR-126-3p hsa-mir-126	168.889	0.394034	0.15487	2.5443	0.0109498	0.0248299
277 hsa-miR-141-3p hsa-mir-141	1.63523	2.39778	0.943137	2.54234	0.0110113	0.0248992
573 hsa-miR-30d-5p hsa-mir-30d	7057.37	-0.459544	0.181569	-2.53097	0.0113749	0.0256492
1424 hsa-miR-4709-5p hsa-mir-4709	1.49676	2.3814	0.942855	2.52573	0.0115458	0.0258896
2145 hsa-miR-642a-3p hsa-mir-642a	6.2504	-1.71107	0.677417	-2.52588	0.011541	0.0258896
18 hsa-let-7f-2-3p hsa-let-7f-2	4.36113	1.84501	0.743391	2.48188	0.0130692	0.0292241
813 hsa-miR-3619-5p hsa-mir-3619	2.54871	-2.18949	0.896355	-2.44266	0.0145794	0.0325109
955 hsa-miR-381-3p hsa-mir-381	1.41123	2.26925	0.944041	2.40376	0.0162276	0.0360862
2703 hsa-miR-7975 hsa-mir-7975	10.4358	1.26402	0.528304	2.3926	0.0167293	0.0370995
1247 hsa-miR-450a-2-3p hsa-mir-450a-2	4.12569	1.77245	0.74868	2.36743	0.0179121	0.0396134
191 hsa-miR-1285-5p hsa-mir-1285-1	3.15074	-2.03159	0.863049	-2.35397	0.0185739	0.0405877
234 hsa-miR-1304-5p hsa-mir-1304	1.58349	-2.22141	0.943394	-2.3547	0.0185379	0.0405877
443 hsa-miR-20b-5p hsa-mir-20b	803.738	-0.211108	0.08956	-2.35718	0.0184146	0.0405877
1879 hsa-miR-548h-5p hsa-mir-548h-1	1.32529	2.21838	0.944256	2.34935	0.0188065	0.0405877
1880 hsa-miR-548h-5p hsa-mir-548h-2	1.32529	2.21838	0.944256	2.34935	0.0188065	0.0405877
1881 hsa-miR-548h-5p hsa-mir-548h-3	1.32529	2.21838	0.944256	2.34935	0.0188065	0.0405877
1882 hsa-miR-548h-5p hsa-mir-548h-4	1.32529	2.21838	0.944256	2.34935	0.0188065	0.0405877
1884 hsa-miR-548h-5p hsa-mir-548h-5	1.32529	2.21838	0.944256	2.34935	0.0188065	0.0405877
2752 hsa-miR-874-3p hsa-mir-874	2.48595	-2.12601	0.904374	-2.3508	0.0187329	0.0405877
145 hsa-miR-126-5p hsa-mir-126	41.6438	-0.676581	0.288377	-2.34617	0.0189674	0.0407747
522 hsa-miR-27a-5p hsa-mir-27a	3.75798	1.87343	0.798862	2.34512	0.0190209	0.0407747
2697 hsa-miR-7854-3p hsa-mir-7854	3.85832	-1.9058	0.81283	-2.34465	0.0190451	0.0407747
2032 hsa-miR-582-5p hsa-mir-582	1.38436	2.21171	0.944272	2.34224	0.0191684	0.04093
350 hsa-miR-184 hsa-mir-184	10.5451	-1.22555	0.52626	-2.32878	0.0198705	0.0423168
963 hsa-miR-3909 hsa-mir-3909	25.4748	0.808136	0.349612	2.31152	0.0208041	0.0441882
771 hsa-miR-33a-3p hsa-mir-33a	103.511	0.454741	0.196934	2.30911	0.0209377	0.0443549
1832 hsa-miR-548al hsa-mir-548al	1.42729	-2.17286	0.943892	-2.30203	0.0213337	0.0449819
1891 hsa-miR-548k hsa-mir-548k	1.89689	2.11674	0.919593	2.30182	0.0213455	0.0449819
553 hsa-miR-302c-5p hsa-mir-302c	12.0198	1.19128	0.520213	2.28998	0.0220226	0.0462876
260 hsa-miR-135a-5p hsa-mir-135a-1	19.2788	-0.959779	0.42434	-2.26182	0.0237087	0.0495726
262 hsa-miR-135a-5p hsa-mir-135a-2	19.2788	-0.959779	0.42434	-2.26182	0.0237087	0.0495726
297 hsa-miR-148a-5p hsa-mir-148a	1.26623	2.13139	0.944123	2.25753	0.0239749	0.0498703
2226 hsa-miR-664b-5p hsa-mir-664b	1.44329	-2.1323	0.944247	-2.2582	0.0239331	0.0498703
2005 hsa-miR-5701 hsa-mir-5701-1	3.58628	1.78555	0.795371	2.24493	0.0247729	0.0511337
2006 hsa-miR-5701 hsa-mir-5701-2	3.58628	1.78555	0.795371	2.24493	0.0247729	0.0511337
2007 hsa-miR-5701 hsa-mir-5701-3	3.58628	1.78555	0.795371	2.24493	0.0247729	0.0511337
286 hsa-miR-1468-5p hsa-mir-1468	3.86862	1.76249	0.785923	2.24257	0.0249245	0.0513152
2146 hsa-miR-642b-5p hsa-mir-642b	5.43415	1.50228	0.670735	2.23975	0.0251069	0.0515589
741 hsa-miR-320d hsa-mir-320d-1	7.69086	-1.34277	0.601868	-2.23101	0.0256805	0.052204
742 hsa-miR-320d hsa-mir-320d-2	7.69086	-1.34277	0.601868	-2.23101	0.0256805	0.052204
2144 hsa-miR-642a-5p hsa-mir-642a	32.6331	0.736942	0.330171	2.232	0.0256148	0.052204
2205 hsa-miR-652-3p hsa-mir-652	1067.01	-0.179458	0.0804177	-2.23157	0.0256435	0.052204
551 hsa-miR-302b-5p hsa-mir-302b	1.20677	2.10248	0.943934	2.22736	0.0259233	0.0523015
1863 hsa-miR-548c-5p hsa-mir-548c	2.0097	2.06257	0.925888	2.22767	0.0259028	0.0523015
1897 hsa-miR-548o-5p hsa-mir-548o-2	2.0097	2.06257	0.925888	2.22767	0.0259028	0.0523015
51 hsa-miR-1179 hsa-mir-1179	7.11587	-1.39812	0.629472	-2.22109	0.0263448	0.0528866
2042 hsa-miR-589-5p hsa-mir-589	4.08206	1.67912	0.755923	2.22129	0.0263316	0.0528866
1348 hsa-miR-4662a-5p hsa-mir-4662a	3.76294	1.75629	0.793469	2.21343	0.0268681	0.053803
1909 hsa-miR-548y hsa-mir-548y	3.95262	1.67061	0.757416	2.20567	0.027407	0.054746
517 hsa-miR-26a-1-3p hsa-mir-26a-1	1.38322	-2.07702	0.944278	-2.19959	0.0278362	0.0553287
1924 hsa-miR-551a hsa-mir-551a	29.0163	0.805922	0.366383	2.19967	0.0278303	0.0553287
180 hsa-miR-1278 hsa-mir-1278	1.23936	2.07277	0.943291	2.19739	0.0279929	0.0555032
216 hsa-miR-1297 hsa-mir-1297	7.13864	1.49293	0.680341	2.19439	0.0282075	0.0557913
1864 hsa-miR-548c-3p hsa-mir-548c	1.36855	-2.04662	0.944094	-2.16781	0.0301733	0.0595331
572 hsa-miR-30c-2-3p hsa-mir-30c-2	11.7045	1.08069	0.501298	2.15578	0.0311005	0.0612124
348 hsa-miR-183-5p hsa-mir-183	92.216	0.424472	0.197796	2.14601	0.0318722	0.0625783
2799 hsa-miR-938 hsa-mir-938	7.2402	-1.43635	0.671885	-2.13779	0.0325342	0.0637227
1837 hsa-miR-548ao-3p hsa-mir-548ao	2.34224	1.89157	0.890596	2.12394	0.0336756	0.0657981
2168 hsa-miR-6505-5p hsa-mir-6505	12.6627	-1.0386	0.490418	-2.11778	0.034194	0.0666493
358 hsa-miR-188-3p hsa-mir-188	17.5526	0.868085	0.41205	2.10674	0.0351398	0.0683274
380 hsa-miR-1915-5p hsa-mir-1915	2.66635	-1.81953	0.865092	-2.10328	0.0354416	0.0687481
925 hsa-miR-374c-5p hsa-mir-374c	5.00119	1.46425	0.699396	2.09359	0.036297	0.0701772
1600 hsa-miR-488-5p hsa-mir-488	1.2771	-1.97536	0.94381	-2.09296	0.0363526	0.0701772
377 hsa-miR-1913 hsa-mir-1913	1.20065	1.94422	0.94085	2.06646	0.0387854	0.0743869
1168 hsa-miR-4448 hsa-mir-4448	3.46695	1.64566	0.796469	2.06619	0.0388106	0.0743869
1631 hsa-miR-5003-5p hsa-mir-5003	2.28519	1.84787	0.893922	2.06715	0.0387201	0.0743869
873 hsa-miR-3679-3p hsa-mir-3679	2.54887	-1.7792	0.868367	-2.04891	0.0404714	0.0773859
1354 hsa-miR-4665-5p hsa-mir-4665	1.21835	-1.92643	0.943148	-2.04255	0.041097	0.078396
279 hsa-miR-142-3p hsa-mir-142	1.03531	1.9105	0.940499	2.03137	0.0422177	0.0803433
2450 hsa-miR-6819-5p hsa-mir-6819	1.18294	-1.90987	0.942981	-2.02535	0.0428314	0.081319
602 hsa-miR-3127-3p hsa-mir-3127	3.15601	-1.66705	0.829235	-2.01035	0.044394	0.08389
2817 hsa-miR-98-5p hsa-mir-98	196.864	0.299082	0.148713	2.01114	0.0443109	0.08389
502 hsa-miR-23b-3p hsa-mir-23b	20849.3	-0.195489	0.0975461	-2.00407	0.0450627	0.0849542
109 hsa-miR-1243 hsa-mir-1243	2.1453	-1.83798	0.919321	-1.99927	0.0455786	0.0857262
306 hsa-miR-151a-3p hsa-mir-151a	165.217	-0.321194	0.161104	-1.99371	0.0461841	0.0864609
1019 hsa-miR-409-5p hsa-mir-409	1.60079	1.85623	0.930734	1.99437	0.0461113	0.0864609
90 hsa-miR-1229-3p hsa-mir-1229	4.2269	-1.48647	0.746866	-1.99028	0.0465598	0.0869621
1000 hsa-miR-3938 hsa-mir-3938	3.20681	-1.62434	0.819602	-1.98186	0.0474947	0.0885028
1323 hsa-miR-4649-5p hsa-mir-4649	1.12823	-1.86408	0.941977	-1.9789	0.047827	0.0889163
2609 hsa-miR-7-1-3p hsa-mir-7-1	15.9968	0.840092	0.424869	1.9773	0.0480079	0.0890469
785 hsa-miR-34c-5p hsa-mir-34c	17.2567	-0.825625	0.418095	-1.97473	0.0482985	0.0893799
568 hsa-miR-30b-3p hsa-mir-30b	26.0599	0.718221	0.365149	1.96693	0.0491918	0.0908243
1678 hsa-miR-5090 hsa-mir-5090	1.16292	-1.84832	0.941738	-1.96267	0.0496842	0.0915236
677 hsa-miR-3174 hsa-mir-3174	1.11512	1.82544	0.937065	1.94804	0.0514107	0.0944878
847 hsa-miR-3662 hsa-mir-3662	1.10418	-1.82986	0.941459	-1.94364	0.0519391	0.0952414
1375 hsa-miR-4677-3p hsa-mir-4677	1.06546	-1.82711	0.941175	-1.9413	0.0522214	0.0953604
2122 hsa-miR-624-3p hsa-mir-624	1.00271	1.81999	0.937589	1.94114	0.0522409	0.0953604
539 hsa-miR-29b-3p hsa-mir-29b-1	112.41	0.388266	0.200222	1.93918	0.0524792	0.0953628
758 hsa-miR-330-5p hsa-mir-330	4.06808	1.44694	0.746017	1.93956	0.0524335	0.0953628
574 hsa-miR-30d-3p hsa-mir-30d	3.57179	1.51874	0.784682	1.93549	0.0529304	0.0959662
2126 hsa-miR-627-5p hsa-mir-627	2.91505	-1.62551	0.841303	-1.93213	0.0533435	0.0964978
1558 hsa-miR-4787-3p hsa-mir-4787	1.77989	-1.781	0.923745	-1.92803	0.0538519	0.097199
541 hsa-miR-29b-2-5p hsa-mir-29b-2	7.68741	1.17794	0.611366	1.92673	0.0540129	0.0972715
360 hsa-miR-18a-3p hsa-mir-18a	0.976244	1.79642	0.936621	1.91798	0.0551131	0.0985913
967 hsa-miR-3912-5p hsa-mir-3912	0.976244	1.79642	0.936621	1.91798	0.0551131	0.0985913
1599 hsa-miR-487b-3p hsa-mir-487b	0.976244	1.79642	0.936621	1.91798	0.0551131	0.0985913
2110 hsa-miR-616-5p hsa-mir-616	3.46059	-1.54918	0.811214	-1.9097	0.0561715	0.100262
2568 hsa-miR-6876-5p hsa-mir-6876	1.0728	-1.79022	0.940229	-1.90403	0.0569068	0.10135
168 hsa-miR-1273c hsa-mir-1273c	1.04544	-1.78711	0.940243	-1.90069	0.0573428	0.1019
179 hsa-miR-1277-3p hsa-mir-1277	1.01405	-1.76122	0.939411	-1.87481	0.060819	0.107378
969 hsa-miR-3913-5p hsa-mir-3913-1	1.65412	1.75845	0.937957	1.87476	0.0608251	0.107378
971 hsa-miR-3913-5p hsa-mir-3913-2	1.65412	1.75845	0.937957	1.87476	0.0608251	0.107378
540 hsa-miR-29b-3p hsa-mir-29b-2	112.947	0.374553	0.201231	1.86131	0.0627009	0.110447
366 hsa-miR-1909-3p hsa-mir-1909	0.916783	1.73129	0.93326	1.8551	0.0635819	0.111754
43 hsa-miR-106b-3p hsa-mir-106b	282.954	-0.22541	0.121789	-1.85083	0.0641942	0.112585
1905 hsa-miR-548w hsa-mir-548w	3.26217	1.4554	0.787003	1.84929	0.064416	0.112728
233 hsa-miR-1303 hsa-mir-1303	0.890312	1.72186	0.932925	1.84565	0.0649424	0.113125
538 hsa-miR-29b-1-5p hsa-mir-29b-1	2.4577	1.58629	0.859866	1.84481	0.0650647	0.113125
1898 hsa-miR-548p hsa-mir-548p	0.890312	1.72186	0.932925	1.84565	0.0649424	0.113125
1459 hsa-miR-4728-3p hsa-mir-4728	5.69958	-1.23151	0.670451	-1.83684	0.0662329	0.114908
2245 hsa-miR-6721-5p hsa-mir-6721	2.82645	-1.52961	0.836967	-1.82756	0.0676153	0.117054
2278 hsa-miR-6738-3p hsa-mir-6738	1.05277	-1.70693	0.936983	-1.82173	0.0684959	0.118325
1926 hsa-miR-551b-3p hsa-mir-551b	5475.44	-0.152471	0.0840468	-1.81412	0.069659	0.120076
721 hsa-miR-3194-3p hsa-mir-3194	0.863842	1.67903	0.930298	1.80483	0.0711016	0.12204
1272 hsa-miR-4524a-3p hsa-mir-4524a	0.863842	1.67903	0.930298	1.80483	0.0711016	0.12204
559 hsa-miR-3064-5p hsa-mir-3064	1.69131	1.6774	0.930912	1.80189	0.071563	0.122571
2660 hsa-miR-744-5p hsa-mir-744	1358.99	0.185943	0.103575	1.79525	0.0726138	0.124106
2504 hsa-miR-6847-5p hsa-mir-6847	1.04141	-1.67634	0.934698	-1.79345	0.0729007	0.124333
1606 hsa-miR-491-5p hsa-mir-491	29.5698	-0.582551	0.325562	-1.78937	0.073555	0.125183
2030 hsa-miR-580-3p hsa-mir-580	0.943253	1.65612	0.927726	1.78514	0.0742383	0.12608
476 hsa-miR-219a-1-3p hsa-mir-219a-1	0.92393	-1.66352	0.935053	-1.77906	0.0752296	0.126694
518 hsa-miR-26a-5p hsa-mir-26a-2	24573	0.130612	0.0733249	1.78127	0.0748681	0.126694
2540 hsa-miR-6862-3p hsa-mir-6862-1	0.92393	-1.66352	0.935053	-1.77906	0.0752296	0.126694
2542 hsa-miR-6862-3p hsa-mir-6862-2	0.92393	-1.66352	0.935053	-1.77906	0.0752296	0.126694
156 hsa-miR-1267 hsa-mir-1267	1.71712	-1.6621	0.935032	-1.77758	0.0754723	0.126838
1142 hsa-miR-4433a-5p hsa-mir-4433a	1.59958	1.66459	0.938327	1.774	0.0760629	0.127564
1454 hsa-miR-4726-5p hsa-mir-4726	1.04946	-1.64878	0.932597	-1.76795	0.0770699	0.128984
516 hsa-miR-26a-5p hsa-mir-26a-1	24589	0.129061	0.0734452	1.75724	0.0788766	0.131734
413 hsa-miR-19b-1-5p hsa-mir-19b-1	13.7235	-0.79841	0.457025	-1.74697	0.0806418	0.134403
120 hsa-miR-1248 hsa-mir-1248	2.24176	-1.55208	0.889003	-1.74586	0.0808348	0.134446
327 hsa-miR-16-1-3p hsa-mir-16-1	3.1977	1.3967	0.802867	1.73964	0.0819226	0.135975
1607 hsa-miR-491-3p hsa-mir-491	2.28133	1.50949	0.87285	1.72938	0.0837412	0.138673
2234 hsa-miR-671-3p hsa-mir-671	4.30626	-1.28241	0.74191	-1.72853	0.0838928	0.138673
1827 hsa-miR-548ai hsa-mir-548ai	0.892546	-1.60821	0.931733	-1.72605	0.084339	0.13884
2002 hsa-miR-570-5p hsa-mir-570	0.892546	-1.60821	0.931733	-1.72605	0.084339	0.13884
2028 hsa-miR-579-3p hsa-mir-579	5.79985	1.09838	0.638027	1.72152	0.0851563	0.1399
748 hsa-miR-324-5p hsa-mir-324	1215.72	0.215431	0.126024	1.70944	0.0873689	0.143213
790 hsa-miR-3591-3p hsa-mir-3591	0.917182	1.57635	0.922607	1.70858	0.0875288	0.143213
1625 hsa-miR-5000-5p hsa-mir-5000	0.872523	-1.57669	0.93045	-1.69455	0.0901606	0.14722
1346 hsa-miR-4661-5p hsa-mir-4661	0.927955	-1.57162	0.928299	-1.69301	0.0904534	0.147228
2748 hsa-miR-8485 hsa-mir-8485	5.2133	1.22508	0.723788	1.6926	0.0905314	0.147228
22 hsa-let-7i-3p hsa-let-7i	4.82014	1.1866	0.702795	1.68841	0.0913331	0.148232
2138 hsa-miR-636 hsa-mir-636	6.63616	-1.11837	0.663186	-1.68636	0.0917258	0.14857
1129 hsa-miR-4421 hsa-mir-4421	1.57471	-1.56963	0.932846	-1.68263	0.0924469	0.149437
619 hsa-miR-3138 hsa-mir-3138	0.896572	-1.55161	0.927086	-1.67364	0.0942012	0.151876
2363 hsa-miR-6776-3p hsa-mir-6776	0.845165	-1.55401	0.928896	-1.67297	0.0943332	0.151876
943 hsa-miR-378d hsa-mir-378d-2	72.668	-0.923444	0.552333	-1.6719	0.0945449	0.151913
176 hsa-miR-1275 hsa-mir-1275	6.14049	1.15776	0.695856	1.66379	0.0961541	0.153747
371 hsa-miR-191-3p hsa-mir-191	5.5147	-1.16226	0.698784	-1.66327	0.096259	0.153747
2143 hsa-miR-641 hsa-mir-641	21.6966	-0.641666	0.385395	-1.66496	0.0959217	0.153747
846 hsa-miR-3661 hsa-mir-3661	2.21798	-1.47296	0.886372	-1.66178	0.0965562	0.153916
474 hsa-miR-218-2-3p hsa-mir-218-2	9.4706	0.896806	0.541954	1.65476	0.0979728	0.155866
2225 hsa-miR-664a-3p hsa-mir-664a	73.9872	-0.363698	0.221155	-1.64454	0.100065	0.158881
555 hsa-miR-302d-5p hsa-mir-302d	2.42551	1.44783	0.882143	1.64127	0.100741	0.159326
2178 hsa-miR-651-5p hsa-mir-651	2.43582	1.41991	0.864988	1.64153	0.100686	0.159326
2023 hsa-miR-576-3p hsa-mir-576	1.44211	-1.5292	0.935382	-1.63484	0.102082	0.161129
562 hsa-miR-3065-3p hsa-mir-3065	33.7799	-0.506133	0.312329	-1.62052	0.105122	0.165552
2043 hsa-miR-589-3p hsa-mir-589	10.4939	-0.828907	0.511764	-1.61971	0.105295	0.165552
1729 hsa-miR-5187-5p hsa-mir-5187	1.6373	-1.50325	0.929895	-1.61658	0.10597	0.166288
1919 hsa-miR-550a-3-5p hsa-mir-550a-3	4.45517	-1.17136	0.730936	-1.60255	0.109034	0.170764
339 hsa-miR-181b-2-3p hsa-mir-181b-2	6.09189	1.04722	0.654596	1.5998	0.109644	0.171374
1910 hsa-miR-548z hsa-mir-548z	8.26516	-0.93012	0.581736	-1.59887	0.10985	0.171374
753 hsa-miR-328-3p hsa-mir-328	42.0504	-0.444977	0.284147	-1.56601	0.117346	0.182715
1227 hsa-miR-449a hsa-mir-449a	4.47954	1.1049	0.70849	1.55952	0.118874	0.184737
1683 hsa-miR-5095 hsa-mir-5095	0.825142	-1.40623	0.915548	-1.53595	0.124551	0.193187
749 hsa-miR-324-3p hsa-mir-324	216.017	-0.235321	0.154093	-1.52714	0.126725	0.196181
2464 hsa-miR-6826-5p hsa-mir-6826	2.05642	-1.35857	0.890194	-1.52615	0.126973	0.196186
195 hsa-miR-1287-5p hsa-mir-1287	240.762	0.195216	0.128979	1.51355	0.130139	0.200693
751 hsa-miR-326 hsa-mir-326	55.2662	0.371977	0.246263	1.51049	0.130919	0.20151
402 hsa-miR-1973 hsa-mir-1973	5.16379	-1.01877	0.675388	-1.50842	0.131447	0.201937
289 hsa-miR-146a-5p hsa-mir-146a	1.57697	1.38424	0.920048	1.50453	0.132444	0.202654
795 hsa-miR-3607-5p hsa-mir-3607	1.57697	1.38424	0.920048	1.50453	0.132444	0.202654
905 hsa-miR-3691-5p hsa-mir-3691	1.54559	1.39369	0.926867	1.50366	0.132669	0.202654
462 hsa-miR-214-5p hsa-mir-214	1.7416	1.37362	0.918173	1.49604	0.134644	0.205238
1883 hsa-miR-548h-3p hsa-mir-548h-4	8.43662	-0.854261	0.571348	-1.49517	0.134871	0.205238
2036 hsa-miR-584-3p hsa-mir-584	1.28922	-1.40159	0.94096	-1.48953	0.136348	0.207094
45 hsa-miR-10a-5p hsa-mir-10a	196.345	0.214652	0.145519	1.47508	0.140191	0.212531
2000 hsa-miR-5699-5p hsa-mir-5699	1.32705	-1.36909	0.938872	-1.45823	0.144777	0.21907
1232 hsa-miR-4500 hsa-mir-4500	1.59732	1.34198	0.921837	1.45577	0.145456	0.219685
4 hsa-let-7a-2-3p hsa-let-7a-2	3.09006	1.17138	0.806363	1.45267	0.146317	0.220571
14 hsa-let-7e-3p hsa-let-7e	34.9885	0.436948	0.301459	1.44944	0.147214	0.221095
521 hsa-miR-26b-3p hsa-mir-26b	13.7596	0.656585	0.452709	1.45035	0.146962	0.221095
193 hsa-miR-1285-3p hsa-mir-1285-2	16.5094	-0.609334	0.422735	-1.44141	0.149469	0.224064
159 hsa-miR-1269a hsa-mir-1269a	5.03788	-1.06424	0.74389	-1.43064	0.152533	0.228232
2470 hsa-miR-6829-5p hsa-mir-6829	2.22303	-1.25575	0.87933	-1.42807	0.153272	0.228912
391 hsa-miR-195-5p hsa-mir-195	7.15481	-0.897087	0.632797	-1.41765	0.156292	0.23299
130 hsa-miR-1254 hsa-mir-1254-1	2.99356	-1.14684	0.812363	-1.41174	0.158027	0.233942
131 hsa-miR-1254 hsa-mir-1254-2	2.99356	-1.14684	0.812363	-1.41174	0.158027	0.233942
608 hsa-miR-3130-5p hsa-mir-3130-2	3.00413	1.14655	0.812222	1.41163	0.15806	0.233942
2684 hsa-miR-7706 hsa-mir-7706	1.756	-1.2882	0.912637	-1.41152	0.158093	0.233942
325 hsa-miR-15b-3p hsa-mir-15b	72.9066	0.304811	0.216119	1.41038	0.158427	0.234007
2271 hsa-miR-6735-5p hsa-mir-6735	1.80982	-1.27493	0.910135	-1.40081	0.16127	0.23777
169 hsa-miR-1273d hsa-mir-1273d	1.41298	-1.30856	0.935977	-1.39807	0.162093	0.238546
177 hsa-miR-1276 hsa-mir-1276	1.33439	-1.30535	0.941418	-1.38658	0.16557	0.242382
464 hsa-miR-215-5p hsa-mir-215	5.74969	-0.925357	0.667324	-1.38667	0.165543	0.242382
2024 hsa-miR-577 hsa-mir-577	1.23048	-1.3087	0.943906	-1.38647	0.165602	0.242382
732 hsa-miR-3200-3p hsa-mir-3200	91.5583	0.277899	0.200788	1.38404	0.166345	0.243027
140 hsa-miR-125a-3p hsa-mir-125a	30.4948	-0.450081	0.327088	-1.37602	0.168814	0.246187
1038 hsa-miR-4254 hsa-mir-4254	4.15176	0.99423	0.733803	1.3549	0.175449	0.2554
219 hsa-miR-1299 hsa-mir-1299	1.09091	1.27152	0.944139	1.34675	0.17806	0.258733
606 hsa-miR-3130-5p hsa-mir-3130-1	2.89173	1.10125	0.819724	1.34344	0.17913	0.259819
1580 hsa-miR-4800-3p hsa-mir-4800	2.31698	1.17765	0.885778	1.32951	0.18368	0.265463
2682 hsa-miR-7704 hsa-mir-7704	2.45266	-1.16479	0.876109	-1.32951	0.183681	0.265463
701 hsa-miR-3182 hsa-mir-3182	3.82234	1.01764	0.773564	1.31552	0.188336	0.271703
2224 hsa-miR-664a-5p hsa-mir-664a	6.20616	-0.895237	0.682305	-1.31208	0.189494	0.272885
604 hsa-miR-3129-5p hsa-mir-3129	1.16307	-1.2287	0.944068	-1.30149	0.19309	0.277567
2453 hsa-miR-6820-3p hsa-mir-6820	1.18552	-1.22201	0.94265	-1.29635	0.194854	0.279603
2148 hsa-miR-643 hsa-mir-643	1.03184	1.21996	0.944249	1.29199	0.19636	0.281263
238 hsa-miR-1306-3p hsa-mir-1306	4.86325	0.881453	0.685733	1.28542	0.198646	0.284032
681 hsa-miR-3177-3p hsa-mir-3177	4.19213	0.9156	0.716191	1.27843	0.201098	0.28652
1798 hsa-miR-532-3p hsa-mir-532	91.3064	0.271097	0.211911	1.2793	0.200793	0.28652
2749 hsa-miR-873-5p hsa-mir-873	4.43161	0.947835	0.748138	1.26693	0.205182	0.291822
2527 hsa-miR-6858-3p hsa-mir-6858	1.33422	-1.18765	0.940683	-1.26254	0.206754	0.293539
1687 hsa-miR-5100 hsa-mir-5100	1542.1	-0.105984	0.0841365	-1.25966	0.207791	0.294493
2109 hsa-miR-615-3p hsa-mir-615	2.17198	1.09905	0.873519	1.25818	0.208325	0.294731
244 hsa-miR-130b-3p hsa-mir-130b	506.657	-0.129363	0.10325	-1.25292	0.210237	0.296913
253 hsa-miR-133a-5p hsa-mir-133a-2	1738.25	-0.491703	0.394483	-1.24645	0.212599	0.299724
524 hsa-miR-27b-5p hsa-mir-27b	46.3587	-0.362658	0.291575	-1.24379	0.213577	0.300576
251 hsa-miR-133a-5p hsa-mir-133a-1	1734.09	-0.48919	0.393872	-1.242	0.214236	0.300977
1620 hsa-miR-4999-3p hsa-mir-4999	2.01237	1.0952	0.891269	1.22881	0.219143	0.307335
136 hsa-miR-1256 hsa-mir-1256	4.36238	-0.858311	0.707302	-1.2135	0.224939	0.314915
245 hsa-miR-132-5p hsa-mir-132	42.9286	-0.350479	0.290135	-1.20799	0.227052	0.315676
2346 hsa-miR-6770-5p hsa-mir-6770-1	2.11413	1.08103	0.894201	1.20893	0.226689	0.315676
2348 hsa-miR-6770-5p hsa-mir-6770-2	2.11413	1.08103	0.894201	1.20893	0.226689	0.315676
2350 hsa-miR-6770-5p hsa-mir-6770-3	2.11413	1.08103	0.894201	1.20893	0.226689	0.315676
88 hsa-miR-1228-3p hsa-mir-1228	2.18067	-1.06651	0.884267	-1.20609	0.227781	0.316145
762 hsa-miR-335-5p hsa-mir-335	33.8244	0.377352	0.314845	1.19853	0.23071	0.319658
463 hsa-miR-214-3p hsa-mir-214	25.4123	-0.467589	0.39112	-1.19551	0.231887	0.320737
210 hsa-miR-1294 hsa-mir-1294	1.06412	1.12549	0.944278	1.19191	0.233298	0.322135
1313 hsa-miR-4641 hsa-mir-4641	1.13411	-1.1221	0.944093	-1.18855	0.234617	0.323162
2466 hsa-miR-6827-5p hsa-mir-6827	2.18542	-1.03926	0.874814	-1.18797	0.234844	0.323162
2413 hsa-miR-6800-3p hsa-mir-6800	1.52345	-1.09007	0.921238	-1.18327	0.236703	0.325164
2678 hsa-miR-769-3p hsa-mir-769	8.74888	-0.65904	0.557749	-1.18161	0.237362	0.325513
274 hsa-miR-140-5p hsa-mir-140	123.931	0.204156	0.173815	1.17456	0.240169	0.328803
2415 hsa-miR-6801-3p hsa-mir-6801	1.67215	-1.06132	0.918135	-1.15595	0.2477	0.338537
2219 hsa-miR-660-3p hsa-mir-660	41.8207	0.342927	0.299859	1.14362	0.252779	0.344894
1167 hsa-miR-4447 hsa-mir-4447	0.999252	1.06653	0.941015	1.13338	0.257054	0.348951
1208 hsa-miR-4483 hsa-mir-4483	0.999252	1.06653	0.941015	1.13338	0.257054	0.348951
1527 hsa-miR-4770 hsa-mir-4770	3.85791	0.90184	0.794388	1.13526	0.256265	0.348951
1840 hsa-miR-548aq-5p hsa-mir-548aq	2.48458	0.991773	0.879358	1.12784	0.259389	0.351528
2001 hsa-miR-5699-3p hsa-mir-5699	7.81533	-0.643357	0.57789	-1.11329	0.265586	0.359322
165 hsa-miR-1271-3p hsa-mir-1271	1.40358	1.02767	0.929376	1.10577	0.268828	0.363098
510 hsa-miR-25-5p hsa-mir-25	1.19269	-1.03808	0.943394	-1.10036	0.271175	0.365654
2169 hsa-miR-6505-3p hsa-mir-6505	2.44807	-0.932467	0.858267	-1.08645	0.277278	0.373259
142 hsa-miR-125b-1-3p hsa-mir-125b-1	99.3465	-0.214973	0.19815	-1.0849	0.277967	0.373562
961 hsa-miR-3907 hsa-mir-3907	0.946311	1.01695	0.939307	1.08266	0.278961	0.374273
2661 hsa-miR-744-3p hsa-mir-744	13.8245	-0.510873	0.4758	-1.07371	0.282952	0.378995
503 hsa-miR-23c hsa-mir-23c	71.7755	0.571598	0.535683	1.06704	0.285952	0.382378
307 hsa-miR-151b hsa-mir-151b	232.203	0.147557	0.138927	1.06212	0.288182	0.384721
2798 hsa-miR-937-3p hsa-mir-937	1.9581	0.96109	0.906905	1.05975	0.28926	0.38552
182 hsa-miR-128-1-5p hsa-mir-128-1	4.12151	-0.789234	0.746187	-1.05769	0.290197	0.38613
2129 hsa-miR-628-3p hsa-mir-628	44.0155	0.287125	0.272378	1.05414	0.291818	0.387646
968 hsa-miR-3912-3p hsa-mir-3912	30.1687	-0.339589	0.323712	-1.04905	0.294157	0.389467
1479 hsa-miR-4742-5p hsa-mir-4742	2.34569	-0.897018	0.855057	-1.04907	0.294144	0.389467
2761 hsa-miR-887-5p hsa-mir-887	1.91459	0.928649	0.889253	1.0443	0.296346	0.391721
2248 hsa-miR-6723-5p hsa-mir-6723	2.21399	-0.867619	0.862208	-1.00628	0.314283	0.41475
468 hsa-miR-216b-5p hsa-mir-216b	12.258	-0.48659	0.484804	-1.00368	0.315531	0.415715
282 hsa-miR-144-5p hsa-mir-144	1.49923	-0.924649	0.923562	-1.00118	0.316741	0.416628
938 hsa-miR-378a-5p hsa-mir-378a	388.245	0.112283	0.112639	0.996836	0.318844	0.418028
2285 hsa-miR-6742-5p hsa-mir-6742	2.26781	-0.857717	0.860054	-0.997282	0.318627	0.418028
1677 hsa-miR-509-3-5p hsa-mir-509-3	1.8182	-0.905356	0.911171	-0.993618	0.320409	0.419397
337 hsa-miR-181b-3p hsa-mir-181b-1	6.4518	0.604689	0.620712	0.974186	0.329964	0.431203
2200 hsa-miR-6515-5p hsa-mir-6515	0.992581	-0.913364	0.94093	-0.970704	0.331696	0.432763
1003 hsa-miR-3940-3p hsa-mir-3940	1.891	-0.857198	0.886657	-0.966775	0.333656	0.434617
507 hsa-miR-24-2-5p hsa-mir-24-2	44.3974	-0.268003	0.278157	-0.963494	0.3353	0.436052
20 hsa-let-7g-3p hsa-let-7g	13.6524	0.43878	0.457143	0.95983	0.337141	0.436672
2803 hsa-miR-941 hsa-mir-941-1	31.4558	-0.307381	0.321501	-0.956081	0.339031	0.436672
2804 hsa-miR-941 hsa-mir-941-2	31.4558	-0.307381	0.321501	-0.956081	0.339031	0.436672
2805 hsa-miR-941 hsa-mir-941-3	31.4558	-0.307381	0.321501	-0.956081	0.339031	0.436672
2806 hsa-miR-941 hsa-mir-941-4	31.4558	-0.307381	0.321501	-0.956081	0.339031	0.436672
2807 hsa-miR-941 hsa-mir-941-5	31.4558	-0.307381	0.321501	-0.956081	0.339031	0.436672
1403 hsa-miR-4695-3p hsa-mir-4695	14.1045	-0.436234	0.468255	-0.931616	0.351535	0.452054
803 hsa-miR-3613-5p hsa-mir-3613	7.2347	-0.539379	0.582739	-0.925593	0.354658	0.455342
1448 hsa-miR-4723-5p hsa-mir-4723	1.05115	-0.869148	0.944216	-0.920497	0.357313	0.458021
2037 hsa-miR-585-5p hsa-mir-585	11.7011	-0.474432	0.517954	-0.915974	0.359681	0.460323
1215 hsa-miR-4488 hsa-mir-4488	6.16128	0.577202	0.631531	0.913972	0.360732	0.460935
272 hsa-miR-139-5p hsa-mir-139	33.1994	-0.289753	0.322015	-0.899813	0.36822	0.469014
420 hsa-miR-200b-3p hsa-mir-200b	1.22632	0.849589	0.944054	0.899936	0.368154	0.469014
319 hsa-miR-155-5p hsa-mir-155	9.65878	-0.462463	0.518779	-0.891446	0.37269	0.473958
263 hsa-miR-135b-5p hsa-mir-135b	42.8691	0.250767	0.282105	0.888916	0.374048	0.474935
164 hsa-miR-1271-5p hsa-mir-1271	3.27954	0.666297	0.767782	0.867821	0.385492	0.487161
422 hsa-miR-200c-3p hsa-mir-200c	3.98422	0.642117	0.738042	0.870028	0.384285	0.487161
497 hsa-miR-2355-3p hsa-mir-2355	4.83597	0.589256	0.678605	0.868333	0.385212	0.487161
385 hsa-miR-193a-3p hsa-mir-193a	1.80821	-0.770298	0.89109	-0.864445	0.387344	0.487968
1554 hsa-miR-4785 hsa-mir-4785	1.78576	-0.779887	0.901839	-0.864774	0.387163	0.487968
16 hsa-let-7f-1-3p hsa-let-7f-1	7.30955	-0.515385	0.602374	-0.855589	0.392225	0.493345
599 hsa-miR-3126-5p hsa-mir-3126	0.972558	-0.793537	0.930291	-0.852998	0.39366	0.494378
479 hsa-miR-219b-5p hsa-mir-219b	2.14703	-0.73954	0.872916	-0.847207	0.39688	0.497645
1557 hsa-miR-4787-5p hsa-mir-4787	0.828604	-0.781372	0.931287	-0.839024	0.401456	0.502601
1565 hsa-miR-4792 hsa-mir-4792	10.1836	-0.435549	0.524025	-0.831161	0.405883	0.507353
246 hsa-miR-132-3p hsa-mir-132	51.5186	-0.213924	0.259096	-0.825655	0.409	0.510457
792 hsa-miR-3605-3p hsa-mir-3605	7.94292	-0.470282	0.571401	-0.823033	0.410489	0.511523
144 hsa-miR-125b-2-3p hsa-mir-125b-2	21.8498	-0.303761	0.371875	-0.816835	0.414023	0.515129
171 hsa-miR-1273f hsa-mir-1273f	0.988387	-0.76126	0.941363	-0.808678	0.4187	0.520031
1654 hsa-miR-502-3p hsa-mir-502	58.7224	-0.192113	0.237848	-0.807714	0.419255	0.520031
786 hsa-miR-34c-3p hsa-mir-34c	2.8787	-0.637705	0.818622	-0.778998	0.435981	0.53962
1117 hsa-miR-4326 hsa-mir-4326	8.19524	-0.458417	0.588993	-0.778307	0.436388	0.53962
308 hsa-miR-152-5p hsa-mir-152	1.18898	-0.726127	0.938291	-0.773882	0.439001	0.542018
1507 hsa-miR-4758-3p hsa-mir-4758	1.33768	-0.714618	0.933694	-0.765366	0.444053	0.547417
264 hsa-miR-135b-3p hsa-mir-135b	1.24684	-0.711267	0.939007	-0.757467	0.44877	0.552169
547 hsa-miR-301b-5p hsa-mir-301b	5.3648	0.525305	0.694283	0.756615	0.44928	0.552169
2022 hsa-miR-576-5p hsa-mir-576	4.69871	0.525623	0.696053	0.755149	0.45016	0.552407
330 hsa-miR-17-5p hsa-mir-17	1487.2	0.056912	0.0760926	0.747931	0.454502	0.556886
620 hsa-miR-3139 hsa-mir-3139	4.22182	-0.533353	0.724505	-0.736162	0.461632	0.563799
1877 hsa-miR-548g-5p hsa-mir-548g	3.57801	-0.595077	0.809458	-0.735155	0.462245	0.563799
1906 hsa-miR-548x-5p hsa-mir-548x	3.57801	-0.595077	0.809458	-0.735155	0.462245	0.563799
2630 hsa-miR-7113-5p hsa-mir-7113	1.76766	0.632122	0.89517	0.706148	0.480096	0.584686
2672 hsa-miR-765 hsa-mir-765	1.33735	0.649655	0.93129	0.697586	0.485436	0.590296
1684 hsa-miR-5096 hsa-mir-5096	1.53425	-0.637964	0.917677	-0.695195	0.486933	0.591224
1650 hsa-miR-5010-3p hsa-mir-5010	2.84598	-0.563821	0.81618	-0.690805	0.489688	0.593673
2442 hsa-miR-6815-5p hsa-mir-6815	4.72398	0.475633	0.69474	0.68462	0.493584	0.597496
207 hsa-miR-1292-5p hsa-mir-1292	4.78467	-0.463468	0.689806	-0.671882	0.501659	0.604751
655 hsa-miR-3158-3p hsa-mir-3158-1	1.87411	0.599641	0.892838	0.671612	0.501831	0.604751
657 hsa-miR-3158-3p hsa-mir-3158-2	1.87411	0.599641	0.892838	0.671612	0.501831	0.604751
2670 hsa-miR-7641 hsa-mir-7641-1	14.2933	-0.318943	0.479849	-0.664675	0.506259	0.608266
2671 hsa-miR-7641 hsa-mir-7641-2	14.2933	-0.318943	0.479849	-0.664675	0.506259	0.608266
2588 hsa-miR-6886-5p hsa-mir-6886	0.83952	-0.610752	0.933562	-0.654217	0.512972	0.615413
2227 hsa-miR-664b-3p hsa-mir-664b	2.48466	0.548727	0.840354	0.652972	0.513775	0.615459
152 hsa-miR-1264 hsa-mir-1264	0.878239	-0.606965	0.935511	-0.648806	0.516464	0.617761
2611 hsa-miR-7-2-3p hsa-mir-7-2	3.07465	-0.512107	0.791357	-0.647125	0.517551	0.618143
215 hsa-miR-1296-3p hsa-mir-1296	0.826743	0.596943	0.935315	0.638226	0.523326	0.624115
2052 hsa-miR-597-5p hsa-mir-597	3.95839	0.475313	0.750653	0.6332	0.526603	0.627094
1194 hsa-miR-4473 hsa-mir-4473	5.0397	-0.425267	0.675313	-0.629733	0.528869	0.628862
235 hsa-miR-1304-3p hsa-mir-1304	6.63018	-0.380341	0.606656	-0.626948	0.530693	0.630101
437 hsa-miR-208a-5p hsa-mir-208a	144.606	-0.119247	0.191252	-0.623508	0.532951	0.631849
2111 hsa-miR-616-3p hsa-mir-616	1.62879	0.557101	0.900708	0.618515	0.536236	0.634809
2673 hsa-miR-766-5p hsa-mir-766	2.31424	0.521141	0.847615	0.614832	0.538665	0.636748
84 hsa-miR-1226-3p hsa-mir-1226	5.18429	0.458395	0.756603	0.605859	0.544608	0.642829
157 hsa-miR-1268a hsa-mir-1268a	1.3635	0.560892	0.938294	0.597778	0.549988	0.647281
1870 hsa-miR-548e-3p hsa-mir-548e	0.943338	0.564643	0.94387	0.598221	0.549692	0.647281
2182 hsa-miR-6511a-5p hsa-mir-6511a-1	2.82977	0.487186	0.826191	0.589678	0.555407	0.649858
2184 hsa-miR-6511a-5p hsa-mir-6511a-2	2.82977	0.487186	0.826191	0.589678	0.555407	0.649858
2186 hsa-miR-6511a-5p hsa-mir-6511a-3	2.82977	0.487186	0.826191	0.589678	0.555407	0.649858
2188 hsa-miR-6511a-5p hsa-mir-6511a-4	2.82977	0.487186	0.826191	0.589678	0.555407	0.649858
678 hsa-miR-3175 hsa-mir-3175	1.11327	0.554772	0.942778	0.588444	0.556234	0.649882
807 hsa-miR-3615 hsa-mir-3615	6.30122	0.370183	0.630797	0.586849	0.557305	0.65019
352 hsa-miR-185-3p hsa-mir-185	2.783	0.468142	0.8223	0.569308	0.569147	0.663044
536 hsa-miR-29a-5p hsa-mir-29a	6.01138	0.349666	0.616632	0.567059	0.570674	0.663863
1603 hsa-miR-489-3p hsa-mir-489	2.10068	0.49277	0.872719	0.564637	0.57232	0.664817
122 hsa-miR-1249-3p hsa-mir-1249	1.81504	0.502601	0.899384	0.558828	0.576279	0.668451
2791 hsa-miR-93-5p hsa-mir-93	3796.91	-0.038699	0.0695526	-0.556399	0.577938	0.66941
104 hsa-miR-124-3p hsa-mir-124-1	0.988708	-0.511048	0.943821	-0.541467	0.588186	0.677381
106 hsa-miR-124-3p hsa-mir-124-2	0.988708	-0.511048	0.943821	-0.541467	0.588186	0.677381
108 hsa-miR-124-3p hsa-mir-124-3	0.988708	-0.511048	0.943821	-0.541467	0.588186	0.677381
799 hsa-miR-361-3p hsa-mir-361	183.802	0.0837022	0.154301	0.54246	0.587502	0.677381
1593 hsa-miR-486-3p hsa-mir-486-1	1.77625	-0.480471	0.907496	-0.529447	0.596496	0.684016
1595 hsa-miR-486-3p hsa-mir-486-2	1.77625	-0.480471	0.907496	-0.529447	0.596496	0.684016
2417 hsa-miR-6802-3p hsa-mir-6802	1.33091	0.496582	0.934676	0.531287	0.59522	0.684016
958 hsa-miR-383-5p hsa-mir-383	2.22345	-0.454869	0.863678	-0.526666	0.598426	0.685253
927 hsa-miR-375 hsa-mir-375	1.36229	0.47952	0.925443	0.518151	0.604353	0.689621
2019 hsa-miR-574-5p hsa-mir-574	527.88	-0.0518728	0.100166	-0.517867	0.604551	0.689621
2202 hsa-miR-6516-5p hsa-mir-6516	8.568	0.296305	0.573578	0.516591	0.605442	0.689621
2818 hsa-miR-98-3p hsa-mir-98	5.65428	-0.331167	0.641463	-0.516268	0.605667	0.689621
1830 hsa-miR-548aj-5p hsa-mir-548aj-2	3.86799	-0.378091	0.765769	-0.49374	0.62149	0.705641
2173 hsa-miR-6507-3p hsa-mir-6507	3.08056	0.394487	0.797084	0.494912	0.620662	0.705641
405 hsa-miR-199a-5p hsa-mir-199a-1	1.82487	0.430043	0.883739	0.486618	0.626529	0.708365
407 hsa-miR-199a-5p hsa-mir-199a-2	1.82487	0.430043	0.883739	0.486618	0.626529	0.708365
600 hsa-miR-3126-3p hsa-mir-3126	1.59096	0.444703	0.912546	0.487321	0.626031	0.708365
815 hsa-miR-362-5p hsa-mir-362	135.261	-0.0864296	0.178375	-0.484539	0.628003	0.709036
1954 hsa-miR-5585-3p hsa-mir-5585	1.91404	-0.440188	0.91161	-0.482869	0.629189	0.709257
2759 hsa-miR-885-5p hsa-mir-885	4.89441	-0.327957	0.680718	-0.481781	0.629962	0.709257
202 hsa-miR-129-1-3p hsa-mir-129-1	1.59436	-0.438701	0.918328	-0.477717	0.632851	0.711516
1186 hsa-miR-4466 hsa-mir-4466	1.00007	-0.449447	0.944113	-0.476052	0.634037	0.711855
791 hsa-miR-3605-5p hsa-mir-3605	5.67105	-0.321508	0.679703	-0.473013	0.636204	0.713293
414 hsa-miR-19b-3p hsa-mir-19b-1	12409.3	-0.103431	0.22183	-0.466265	0.641026	0.716567
1577 hsa-miR-4799-5p hsa-mir-4799	1.26983	-0.438475	0.942571	-0.465191	0.641795	0.716567
1808 hsa-miR-545-5p hsa-mir-545	49.8615	0.127697	0.273944	0.466143	0.641113	0.716567
1111 hsa-miR-4320 hsa-mir-4320	0.856918	0.434581	0.940321	0.462162	0.643965	0.717001
1564 hsa-miR-4791 hsa-mir-4791	0.884276	0.436872	0.943488	0.46304	0.643336	0.717001
415 hsa-miR-19b-3p hsa-mir-19b-2	12424.8	-0.100775	0.221935	-0.454076	0.649774	0.72247
2636 hsa-miR-7151-3p hsa-mir-7151	8.44558	-0.250038	0.552417	-0.452626	0.650818	0.722633
389 hsa-miR-194-5p hsa-mir-194-2	102.335	0.0804115	0.185523	0.433431	0.664702	0.735684
605 hsa-miR-3129-3p hsa-mir-3129	1.97068	-0.387551	0.895889	-0.432588	0.665314	0.735684
950 hsa-miR-379-5p hsa-mir-379	2.83033	0.359314	0.825819	0.4351	0.66349	0.735684
501 hsa-miR-23b-5p hsa-mir-23b	10.2395	0.219729	0.512796	0.428493	0.668292	0.737963
1249 hsa-miR-450b-3p hsa-mir-450b	0.941327	-0.399529	0.943161	-0.423607	0.671853	0.739865
2808 hsa-miR-942-5p hsa-mir-942	0.883473	-0.400367	0.942415	-0.424831	0.67096	0.739865
2323 hsa-miR-676-3p hsa-mir-676	1.44638	-0.387298	0.91795	-0.421916	0.673086	0.740211
720 hsa-miR-3194-5p hsa-mir-3194	2.2139	-0.357643	0.852265	-0.419638	0.67475	0.741028
542 hsa-miR-29c-5p hsa-mir-29c	17.6202	0.169987	0.407487	0.417158	0.676563	0.742007
2003 hsa-miR-570-3p hsa-mir-570	2.17554	0.361003	0.870189	0.414856	0.678247	0.742842
1337 hsa-miR-4656 hsa-mir-4656	0.909943	-0.383445	0.944213	-0.4061	0.684669	0.747841
2407 hsa-miR-6797-3p hsa-mir-6797	0.909943	-0.383445	0.944213	-0.4061	0.684669	0.747841
2635 hsa-miR-7151-5p hsa-mir-7151	9.70803	0.214794	0.537471	0.399638	0.689423	0.752013
323 hsa-miR-15a-3p hsa-mir-15a	14.9977	-0.170999	0.442273	-0.386638	0.699025	0.761454
32 hsa-miR-103a-2-5p hsa-mir-103a-2	7.18089	0.224329	0.60555	0.370455	0.711044	0.772456
2198 hsa-miR-6514-5p hsa-mir-6514	2.10392	-0.327018	0.881155	-0.371124	0.710545	0.772456
1230 hsa-miR-449c-5p hsa-mir-449c	1.25521	-0.344678	0.933776	-0.369122	0.712036	0.772492
386 hsa-miR-193b-5p hsa-mir-193b	0.936414	-0.343576	0.943531	-0.364139	0.715754	0.775481
2191 hsa-miR-6511b-3p hsa-mir-6511b-1	4.77595	0.253474	0.715335	0.354343	0.723082	0.782367
780 hsa-miR-346 hsa-mir-346	5.38274	-0.229779	0.65284	-0.351969	0.724861	0.78324
1030 hsa-miR-423-3p hsa-mir-423	931.053	-0.0284339	0.0849984	-0.334523	0.737985	0.796351
302 hsa-miR-149-3p hsa-mir-149	0.829728	0.305795	0.939349	0.325539	0.744773	0.801527
2758 hsa-miR-877-3p hsa-mir-877	3.71095	-0.240021	0.736358	-0.325958	0.744456	0.801527
388 hsa-miR-194-5p hsa-mir-194-1	89.6583	0.0631189	0.197968	0.318834	0.749853	0.805916
2027 hsa-miR-579-5p hsa-mir-579	1.87669	-0.277149	0.883825	-0.313579	0.753841	0.809122
796 hsa-miR-3607-3p hsa-mir-3607	12.5343	0.1452	0.466987	0.310929	0.755855	0.810204
236 hsa-miR-1305 hsa-mir-1305	3.21699	-0.240577	0.783388	-0.307098	0.758769	0.812246
496 hsa-miR-2355-5p hsa-mir-2355	8.15888	0.171098	0.562723	0.304055	0.761086	0.813645
1383 hsa-miR-4683 hsa-mir-4683	2.99935	-0.233922	0.788861	-0.296531	0.766825	0.818692
1836 hsa-miR-548ao-5p hsa-mir-548ao	5.74391	0.186064	0.64736	0.287419	0.773791	0.825036
1115 hsa-miR-4324 hsa-mir-4324	6.62965	-0.196266	0.705918	-0.27803	0.78099	0.831609
379 hsa-miR-1914-3p hsa-mir-1914	0.858537	-0.254676	0.93995	-0.270946	0.786432	0.836299
1944 hsa-miR-5581-3p hsa-mir-5581	1.46672	-0.238088	0.924204	-0.257615	0.796704	0.846104
271 hsa-miR-138-2-3p hsa-mir-138-2	1.24957	0.233012	0.93435	0.249384	0.803063	0.850613
743 hsa-miR-320e hsa-mir-320e	1.175	0.235743	0.941715	0.250334	0.802329	0.850613
173 hsa-miR-1273g-3p hsa-mir-1273g	1.09692	-0.23073	0.94405	-0.244405	0.806917	0.852452
2633 hsa-miR-7114-3p hsa-mir-7114	10.146	-0.136144	0.555918	-0.244899	0.806535	0.852452
1666 hsa-miR-508-3p hsa-mir-508	1.00321	-0.225949	0.940332	-0.240286	0.810108	0.853583
1809 hsa-miR-545-3p hsa-mir-545	109.675	-0.0487926	0.202032	-0.241509	0.809161	0.853583
150 hsa-miR-1262 hsa-mir-1262	3.61797	-0.175277	0.751093	-0.233362	0.81548	0.857239
376 hsa-miR-1912 hsa-mir-1912	3.0445	0.182613	0.785848	0.232377	0.816245	0.857239
763 hsa-miR-335-3p hsa-mir-335	2.54322	-0.194338	0.838759	-0.231697	0.816773	0.857239
383 hsa-miR-192-3p hsa-mir-192	2.50699	-0.199314	0.865863	-0.230191	0.817944	0.85735
409 hsa-miR-199b-5p hsa-mir-199b	1.28095	0.209639	0.926826	0.226191	0.821053	0.85949
1231 hsa-miR-449c-3p hsa-mir-449c	1.27749	-0.204055	0.9278	-0.219934	0.825922	0.863464
760 hsa-miR-331-5p hsa-mir-331	45.0094	0.05099	0.272044	0.187433	0.851321	0.888863
296 hsa-miR-147b hsa-mir-147b	2.15564	0.157576	0.861481	0.182913	0.854867	0.89137
947 hsa-miR-378h hsa-mir-378h	1.17153	-0.171041	0.942122	-0.181548	0.855937	0.89137
727 hsa-miR-3199 hsa-mir-3199-1	0.900837	-0.159296	0.942539	-0.169007	0.865791	0.899306
728 hsa-miR-3199 hsa-mir-3199-2	0.900837	-0.159296	0.942539	-0.169007	0.865791	0.899306
187 hsa-miR-1282 hsa-mir-1282	0.915339	0.138071	0.927811	0.148814	0.8817	0.91465
565 hsa-miR-30a-5p hsa-mir-30a	3937.88	0.0251617	0.188061	0.133796	0.893564	0.921023
679 hsa-miR-3176 hsa-mir-3176	1.34268	-0.12908	0.939338	-0.137416	0.890702	0.921023
2054 hsa-miR-598-5p hsa-mir-598	1.89212	-0.122417	0.888441	-0.137789	0.890407	0.921023
2335 hsa-miR-6765-3p hsa-mir-6765	1.47614	0.12566	0.921111	0.136422	0.891487	0.921023
2390 hsa-miR-6789-5p hsa-mir-6789	1.04551	-0.127427	0.943099	-0.135116	0.89252	0.921023
1703 hsa-miR-514a-3p hsa-mir-514a-1	2.48987	0.0961806	0.834485	0.115257	0.908241	0.930344
1705 hsa-miR-514a-3p hsa-mir-514a-2	2.48987	0.0961806	0.834485	0.115257	0.908241	0.930344
1707 hsa-miR-514a-3p hsa-mir-514a-3	2.48987	0.0961806	0.834485	0.115257	0.908241	0.930344
2190 hsa-miR-6511b-5p hsa-mir-6511b-1	5.4055	-0.0755787	0.656774	-0.115076	0.908385	0.930344
2192 hsa-miR-6511b-5p hsa-mir-6511b-2	5.4055	-0.0755787	0.656774	-0.115076	0.908385	0.930344
596 hsa-miR-3124-5p hsa-mir-3124	1.78866	-0.0992086	0.911211	-0.108876	0.913301	0.93388
1217 hsa-miR-4490 hsa-mir-4490	0.854343	-0.10163	0.942806	-0.107795	0.914158	0.93388
766 hsa-miR-338-5p hsa-mir-338	33.3982	-0.0316474	0.306771	-0.103163	0.917834	0.936446
349 hsa-miR-183-3p hsa-mir-183	1.51382	0.0907573	0.916841	0.0989891	0.921147	0.938637
2443 hsa-miR-6815-3p hsa-mir-6815	1.66731	0.0832293	0.920148	0.090452	0.927928	0.944352
221 hsa-miR-1301-3p hsa-mir-1301	394.596	0.00883673	0.107663	0.0820777	0.934585	0.949925
466 hsa-miR-216a-5p hsa-mir-216a	0.880814	-0.0733303	0.943343	-0.0777345	0.938039	0.951713
2401 hsa-miR-6794-3p hsa-mir-6794	2.68397	-0.0648451	0.843315	-0.0768931	0.938709	0.951713
158 hsa-miR-1268b hsa-mir-1268b	4.94308	-0.0479552	0.687399	-0.0697633	0.944382	0.956261
949 hsa-miR-378j hsa-mir-378j	1.343	0.0597371	0.936136	0.0638125	0.94912	0.959851
557 hsa-miR-302e hsa-mir-302e	1.43268	0.0451373	0.939578	0.04804	0.961684	0.971337
2302 hsa-miR-6750-5p hsa-mir-6750	0.928515	0.0436936	0.940904	0.0464378	0.962961	0.971408
1181 hsa-miR-4461 hsa-mir-4461	2.08074	0.0345971	0.857222	0.0403595	0.967806	0.975074
353 hsa-miR-186-5p hsa-mir-186	22.8553	0.0124634	0.356675	0.0349433	0.972125	0.978201
10 hsa-let-7c-3p hsa-let-7c	2.72676	0.0240898	0.806897	0.0298549	0.976183	0.980592
363 hsa-miR-1908-5p hsa-mir-1908	3.15151	-0.0200478	0.775433	-0.0258538	0.979374	0.980592
940 hsa-miR-378b hsa-mir-378b	183.292	0.0197862	0.73957	0.0267536	0.978656	0.980592
2131 hsa-miR-629-3p hsa-mir-629	3.04749	0.0219645	0.782538	0.0280683	0.977608	0.980592
545 hsa-miR-301a-5p hsa-mir-301a	56.2971	-0.000969729	0.258129	-0.00375677	0.997003	0.997003
34 hsa-miR-103b hsa-mir-103b-1	0	NA	NA	NA	NA	NA
35 hsa-miR-103b hsa-mir-103b-2	0	NA	NA	NA	NA	NA
36 hsa-miR-105-5p hsa-mir-105-1	0	NA	NA	NA	NA	NA
37 hsa-miR-105-3p hsa-mir-105-1	0	NA	NA	NA	NA	NA
38 hsa-miR-105-5p hsa-mir-105-2	0	NA	NA	NA	NA	NA
39 hsa-miR-105-3p hsa-mir-105-2	0	NA	NA	NA	NA	NA
46 hsa-miR-10a-3p hsa-mir-10a	0.42886	0.85693	0.807356	1.0614	0.288507	NA
48 hsa-miR-10b-3p hsa-mir-10b	0	NA	NA	NA	NA	NA
49 hsa-miR-1178-5p hsa-mir-1178	0	NA	NA	NA	NA	NA
50 hsa-miR-1178-3p hsa-mir-1178	0	NA	NA	NA	NA	NA
52 hsa-miR-1180-5p hsa-mir-1180	0	NA	NA	NA	NA	NA
54 hsa-miR-1181 hsa-mir-1181	0	NA	NA	NA	NA	NA
55 hsa-miR-1182 hsa-mir-1182	0	NA	NA	NA	NA	NA
56 hsa-miR-1183 hsa-mir-1183	0	NA	NA	NA	NA	NA
57 hsa-miR-1184 hsa-mir-1184-1	0	NA	NA	NA	NA	NA
58 hsa-miR-1184 hsa-mir-1184-2	0	NA	NA	NA	NA	NA
59 hsa-miR-1184 hsa-mir-1184-3	0	NA	NA	NA	NA	NA
60 hsa-miR-1185-5p hsa-mir-1185-1	0	NA	NA	NA	NA	NA
61 hsa-miR-1185-1-3p hsa-mir-1185-1	0	NA	NA	NA	NA	NA
62 hsa-miR-1185-5p hsa-mir-1185-2	0	NA	NA	NA	NA	NA
63 hsa-miR-1185-2-3p hsa-mir-1185-2	0	NA	NA	NA	NA	NA
64 hsa-miR-1193 hsa-mir-1193	0.171464	0.444408	0.645392	0.688587	0.491083	NA
65 hsa-miR-1197 hsa-mir-1197	0	NA	NA	NA	NA	NA
66 hsa-miR-1199-5p hsa-mir-1199	0	NA	NA	NA	NA	NA
67 hsa-miR-1199-3p hsa-mir-1199	0.144994	0.427686	0.636057	0.672401	0.501328	NA
68 hsa-miR-1200 hsa-mir-1200	0	NA	NA	NA	NA	NA
69 hsa-miR-1202 hsa-mir-1202	0	NA	NA	NA	NA	NA
70 hsa-miR-1203 hsa-mir-1203	0	NA	NA	NA	NA	NA
71 hsa-miR-1204 hsa-mir-1204	0	NA	NA	NA	NA	NA
72 hsa-miR-1205 hsa-mir-1205	0	NA	NA	NA	NA	NA
73 hsa-miR-1206 hsa-mir-1206	0	NA	NA	NA	NA	NA
74 hsa-miR-1207-5p hsa-mir-1207	0	NA	NA	NA	NA	NA
75 hsa-miR-1207-3p hsa-mir-1207	0	NA	NA	NA	NA	NA
76 hsa-miR-1208 hsa-mir-1208	0	NA	NA	NA	NA	NA
77 hsa-miR-122-5p hsa-mir-122	0.144994	0.427686	0.636057	0.672401	0.501328	NA
78 hsa-miR-122-3p hsa-mir-122	0	NA	NA	NA	NA	NA
79 hsa-miR-1224-5p hsa-mir-1224	0	NA	NA	NA	NA	NA
80 hsa-miR-1224-3p hsa-mir-1224	0	NA	NA	NA	NA	NA
81 hsa-miR-1225-5p hsa-mir-1225	0	NA	NA	NA	NA	NA
82 hsa-miR-1225-3p hsa-mir-1225	0	NA	NA	NA	NA	NA
85 hsa-miR-1227-5p hsa-mir-1227	0	NA	NA	NA	NA	NA
86 hsa-miR-1227-3p hsa-mir-1227	0	NA	NA	NA	NA	NA
87 hsa-miR-1228-5p hsa-mir-1228	0.289988	0.526972	0.686499	0.767622	0.442712	NA
89 hsa-miR-1229-5p hsa-mir-1229	0	NA	NA	NA	NA	NA
91 hsa-miR-1231 hsa-mir-1231	0	NA	NA	NA	NA	NA
92 hsa-miR-1233-5p hsa-mir-1233-1	0	NA	NA	NA	NA	NA
93 hsa-miR-1233-3p hsa-mir-1233-1	0	NA	NA	NA	NA	NA
94 hsa-miR-1233-5p hsa-mir-1233-2	0	NA	NA	NA	NA	NA
95 hsa-miR-1233-3p hsa-mir-1233-2	0	NA	NA	NA	NA	NA
96 hsa-miR-1234-3p hsa-mir-1234	0	NA	NA	NA	NA	NA
97 hsa-miR-1236-5p hsa-mir-1236	0	NA	NA	NA	NA	NA
98 hsa-miR-1236-3p hsa-mir-1236	0.40239	0.811786	0.794437	1.02184	0.306857	NA
99 hsa-miR-1237-5p hsa-mir-1237	0	NA	NA	NA	NA	NA
100 hsa-miR-1237-3p hsa-mir-1237	0.286526	0.02073	0.715383	0.0289775	0.976883	NA
101 hsa-miR-1238-5p hsa-mir-1238	0	NA	NA	NA	NA	NA
102 hsa-miR-1238-3p hsa-mir-1238	0.25168	-0.481359	0.680176	-0.707697	0.479133	NA
103 hsa-miR-124-5p hsa-mir-124-1	0	NA	NA	NA	NA	NA
105 hsa-miR-124-5p hsa-mir-124-2	0	NA	NA	NA	NA	NA
107 hsa-miR-124-5p hsa-mir-124-3	0	NA	NA	NA	NA	NA
110 hsa-miR-1244 hsa-mir-1244-1	0	NA	NA	NA	NA	NA
111 hsa-miR-1244 hsa-mir-1244-2	0	NA	NA	NA	NA	NA
112 hsa-miR-1244 hsa-mir-1244-3	0	NA	NA	NA	NA	NA
113 hsa-miR-1244 hsa-mir-1244-4	0	NA	NA	NA	NA	NA
114 hsa-miR-1245a hsa-mir-1245a	0	NA	NA	NA	NA	NA
115 hsa-miR-1245b-5p hsa-mir-1245b	0	NA	NA	NA	NA	NA
116 hsa-miR-1245b-3p hsa-mir-1245b	0	NA	NA	NA	NA	NA
118 hsa-miR-1247-5p hsa-mir-1247	0.110148	-0.345339	0.627977	-0.549923	0.582372	NA
119 hsa-miR-1247-3p hsa-mir-1247	0	NA	NA	NA	NA	NA
121 hsa-miR-1249-5p hsa-mir-1249	0.110148	-0.345339	0.627977	-0.549923	0.582372	NA
124 hsa-miR-1250-3p hsa-mir-1250	0	NA	NA	NA	NA	NA
125 hsa-miR-1251-5p hsa-mir-1251	0	NA	NA	NA	NA	NA
126 hsa-miR-1251-3p hsa-mir-1251	0	NA	NA	NA	NA	NA
127 hsa-miR-1252-5p hsa-mir-1252	0	NA	NA	NA	NA	NA
128 hsa-miR-1252-3p hsa-mir-1252	0	NA	NA	NA	NA	NA
129 hsa-miR-1253 hsa-mir-1253	0	NA	NA	NA	NA	NA
132 hsa-miR-1255a hsa-mir-1255a	0.257396	0.48449	0.666386	0.727041	0.467201	NA
133 hsa-miR-1255b-5p hsa-mir-1255b-1	0	NA	NA	NA	NA	NA
134 hsa-miR-1255b-5p hsa-mir-1255b-2	0	NA	NA	NA	NA	NA
135 hsa-miR-1255b-2-3p hsa-mir-1255b-2	0	NA	NA	NA	NA	NA
137 hsa-miR-1257 hsa-mir-1257	0	NA	NA	NA	NA	NA
138 hsa-miR-1258 hsa-mir-1258	0	NA	NA	NA	NA	NA
149 hsa-miR-1261 hsa-mir-1261	0.481886	-0.221658	0.862222	-0.257077	0.797119	NA
151 hsa-miR-1263 hsa-mir-1263	0	NA	NA	NA	NA	NA
153 hsa-miR-1265 hsa-mir-1265	0	NA	NA	NA	NA	NA
154 hsa-miR-1266-5p hsa-mir-1266	0	NA	NA	NA	NA	NA
155 hsa-miR-1266-3p hsa-mir-1266	0	NA	NA	NA	NA	NA
160 hsa-miR-1269b hsa-mir-1269b	0	NA	NA	NA	NA	NA
161 hsa-miR-127-5p hsa-mir-127	0	NA	NA	NA	NA	NA
162 hsa-miR-127-3p hsa-mir-127	0	NA	NA	NA	NA	NA
166 hsa-miR-1272 hsa-mir-1272	0	NA	NA	NA	NA	NA
167 hsa-miR-1273a hsa-mir-1273a	0	NA	NA	NA	NA	NA
170 hsa-miR-1273e hsa-mir-1273e	0	NA	NA	NA	NA	NA
172 hsa-miR-1273g-5p hsa-mir-1273g	0	NA	NA	NA	NA	NA
174 hsa-miR-1273h-5p hsa-mir-1273h	0	NA	NA	NA	NA	NA
175 hsa-miR-1273h-3p hsa-mir-1273h	0	NA	NA	NA	NA	NA
181 hsa-miR-1279 hsa-mir-1279	0	NA	NA	NA	NA	NA
185 hsa-miR-128-2-5p hsa-mir-128-2	0	NA	NA	NA	NA	NA
186 hsa-miR-1281 hsa-mir-1281	0.200273	-0.420237	0.652851	-0.643695	0.519773	NA
188 hsa-miR-1283 hsa-mir-1283-1	0	NA	NA	NA	NA	NA
189 hsa-miR-1283 hsa-mir-1283-2	0	NA	NA	NA	NA	NA
190 hsa-miR-1284 hsa-mir-1284	0	NA	NA	NA	NA	NA
194 hsa-miR-1286 hsa-mir-1286	0.171464	0.444408	0.645392	0.688587	0.491083	NA
197 hsa-miR-1288-5p hsa-mir-1288	0	NA	NA	NA	NA	NA
198 hsa-miR-1288-3p hsa-mir-1288	0.367544	0.199817	0.774819	0.257888	0.796493	NA
199 hsa-miR-1289 hsa-mir-1289-1	0	NA	NA	NA	NA	NA
200 hsa-miR-1289 hsa-mir-1289-2	0	NA	NA	NA	NA	NA
206 hsa-miR-1291 hsa-mir-1291	0	NA	NA	NA	NA	NA
208 hsa-miR-1292-3p hsa-mir-1292	0	NA	NA	NA	NA	NA
209 hsa-miR-1293 hsa-mir-1293	0.461452	0.963251	0.833232	1.15604	0.247664	NA
211 hsa-miR-1295a hsa-mir-1295a	0	NA	NA	NA	NA	NA
212 hsa-miR-1295b-5p hsa-mir-1295b	0	NA	NA	NA	NA	NA
213 hsa-miR-1295b-3p hsa-mir-1295b	0	NA	NA	NA	NA	NA
217 hsa-miR-1298-5p hsa-mir-1298	0	NA	NA	NA	NA	NA
218 hsa-miR-1298-3p hsa-mir-1298	0	NA	NA	NA	NA	NA
220 hsa-miR-1301-5p hsa-mir-1301	0	NA	NA	NA	NA	NA
222 hsa-miR-1302 hsa-mir-1302-1	0.171464	0.444408	0.645392	0.688587	0.491083	NA
223 hsa-miR-1302 hsa-mir-1302-10	0.171464	0.444408	0.645392	0.688587	0.491083	NA
224 hsa-miR-1302 hsa-mir-1302-11	0.171464	0.444408	0.645392	0.688587	0.491083	NA
225 hsa-miR-1302 hsa-mir-1302-2	0.171464	0.444408	0.645392	0.688587	0.491083	NA
226 hsa-miR-1302 hsa-mir-1302-3	0.171464	0.444408	0.645392	0.688587	0.491083	NA
227 hsa-miR-1302 hsa-mir-1302-4	0.171464	0.444408	0.645392	0.688587	0.491083	NA
228 hsa-miR-1302 hsa-mir-1302-5	0.171464	0.444408	0.645392	0.688587	0.491083	NA
229 hsa-miR-1302 hsa-mir-1302-6	0.171464	0.444408	0.645392	0.688587	0.491083	NA
230 hsa-miR-1302 hsa-mir-1302-7	0.171464	0.444408	0.645392	0.688587	0.491083	NA
231 hsa-miR-1302 hsa-mir-1302-8	0.171464	0.444408	0.645392	0.688587	0.491083	NA
232 hsa-miR-1302 hsa-mir-1302-9	0.171464	0.444408	0.645392	0.688587	0.491083	NA
241 hsa-miR-130a-5p hsa-mir-130a	0	NA	NA	NA	NA	NA
247 hsa-miR-1321 hsa-mir-1321	0	NA	NA	NA	NA	NA
248 hsa-miR-1322 hsa-mir-1322	0.514792	0.900936	0.818004	1.10138	0.270729	NA
249 hsa-miR-1323 hsa-mir-1323	0	NA	NA	NA	NA	NA
250 hsa-miR-1324 hsa-mir-1324	0	NA	NA	NA	NA	NA
256 hsa-miR-134-5p hsa-mir-134	0.220296	-0.462721	0.671394	-0.689194	0.490701	NA
257 hsa-miR-134-3p hsa-mir-134	0	NA	NA	NA	NA	NA
258 hsa-miR-1343-5p hsa-mir-1343	0.612057	-0.44094	0.885063	-0.498202	0.618341	NA
261 hsa-miR-135a-3p hsa-mir-135a-1	0.257396	0.48449	0.666386	0.727041	0.467201	NA
265 hsa-miR-136-5p hsa-mir-136	0	NA	NA	NA	NA	NA
266 hsa-miR-136-3p hsa-mir-136	0.171464	0.444408	0.645392	0.688587	0.491083	NA
267 hsa-miR-137 hsa-mir-137	0.632917	1.27687	0.890209	1.43434	0.151474	NA
269 hsa-miR-138-1-3p hsa-mir-138-1	0.25168	-0.481359	0.680176	-0.707697	0.479133	NA
273 hsa-miR-139-3p hsa-mir-139	0.330445	-0.572065	0.721036	-0.793393	0.427549	NA
276 hsa-miR-141-5p hsa-mir-141	0	NA	NA	NA	NA	NA
278 hsa-miR-142-5p hsa-mir-142	0	NA	NA	NA	NA	NA
283 hsa-miR-144-3p hsa-mir-144	0.144994	0.427686	0.636057	0.672401	0.501328	NA
287 hsa-miR-1468-3p hsa-mir-1468	0	NA	NA	NA	NA	NA
288 hsa-miR-1469 hsa-mir-1469	0.110148	-0.345339	0.627977	-0.549923	0.582372	NA
290 hsa-miR-146a-3p hsa-mir-146a	0	NA	NA	NA	NA	NA
292 hsa-miR-146b-3p hsa-mir-146b	0	NA	NA	NA	NA	NA
293 hsa-miR-1470 hsa-mir-1470	0	NA	NA	NA	NA	NA
294 hsa-miR-1471 hsa-mir-1471	0	NA	NA	NA	NA	NA
295 hsa-miR-147a hsa-mir-147a	0	NA	NA	NA	NA	NA
303 hsa-miR-150-5p hsa-mir-150	0.171464	0.444408	0.645392	0.688587	0.491083	NA
304 hsa-miR-150-3p hsa-mir-150	0	NA	NA	NA	NA	NA
310 hsa-miR-153-3p hsa-mir-153-1	0.110148	-0.345339	0.627977	-0.549923	0.582372	NA
311 hsa-miR-153-3p hsa-mir-153-2	0.110148	-0.345339	0.627977	-0.549923	0.582372	NA
312 hsa-miR-153-5p hsa-mir-153-2	0	NA	NA	NA	NA	NA
313 hsa-miR-1537-5p hsa-mir-1537	0	NA	NA	NA	NA	NA
315 hsa-miR-1538 hsa-mir-1538	0	NA	NA	NA	NA	NA
316 hsa-miR-1539 hsa-mir-1539	0	NA	NA	NA	NA	NA
317 hsa-miR-154-5p hsa-mir-154	0	NA	NA	NA	NA	NA
318 hsa-miR-154-3p hsa-mir-154	0	NA	NA	NA	NA	NA
320 hsa-miR-155-3p hsa-mir-155	0	NA	NA	NA	NA	NA
321 hsa-miR-1587 hsa-mir-1587	0	NA	NA	NA	NA	NA
343 hsa-miR-181d-3p hsa-mir-181d	0	NA	NA	NA	NA	NA
345 hsa-miR-182-3p hsa-mir-182	0	NA	NA	NA	NA	NA
346 hsa-miR-1825 hsa-mir-1825	0	NA	NA	NA	NA	NA
347 hsa-miR-1827 hsa-mir-1827	0	NA	NA	NA	NA	NA
354 hsa-miR-186-3p hsa-mir-186	0.75144	1.45287	0.910686	1.59535	0.110633	NA
355 hsa-miR-187-5p hsa-mir-187	0.568138	0.125351	0.908492	0.137977	0.890259	NA
362 hsa-miR-18b-3p hsa-mir-18b	0.428057	-0.210862	0.81581	-0.25847	0.796044	NA
365 hsa-miR-1909-5p hsa-mir-1909	0.543922	0.442985	0.881455	0.502561	0.615273	NA
369 hsa-miR-190b hsa-mir-190b	0.371738	-0.0106925	0.778707	-0.0137311	0.989045	NA
372 hsa-miR-1910-5p hsa-mir-1910	0	NA	NA	NA	NA	NA
374 hsa-miR-1911-5p hsa-mir-1911	0	NA	NA	NA	NA	NA
375 hsa-miR-1911-3p hsa-mir-1911	0	NA	NA	NA	NA	NA
378 hsa-miR-1914-5p hsa-mir-1914	0.144994	0.427686	0.636057	0.672401	0.501328	NA
381 hsa-miR-1915-3p hsa-mir-1915	0.623418	-0.479012	0.915547	-0.523198	0.600836	NA
390 hsa-miR-194-3p hsa-mir-194-2	0.745318	1.49779	0.916983	1.63339	0.102387	NA
392 hsa-miR-195-3p hsa-mir-195	0	NA	NA	NA	NA	NA
393 hsa-miR-196a-5p hsa-mir-196a-1	0	NA	NA	NA	NA	NA
394 hsa-miR-196a-5p hsa-mir-196a-2	0	NA	NA	NA	NA	NA
395 hsa-miR-196a-3p hsa-mir-196a-2	0	NA	NA	NA	NA	NA
396 hsa-miR-196b-5p hsa-mir-196b	0	NA	NA	NA	NA	NA
397 hsa-miR-196b-3p hsa-mir-196b	0	NA	NA	NA	NA	NA
398 hsa-miR-197-5p hsa-mir-197	0.110148	-0.345339	0.627977	-0.549923	0.582372	NA
400 hsa-miR-1972 hsa-mir-1972-1	0	NA	NA	NA	NA	NA
401 hsa-miR-1972 hsa-mir-1972-2	0	NA	NA	NA	NA	NA
403 hsa-miR-1976 hsa-mir-1976	0	NA	NA	NA	NA	NA
404 hsa-miR-198 hsa-mir-198	0	NA	NA	NA	NA	NA
411 hsa-miR-19a-5p hsa-mir-19a	0.434982	0.812468	0.792605	1.02506	0.305335	NA
416 hsa-miR-19b-2-5p hsa-mir-19b-2	0.619224	-0.272349	0.903549	-0.301421	0.763093	NA
417 hsa-miR-200a-5p hsa-mir-200a	0	NA	NA	NA	NA	NA
418 hsa-miR-200a-3p hsa-mir-200a	0.794882	-0.139246	0.937156	-0.148584	0.881882	NA
419 hsa-miR-200b-5p hsa-mir-200b	0	NA	NA	NA	NA	NA
421 hsa-miR-200c-5p hsa-mir-200c	0	NA	NA	NA	NA	NA
423 hsa-miR-202-5p hsa-mir-202	0.342929	0.625829	0.729358	0.858055	0.390862	NA
424 hsa-miR-202-3p hsa-mir-202	0	NA	NA	NA	NA	NA
425 hsa-miR-203a-5p hsa-mir-203a	0	NA	NA	NA	NA	NA
427 hsa-miR-203b-5p hsa-mir-203b	0	NA	NA	NA	NA	NA
428 hsa-miR-203b-3p hsa-mir-203b	0	NA	NA	NA	NA	NA
430 hsa-miR-204-3p hsa-mir-204	0.68361	-1.21286	0.893024	-1.35815	0.174415	NA
432 hsa-miR-205-3p hsa-mir-205	0	NA	NA	NA	NA	NA
433 hsa-miR-2052 hsa-mir-2052	0	NA	NA	NA	NA	NA
434 hsa-miR-2053 hsa-mir-2053	0	NA	NA	NA	NA	NA
435 hsa-miR-2054 hsa-mir-2054	0	NA	NA	NA	NA	NA
449 hsa-miR-211-5p hsa-mir-211	0	NA	NA	NA	NA	NA
450 hsa-miR-211-3p hsa-mir-211	0	NA	NA	NA	NA	NA
452 hsa-miR-2113 hsa-mir-2113	0	NA	NA	NA	NA	NA
453 hsa-miR-2114-5p hsa-mir-2114	0.42886	0.85693	0.807356	1.0614	0.288507	NA
454 hsa-miR-2114-3p hsa-mir-2114	0	NA	NA	NA	NA	NA
455 hsa-miR-2115-5p hsa-mir-2115	0	NA	NA	NA	NA	NA
456 hsa-miR-2115-3p hsa-mir-2115	0	NA	NA	NA	NA	NA
457 hsa-miR-2116-5p hsa-mir-2116	0	NA	NA	NA	NA	NA
458 hsa-miR-2116-3p hsa-mir-2116	0.702182	-0.584815	0.91837	-0.636797	0.524257	NA
459 hsa-miR-2117 hsa-mir-2117	0	NA	NA	NA	NA	NA
460 hsa-miR-212-5p hsa-mir-212	0.692378	1.33651	0.89816	1.48806	0.136736	NA
465 hsa-miR-215-3p hsa-mir-215	0	NA	NA	NA	NA	NA
467 hsa-miR-216a-3p hsa-mir-216a	0.141532	-0.376442	0.638796	-0.589299	0.555661	NA
469 hsa-miR-216b-3p hsa-mir-216b	0	NA	NA	NA	NA	NA
470 hsa-miR-217 hsa-mir-217	0	NA	NA	NA	NA	NA
472 hsa-miR-218-1-3p hsa-mir-218-1	0.547384	1.09392	0.861023	1.27049	0.203909	NA
475 hsa-miR-219a-5p hsa-mir-219a-1	0.361828	-0.712476	0.777922	-0.915871	0.359735	NA
477 hsa-miR-219a-5p hsa-mir-219a-2	0.220296	-0.462721	0.671394	-0.689194	0.490701	NA
478 hsa-miR-219a-2-3p hsa-mir-219a-2	0	NA	NA	NA	NA	NA
480 hsa-miR-219b-3p hsa-mir-219b	0	NA	NA	NA	NA	NA
487 hsa-miR-223-5p hsa-mir-223	0	NA	NA	NA	NA	NA
491 hsa-miR-2276-5p hsa-mir-2276	0	NA	NA	NA	NA	NA
492 hsa-miR-2276-3p hsa-mir-2276	0	NA	NA	NA	NA	NA
493 hsa-miR-2277-5p hsa-mir-2277	0	NA	NA	NA	NA	NA
494 hsa-miR-2277-3p hsa-mir-2277	0	NA	NA	NA	NA	NA
499 hsa-miR-23a-5p hsa-mir-23a	0.461452	0.963251	0.833232	1.15604	0.247664	NA
508 hsa-miR-2467-5p hsa-mir-2467	0	NA	NA	NA	NA	NA
509 hsa-miR-2467-3p hsa-mir-2467	0.703633	-1.36307	0.912934	-1.49307	0.13542	NA
512 hsa-miR-2681-5p hsa-mir-2681	0	NA	NA	NA	NA	NA
513 hsa-miR-2681-3p hsa-mir-2681	0	NA	NA	NA	NA	NA
514 hsa-miR-2682-5p hsa-mir-2682	0.257396	0.48449	0.666386	0.727041	0.467201	NA
515 hsa-miR-2682-3p hsa-mir-2682	0	NA	NA	NA	NA	NA
519 hsa-miR-26a-2-3p hsa-mir-26a-2	0.602984	0.597789	0.901923	0.662794	0.507463	NA
528 hsa-miR-2861 hsa-mir-2861	0	NA	NA	NA	NA	NA
529 hsa-miR-2909 hsa-mir-2909	0	NA	NA	NA	NA	NA
532 hsa-miR-297 hsa-mir-297	0	NA	NA	NA	NA	NA
533 hsa-miR-298 hsa-mir-298	0	NA	NA	NA	NA	NA
534 hsa-miR-299-5p hsa-mir-299	0	NA	NA	NA	NA	NA
535 hsa-miR-299-3p hsa-mir-299	0	NA	NA	NA	NA	NA
544 hsa-miR-300 hsa-mir-300	0	NA	NA	NA	NA	NA
558 hsa-miR-302f hsa-mir-302f	0.312996	0.0560507	0.738012	0.0759482	0.93946	NA
560 hsa-miR-3064-3p hsa-mir-3064	0.579976	1.06902	0.853902	1.25193	0.210596	NA
563 hsa-miR-3074-5p hsa-mir-3074	0.573854	1.21559	0.88324	1.37628	0.168734	NA
564 hsa-miR-3074-3p hsa-mir-3074	0.568138	0.125351	0.908492	0.137977	0.890259	NA
579 hsa-miR-3115 hsa-mir-3115	0.316458	0.658346	0.742655	0.886477	0.375361	NA
580 hsa-miR-3116 hsa-mir-3116-1	0.171464	0.444408	0.645392	0.688587	0.491083	NA
581 hsa-miR-3116 hsa-mir-3116-2	0.171464	0.444408	0.645392	0.688587	0.491083	NA
582 hsa-miR-3117-5p hsa-mir-3117	0	NA	NA	NA	NA	NA
584 hsa-miR-3118 hsa-mir-3118-1	0	NA	NA	NA	NA	NA
585 hsa-miR-3118 hsa-mir-3118-2	0	NA	NA	NA	NA	NA
586 hsa-miR-3118 hsa-mir-3118-3	0	NA	NA	NA	NA	NA
587 hsa-miR-3118 hsa-mir-3118-4	0	NA	NA	NA	NA	NA
588 hsa-miR-3119 hsa-mir-3119-1	0	NA	NA	NA	NA	NA
589 hsa-miR-3119 hsa-mir-3119-2	0	NA	NA	NA	NA	NA
590 hsa-miR-3120-5p hsa-mir-3120	0.141532	-0.376442	0.638796	-0.589299	0.555661	NA
591 hsa-miR-3120-3p hsa-mir-3120	0.110148	-0.345339	0.627977	-0.549923	0.582372	NA
592 hsa-miR-3121-5p hsa-mir-3121	0	NA	NA	NA	NA	NA
593 hsa-miR-3121-3p hsa-mir-3121	0	NA	NA	NA	NA	NA
594 hsa-miR-3122 hsa-mir-3122	0	NA	NA	NA	NA	NA
595 hsa-miR-3123 hsa-mir-3123	0	NA	NA	NA	NA	NA
597 hsa-miR-3124-3p hsa-mir-3124	0	NA	NA	NA	NA	NA
598 hsa-miR-3125 hsa-mir-3125	0	NA	NA	NA	NA	NA
601 hsa-miR-3127-5p hsa-mir-3127	0.400547	-0.667599	0.761187	-0.87705	0.380459	NA
603 hsa-miR-3128 hsa-mir-3128	0	NA	NA	NA	NA	NA
607 hsa-miR-3130-3p hsa-mir-3130-1	0	NA	NA	NA	NA	NA
609 hsa-miR-3130-3p hsa-mir-3130-2	0	NA	NA	NA	NA	NA
610 hsa-miR-3131 hsa-mir-3131	0	NA	NA	NA	NA	NA
611 hsa-miR-3132 hsa-mir-3132	0.60082	-0.973657	0.848333	-1.14773	0.25108	NA
612 hsa-miR-3133 hsa-mir-3133	0	NA	NA	NA	NA	NA
613 hsa-miR-3134 hsa-mir-3134	0	NA	NA	NA	NA	NA
614 hsa-miR-3135a hsa-mir-3135a	0.200273	-0.420237	0.652851	-0.643695	0.519773	NA
616 hsa-miR-3136-5p hsa-mir-3136	0	NA	NA	NA	NA	NA
617 hsa-miR-3136-3p hsa-mir-3136	0	NA	NA	NA	NA	NA
618 hsa-miR-3137 hsa-mir-3137	0	NA	NA	NA	NA	NA
621 hsa-miR-3140-5p hsa-mir-3140	0	NA	NA	NA	NA	NA
622 hsa-miR-3140-3p hsa-mir-3140	0	NA	NA	NA	NA	NA
623 hsa-miR-3141 hsa-mir-3141	0	NA	NA	NA	NA	NA
624 hsa-miR-3142 hsa-mir-3142	0.257396	0.48449	0.666386	0.727041	0.467201	NA
625 hsa-miR-3142 hsa-mir-3142	0.257396	0.48449	0.666386	0.727041	0.467201	NA
626 hsa-miR-3143 hsa-mir-3143	0	NA	NA	NA	NA	NA
627 hsa-miR-3144-5p hsa-mir-3144	0.257396	0.48449	0.666386	0.727041	0.467201	NA
628 hsa-miR-3144-3p hsa-mir-3144	0	NA	NA	NA	NA	NA
629 hsa-miR-3145-5p hsa-mir-3145	0	NA	NA	NA	NA	NA
630 hsa-miR-3145-3p hsa-mir-3145	0.257396	0.48449	0.666386	0.727041	0.467201	NA
631 hsa-miR-3146 hsa-mir-3146	0.461452	0.963251	0.833232	1.15604	0.247664	NA
632 hsa-miR-3147 hsa-mir-3147	0	NA	NA	NA	NA	NA
633 hsa-miR-3148 hsa-mir-3148	0	NA	NA	NA	NA	NA
634 hsa-miR-3149 hsa-mir-3149	0.582125	-1.10406	0.874539	-1.26244	0.206789	NA
635 hsa-miR-3150a-5p hsa-mir-3150a	0	NA	NA	NA	NA	NA
636 hsa-miR-3150a-3p hsa-mir-3150a	0	NA	NA	NA	NA	NA
637 hsa-miR-3150b-5p hsa-mir-3150b	0.144994	0.427686	0.636057	0.672401	0.501328	NA
638 hsa-miR-3150b-3p hsa-mir-3150b	0	NA	NA	NA	NA	NA
639 hsa-miR-3151-5p hsa-mir-3151	0	NA	NA	NA	NA	NA
640 hsa-miR-3151-3p hsa-mir-3151	0	NA	NA	NA	NA	NA
641 hsa-miR-3152-5p hsa-mir-3152	0	NA	NA	NA	NA	NA
642 hsa-miR-3152-3p hsa-mir-3152	0	NA	NA	NA	NA	NA
643 hsa-miR-3153 hsa-mir-3153	0	NA	NA	NA	NA	NA
644 hsa-miR-3154 hsa-mir-3154	0	NA	NA	NA	NA	NA
645 hsa-miR-3155a hsa-mir-3155a	0.257396	0.48449	0.666386	0.727041	0.467201	NA
646 hsa-miR-3155b hsa-mir-3155b	0	NA	NA	NA	NA	NA
647 hsa-miR-3156-5p hsa-mir-3156-1	0.483337	-0.907452	0.835257	-1.08644	0.277287	NA
648 hsa-miR-3156-3p hsa-mir-3156-1	0	NA	NA	NA	NA	NA
649 hsa-miR-3156-5p hsa-mir-3156-2	0.483337	-0.907452	0.835257	-1.08644	0.277287	NA
650 hsa-miR-3156-3p hsa-mir-3156-2	0	NA	NA	NA	NA	NA
651 hsa-miR-3156-5p hsa-mir-3156-3	0.483337	-0.907452	0.835257	-1.08644	0.277287	NA
652 hsa-miR-3157-5p hsa-mir-3157	0	NA	NA	NA	NA	NA
653 hsa-miR-3157-3p hsa-mir-3157	0	NA	NA	NA	NA	NA
654 hsa-miR-3158-5p hsa-mir-3158-1	0.579976	1.06902	0.853902	1.25193	0.210596	NA
656 hsa-miR-3158-5p hsa-mir-3158-2	0.579976	1.06902	0.853902	1.25193	0.210596	NA
658 hsa-miR-3159 hsa-mir-3159	0	NA	NA	NA	NA	NA
659 hsa-miR-3160-5p hsa-mir-3160-1	0.620843	-1.13454	0.881046	-1.28771	0.197846	NA
660 hsa-miR-3160-3p hsa-mir-3160-1	0	NA	NA	NA	NA	NA
661 hsa-miR-3160-5p hsa-mir-3160-2	0	NA	NA	NA	NA	NA
662 hsa-miR-3160-3p hsa-mir-3160-2	0	NA	NA	NA	NA	NA
663 hsa-miR-3161 hsa-mir-3161	0.110148	-0.345339	0.627977	-0.549923	0.582372	NA
664 hsa-miR-3162-5p hsa-mir-3162	0	NA	NA	NA	NA	NA
665 hsa-miR-3162-3p hsa-mir-3162	0	NA	NA	NA	NA	NA
666 hsa-miR-3163 hsa-mir-3163	0	NA	NA	NA	NA	NA
667 hsa-miR-3164 hsa-mir-3164	0.735017	-1.38574	0.914967	-1.51453	0.129893	NA
668 hsa-miR-3165 hsa-mir-3165	0.144994	0.427686	0.636057	0.672401	0.501328	NA
669 hsa-miR-3166 hsa-mir-3166	0	NA	NA	NA	NA	NA
670 hsa-miR-3167 hsa-mir-3167	0	NA	NA	NA	NA	NA
671 hsa-miR-3168 hsa-mir-3168	0	NA	NA	NA	NA	NA
672 hsa-miR-3169 hsa-mir-3169	0	NA	NA	NA	NA	NA
673 hsa-miR-3170 hsa-mir-3170	0.144994	0.427686	0.636057	0.672401	0.501328	NA
674 hsa-miR-3171 hsa-mir-3171	0	NA	NA	NA	NA	NA
675 hsa-miR-3173-5p hsa-mir-3173	0.42886	0.85693	0.807356	1.0614	0.288507	NA
676 hsa-miR-3173-3p hsa-mir-3173	0.25168	-0.481359	0.680176	-0.707697	0.479133	NA
680 hsa-miR-3177-5p hsa-mir-3177	0	NA	NA	NA	NA	NA
682 hsa-miR-3178 hsa-mir-3178	0	NA	NA	NA	NA	NA
683 hsa-miR-3179 hsa-mir-3179-1	0.171464	0.444408	0.645392	0.688587	0.491083	NA
684 hsa-miR-3179 hsa-mir-3179-2	0.171464	0.444408	0.645392	0.688587	0.491083	NA
685 hsa-miR-3179 hsa-mir-3179-3	0.171464	0.444408	0.645392	0.688587	0.491083	NA
686 hsa-miR-3179 hsa-mir-3179-4	0.171464	0.444408	0.645392	0.688587	0.491083	NA
687 hsa-miR-3180-5p hsa-mir-3180-1	0.367544	0.199817	0.774819	0.257888	0.796493	NA
690 hsa-miR-3180-5p hsa-mir-3180-2	0.367544	0.199817	0.774819	0.257888	0.796493	NA
693 hsa-miR-3180-5p hsa-mir-3180-3	0.367544	0.199817	0.774819	0.257888	0.796493	NA
700 hsa-miR-3181 hsa-mir-3181	0	NA	NA	NA	NA	NA
702 hsa-miR-3183 hsa-mir-3183	0	NA	NA	NA	NA	NA
703 hsa-miR-3184-5p hsa-mir-3184	0	NA	NA	NA	NA	NA
704 hsa-miR-3184-3p hsa-mir-3184	0	NA	NA	NA	NA	NA
705 hsa-miR-3185 hsa-mir-3185	0	NA	NA	NA	NA	NA
706 hsa-miR-3186-5p hsa-mir-3186	0.141532	-0.376442	0.638796	-0.589299	0.555661	NA
707 hsa-miR-3186-3p hsa-mir-3186	0	NA	NA	NA	NA	NA
708 hsa-miR-3187-5p hsa-mir-3187	0	NA	NA	NA	NA	NA
709 hsa-miR-3187-3p hsa-mir-3187	0	NA	NA	NA	NA	NA
711 hsa-miR-3189-5p hsa-mir-3189	0	NA	NA	NA	NA	NA
712 hsa-miR-3189-3p hsa-mir-3189	0	NA	NA	NA	NA	NA
713 hsa-miR-3190-5p hsa-mir-3190	0	NA	NA	NA	NA	NA
714 hsa-miR-3190-3p hsa-mir-3190	0.67225	-1.31348	0.907191	-1.44785	0.147658	NA
715 hsa-miR-3191-5p hsa-mir-3191	0	NA	NA	NA	NA	NA
716 hsa-miR-3191-3p hsa-mir-3191	0.220296	-0.462721	0.671394	-0.689194	0.490701	NA
717 hsa-miR-3192-5p hsa-mir-3192	0	NA	NA	NA	NA	NA
718 hsa-miR-3192-3p hsa-mir-3192	0	NA	NA	NA	NA	NA
719 hsa-miR-3193 hsa-mir-3193	0	NA	NA	NA	NA	NA
722 hsa-miR-3195 hsa-mir-3195	0.141532	-0.376442	0.638796	-0.589299	0.555661	NA
723 hsa-miR-3196 hsa-mir-3196	0.310422	-0.590444	0.732464	-0.806106	0.420182	NA
724 hsa-miR-3197 hsa-mir-3197	0	NA	NA	NA	NA	NA
725 hsa-miR-3198 hsa-mir-3198-1	0.257396	0.48449	0.666386	0.727041	0.467201	NA
726 hsa-miR-3198 hsa-mir-3198-2	0.257396	0.48449	0.666386	0.727041	0.467201	NA
733 hsa-miR-3201 hsa-mir-3201	0	NA	NA	NA	NA	NA
734 hsa-miR-3202 hsa-mir-3202-1	0	NA	NA	NA	NA	NA
735 hsa-miR-3202 hsa-mir-3202-2	0	NA	NA	NA	NA	NA
744 hsa-miR-323a-5p hsa-mir-323a	0	NA	NA	NA	NA	NA
745 hsa-miR-323a-3p hsa-mir-323a	0.171464	0.444408	0.645392	0.688587	0.491083	NA
746 hsa-miR-323b-5p hsa-mir-323b	0	NA	NA	NA	NA	NA
747 hsa-miR-323b-3p hsa-mir-323b	0.141532	-0.376442	0.638796	-0.589299	0.555661	NA
750 hsa-miR-325 hsa-mir-325	0	NA	NA	NA	NA	NA
752 hsa-miR-328-5p hsa-mir-328	0	NA	NA	NA	NA	NA
754 hsa-miR-329-5p hsa-mir-329-1	0	NA	NA	NA	NA	NA
755 hsa-miR-329-3p hsa-mir-329-1	0	NA	NA	NA	NA	NA
756 hsa-miR-329-5p hsa-mir-329-2	0	NA	NA	NA	NA	NA
757 hsa-miR-329-3p hsa-mir-329-2	0	NA	NA	NA	NA	NA
764 hsa-miR-337-5p hsa-mir-337	0	NA	NA	NA	NA	NA
765 hsa-miR-337-3p hsa-mir-337	0	NA	NA	NA	NA	NA
773 hsa-miR-33b-3p hsa-mir-33b	0.423144	-0.153126	0.840284	-0.182232	0.855401	NA
779 hsa-miR-345-3p hsa-mir-345	0	NA	NA	NA	NA	NA
787 hsa-miR-3529-5p hsa-mir-3529	0	NA	NA	NA	NA	NA
788 hsa-miR-3529-3p hsa-mir-3529	0	NA	NA	NA	NA	NA
793 hsa-miR-3606-5p hsa-mir-3606	0	NA	NA	NA	NA	NA
794 hsa-miR-3606-3p hsa-mir-3606	0	NA	NA	NA	NA	NA
797 hsa-miR-3609 hsa-mir-3609	0.144994	0.427686	0.636057	0.672401	0.501328	NA
800 hsa-miR-3610 hsa-mir-3610	0	NA	NA	NA	NA	NA
801 hsa-miR-3611 hsa-mir-3611	0	NA	NA	NA	NA	NA
802 hsa-miR-3612 hsa-mir-3612	0	NA	NA	NA	NA	NA
805 hsa-miR-3614-5p hsa-mir-3614	0	NA	NA	NA	NA	NA
806 hsa-miR-3614-3p hsa-mir-3614	0	NA	NA	NA	NA	NA
808 hsa-miR-3616-5p hsa-mir-3616	0	NA	NA	NA	NA	NA
809 hsa-miR-3616-3p hsa-mir-3616	0	NA	NA	NA	NA	NA
810 hsa-miR-3617-5p hsa-mir-3617	0	NA	NA	NA	NA	NA
811 hsa-miR-3617-3p hsa-mir-3617	0.514792	0.900936	0.818004	1.10138	0.270729	NA
812 hsa-miR-3618 hsa-mir-3618	0	NA	NA	NA	NA	NA
814 hsa-miR-3619-3p hsa-mir-3619	0	NA	NA	NA	NA	NA
817 hsa-miR-3620-5p hsa-mir-3620	0	NA	NA	NA	NA	NA
819 hsa-miR-3621 hsa-mir-3621	0	NA	NA	NA	NA	NA
820 hsa-miR-3622a-5p hsa-mir-3622a	0.342929	0.625829	0.729358	0.858055	0.390862	NA
821 hsa-miR-3622a-3p hsa-mir-3622a	0	NA	NA	NA	NA	NA
822 hsa-miR-3622b-5p hsa-mir-3622b	0	NA	NA	NA	NA	NA
823 hsa-miR-3622b-3p hsa-mir-3622b	0	NA	NA	NA	NA	NA
824 hsa-miR-363-5p hsa-mir-363	0.718848	1.46695	0.914065	1.60487	0.108523	NA
826 hsa-miR-3646 hsa-mir-3646	0	NA	NA	NA	NA	NA
827 hsa-miR-3648 hsa-mir-3648-1	0	NA	NA	NA	NA	NA
828 hsa-miR-3648 hsa-mir-3648-2	0	NA	NA	NA	NA	NA
829 hsa-miR-3649 hsa-mir-3649	0	NA	NA	NA	NA	NA
830 hsa-miR-3650 hsa-mir-3650	0	NA	NA	NA	NA	NA
832 hsa-miR-3652 hsa-mir-3652	0	NA	NA	NA	NA	NA
833 hsa-miR-3653-5p hsa-mir-3653	0.110148	-0.345339	0.627977	-0.549923	0.582372	NA
834 hsa-miR-3653-3p hsa-mir-3653	0	NA	NA	NA	NA	NA
835 hsa-miR-3654 hsa-mir-3654	0	NA	NA	NA	NA	NA
836 hsa-miR-3655 hsa-mir-3655	0	NA	NA	NA	NA	NA
837 hsa-miR-3656 hsa-mir-3656	0.110148	-0.345339	0.627977	-0.549923	0.582372	NA
838 hsa-miR-3657 hsa-mir-3657	0	NA	NA	NA	NA	NA
839 hsa-miR-3658 hsa-mir-3658	0	NA	NA	NA	NA	NA
840 hsa-miR-3659 hsa-mir-3659	0.341805	-0.646516	0.755301	-0.855971	0.392014	NA
841 hsa-miR-365a-5p hsa-mir-365a	0.220296	-0.462721	0.671394	-0.689194	0.490701	NA
843 hsa-miR-365b-5p hsa-mir-365b	0.398928	0.15429	0.793787	0.194372	0.845884	NA
845 hsa-miR-3660 hsa-mir-3660	0	NA	NA	NA	NA	NA
848 hsa-miR-3663-5p hsa-mir-3663	0	NA	NA	NA	NA	NA
849 hsa-miR-3663-3p hsa-mir-3663	0	NA	NA	NA	NA	NA
850 hsa-miR-3664-5p hsa-mir-3664	0	NA	NA	NA	NA	NA
851 hsa-miR-3664-3p hsa-mir-3664	0	NA	NA	NA	NA	NA
852 hsa-miR-3665 hsa-mir-3665	0	NA	NA	NA	NA	NA
853 hsa-miR-3666 hsa-mir-3666	0	NA	NA	NA	NA	NA
854 hsa-miR-3667-5p hsa-mir-3667	0	NA	NA	NA	NA	NA
855 hsa-miR-3667-3p hsa-mir-3667	0	NA	NA	NA	NA	NA
856 hsa-miR-3668 hsa-mir-3668	0	NA	NA	NA	NA	NA
857 hsa-miR-367-5p hsa-mir-367	0	NA	NA	NA	NA	NA
859 hsa-miR-3670 hsa-mir-3670-1	0	NA	NA	NA	NA	NA
860 hsa-miR-3670 hsa-mir-3670-2	0	NA	NA	NA	NA	NA
861 hsa-miR-3670 hsa-mir-3670-3	0	NA	NA	NA	NA	NA
862 hsa-miR-3670 hsa-mir-3670-4	0	NA	NA	NA	NA	NA
863 hsa-miR-3671 hsa-mir-3671	0	NA	NA	NA	NA	NA
865 hsa-miR-3674 hsa-mir-3674	0	NA	NA	NA	NA	NA
866 hsa-miR-3675-5p hsa-mir-3675	0	NA	NA	NA	NA	NA
867 hsa-miR-3675-3p hsa-mir-3675	0	NA	NA	NA	NA	NA
868 hsa-miR-3677-5p hsa-mir-3677	0.283064	-0.490723	0.683693	-0.717753	0.47291	NA
869 hsa-miR-3677-3p hsa-mir-3677	0.514393	0.943191	0.82725	1.14015	0.254223	NA
870 hsa-miR-3678-5p hsa-mir-3678	0	NA	NA	NA	NA	NA
871 hsa-miR-3678-3p hsa-mir-3678	0	NA	NA	NA	NA	NA
874 hsa-miR-3680-5p hsa-mir-3680-1	0.141532	-0.376442	0.638796	-0.589299	0.555661	NA
875 hsa-miR-3680-3p hsa-mir-3680-1	0	NA	NA	NA	NA	NA
876 hsa-miR-3680-5p hsa-mir-3680-2	0.141532	-0.376442	0.638796	-0.589299	0.555661	NA
877 hsa-miR-3680-3p hsa-mir-3680-2	0	NA	NA	NA	NA	NA
878 hsa-miR-3681-5p hsa-mir-3681	0	NA	NA	NA	NA	NA
879 hsa-miR-3681-3p hsa-mir-3681	0	NA	NA	NA	NA	NA
880 hsa-miR-3682-5p hsa-mir-3682	0	NA	NA	NA	NA	NA
881 hsa-miR-3682-3p hsa-mir-3682	0	NA	NA	NA	NA	NA
882 hsa-miR-3683 hsa-mir-3683	0	NA	NA	NA	NA	NA
883 hsa-miR-3684 hsa-mir-3684	0.171464	0.444408	0.645392	0.688587	0.491083	NA
884 hsa-miR-3685 hsa-mir-3685	0.171464	0.444408	0.645392	0.688587	0.491083	NA
885 hsa-miR-3686 hsa-mir-3686	0	NA	NA	NA	NA	NA
886 hsa-miR-3687 hsa-mir-3687-1	0.743065	0.909659	0.926296	0.982039	0.326081	NA
887 hsa-miR-3687 hsa-mir-3687-2	0.743065	0.909659	0.926296	0.982039	0.326081	NA
888 hsa-miR-3688-5p hsa-mir-3688-1	0	NA	NA	NA	NA	NA
889 hsa-miR-3688-3p hsa-mir-3688-1	0	NA	NA	NA	NA	NA
890 hsa-miR-3688-5p hsa-mir-3688-2	0	NA	NA	NA	NA	NA
891 hsa-miR-3688-3p hsa-mir-3688-2	0	NA	NA	NA	NA	NA
892 hsa-miR-3689a-5p hsa-mir-3689a	0	NA	NA	NA	NA	NA
893 hsa-miR-3689a-3p hsa-mir-3689a	0	NA	NA	NA	NA	NA
894 hsa-miR-3689b-5p hsa-mir-3689b	0	NA	NA	NA	NA	NA
895 hsa-miR-3689b-3p hsa-mir-3689b	0	NA	NA	NA	NA	NA
896 hsa-miR-3689c hsa-mir-3689c	0	NA	NA	NA	NA	NA
897 hsa-miR-3689d hsa-mir-3689d-1	0	NA	NA	NA	NA	NA
898 hsa-miR-3689d hsa-mir-3689d-2	0	NA	NA	NA	NA	NA
899 hsa-miR-3689e hsa-mir-3689e	0	NA	NA	NA	NA	NA
900 hsa-miR-3689f hsa-mir-3689f	0	NA	NA	NA	NA	NA
901 hsa-miR-369-5p hsa-mir-369	0.707659	-1.1565	0.880948	-1.31279	0.189253	NA
902 hsa-miR-369-3p hsa-mir-369	0	NA	NA	NA	NA	NA
903 hsa-miR-3690 hsa-mir-3690-1	0.141532	-0.376442	0.638796	-0.589299	0.555661	NA
904 hsa-miR-3690 hsa-mir-3690-2	0.141532	-0.376442	0.638796	-0.589299	0.555661	NA
906 hsa-miR-3691-3p hsa-mir-3691	0	NA	NA	NA	NA	NA
907 hsa-miR-3692-5p hsa-mir-3692	0	NA	NA	NA	NA	NA
908 hsa-miR-3692-3p hsa-mir-3692	0	NA	NA	NA	NA	NA
909 hsa-miR-370-5p hsa-mir-370	0	NA	NA	NA	NA	NA
910 hsa-miR-370-3p hsa-mir-370	0	NA	NA	NA	NA	NA
911 hsa-miR-3713 hsa-mir-3713	0	NA	NA	NA	NA	NA
912 hsa-miR-3714 hsa-mir-3714	0	NA	NA	NA	NA	NA
913 hsa-miR-371a-5p hsa-mir-371a	0	NA	NA	NA	NA	NA
914 hsa-miR-371a-3p hsa-mir-371a	0.171464	0.444408	0.645392	0.688587	0.491083	NA
915 hsa-miR-371b-5p hsa-mir-371b	0	NA	NA	NA	NA	NA
916 hsa-miR-371b-3p hsa-mir-371b	0.341805	-0.646516	0.755301	-0.855971	0.392014	NA
917 hsa-miR-372-5p hsa-mir-372	0	NA	NA	NA	NA	NA
918 hsa-miR-372-3p hsa-mir-372	0	NA	NA	NA	NA	NA
919 hsa-miR-373-5p hsa-mir-373	0	NA	NA	NA	NA	NA
920 hsa-miR-373-3p hsa-mir-373	0	NA	NA	NA	NA	NA
922 hsa-miR-374a-3p hsa-mir-374a	0.602984	0.597789	0.901923	0.662794	0.507463	NA
926 hsa-miR-374c-3p hsa-mir-374c	0.171464	0.444408	0.645392	0.688587	0.491083	NA
928 hsa-miR-376a-5p hsa-mir-376a-1	0	NA	NA	NA	NA	NA
929 hsa-miR-376a-3p hsa-mir-376a-1	0.703633	-1.36307	0.912934	-1.49307	0.13542	NA
930 hsa-miR-376a-3p hsa-mir-376a-2	0.703633	-1.36307	0.912934	-1.49307	0.13542	NA
931 hsa-miR-376a-2-5p hsa-mir-376a-2	0	NA	NA	NA	NA	NA
932 hsa-miR-376b-5p hsa-mir-376b	0	NA	NA	NA	NA	NA
933 hsa-miR-376b-3p hsa-mir-376b	0	NA	NA	NA	NA	NA
934 hsa-miR-376c-5p hsa-mir-376c	0	NA	NA	NA	NA	NA
936 hsa-miR-377-5p hsa-mir-377	0	NA	NA	NA	NA	NA
937 hsa-miR-377-3p hsa-mir-377	0	NA	NA	NA	NA	NA
951 hsa-miR-379-3p hsa-mir-379	0	NA	NA	NA	NA	NA
952 hsa-miR-380-5p hsa-mir-380	0	NA	NA	NA	NA	NA
953 hsa-miR-380-3p hsa-mir-380	0	NA	NA	NA	NA	NA
954 hsa-miR-381-5p hsa-mir-381	0.602663	0.377257	0.895449	0.421305	0.673533	NA
956 hsa-miR-382-5p hsa-mir-382	0.200273	-0.420237	0.652851	-0.643695	0.519773	NA
957 hsa-miR-382-3p hsa-mir-382	0	NA	NA	NA	NA	NA
959 hsa-miR-383-3p hsa-mir-383	0	NA	NA	NA	NA	NA
960 hsa-miR-384 hsa-mir-384	0	NA	NA	NA	NA	NA
962 hsa-miR-3908 hsa-mir-3908	0	NA	NA	NA	NA	NA
966 hsa-miR-3911 hsa-mir-3911	0.734689	0.415988	0.911679	0.456288	0.648183	NA
970 hsa-miR-3913-3p hsa-mir-3913-1	0.42886	0.85693	0.807356	1.0614	0.288507	NA
972 hsa-miR-3913-3p hsa-mir-3913-2	0.42886	0.85693	0.807356	1.0614	0.288507	NA
973 hsa-miR-3914 hsa-mir-3914-1	0	NA	NA	NA	NA	NA
974 hsa-miR-3914 hsa-mir-3914-2	0	NA	NA	NA	NA	NA
975 hsa-miR-3915 hsa-mir-3915	0.342929	0.625829	0.729358	0.858055	0.390862	NA
976 hsa-miR-3916 hsa-mir-3916	0	NA	NA	NA	NA	NA
977 hsa-miR-3917 hsa-mir-3917	0.547384	1.09392	0.861023	1.27049	0.203909	NA
978 hsa-miR-3918 hsa-mir-3918	0.514393	0.943191	0.82725	1.14015	0.254223	NA
979 hsa-miR-3919 hsa-mir-3919	0	NA	NA	NA	NA	NA
980 hsa-miR-3920 hsa-mir-3920	0	NA	NA	NA	NA	NA
981 hsa-miR-3921 hsa-mir-3921	0	NA	NA	NA	NA	NA
982 hsa-miR-3922-5p hsa-mir-3922	0	NA	NA	NA	NA	NA
983 hsa-miR-3922-3p hsa-mir-3922	0	NA	NA	NA	NA	NA
984 hsa-miR-3923 hsa-mir-3923	0	NA	NA	NA	NA	NA
985 hsa-miR-3924 hsa-mir-3924	0	NA	NA	NA	NA	NA
986 hsa-miR-3925-5p hsa-mir-3925	0	NA	NA	NA	NA	NA
987 hsa-miR-3925-3p hsa-mir-3925	0	NA	NA	NA	NA	NA
988 hsa-miR-3926 hsa-mir-3926-1	0.144994	0.427686	0.636057	0.672401	0.501328	NA
989 hsa-miR-3926 hsa-mir-3926-2	0.144994	0.427686	0.636057	0.672401	0.501328	NA
990 hsa-miR-3927-5p hsa-mir-3927	0	NA	NA	NA	NA	NA
991 hsa-miR-3927-3p hsa-mir-3927	0	NA	NA	NA	NA	NA
992 hsa-miR-3928-5p hsa-mir-3928	0	NA	NA	NA	NA	NA
993 hsa-miR-3928-3p hsa-mir-3928	0.660889	-1.11617	0.873797	-1.27737	0.20147	NA
994 hsa-miR-3929 hsa-mir-3929	0.171464	0.444408	0.645392	0.688587	0.491083	NA
995 hsa-miR-3934-5p hsa-mir-3934	0	NA	NA	NA	NA	NA
996 hsa-miR-3934-3p hsa-mir-3934	0.171464	0.444408	0.645392	0.688587	0.491083	NA
997 hsa-miR-3935 hsa-mir-3935	0	NA	NA	NA	NA	NA
998 hsa-miR-3936 hsa-mir-3936	0.144994	0.427686	0.636057	0.672401	0.501328	NA
999 hsa-miR-3937 hsa-mir-3937	0	NA	NA	NA	NA	NA
1001 hsa-miR-3939 hsa-mir-3939	0.220296	-0.462721	0.671394	-0.689194	0.490701	NA
1002 hsa-miR-3940-5p hsa-mir-3940	0	NA	NA	NA	NA	NA
1004 hsa-miR-3941 hsa-mir-3941	0.61697	-0.556823	0.90538	-0.615015	0.538545	NA
1005 hsa-miR-3942-5p hsa-mir-3942	0	NA	NA	NA	NA	NA
1006 hsa-miR-3942-3p hsa-mir-3942	0	NA	NA	NA	NA	NA
1007 hsa-miR-3943 hsa-mir-3943	0	NA	NA	NA	NA	NA
1008 hsa-miR-3944-5p hsa-mir-3944	0.310422	-0.590444	0.732464	-0.806106	0.420182	NA
1009 hsa-miR-3944-3p hsa-mir-3944	0	NA	NA	NA	NA	NA
1010 hsa-miR-3945 hsa-mir-3945	0	NA	NA	NA	NA	NA
1012 hsa-miR-3972 hsa-mir-3972	0	NA	NA	NA	NA	NA
1013 hsa-miR-3973 hsa-mir-3973	0	NA	NA	NA	NA	NA
1014 hsa-miR-3974 hsa-mir-3974	0	NA	NA	NA	NA	NA
1015 hsa-miR-3975 hsa-mir-3975	0	NA	NA	NA	NA	NA
1016 hsa-miR-3976 hsa-mir-3976	0.144994	0.427686	0.636057	0.672401	0.501328	NA
1017 hsa-miR-3977 hsa-mir-3977	0	NA	NA	NA	NA	NA
1018 hsa-miR-3978 hsa-mir-3978	0	NA	NA	NA	NA	NA
1020 hsa-miR-409-3p hsa-mir-409	0	NA	NA	NA	NA	NA
1021 hsa-miR-410-5p hsa-mir-410	0.200273	-0.420237	0.652851	-0.643695	0.519773	NA
1022 hsa-miR-410-3p hsa-mir-410	0	NA	NA	NA	NA	NA
1023 hsa-miR-411-5p hsa-mir-411	0.547384	1.09392	0.861023	1.27049	0.203909	NA
1024 hsa-miR-411-3p hsa-mir-411	0	NA	NA	NA	NA	NA
1025 hsa-miR-412-5p hsa-mir-412	0	NA	NA	NA	NA	NA
1026 hsa-miR-412-3p hsa-mir-412	0	NA	NA	NA	NA	NA
1035 hsa-miR-4251 hsa-mir-4251	0	NA	NA	NA	NA	NA
1036 hsa-miR-4252 hsa-mir-4252	0	NA	NA	NA	NA	NA
1037 hsa-miR-4253 hsa-mir-4253	0	NA	NA	NA	NA	NA
1039 hsa-miR-4255 hsa-mir-4255	0	NA	NA	NA	NA	NA
1040 hsa-miR-4256 hsa-mir-4256	0	NA	NA	NA	NA	NA
1041 hsa-miR-4257 hsa-mir-4257	0	NA	NA	NA	NA	NA
1042 hsa-miR-4258 hsa-mir-4258	0	NA	NA	NA	NA	NA
1043 hsa-miR-4259 hsa-mir-4259	0	NA	NA	NA	NA	NA
1044 hsa-miR-4260 hsa-mir-4260	0	NA	NA	NA	NA	NA
1045 hsa-miR-4261 hsa-mir-4261	0	NA	NA	NA	NA	NA
1046 hsa-miR-4262 hsa-mir-4262	0	NA	NA	NA	NA	NA
1047 hsa-miR-4263 hsa-mir-4263	0	NA	NA	NA	NA	NA
1048 hsa-miR-4264 hsa-mir-4264	0	NA	NA	NA	NA	NA
1049 hsa-miR-4265 hsa-mir-4265	0	NA	NA	NA	NA	NA
1050 hsa-miR-4266 hsa-mir-4266	0	NA	NA	NA	NA	NA
1051 hsa-miR-4267 hsa-mir-4267	0	NA	NA	NA	NA	NA
1052 hsa-miR-4268 hsa-mir-4268	0	NA	NA	NA	NA	NA
1053 hsa-miR-4269 hsa-mir-4269	0	NA	NA	NA	NA	NA
1054 hsa-miR-4270 hsa-mir-4270	0	NA	NA	NA	NA	NA
1055 hsa-miR-4271 hsa-mir-4271	0	NA	NA	NA	NA	NA
1056 hsa-miR-4272 hsa-mir-4272	0	NA	NA	NA	NA	NA
1057 hsa-miR-4273 hsa-mir-4273	0	NA	NA	NA	NA	NA
1058 hsa-miR-4274 hsa-mir-4274	0	NA	NA	NA	NA	NA
1059 hsa-miR-4275 hsa-mir-4275	0	NA	NA	NA	NA	NA
1060 hsa-miR-4276 hsa-mir-4276	0	NA	NA	NA	NA	NA
1061 hsa-miR-4277 hsa-mir-4277	0	NA	NA	NA	NA	NA
1062 hsa-miR-4278 hsa-mir-4278	0	NA	NA	NA	NA	NA
1063 hsa-miR-4279 hsa-mir-4279	0	NA	NA	NA	NA	NA
1064 hsa-miR-4280 hsa-mir-4280	0	NA	NA	NA	NA	NA
1065 hsa-miR-4281 hsa-mir-4281	0	NA	NA	NA	NA	NA
1066 hsa-miR-4282 hsa-mir-4282	0	NA	NA	NA	NA	NA
1067 hsa-miR-4283 hsa-mir-4283-1	0	NA	NA	NA	NA	NA
1068 hsa-miR-4283 hsa-mir-4283-2	0	NA	NA	NA	NA	NA
1070 hsa-miR-4285 hsa-mir-4285	0	NA	NA	NA	NA	NA
1072 hsa-miR-4287 hsa-mir-4287	0	NA	NA	NA	NA	NA
1073 hsa-miR-4288 hsa-mir-4288	0	NA	NA	NA	NA	NA
1074 hsa-miR-4289 hsa-mir-4289	0	NA	NA	NA	NA	NA
1075 hsa-miR-429 hsa-mir-429	0.486799	-0.297491	0.863491	-0.344521	0.730455	NA
1076 hsa-miR-4290 hsa-mir-4290	0	NA	NA	NA	NA	NA
1077 hsa-miR-4291 hsa-mir-4291	0	NA	NA	NA	NA	NA
1078 hsa-miR-4292 hsa-mir-4292	0	NA	NA	NA	NA	NA
1079 hsa-miR-4293 hsa-mir-4293	0	NA	NA	NA	NA	NA
1080 hsa-miR-4294 hsa-mir-4294	0	NA	NA	NA	NA	NA
1081 hsa-miR-4295 hsa-mir-4295	0	NA	NA	NA	NA	NA
1082 hsa-miR-4296 hsa-mir-4296	0	NA	NA	NA	NA	NA
1083 hsa-miR-4297 hsa-mir-4297	0	NA	NA	NA	NA	NA
1084 hsa-miR-4298 hsa-mir-4298	0	NA	NA	NA	NA	NA
1085 hsa-miR-4299 hsa-mir-4299	0	NA	NA	NA	NA	NA
1086 hsa-miR-4300 hsa-mir-4300	0	NA	NA	NA	NA	NA
1088 hsa-miR-4302 hsa-mir-4302	0	NA	NA	NA	NA	NA
1089 hsa-miR-4303 hsa-mir-4303	0	NA	NA	NA	NA	NA
1090 hsa-miR-4304 hsa-mir-4304	0	NA	NA	NA	NA	NA
1091 hsa-miR-4305 hsa-mir-4305	0	NA	NA	NA	NA	NA
1092 hsa-miR-4306 hsa-mir-4306	0	NA	NA	NA	NA	NA
1093 hsa-miR-4307 hsa-mir-4307	0	NA	NA	NA	NA	NA
1094 hsa-miR-4308 hsa-mir-4308	0	NA	NA	NA	NA	NA
1095 hsa-miR-4309 hsa-mir-4309	0	NA	NA	NA	NA	NA
1096 hsa-miR-431-5p hsa-mir-431	0	NA	NA	NA	NA	NA
1097 hsa-miR-431-3p hsa-mir-431	0	NA	NA	NA	NA	NA
1098 hsa-miR-4310 hsa-mir-4310	0	NA	NA	NA	NA	NA
1099 hsa-miR-4311 hsa-mir-4311	0	NA	NA	NA	NA	NA
1100 hsa-miR-4312 hsa-mir-4312	0	NA	NA	NA	NA	NA
1101 hsa-miR-4313 hsa-mir-4313	0	NA	NA	NA	NA	NA
1102 hsa-miR-4314 hsa-mir-4314	0	NA	NA	NA	NA	NA
1103 hsa-miR-4315 hsa-mir-4315-1	0	NA	NA	NA	NA	NA
1104 hsa-miR-4315 hsa-mir-4315-2	0	NA	NA	NA	NA	NA
1105 hsa-miR-4316 hsa-mir-4316	0	NA	NA	NA	NA	NA
1106 hsa-miR-4317 hsa-mir-4317	0	NA	NA	NA	NA	NA
1107 hsa-miR-4318 hsa-mir-4318	0	NA	NA	NA	NA	NA
1108 hsa-miR-4319 hsa-mir-4319	0	NA	NA	NA	NA	NA
1109 hsa-miR-432-5p hsa-mir-432	0	NA	NA	NA	NA	NA
1110 hsa-miR-432-3p hsa-mir-432	0	NA	NA	NA	NA	NA
1112 hsa-miR-4321 hsa-mir-4321	0	NA	NA	NA	NA	NA
1113 hsa-miR-4322 hsa-mir-4322	0	NA	NA	NA	NA	NA
1114 hsa-miR-4323 hsa-mir-4323	0	NA	NA	NA	NA	NA
1116 hsa-miR-4325 hsa-mir-4325	0	NA	NA	NA	NA	NA
1118 hsa-miR-4327 hsa-mir-4327	0	NA	NA	NA	NA	NA
1119 hsa-miR-4328 hsa-mir-4328	0.316458	0.658346	0.742655	0.886477	0.375361	NA
1120 hsa-miR-4329 hsa-mir-4329	0.141532	-0.376442	0.638796	-0.589299	0.555661	NA
1121 hsa-miR-433-5p hsa-mir-433	0	NA	NA	NA	NA	NA
1122 hsa-miR-433-3p hsa-mir-433	0	NA	NA	NA	NA	NA
1123 hsa-miR-4330 hsa-mir-4330	0	NA	NA	NA	NA	NA
1124 hsa-miR-4417 hsa-mir-4417	0	NA	NA	NA	NA	NA
1125 hsa-miR-4418 hsa-mir-4418	0	NA	NA	NA	NA	NA
1126 hsa-miR-4419a hsa-mir-4419a	0	NA	NA	NA	NA	NA
1127 hsa-miR-4419b hsa-mir-4419b	0	NA	NA	NA	NA	NA
1128 hsa-miR-4420 hsa-mir-4420	0	NA	NA	NA	NA	NA
1133 hsa-miR-4424 hsa-mir-4424	0.171464	0.444408	0.645392	0.688587	0.491083	NA
1134 hsa-miR-4425 hsa-mir-4425	0.141532	-0.376442	0.638796	-0.589299	0.555661	NA
1135 hsa-miR-4426 hsa-mir-4426	0	NA	NA	NA	NA	NA
1136 hsa-miR-4427 hsa-mir-4427	0	NA	NA	NA	NA	NA
1137 hsa-miR-4428 hsa-mir-4428	0.200273	-0.420237	0.652851	-0.643695	0.519773	NA
1139 hsa-miR-4430 hsa-mir-4430	0.316458	0.658346	0.742655	0.886477	0.375361	NA
1140 hsa-miR-4431 hsa-mir-4431	0	NA	NA	NA	NA	NA
1141 hsa-miR-4432 hsa-mir-4432	0	NA	NA	NA	NA	NA
1143 hsa-miR-4433a-3p hsa-mir-4433a	0	NA	NA	NA	NA	NA
1144 hsa-miR-4433b-5p hsa-mir-4433b	0.110148	-0.345339	0.627977	-0.549923	0.582372	NA
1145 hsa-miR-4433b-3p hsa-mir-4433b	0	NA	NA	NA	NA	NA
1146 hsa-miR-4434 hsa-mir-4434	0	NA	NA	NA	NA	NA
1147 hsa-miR-4435 hsa-mir-4435-1	0	NA	NA	NA	NA	NA
1148 hsa-miR-4435 hsa-mir-4435-2	0	NA	NA	NA	NA	NA
1149 hsa-miR-4436a hsa-mir-4436a	0	NA	NA	NA	NA	NA
1150 hsa-miR-4436b-5p hsa-mir-4436b-1	0	NA	NA	NA	NA	NA
1151 hsa-miR-4436b-3p hsa-mir-4436b-1	0	NA	NA	NA	NA	NA
1152 hsa-miR-4436b-5p hsa-mir-4436b-2	0	NA	NA	NA	NA	NA
1153 hsa-miR-4436b-3p hsa-mir-4436b-2	0	NA	NA	NA	NA	NA
1154 hsa-miR-4437 hsa-mir-4437	0	NA	NA	NA	NA	NA
1155 hsa-miR-4438 hsa-mir-4438	0	NA	NA	NA	NA	NA
1156 hsa-miR-4439 hsa-mir-4439	0	NA	NA	NA	NA	NA
1157 hsa-miR-4440 hsa-mir-4440	0.171464	0.444408	0.645392	0.688587	0.491083	NA
1158 hsa-miR-4441 hsa-mir-4441	0	NA	NA	NA	NA	NA
1159 hsa-miR-4442 hsa-mir-4442	0	NA	NA	NA	NA	NA
1160 hsa-miR-4443 hsa-mir-4443	0.42886	0.85693	0.807356	1.0614	0.288507	NA
1161 hsa-miR-4444 hsa-mir-4444-1	0	NA	NA	NA	NA	NA
1162 hsa-miR-4444 hsa-mir-4444-2	0	NA	NA	NA	NA	NA
1163 hsa-miR-4445-5p hsa-mir-4445	0	NA	NA	NA	NA	NA
1164 hsa-miR-4445-3p hsa-mir-4445	0	NA	NA	NA	NA	NA
1165 hsa-miR-4446-5p hsa-mir-4446	0	NA	NA	NA	NA	NA
1166 hsa-miR-4446-3p hsa-mir-4446	0	NA	NA	NA	NA	NA
1170 hsa-miR-4450 hsa-mir-4450	0	NA	NA	NA	NA	NA
1171 hsa-miR-4451 hsa-mir-4451	0.342929	0.625829	0.729358	0.858055	0.390862	NA
1172 hsa-miR-4452 hsa-mir-4452	0	NA	NA	NA	NA	NA
1173 hsa-miR-4453 hsa-mir-4453	0	NA	NA	NA	NA	NA
1176 hsa-miR-4456 hsa-mir-4456	0	NA	NA	NA	NA	NA
1177 hsa-miR-4457 hsa-mir-4457	0	NA	NA	NA	NA	NA
1178 hsa-miR-4458 hsa-mir-4458	0	NA	NA	NA	NA	NA
1179 hsa-miR-4459 hsa-mir-4459	0.457669	0.0852955	0.82249	0.103704	0.917404	NA
1180 hsa-miR-4460 hsa-mir-4460	0.514393	0.943191	0.82725	1.14015	0.254223	NA
1182 hsa-miR-4462 hsa-mir-4462	0	NA	NA	NA	NA	NA
1183 hsa-miR-4463 hsa-mir-4463	0.110148	-0.345339	0.627977	-0.549923	0.582372	NA
1184 hsa-miR-4464 hsa-mir-4464	0	NA	NA	NA	NA	NA
1185 hsa-miR-4465 hsa-mir-4465	0	NA	NA	NA	NA	NA
1187 hsa-miR-4467 hsa-mir-4467	0.745318	1.49779	0.916983	1.63339	0.102387	NA
1188 hsa-miR-4468 hsa-mir-4468	0	NA	NA	NA	NA	NA
1189 hsa-miR-4469 hsa-mir-4469	0.200273	-0.420237	0.652851	-0.643695	0.519773	NA
1190 hsa-miR-4470 hsa-mir-4470	0.144994	0.427686	0.636057	0.672401	0.501328	NA
1191 hsa-miR-4471 hsa-mir-4471	0	NA	NA	NA	NA	NA
1192 hsa-miR-4472 hsa-mir-4472-1	0	NA	NA	NA	NA	NA
1193 hsa-miR-4472 hsa-mir-4472-2	0	NA	NA	NA	NA	NA
1195 hsa-miR-4474-5p hsa-mir-4474	0	NA	NA	NA	NA	NA
1196 hsa-miR-4474-3p hsa-mir-4474	0.171464	0.444408	0.645392	0.688587	0.491083	NA
1197 hsa-miR-4475 hsa-mir-4475	0	NA	NA	NA	NA	NA
1198 hsa-miR-4476 hsa-mir-4476	0	NA	NA	NA	NA	NA
1199 hsa-miR-4477a hsa-mir-4477a	0	NA	NA	NA	NA	NA
1200 hsa-miR-4477b hsa-mir-4477b	0	NA	NA	NA	NA	NA
1201 hsa-miR-4478 hsa-mir-4478	0.110148	-0.345339	0.627977	-0.549923	0.582372	NA
1202 hsa-miR-4479 hsa-mir-4479	0	NA	NA	NA	NA	NA
1203 hsa-miR-448 hsa-mir-448	0	NA	NA	NA	NA	NA
1204 hsa-miR-4480 hsa-mir-4480	0	NA	NA	NA	NA	NA
1205 hsa-miR-4481 hsa-mir-4481	0	NA	NA	NA	NA	NA
1206 hsa-miR-4482-5p hsa-mir-4482	0	NA	NA	NA	NA	NA
1207 hsa-miR-4482-3p hsa-mir-4482	0	NA	NA	NA	NA	NA
1209 hsa-miR-4484 hsa-mir-4484	0.424595	-0.730427	0.781724	-0.93438	0.350108	NA
1210 hsa-miR-4485-5p hsa-mir-4485	0.570392	0.476636	0.887931	0.536793	0.59141	NA
1212 hsa-miR-4486 hsa-mir-4486	0	NA	NA	NA	NA	NA
1213 hsa-miR-4487 hsa-mir-4487	0	NA	NA	NA	NA	NA
1214 hsa-miR-4487 hsa-mir-4487	0	NA	NA	NA	NA	NA
1216 hsa-miR-4489 hsa-mir-4489	0	NA	NA	NA	NA	NA
1218 hsa-miR-4491 hsa-mir-4491	0	NA	NA	NA	NA	NA
1219 hsa-miR-4492 hsa-mir-4492	0	NA	NA	NA	NA	NA
1220 hsa-miR-4493 hsa-mir-4493	0	NA	NA	NA	NA	NA
1221 hsa-miR-4494 hsa-mir-4494	0	NA	NA	NA	NA	NA
1222 hsa-miR-4495 hsa-mir-4495	0	NA	NA	NA	NA	NA
1223 hsa-miR-4496 hsa-mir-4496	0	NA	NA	NA	NA	NA
1225 hsa-miR-4498 hsa-mir-4498	0.602663	0.377257	0.895449	0.421305	0.673533	NA
1226 hsa-miR-4499 hsa-mir-4499	0	NA	NA	NA	NA	NA
1228 hsa-miR-449b-5p hsa-mir-449b	0.40239	0.811786	0.794437	1.02184	0.306857	NA
1229 hsa-miR-449b-3p hsa-mir-449b	0.620843	-1.13454	0.881046	-1.28771	0.197846	NA
1233 hsa-miR-4501 hsa-mir-4501	0	NA	NA	NA	NA	NA
1234 hsa-miR-4502 hsa-mir-4502	0.257396	0.48449	0.666386	0.727041	0.467201	NA
1235 hsa-miR-4503 hsa-mir-4503	0	NA	NA	NA	NA	NA
1236 hsa-miR-4504 hsa-mir-4504	0.50336	-0.977254	0.850571	-1.14894	0.250581	NA
1237 hsa-miR-4505 hsa-mir-4505	0	NA	NA	NA	NA	NA
1239 hsa-miR-4507 hsa-mir-4507	0	NA	NA	NA	NA	NA
1240 hsa-miR-4508 hsa-mir-4508	0.745318	1.49779	0.916983	1.63339	0.102387	NA
1241 hsa-miR-4509 hsa-mir-4509-1	0	NA	NA	NA	NA	NA
1242 hsa-miR-4509 hsa-mir-4509-2	0	NA	NA	NA	NA	NA
1243 hsa-miR-4509 hsa-mir-4509-3	0	NA	NA	NA	NA	NA
1245 hsa-miR-450a-1-3p hsa-mir-450a-1	0.316458	0.658346	0.742655	0.886477	0.375361	NA
1250 hsa-miR-4510 hsa-mir-4510	0.316458	0.658346	0.742655	0.886477	0.375361	NA
1251 hsa-miR-4511 hsa-mir-4511	0	NA	NA	NA	NA	NA
1252 hsa-miR-4512 hsa-mir-4512	0.200273	-0.420237	0.652851	-0.643695	0.519773	NA
1253 hsa-miR-4513 hsa-mir-4513	0	NA	NA	NA	NA	NA
1254 hsa-miR-4514 hsa-mir-4514	0	NA	NA	NA	NA	NA
1255 hsa-miR-4515 hsa-mir-4515	0	NA	NA	NA	NA	NA
1256 hsa-miR-4516 hsa-mir-4516	0	NA	NA	NA	NA	NA
1257 hsa-miR-4517 hsa-mir-4517	0	NA	NA	NA	NA	NA
1258 hsa-miR-4518 hsa-mir-4518	0	NA	NA	NA	NA	NA
1259 hsa-miR-4519 hsa-mir-4519	0	NA	NA	NA	NA	NA
1261 hsa-miR-451b hsa-mir-451b	0	NA	NA	NA	NA	NA
1263 hsa-miR-452-3p hsa-mir-452	0	NA	NA	NA	NA	NA
1264 hsa-miR-4520-5p hsa-mir-4520-1	0	NA	NA	NA	NA	NA
1265 hsa-miR-4520-3p hsa-mir-4520-1	0	NA	NA	NA	NA	NA
1266 hsa-miR-4520-5p hsa-mir-4520-2	0	NA	NA	NA	NA	NA
1267 hsa-miR-4520-2-3p hsa-mir-4520-2	0	NA	NA	NA	NA	NA
1269 hsa-miR-4522 hsa-mir-4522	0	NA	NA	NA	NA	NA
1270 hsa-miR-4523 hsa-mir-4523	0	NA	NA	NA	NA	NA
1271 hsa-miR-4524a-5p hsa-mir-4524a	0	NA	NA	NA	NA	NA
1273 hsa-miR-4524b-5p hsa-mir-4524b	0.171464	0.444408	0.645392	0.688587	0.491083	NA
1274 hsa-miR-4524b-3p hsa-mir-4524b	0	NA	NA	NA	NA	NA
1275 hsa-miR-4525 hsa-mir-4525	0	NA	NA	NA	NA	NA
1276 hsa-miR-4526 hsa-mir-4526	0	NA	NA	NA	NA	NA
1277 hsa-miR-4527 hsa-mir-4527	0	NA	NA	NA	NA	NA
1278 hsa-miR-4528 hsa-mir-4528	0	NA	NA	NA	NA	NA
1279 hsa-miR-4529-5p hsa-mir-4529	0	NA	NA	NA	NA	NA
1280 hsa-miR-4529-3p hsa-mir-4529	0	NA	NA	NA	NA	NA
1281 hsa-miR-4530 hsa-mir-4530	0.257396	0.48449	0.666386	0.727041	0.467201	NA
1282 hsa-miR-4531 hsa-mir-4531	0.686256	1.27653	0.891081	1.43257	0.151982	NA
1284 hsa-miR-4533 hsa-mir-4533	0	NA	NA	NA	NA	NA
1285 hsa-miR-4534 hsa-mir-4534	0	NA	NA	NA	NA	NA
1286 hsa-miR-4535 hsa-mir-4535	0	NA	NA	NA	NA	NA
1287 hsa-miR-4536-5p hsa-mir-4536-1	0	NA	NA	NA	NA	NA
1288 hsa-miR-4536-3p hsa-mir-4536-1	0.772188	1.27418	0.889234	1.4329	0.151887	NA
1289 hsa-miR-4536-5p hsa-mir-4536-2	0	NA	NA	NA	NA	NA
1290 hsa-miR-4536-3p hsa-mir-4536-2	0.772188	1.27418	0.889234	1.4329	0.151887	NA
1291 hsa-miR-4537 hsa-mir-4537	0	NA	NA	NA	NA	NA
1292 hsa-miR-4538 hsa-mir-4538	0.171464	0.444408	0.645392	0.688587	0.491083	NA
1293 hsa-miR-4539 hsa-mir-4539	0	NA	NA	NA	NA	NA
1296 hsa-miR-4540 hsa-mir-4540	0	NA	NA	NA	NA	NA
1299 hsa-miR-4632-5p hsa-mir-4632	0	NA	NA	NA	NA	NA
1300 hsa-miR-4632-3p hsa-mir-4632	0	NA	NA	NA	NA	NA
1301 hsa-miR-4633-5p hsa-mir-4633	0	NA	NA	NA	NA	NA
1302 hsa-miR-4633-3p hsa-mir-4633	0	NA	NA	NA	NA	NA
1303 hsa-miR-4634 hsa-mir-4634	0.110148	-0.345339	0.627977	-0.549923	0.582372	NA
1304 hsa-miR-4635 hsa-mir-4635	0	NA	NA	NA	NA	NA
1306 hsa-miR-4637 hsa-mir-4637	0	NA	NA	NA	NA	NA
1307 hsa-miR-4638-5p hsa-mir-4638	0.510695	-0.943436	0.844091	-1.11769	0.263698	NA
1308 hsa-miR-4638-3p hsa-mir-4638	0	NA	NA	NA	NA	NA
1309 hsa-miR-4639-5p hsa-mir-4639	0	NA	NA	NA	NA	NA
1310 hsa-miR-4639-3p hsa-mir-4639	0	NA	NA	NA	NA	NA
1311 hsa-miR-4640-5p hsa-mir-4640	0.330445	-0.572065	0.721036	-0.793393	0.427549	NA
1312 hsa-miR-4640-3p hsa-mir-4640	0.471976	-0.919429	0.83702	-1.09846	0.272005	NA
1314 hsa-miR-4642 hsa-mir-4642	0	NA	NA	NA	NA	NA
1315 hsa-miR-4643 hsa-mir-4643	0	NA	NA	NA	NA	NA
1316 hsa-miR-4644 hsa-mir-4644	0	NA	NA	NA	NA	NA
1317 hsa-miR-4645-5p hsa-mir-4645	0.257396	0.48449	0.666386	0.727041	0.467201	NA
1318 hsa-miR-4645-3p hsa-mir-4645	0	NA	NA	NA	NA	NA
1319 hsa-miR-4646-5p hsa-mir-4646	0	NA	NA	NA	NA	NA
1320 hsa-miR-4646-3p hsa-mir-4646	0.171464	0.444408	0.645392	0.688587	0.491083	NA
1321 hsa-miR-4647 hsa-mir-4647	0.200273	-0.420237	0.652851	-0.643695	0.519773	NA
1322 hsa-miR-4648 hsa-mir-4648	0	NA	NA	NA	NA	NA
1324 hsa-miR-4649-3p hsa-mir-4649	0	NA	NA	NA	NA	NA
1325 hsa-miR-4650-5p hsa-mir-4650-1	0.45799	0.343768	0.855599	0.401787	0.687841	NA
1326 hsa-miR-4650-3p hsa-mir-4650-1	0	NA	NA	NA	NA	NA
1327 hsa-miR-4650-5p hsa-mir-4650-2	0.45799	0.343768	0.855599	0.401787	0.687841	NA
1328 hsa-miR-4650-3p hsa-mir-4650-2	0	NA	NA	NA	NA	NA
1329 hsa-miR-4651 hsa-mir-4651	0	NA	NA	NA	NA	NA
1330 hsa-miR-4652-5p hsa-mir-4652	0	NA	NA	NA	NA	NA
1331 hsa-miR-4652-3p hsa-mir-4652	0	NA	NA	NA	NA	NA
1332 hsa-miR-4653-5p hsa-mir-4653	0.171464	0.444408	0.645392	0.688587	0.491083	NA
1333 hsa-miR-4653-3p hsa-mir-4653	0	NA	NA	NA	NA	NA
1334 hsa-miR-4654 hsa-mir-4654	0.220296	-0.462721	0.671394	-0.689194	0.490701	NA
1335 hsa-miR-4655-5p hsa-mir-4655	0	NA	NA	NA	NA	NA
1336 hsa-miR-4655-3p hsa-mir-4655	0	NA	NA	NA	NA	NA
1338 hsa-miR-4657 hsa-mir-4657	0	NA	NA	NA	NA	NA
1339 hsa-miR-4658 hsa-mir-4658	0	NA	NA	NA	NA	NA
1340 hsa-miR-4659a-5p hsa-mir-4659a	0	NA	NA	NA	NA	NA
1341 hsa-miR-4659a-3p hsa-mir-4659a	0.171464	0.444408	0.645392	0.688587	0.491083	NA
1342 hsa-miR-4659b-5p hsa-mir-4659b	0	NA	NA	NA	NA	NA
1343 hsa-miR-4659b-3p hsa-mir-4659b	0	NA	NA	NA	NA	NA
1344 hsa-miR-466 hsa-mir-466	0	NA	NA	NA	NA	NA
1345 hsa-miR-4660 hsa-mir-4660	0.533292	-0.348386	0.884166	-0.394028	0.693561	NA
1347 hsa-miR-4661-3p hsa-mir-4661	0	NA	NA	NA	NA	NA
1349 hsa-miR-4662a-3p hsa-mir-4662a	0.257396	0.48449	0.666386	0.727041	0.467201	NA
1350 hsa-miR-4662b hsa-mir-4662b	0	NA	NA	NA	NA	NA
1351 hsa-miR-4663 hsa-mir-4663	0	NA	NA	NA	NA	NA
1352 hsa-miR-4664-5p hsa-mir-4664	0.573854	1.21559	0.88324	1.37628	0.168734	NA
1353 hsa-miR-4664-3p hsa-mir-4664	0	NA	NA	NA	NA	NA
1355 hsa-miR-4665-3p hsa-mir-4665	0	NA	NA	NA	NA	NA
1356 hsa-miR-4666a-5p hsa-mir-4666a	0	NA	NA	NA	NA	NA
1357 hsa-miR-4666a-3p hsa-mir-4666a	0	NA	NA	NA	NA	NA
1358 hsa-miR-4666b hsa-mir-4666b	0	NA	NA	NA	NA	NA
1359 hsa-miR-4667-5p hsa-mir-4667	0.144994	0.427686	0.636057	0.672401	0.501328	NA
1360 hsa-miR-4667-3p hsa-mir-4667	0.487923	1.00737	0.843181	1.19473	0.232192	NA
1361 hsa-miR-4668-5p hsa-mir-4668	0	NA	NA	NA	NA	NA
1362 hsa-miR-4668-3p hsa-mir-4668	0	NA	NA	NA	NA	NA
1363 hsa-miR-4669 hsa-mir-4669	0	NA	NA	NA	NA	NA
1364 hsa-miR-4670-5p hsa-mir-4670	0	NA	NA	NA	NA	NA
1365 hsa-miR-4670-3p hsa-mir-4670	0	NA	NA	NA	NA	NA
1366 hsa-miR-4671-5p hsa-mir-4671	0	NA	NA	NA	NA	NA
1367 hsa-miR-4671-3p hsa-mir-4671	0	NA	NA	NA	NA	NA
1368 hsa-miR-4672 hsa-mir-4672	0.50336	-0.977254	0.850571	-1.14894	0.250581	NA
1369 hsa-miR-4673 hsa-mir-4673	0	NA	NA	NA	NA	NA
1370 hsa-miR-4674 hsa-mir-4674	0	NA	NA	NA	NA	NA
1371 hsa-miR-4675 hsa-mir-4675	0	NA	NA	NA	NA	NA
1372 hsa-miR-4676-5p hsa-mir-4676	0	NA	NA	NA	NA	NA
1373 hsa-miR-4676-3p hsa-mir-4676	0	NA	NA	NA	NA	NA
1374 hsa-miR-4677-5p hsa-mir-4677	0	NA	NA	NA	NA	NA
1376 hsa-miR-4678 hsa-mir-4678	0	NA	NA	NA	NA	NA
1377 hsa-miR-4679 hsa-mir-4679-1	0	NA	NA	NA	NA	NA
1378 hsa-miR-4679 hsa-mir-4679-2	0	NA	NA	NA	NA	NA
1379 hsa-miR-4680-5p hsa-mir-4680	0	NA	NA	NA	NA	NA
1380 hsa-miR-4680-3p hsa-mir-4680	0	NA	NA	NA	NA	NA
1381 hsa-miR-4681 hsa-mir-4681	0	NA	NA	NA	NA	NA
1382 hsa-miR-4682 hsa-mir-4682	0.141532	-0.376442	0.638796	-0.589299	0.555661	NA
1384 hsa-miR-4684-5p hsa-mir-4684	0.144994	0.427686	0.636057	0.672401	0.501328	NA
1385 hsa-miR-4684-3p hsa-mir-4684	0.483337	-0.907452	0.835257	-1.08644	0.277287	NA
1386 hsa-miR-4685-5p hsa-mir-4685	0	NA	NA	NA	NA	NA
1387 hsa-miR-4685-3p hsa-mir-4685	0.42886	0.85693	0.807356	1.0614	0.288507	NA
1388 hsa-miR-4686 hsa-mir-4686	0	NA	NA	NA	NA	NA
1389 hsa-miR-4687-5p hsa-mir-4687	0.692273	-1.26927	0.899087	-1.41174	0.158027	NA
1390 hsa-miR-4687-3p hsa-mir-4687	0	NA	NA	NA	NA	NA
1391 hsa-miR-4688 hsa-mir-4688	0	NA	NA	NA	NA	NA
1392 hsa-miR-4689 hsa-mir-4689	0	NA	NA	NA	NA	NA
1393 hsa-miR-4690-5p hsa-mir-4690	0	NA	NA	NA	NA	NA
1394 hsa-miR-4690-3p hsa-mir-4690	0.255142	0.0628651	0.688667	0.0912853	0.927266	NA
1395 hsa-miR-4691-5p hsa-mir-4691	0	NA	NA	NA	NA	NA
1396 hsa-miR-4691-3p hsa-mir-4691	0	NA	NA	NA	NA	NA
1397 hsa-miR-4692 hsa-mir-4692	0	NA	NA	NA	NA	NA
1398 hsa-miR-4693-5p hsa-mir-4693	0	NA	NA	NA	NA	NA
1399 hsa-miR-4693-3p hsa-mir-4693	0	NA	NA	NA	NA	NA
1400 hsa-miR-4694-5p hsa-mir-4694	0	NA	NA	NA	NA	NA
1401 hsa-miR-4694-3p hsa-mir-4694	0	NA	NA	NA	NA	NA
1402 hsa-miR-4695-5p hsa-mir-4695	0	NA	NA	NA	NA	NA
1404 hsa-miR-4696 hsa-mir-4696	0	NA	NA	NA	NA	NA
1405 hsa-miR-4697-5p hsa-mir-4697	0	NA	NA	NA	NA	NA
1406 hsa-miR-4697-3p hsa-mir-4697	0	NA	NA	NA	NA	NA
1407 hsa-miR-4698 hsa-mir-4698	0	NA	NA	NA	NA	NA
1408 hsa-miR-4699-5p hsa-mir-4699	0	NA	NA	NA	NA	NA
1409 hsa-miR-4699-3p hsa-mir-4699	0	NA	NA	NA	NA	NA
1410 hsa-miR-4700-5p hsa-mir-4700	0	NA	NA	NA	NA	NA
1411 hsa-miR-4700-3p hsa-mir-4700	0.141532	-0.376442	0.638796	-0.589299	0.555661	NA
1412 hsa-miR-4701-5p hsa-mir-4701	0.289988	0.526972	0.686499	0.767622	0.442712	NA
1413 hsa-miR-4701-3p hsa-mir-4701	0	NA	NA	NA	NA	NA
1414 hsa-miR-4703-5p hsa-mir-4703	0	NA	NA	NA	NA	NA
1415 hsa-miR-4703-3p hsa-mir-4703	0	NA	NA	NA	NA	NA
1416 hsa-miR-4704-5p hsa-mir-4704	0.257396	0.48449	0.666386	0.727041	0.467201	NA
1417 hsa-miR-4704-3p hsa-mir-4704	0	NA	NA	NA	NA	NA
1418 hsa-miR-4705 hsa-mir-4705	0	NA	NA	NA	NA	NA
1419 hsa-miR-4706 hsa-mir-4706	0	NA	NA	NA	NA	NA
1420 hsa-miR-4707-5p hsa-mir-4707	0.424595	-0.730427	0.781724	-0.93438	0.350108	NA
1421 hsa-miR-4707-3p hsa-mir-4707	0.652227	-1.24744	0.899674	-1.38654	0.165581	NA
1422 hsa-miR-4708-5p hsa-mir-4708	0	NA	NA	NA	NA	NA
1423 hsa-miR-4708-3p hsa-mir-4708	0	NA	NA	NA	NA	NA
1425 hsa-miR-4709-3p hsa-mir-4709	0	NA	NA	NA	NA	NA
1426 hsa-miR-4710 hsa-mir-4710	0	NA	NA	NA	NA	NA
1427 hsa-miR-4711-5p hsa-mir-4711	0	NA	NA	NA	NA	NA
1428 hsa-miR-4711-3p hsa-mir-4711	0	NA	NA	NA	NA	NA
1429 hsa-miR-4712-5p hsa-mir-4712	0	NA	NA	NA	NA	NA
1430 hsa-miR-4712-3p hsa-mir-4712	0	NA	NA	NA	NA	NA
1431 hsa-miR-4713-5p hsa-mir-4713	0	NA	NA	NA	NA	NA
1432 hsa-miR-4713-3p hsa-mir-4713	0	NA	NA	NA	NA	NA
1433 hsa-miR-4714-5p hsa-mir-4714	0	NA	NA	NA	NA	NA
1434 hsa-miR-4714-3p hsa-mir-4714	0.457669	0.0852955	0.82249	0.103704	0.917404	NA
1435 hsa-miR-4715-5p hsa-mir-4715	0	NA	NA	NA	NA	NA
1436 hsa-miR-4715-3p hsa-mir-4715	0	NA	NA	NA	NA	NA
1437 hsa-miR-4716-5p hsa-mir-4716	0	NA	NA	NA	NA	NA
1438 hsa-miR-4716-3p hsa-mir-4716	0	NA	NA	NA	NA	NA
1439 hsa-miR-4717-5p hsa-mir-4717	0.361828	-0.712476	0.777922	-0.915871	0.359735	NA
1440 hsa-miR-4717-3p hsa-mir-4717	0	NA	NA	NA	NA	NA
1441 hsa-miR-4718 hsa-mir-4718	0	NA	NA	NA	NA	NA
1442 hsa-miR-4719 hsa-mir-4719	0	NA	NA	NA	NA	NA
1443 hsa-miR-4720-5p hsa-mir-4720	0	NA	NA	NA	NA	NA
1444 hsa-miR-4720-3p hsa-mir-4720	0	NA	NA	NA	NA	NA
1445 hsa-miR-4721 hsa-mir-4721	0	NA	NA	NA	NA	NA
1446 hsa-miR-4722-5p hsa-mir-4722	0	NA	NA	NA	NA	NA
1447 hsa-miR-4722-3p hsa-mir-4722	0	NA	NA	NA	NA	NA
1449 hsa-miR-4723-3p hsa-mir-4723	0	NA	NA	NA	NA	NA
1450 hsa-miR-4724-5p hsa-mir-4724	0	NA	NA	NA	NA	NA
1451 hsa-miR-4724-3p hsa-mir-4724	0	NA	NA	NA	NA	NA
1452 hsa-miR-4725-5p hsa-mir-4725	0	NA	NA	NA	NA	NA
1453 hsa-miR-4725-3p hsa-mir-4725	0	NA	NA	NA	NA	NA
1455 hsa-miR-4726-3p hsa-mir-4726	0	NA	NA	NA	NA	NA
1456 hsa-miR-4727-5p hsa-mir-4727	0.534744	-1.0142	0.858171	-1.18181	0.23728	NA
1457 hsa-miR-4727-3p hsa-mir-4727	0	NA	NA	NA	NA	NA
1458 hsa-miR-4728-5p hsa-mir-4728	0.257396	0.48449	0.666386	0.727041	0.467201	NA
1460 hsa-miR-4729 hsa-mir-4729	0	NA	NA	NA	NA	NA
1461 hsa-miR-4730 hsa-mir-4730	0	NA	NA	NA	NA	NA
1462 hsa-miR-4731-5p hsa-mir-4731	0.289988	0.526972	0.686499	0.767622	0.442712	NA
1463 hsa-miR-4731-3p hsa-mir-4731	0	NA	NA	NA	NA	NA
1464 hsa-miR-4732-5p hsa-mir-4732	0.25168	-0.481359	0.680176	-0.707697	0.479133	NA
1465 hsa-miR-4732-3p hsa-mir-4732	0	NA	NA	NA	NA	NA
1466 hsa-miR-4733-5p hsa-mir-4733	0	NA	NA	NA	NA	NA
1467 hsa-miR-4733-3p hsa-mir-4733	0	NA	NA	NA	NA	NA
1468 hsa-miR-4734 hsa-mir-4734	0	NA	NA	NA	NA	NA
1469 hsa-miR-4735-5p hsa-mir-4735	0	NA	NA	NA	NA	NA
1470 hsa-miR-4735-3p hsa-mir-4735	0	NA	NA	NA	NA	NA
1471 hsa-miR-4736 hsa-mir-4736	0	NA	NA	NA	NA	NA
1472 hsa-miR-4737 hsa-mir-4737	0	NA	NA	NA	NA	NA
1473 hsa-miR-4738-5p hsa-mir-4738	0	NA	NA	NA	NA	NA
1474 hsa-miR-4738-3p hsa-mir-4738	0	NA	NA	NA	NA	NA
1475 hsa-miR-4739 hsa-mir-4739	0.330445	-0.572065	0.721036	-0.793393	0.427549	NA
1476 hsa-miR-4740-5p hsa-mir-4740	0	NA	NA	NA	NA	NA
1477 hsa-miR-4740-3p hsa-mir-4740	0	NA	NA	NA	NA	NA
1478 hsa-miR-4741 hsa-mir-4741	0.171464	0.444408	0.645392	0.688587	0.491083	NA
1480 hsa-miR-4742-3p hsa-mir-4742	0.255142	0.0628651	0.688667	0.0912853	0.927266	NA
1481 hsa-miR-4743-5p hsa-mir-4743	0	NA	NA	NA	NA	NA
1482 hsa-miR-4743-3p hsa-mir-4743	0	NA	NA	NA	NA	NA
1483 hsa-miR-4744 hsa-mir-4744	0	NA	NA	NA	NA	NA
1484 hsa-miR-4745-5p hsa-mir-4745	0.361828	-0.712476	0.777922	-0.915871	0.359735	NA
1485 hsa-miR-4745-3p hsa-mir-4745	0.141532	-0.376442	0.638796	-0.589299	0.555661	NA
1486 hsa-miR-4746-5p hsa-mir-4746	0.144994	0.427686	0.636057	0.672401	0.501328	NA
1487 hsa-miR-4746-3p hsa-mir-4746	0	NA	NA	NA	NA	NA
1488 hsa-miR-4747-5p hsa-mir-4747	0	NA	NA	NA	NA	NA
1489 hsa-miR-4747-3p hsa-mir-4747	0	NA	NA	NA	NA	NA
1490 hsa-miR-4748 hsa-mir-4748	0.110148	-0.345339	0.627977	-0.549923	0.582372	NA
1491 hsa-miR-4749-5p hsa-mir-4749	0	NA	NA	NA	NA	NA
1492 hsa-miR-4749-3p hsa-mir-4749	0.598071	0.678028	0.900396	0.753033	0.45143	NA
1493 hsa-miR-4750-5p hsa-mir-4750	0.490261	0.214999	0.844029	0.254729	0.798932	NA
1494 hsa-miR-4750-3p hsa-mir-4750	0.257396	0.48449	0.666386	0.727041	0.467201	NA
1495 hsa-miR-4751 hsa-mir-4751	0	NA	NA	NA	NA	NA
1496 hsa-miR-4752 hsa-mir-4752	0	NA	NA	NA	NA	NA
1497 hsa-miR-4753-5p hsa-mir-4753	0	NA	NA	NA	NA	NA
1498 hsa-miR-4753-3p hsa-mir-4753	0	NA	NA	NA	NA	NA
1499 hsa-miR-4754 hsa-mir-4754	0	NA	NA	NA	NA	NA
1500 hsa-miR-4755-5p hsa-mir-4755	0.371738	-0.0106925	0.778707	-0.0137311	0.989045	NA
1501 hsa-miR-4755-3p hsa-mir-4755	0	NA	NA	NA	NA	NA
1502 hsa-miR-4756-5p hsa-mir-4756	0	NA	NA	NA	NA	NA
1503 hsa-miR-4756-3p hsa-mir-4756	0	NA	NA	NA	NA	NA
1504 hsa-miR-4757-5p hsa-mir-4757	0	NA	NA	NA	NA	NA
1505 hsa-miR-4757-3p hsa-mir-4757	0.200273	-0.420237	0.652851	-0.643695	0.519773	NA
1506 hsa-miR-4758-5p hsa-mir-4758	0	NA	NA	NA	NA	NA
1508 hsa-miR-4759 hsa-mir-4759	0	NA	NA	NA	NA	NA
1509 hsa-miR-4760-5p hsa-mir-4760	0	NA	NA	NA	NA	NA
1510 hsa-miR-4760-3p hsa-mir-4760	0	NA	NA	NA	NA	NA
1511 hsa-miR-4761-5p hsa-mir-4761	0	NA	NA	NA	NA	NA
1512 hsa-miR-4761-3p hsa-mir-4761	0.745318	1.49779	0.916983	1.63339	0.102387	NA
1513 hsa-miR-4762-5p hsa-mir-4762	0	NA	NA	NA	NA	NA
1514 hsa-miR-4762-3p hsa-mir-4762	0	NA	NA	NA	NA	NA
1515 hsa-miR-4763-5p hsa-mir-4763	0	NA	NA	NA	NA	NA
1516 hsa-miR-4763-3p hsa-mir-4763	0	NA	NA	NA	NA	NA
1517 hsa-miR-4764-5p hsa-mir-4764	0	NA	NA	NA	NA	NA
1518 hsa-miR-4764-3p hsa-mir-4764	0	NA	NA	NA	NA	NA
1519 hsa-miR-4765 hsa-mir-4765	0	NA	NA	NA	NA	NA
1520 hsa-miR-4766-5p hsa-mir-4766	0	NA	NA	NA	NA	NA
1521 hsa-miR-4766-3p hsa-mir-4766	0.573854	1.21559	0.88324	1.37628	0.168734	NA
1522 hsa-miR-4767 hsa-mir-4767	0	NA	NA	NA	NA	NA
1523 hsa-miR-4768-5p hsa-mir-4768	0	NA	NA	NA	NA	NA
1524 hsa-miR-4768-3p hsa-mir-4768	0	NA	NA	NA	NA	NA
1525 hsa-miR-4769-5p hsa-mir-4769	0	NA	NA	NA	NA	NA
1526 hsa-miR-4769-3p hsa-mir-4769	0.141532	-0.376442	0.638796	-0.589299	0.555661	NA
1528 hsa-miR-4771 hsa-mir-4771-1	0	NA	NA	NA	NA	NA
1529 hsa-miR-4771 hsa-mir-4771-2	0	NA	NA	NA	NA	NA
1530 hsa-miR-4772-5p hsa-mir-4772	0	NA	NA	NA	NA	NA
1531 hsa-miR-4772-3p hsa-mir-4772	0	NA	NA	NA	NA	NA
1532 hsa-miR-4773 hsa-mir-4773-1	0	NA	NA	NA	NA	NA
1533 hsa-miR-4773 hsa-mir-4773-2	0	NA	NA	NA	NA	NA
1534 hsa-miR-4774-5p hsa-mir-4774	0	NA	NA	NA	NA	NA
1535 hsa-miR-4774-3p hsa-mir-4774	0.200273	-0.420237	0.652851	-0.643695	0.519773	NA
1536 hsa-miR-4775 hsa-mir-4775	0	NA	NA	NA	NA	NA
1537 hsa-miR-4776-5p hsa-mir-4776-1	0	NA	NA	NA	NA	NA
1538 hsa-miR-4776-3p hsa-mir-4776-1	0	NA	NA	NA	NA	NA
1539 hsa-miR-4776-5p hsa-mir-4776-2	0	NA	NA	NA	NA	NA
1540 hsa-miR-4776-3p hsa-mir-4776-2	0	NA	NA	NA	NA	NA
1541 hsa-miR-4777-5p hsa-mir-4777	0	NA	NA	NA	NA	NA
1542 hsa-miR-4777-3p hsa-mir-4777	0	NA	NA	NA	NA	NA
1543 hsa-miR-4778-5p hsa-mir-4778	0	NA	NA	NA	NA	NA
1544 hsa-miR-4778-3p hsa-mir-4778	0	NA	NA	NA	NA	NA
1545 hsa-miR-4779 hsa-mir-4779	0.144994	0.427686	0.636057	0.672401	0.501328	NA
1546 hsa-miR-4780 hsa-mir-4780	0	NA	NA	NA	NA	NA
1547 hsa-miR-4781-5p hsa-mir-4781	0	NA	NA	NA	NA	NA
1548 hsa-miR-4781-3p hsa-mir-4781	0.342929	0.625829	0.729358	0.858055	0.390862	NA
1549 hsa-miR-4782-5p hsa-mir-4782	0	NA	NA	NA	NA	NA
1550 hsa-miR-4782-3p hsa-mir-4782	0	NA	NA	NA	NA	NA
1551 hsa-miR-4783-5p hsa-mir-4783	0	NA	NA	NA	NA	NA
1552 hsa-miR-4783-3p hsa-mir-4783	0	NA	NA	NA	NA	NA
1553 hsa-miR-4784 hsa-mir-4784	0.200273	-0.420237	0.652851	-0.643695	0.519773	NA
1555 hsa-miR-4786-5p hsa-mir-4786	0.289988	0.526972	0.686499	0.767622	0.442712	NA
1556 hsa-miR-4786-3p hsa-mir-4786	0	NA	NA	NA	NA	NA
1559 hsa-miR-4788 hsa-mir-4788	0	NA	NA	NA	NA	NA
1560 hsa-miR-4789-5p hsa-mir-4789	0	NA	NA	NA	NA	NA
1561 hsa-miR-4789-3p hsa-mir-4789	0	NA	NA	NA	NA	NA
1562 hsa-miR-4790-5p hsa-mir-4790	0	NA	NA	NA	NA	NA
1563 hsa-miR-4790-3p hsa-mir-4790	0	NA	NA	NA	NA	NA
1566 hsa-miR-4793-5p hsa-mir-4793	0.200273	-0.420237	0.652851	-0.643695	0.519773	NA
1567 hsa-miR-4793-3p hsa-mir-4793	0	NA	NA	NA	NA	NA
1568 hsa-miR-4794 hsa-mir-4794	0	NA	NA	NA	NA	NA
1569 hsa-miR-4795-5p hsa-mir-4795	0	NA	NA	NA	NA	NA
1570 hsa-miR-4795-3p hsa-mir-4795	0	NA	NA	NA	NA	NA
1571 hsa-miR-4796-5p hsa-mir-4796	0	NA	NA	NA	NA	NA
1572 hsa-miR-4796-3p hsa-mir-4796	0	NA	NA	NA	NA	NA
1573 hsa-miR-4797-5p hsa-mir-4797	0	NA	NA	NA	NA	NA
1574 hsa-miR-4797-3p hsa-mir-4797	0	NA	NA	NA	NA	NA
1575 hsa-miR-4798-5p hsa-mir-4798	0.36529	-0.128037	0.780881	-0.163965	0.869759	NA
1576 hsa-miR-4798-3p hsa-mir-4798	0	NA	NA	NA	NA	NA
1578 hsa-miR-4799-3p hsa-mir-4799	0	NA	NA	NA	NA	NA
1579 hsa-miR-4800-5p hsa-mir-4800	0	NA	NA	NA	NA	NA
1581 hsa-miR-4801 hsa-mir-4801	0	NA	NA	NA	NA	NA
1582 hsa-miR-4802-5p hsa-mir-4802	0	NA	NA	NA	NA	NA
1583 hsa-miR-4802-3p hsa-mir-4802	0	NA	NA	NA	NA	NA
1584 hsa-miR-4803 hsa-mir-4803	0	NA	NA	NA	NA	NA
1585 hsa-miR-4804-5p hsa-mir-4804	0	NA	NA	NA	NA	NA
1586 hsa-miR-4804-3p hsa-mir-4804	0	NA	NA	NA	NA	NA
1590 hsa-miR-485-5p hsa-mir-485	0	NA	NA	NA	NA	NA
1591 hsa-miR-485-3p hsa-mir-485	0	NA	NA	NA	NA	NA
1596 hsa-miR-487a-5p hsa-mir-487a	0.471976	-0.919429	0.83702	-1.09846	0.272005	NA
1597 hsa-miR-487a-3p hsa-mir-487a	0	NA	NA	NA	NA	NA
1598 hsa-miR-487b-5p hsa-mir-487b	0	NA	NA	NA	NA	NA
1601 hsa-miR-488-3p hsa-mir-488	0	NA	NA	NA	NA	NA
1602 hsa-miR-489-5p hsa-mir-489	0	NA	NA	NA	NA	NA
1608 hsa-miR-492 hsa-mir-492	0	NA	NA	NA	NA	NA
1609 hsa-miR-493-5p hsa-mir-493	0	NA	NA	NA	NA	NA
1610 hsa-miR-493-3p hsa-mir-493	0	NA	NA	NA	NA	NA
1611 hsa-miR-494-5p hsa-mir-494	0	NA	NA	NA	NA	NA
1612 hsa-miR-494-3p hsa-mir-494	0.342929	0.625829	0.729358	0.858055	0.390862	NA
1613 hsa-miR-495-5p hsa-mir-495	0	NA	NA	NA	NA	NA
1614 hsa-miR-495-3p hsa-mir-495	0.42886	0.85693	0.807356	1.0614	0.288507	NA
1615 hsa-miR-496 hsa-mir-496	0.171464	0.444408	0.645392	0.688587	0.491083	NA
1616 hsa-miR-497-5p hsa-mir-497	0	NA	NA	NA	NA	NA
1617 hsa-miR-497-3p hsa-mir-497	0.342929	0.625829	0.729358	0.858055	0.390862	NA
1618 hsa-miR-498 hsa-mir-498	0	NA	NA	NA	NA	NA
1623 hsa-miR-499b-5p hsa-mir-499b	0	NA	NA	NA	NA	NA
1624 hsa-miR-499b-3p hsa-mir-499b	0	NA	NA	NA	NA	NA
1626 hsa-miR-5000-3p hsa-mir-5000	0.257396	0.48449	0.666386	0.727041	0.467201	NA
1627 hsa-miR-5001-5p hsa-mir-5001	0.824815	0.344998	0.932057	0.370146	0.711273	NA
1628 hsa-miR-5001-3p hsa-mir-5001	0	NA	NA	NA	NA	NA
1629 hsa-miR-5002-5p hsa-mir-5002	0	NA	NA	NA	NA	NA
1630 hsa-miR-5002-3p hsa-mir-5002	0	NA	NA	NA	NA	NA
1632 hsa-miR-5003-3p hsa-mir-5003	0	NA	NA	NA	NA	NA
1633 hsa-miR-5004-5p hsa-mir-5004	0.141532	-0.376442	0.638796	-0.589299	0.555661	NA
1634 hsa-miR-5004-3p hsa-mir-5004	0.257396	0.48449	0.666386	0.727041	0.467201	NA
1635 hsa-miR-5006-5p hsa-mir-5006	0	NA	NA	NA	NA	NA
1636 hsa-miR-5006-3p hsa-mir-5006	0.42886	0.85693	0.807356	1.0614	0.288507	NA
1637 hsa-miR-5007-5p hsa-mir-5007	0	NA	NA	NA	NA	NA
1638 hsa-miR-5007-3p hsa-mir-5007	0	NA	NA	NA	NA	NA
1639 hsa-miR-5008-5p hsa-mir-5008	0	NA	NA	NA	NA	NA
1640 hsa-miR-5008-3p hsa-mir-5008	0	NA	NA	NA	NA	NA
1641 hsa-miR-5009-5p hsa-mir-5009	0	NA	NA	NA	NA	NA
1642 hsa-miR-5009-3p hsa-mir-5009	0	NA	NA	NA	NA	NA
1646 hsa-miR-500b-3p hsa-mir-500b	0.400136	0.317086	0.80264	0.395054	0.692803	NA
1649 hsa-miR-5010-5p hsa-mir-5010	0	NA	NA	NA	NA	NA
1651 hsa-miR-5011-5p hsa-mir-5011	0	NA	NA	NA	NA	NA
1652 hsa-miR-5011-3p hsa-mir-5011	0	NA	NA	NA	NA	NA
1656 hsa-miR-503-3p hsa-mir-503	0.602984	0.597789	0.901923	0.662794	0.507463	NA
1658 hsa-miR-504-3p hsa-mir-504	0.483337	-0.907452	0.835257	-1.08644	0.277287	NA
1659 hsa-miR-5047 hsa-mir-5047	0	NA	NA	NA	NA	NA
1662 hsa-miR-506-5p hsa-mir-506	0	NA	NA	NA	NA	NA
1663 hsa-miR-506-3p hsa-mir-506	0.743065	0.909659	0.926296	0.982039	0.326081	NA
1664 hsa-miR-507 hsa-mir-507	0	NA	NA	NA	NA	NA
1665 hsa-miR-508-5p hsa-mir-508	0.477692	-0.014321	0.837428	-0.0171012	0.986356	NA
1667 hsa-miR-5087 hsa-mir-5087	0	NA	NA	NA	NA	NA
1668 hsa-miR-5088-5p hsa-mir-5088	0.200273	-0.420237	0.652851	-0.643695	0.519773	NA
1669 hsa-miR-5088-3p hsa-mir-5088	0.144994	0.427686	0.636057	0.672401	0.501328	NA
1670 hsa-miR-5089-5p hsa-mir-5089	0	NA	NA	NA	NA	NA
1671 hsa-miR-5089-3p hsa-mir-5089	0.25168	-0.481359	0.680176	-0.707697	0.479133	NA
1672 hsa-miR-509-5p hsa-mir-509-1	0.770665	0.135974	0.932707	0.145785	0.884091	NA
1673 hsa-miR-509-3p hsa-mir-509-1	0.573854	1.21559	0.88324	1.37628	0.168734	NA
1674 hsa-miR-509-5p hsa-mir-509-2	0.770665	0.135974	0.932707	0.145785	0.884091	NA
1675 hsa-miR-509-3p hsa-mir-509-2	0.573854	1.21559	0.88324	1.37628	0.168734	NA
1676 hsa-miR-509-3p hsa-mir-509-3	0.573854	1.21559	0.88324	1.37628	0.168734	NA
1679 hsa-miR-5091 hsa-mir-5091	0	NA	NA	NA	NA	NA
1680 hsa-miR-5092 hsa-mir-5092	0	NA	NA	NA	NA	NA
1681 hsa-miR-5093 hsa-mir-5093	0	NA	NA	NA	NA	NA
1682 hsa-miR-5094 hsa-mir-5094	0.110148	-0.345339	0.627977	-0.549923	0.582372	NA
1685 hsa-miR-510-5p hsa-mir-510	0.257396	0.48449	0.666386	0.727041	0.467201	NA
1686 hsa-miR-510-3p hsa-mir-510	0	NA	NA	NA	NA	NA
1688 hsa-miR-511-5p hsa-mir-511	0	NA	NA	NA	NA	NA
1689 hsa-miR-511-3p hsa-mir-511	0	NA	NA	NA	NA	NA
1690 hsa-miR-512-5p hsa-mir-512-1	0	NA	NA	NA	NA	NA
1691 hsa-miR-512-3p hsa-mir-512-1	0	NA	NA	NA	NA	NA
1692 hsa-miR-512-5p hsa-mir-512-2	0	NA	NA	NA	NA	NA
1693 hsa-miR-512-3p hsa-mir-512-2	0	NA	NA	NA	NA	NA
1694 hsa-miR-513a-5p hsa-mir-513a-1	0	NA	NA	NA	NA	NA
1695 hsa-miR-513a-3p hsa-mir-513a-1	0	NA	NA	NA	NA	NA
1696 hsa-miR-513a-5p hsa-mir-513a-2	0	NA	NA	NA	NA	NA
1697 hsa-miR-513a-3p hsa-mir-513a-2	0	NA	NA	NA	NA	NA
1698 hsa-miR-513b-5p hsa-mir-513b	0	NA	NA	NA	NA	NA
1699 hsa-miR-513b-3p hsa-mir-513b	0	NA	NA	NA	NA	NA
1700 hsa-miR-513c-5p hsa-mir-513c	0	NA	NA	NA	NA	NA
1701 hsa-miR-513c-3p hsa-mir-513c	0	NA	NA	NA	NA	NA
1702 hsa-miR-514a-5p hsa-mir-514a-1	0.257396	0.48449	0.666386	0.727041	0.467201	NA
1704 hsa-miR-514a-5p hsa-mir-514a-2	0.257396	0.48449	0.666386	0.727041	0.467201	NA
1706 hsa-miR-514a-5p hsa-mir-514a-3	0.257396	0.48449	0.666386	0.727041	0.467201	NA
1708 hsa-miR-514b-5p hsa-mir-514b	0.144994	0.427686	0.636057	0.672401	0.501328	NA
1709 hsa-miR-514b-3p hsa-mir-514b	0	NA	NA	NA	NA	NA
1710 hsa-miR-515-5p hsa-mir-515-1	0	NA	NA	NA	NA	NA
1711 hsa-miR-515-3p hsa-mir-515-1	0	NA	NA	NA	NA	NA
1712 hsa-miR-515-5p hsa-mir-515-2	0	NA	NA	NA	NA	NA
1713 hsa-miR-515-3p hsa-mir-515-2	0	NA	NA	NA	NA	NA
1714 hsa-miR-516a-5p hsa-mir-516a-1	0	NA	NA	NA	NA	NA
1715 hsa-miR-516a-3p hsa-mir-516a-1	0	NA	NA	NA	NA	NA
1716 hsa-miR-516a-5p hsa-mir-516a-2	0	NA	NA	NA	NA	NA
1717 hsa-miR-516a-3p hsa-mir-516a-2	0	NA	NA	NA	NA	NA
1718 hsa-miR-516b-5p hsa-mir-516b-1	0	NA	NA	NA	NA	NA
1719 hsa-miR-516b-3p hsa-mir-516b-1	0	NA	NA	NA	NA	NA
1720 hsa-miR-516b-5p hsa-mir-516b-2	0	NA	NA	NA	NA	NA
1721 hsa-miR-516b-3p hsa-mir-516b-2	0	NA	NA	NA	NA	NA
1722 hsa-miR-517-5p hsa-mir-517a	0.144994	0.427686	0.636057	0.672401	0.501328	NA
1723 hsa-miR-517a-3p hsa-mir-517a	0.514792	0.900936	0.818004	1.10138	0.270729	NA
1724 hsa-miR-517-5p hsa-mir-517b	0.144994	0.427686	0.636057	0.672401	0.501328	NA
1725 hsa-miR-517b-3p hsa-mir-517b	0.514792	0.900936	0.818004	1.10138	0.270729	NA
1726 hsa-miR-517-5p hsa-mir-517c	0.144994	0.427686	0.636057	0.672401	0.501328	NA
1727 hsa-miR-517c-3p hsa-mir-517c	0	NA	NA	NA	NA	NA
1728 hsa-miR-5186 hsa-mir-5186	0	NA	NA	NA	NA	NA
1730 hsa-miR-5187-3p hsa-mir-5187	0.702182	-0.584815	0.91837	-0.636797	0.524257	NA
1731 hsa-miR-5188 hsa-mir-5188	0	NA	NA	NA	NA	NA
1732 hsa-miR-5189-5p hsa-mir-5189	0	NA	NA	NA	NA	NA
1733 hsa-miR-5189-3p hsa-mir-5189	0	NA	NA	NA	NA	NA
1734 hsa-miR-518a-5p hsa-mir-518a-1	0	NA	NA	NA	NA	NA
1735 hsa-miR-518a-3p hsa-mir-518a-1	0	NA	NA	NA	NA	NA
1736 hsa-miR-518a-5p hsa-mir-518a-2	0	NA	NA	NA	NA	NA
1737 hsa-miR-518a-3p hsa-mir-518a-2	0	NA	NA	NA	NA	NA
1738 hsa-miR-518b hsa-mir-518b	0	NA	NA	NA	NA	NA
1739 hsa-miR-518c-5p hsa-mir-518c	0	NA	NA	NA	NA	NA
1740 hsa-miR-518c-3p hsa-mir-518c	0	NA	NA	NA	NA	NA
1741 hsa-miR-518d-5p hsa-mir-518d	0	NA	NA	NA	NA	NA
1742 hsa-miR-518d-3p hsa-mir-518d	0	NA	NA	NA	NA	NA
1743 hsa-miR-518e-5p hsa-mir-518e	0	NA	NA	NA	NA	NA
1744 hsa-miR-518e-3p hsa-mir-518e	0	NA	NA	NA	NA	NA
1745 hsa-miR-518f-5p hsa-mir-518f	0	NA	NA	NA	NA	NA
1746 hsa-miR-518f-3p hsa-mir-518f	0	NA	NA	NA	NA	NA
1747 hsa-miR-5190 hsa-mir-5190	0	NA	NA	NA	NA	NA
1748 hsa-miR-5191 hsa-mir-5191	0	NA	NA	NA	NA	NA
1749 hsa-miR-5192 hsa-mir-5192	0	NA	NA	NA	NA	NA
1750 hsa-miR-5193 hsa-mir-5193	0.361828	-0.712476	0.777922	-0.915871	0.359735	NA
1751 hsa-miR-5194 hsa-mir-5194	0	NA	NA	NA	NA	NA
1752 hsa-miR-5195-5p hsa-mir-5195	0	NA	NA	NA	NA	NA
1753 hsa-miR-5195-3p hsa-mir-5195	0	NA	NA	NA	NA	NA
1754 hsa-miR-5196-5p hsa-mir-5196	0	NA	NA	NA	NA	NA
1755 hsa-miR-5196-3p hsa-mir-5196	0	NA	NA	NA	NA	NA
1756 hsa-miR-5197-5p hsa-mir-5197	0	NA	NA	NA	NA	NA
1757 hsa-miR-5197-3p hsa-mir-5197	0	NA	NA	NA	NA	NA
1758 hsa-miR-519a-5p hsa-mir-519a-1	0	NA	NA	NA	NA	NA
1759 hsa-miR-519a-3p hsa-mir-519a-1	0	NA	NA	NA	NA	NA
1760 hsa-miR-519a-3p hsa-mir-519a-2	0	NA	NA	NA	NA	NA
1761 hsa-miR-519b-5p hsa-mir-519b	0	NA	NA	NA	NA	NA
1762 hsa-miR-519b-3p hsa-mir-519b	0	NA	NA	NA	NA	NA
1763 hsa-miR-519c-5p hsa-mir-519c	0	NA	NA	NA	NA	NA
1764 hsa-miR-519c-3p hsa-mir-519c	0	NA	NA	NA	NA	NA
1765 hsa-miR-519d-5p hsa-mir-519d	0	NA	NA	NA	NA	NA
1766 hsa-miR-519d-3p hsa-mir-519d	0	NA	NA	NA	NA	NA
1767 hsa-miR-519e-5p hsa-mir-519e	0	NA	NA	NA	NA	NA
1768 hsa-miR-519e-3p hsa-mir-519e	0	NA	NA	NA	NA	NA
1769 hsa-miR-520a-5p hsa-mir-520a	0	NA	NA	NA	NA	NA
1770 hsa-miR-520a-3p hsa-mir-520a	0	NA	NA	NA	NA	NA
1771 hsa-miR-520b hsa-mir-520b	0	NA	NA	NA	NA	NA
1772 hsa-miR-520c-5p hsa-mir-520c	0	NA	NA	NA	NA	NA
1773 hsa-miR-520c-3p hsa-mir-520c	0	NA	NA	NA	NA	NA
1774 hsa-miR-520d-5p hsa-mir-520d	0	NA	NA	NA	NA	NA
1775 hsa-miR-520d-3p hsa-mir-520d	0	NA	NA	NA	NA	NA
1776 hsa-miR-520e hsa-mir-520e	0	NA	NA	NA	NA	NA
[truncated: 824 more rows]

## Sheet: chicken control vs retinectomy
The differential expression analysis of known mature miRNAs between different treatments in chicken (control vs retinectomy) dataset using miRDeep2 and DESeq2
	baseMean	log2FoldChange	lfcSE	stat	pvalue	padj
542 gga-miR-205b gga-mir-205b	174.627	0.71135	0.126561	5.62062	1.90279e-08	2.11209e-06
549 gga-miR-21-3p gga-mir-21	138.995	0.805218	0.142318	5.65786	1.53272e-08	2.11209e-06
548 gga-miR-21-5p gga-mir-21	5921.96	0.457663	0.0961475	4.76001	1.9358e-06	0.000143249
95 gga-miR-142-5p gga-mir-142	194.09	0.647684	0.154141	4.20189	2.64697e-05	0.00146907
62 gga-miR-130b-5p gga-mir-130b	555.117	0.290018	0.0873066	3.32184	0.000894267	0.0248159
166 gga-miR-1574-3p gga-mir-1574	500.322	0.3297	0.0968454	3.4044	0.000663101	0.0248159
281 gga-miR-1662 gga-mir-1662	86.645	0.512032	0.151977	3.36914	0.000754029	0.0248159
558 gga-miR-214 gga-mir-214	137.669	-0.446159	0.133505	-3.3419	0.000832071	0.0248159
34 gga-miR-10a-5p gga-mir-10a	379.638	-0.550476	0.171115	-3.217	0.00129538	0.0319528
36 gga-miR-10b-5p gga-mir-10b	131.869	-0.57686	0.190131	-3.03402	0.00241317	0.052107
51 gga-miR-125b-3p gga-mir-125b-2	1979.36	-0.176044	0.0584171	-3.01358	0.00258188	0.052107
74 gga-miR-133c-3p gga-mir-133c	28.4241	0.512098	0.186939	2.73939	0.00615528	0.0977481
104 gga-miR-1454 gga-mir-1454	67.2901	0.434328	0.156808	2.7698	0.00560907	0.0977481
1070 gga-miR-99a-5p gga-mir-99a	1341.09	-0.21229	0.0775087	-2.73891	0.00616429	0.0977481
517 gga-miR-199-3p gga-mir-199-1	3223.99	-0.218365	0.0810358	-2.69467	0.0070458	0.0999473
519 gga-miR-199-3p gga-mir-199-2	3233.22	-0.217399	0.0808988	-2.68729	0.00720341	0.0999473
608 gga-miR-302d gga-mir-302d	51.6899	-0.442899	0.17003	-2.60483	0.00919191	0.120035
69 gga-miR-133a-3p gga-mir-133a-1	90.4836	0.409501	0.165123	2.47998	0.0131391	0.153519
71 gga-miR-133a-3p gga-mir-133a-2	90.4836	0.409501	0.165123	2.47998	0.0131391	0.153519
497 gga-miR-18a-3p gga-mir-18a	45.6244	0.421378	0.171638	2.45503	0.0140872	0.156368
562 gga-miR-216b gga-mir-216b	14.5836	-0.274397	0.114424	-2.39806	0.0164822	0.17424
101 gga-miR-1451-3p gga-mir-1451	14.4168	-0.45131	0.191682	-2.35448	0.0185487	0.182221
605 gga-miR-302b-3p gga-mir-302b	42.8971	-0.417558	0.177842	-2.34792	0.0188788	0.182221
677 gga-miR-454-3p gga-mir-454	14030.5	-0.113221	0.0486236	-2.32852	0.0198846	0.183933
61 gga-miR-130a-3p gga-mir-130a	2386.6	-0.303243	0.133904	-2.26463	0.0235355	0.197316
360 gga-miR-1720-3p gga-mir-1720	68.1001	0.384333	0.168392	2.28237	0.0224676	0.197316
470 gga-miR-1805-3p gga-mir-1805	14.5734	-0.41886	0.185569	-2.25716	0.0239979	0.197316
65 gga-miR-130c-3p gga-mir-130c	753.62	-0.265993	0.121699	-2.18567	0.0288395	0.226503
492 gga-miR-184-3p gga-mir-184	297.264	-0.307634	0.141404	-2.17556	0.0295882	0.226503
835 gga-miR-6623-3p gga-mir-6623	37.0699	0.3843	0.18534	2.07349	0.0381267	0.282137
487 gga-miR-181b-1-3p gga-mir-181b-1	10.1502	0.377733	0.185927	2.03162	0.0421924	0.302152
583 gga-miR-23b-3p gga-mir-23b	92.4464	-0.305719	0.15262	-2.00313	0.0451631	0.313319
50 gga-miR-125b-5p gga-mir-125b-2	3659.79	-0.17435	0.0877795	-1.98623	0.0470077	0.316233
21 gga-miR-100-3p gga-mir-100	141.179	-0.268311	0.139597	-1.92205	0.0545998	0.325685
198 gga-miR-15b-3p gga-mir-15b	9.18379	-0.359964	0.1866	-1.92907	0.0537224	0.325685
516 gga-miR-199-5p gga-mir-199-1	558.916	-0.180531	0.0926678	-1.94815	0.0513967	0.325685
518 gga-miR-199-5p gga-mir-199-2	558.916	-0.180531	0.0926678	-1.94815	0.0513967	0.325685
544 gga-miR-20a-5p gga-mir-20a	614.873	-0.193815	0.101918	-1.90167	0.0572149	0.325685
599 gga-miR-301a-5p gga-mir-301a	79.9121	-0.291456	0.152664	-1.90914	0.0562445	0.325685
96 gga-miR-142-3p gga-mir-142	28.5577	0.317838	0.183918	1.72815	0.0839622	0.463408
100 gga-miR-1451-5p gga-mir-1451	50.2	-0.286121	0.167375	-1.70946	0.087366	0.463408
165 gga-miR-1574-5p gga-mir-1574	132.469	0.218703	0.128901	1.69667	0.0897593	0.463408
634 gga-miR-3523 gga-mir-3523	65.3614	0.291108	0.171344	1.69897	0.0893251	0.463408
7 gga-let-7b gga-let-7b	275.347	-0.258226	0.16106	-1.60329	0.10887	0.495199
30 gga-miR-106-5p gga-mir-106	873.354	-0.157303	0.0970863	-1.62024	0.105181	0.495199
149 gga-miR-1560-5p gga-mir-1560	19.7756	0.315828	0.19177	1.64691	0.0995766	0.495199
559 gga-miR-215-5p gga-mir-215	67.1542	-0.265889	0.164964	-1.61181	0.107004	0.495199
607 gga-miR-302c-3p gga-mir-302c	24.6325	-0.306791	0.190296	-1.61218	0.106923	0.495199
714 gga-miR-6548-5p gga-mir-6548	16.7866	-0.307304	0.191904	-1.60134	0.109301	0.495199
199 gga-miR-15c-5p gga-mir-15c	1355.94	0.114695	0.0722192	1.58815	0.112252	0.498399
301 gga-miR-1677-5p gga-mir-1677	12.8407	0.299153	0.191783	1.55985	0.118795	0.517106
8 gga-let-7c-5p gga-let-7c	1516.62	-0.237151	0.155848	-1.52168	0.128089	0.546843
587 gga-miR-26a-3p gga-mir-26a	23.1009	0.288049	0.190971	1.50834	0.131469	0.55068
197 gga-miR-15b-5p gga-mir-15b	157.799	-0.188693	0.12689	-1.48706	0.137	0.563222
461 gga-miR-1798-5p gga-mir-1798	15.8303	0.27897	0.191715	1.45513	0.145634	0.58783
147 gga-miR-1559-5p gga-mir-1559	218.509	0.155897	0.108731	1.43378	0.151635	0.592285
686 gga-miR-460a-5p gga-mir-460a	17.7719	-0.27516	0.192118	-1.43225	0.152073	0.592285
78 gga-miR-135a-5p gga-mir-135a-2	173.128	-0.166281	0.129169	-1.28732	0.197983	0.623342
80 gga-miR-135a-5p gga-mir-135a-3	172.65	-0.16082	0.130041	-1.23668	0.216204	0.623342
200 gga-miR-15c-3p gga-mir-15c	15.9287	0.25414	0.191365	1.32804	0.184165	0.623342
248 gga-miR-1635 gga-mir-1635	11.046	0.223239	0.180261	1.23843	0.215558	0.623342
483 gga-miR-181a-5p gga-mir-181a-1	13271	0.152087	0.116062	1.31039	0.190062	0.623342
485 gga-miR-181a-5p gga-mir-181a-2	13273.1	0.151911	0.116056	1.30895	0.19055	0.623342
505 gga-miR-193b-3p gga-mir-193b	15.668	0.240926	0.192162	1.25376	0.209929	0.623342
539 gga-miR-204 gga-mir-204-1	115556	0.14025	0.103802	1.35113	0.176655	0.623342
540 gga-miR-204 gga-mir-204-2	115250	0.139627	0.103725	1.34613	0.178261	0.623342
546 gga-miR-20b-5p gga-mir-20b	1159.69	-0.116025	0.0915013	-1.26802	0.204792	0.623342
550 gga-miR-211 gga-mir-211	115563	0.140276	0.103819	1.35117	0.176642	0.623342
575 gga-miR-22-3p gga-mir-22	8073.27	0.129217	0.102694	1.25828	0.208292	0.623342
592 gga-miR-29a-3p gga-mir-29a	18.5843	0.255607	0.192146	1.33028	0.183427	0.623342
598 gga-miR-29c-3p gga-mir-29c	18.1584	0.245008	0.192108	1.27537	0.20218	0.623342
600 gga-miR-301a-3p gga-mir-301a	4995.04	-0.10028	0.0772481	-1.29816	0.194233	0.623342
620 gga-miR-30e-5p gga-mir-30e	11479.3	0.0683051	0.0525043	1.30094	0.193278	0.623342
681 gga-miR-456-3p gga-mir-456	1683.79	0.0940794	0.073021	1.28839	0.197611	0.623342
703 gga-miR-6542-3p gga-mir-6542	114.251	0.177676	0.143077	1.24182	0.214305	0.623342
1066 gga-miR-9-3p gga-mir-9-1	122.663	-0.257954	0.186676	-1.38183	0.167025	0.623342
1071 gga-miR-99a-3p gga-mir-99a	34.2296	-0.25233	0.183518	-1.37496	0.169145	0.623342
76 gga-miR-135a-5p gga-mir-135a-1	172.525	-0.158958	0.129766	-1.22495	0.220594	0.627843
17 gga-let-7j-3p gga-let-7j	33.5249	0.211598	0.181343	1.16684	0.243276	0.627992
56 gga-miR-128-2-5p gga-mir-128-2	14.5756	-0.22485	0.192135	-1.17027	0.241892	0.627992
64 gga-miR-130c-5p gga-mir-130c	27.1893	-0.219341	0.185102	-1.18497	0.236027	0.627992
66 gga-miR-1329-5p gga-mir-1329	29.4979	0.221023	0.185824	1.18942	0.234275	0.627992
91 gga-miR-140-5p gga-mir-140	95.1321	-0.175915	0.148827	-1.18201	0.237203	0.627992
573 gga-miR-219b gga-mir-219b	546.442	0.112579	0.0961513	1.17086	0.241657	0.627992
675 gga-miR-451 gga-mir-451	207.293	0.2036	0.172378	1.18112	0.237553	0.627992
1069 gga-miR-92-3p gga-mir-92-1	49009.7	-0.112367	0.0956206	-1.17514	0.23994	0.627992
128 gga-miR-148a-5p gga-mir-148a	619.849	-0.136018	0.118266	-1.1501	0.250102	0.638191
586 gga-miR-26a-5p gga-mir-26a	21489.1	0.0827773	0.0730353	1.13339	0.257052	0.648471
196 gga-miR-15a gga-mir-15a	214.432	-0.131638	0.118854	-1.10757	0.268049	0.668618
886 gga-miR-6665-5p gga-mir-6665	31.5342	-0.201037	0.185768	-1.08219	0.279166	0.68861
500 gga-miR-190a-5p gga-mir-190a	78.4243	-0.159015	0.148946	-1.0676	0.285701	0.696985
31 gga-miR-106-3p gga-mir-106	379.65	-0.152252	0.143659	-1.05982	0.289227	0.697916
541 gga-miR-205a gga-mir-205a	141.433	0.194238	0.184769	1.05125	0.293145	0.699765
20 gga-miR-100-5p gga-mir-100	3172.97	0.118641	0.116023	1.02256	0.306518	0.708393
371 gga-miR-1729-5p gga-mir-1729	8.99935	0.185142	0.182186	1.01622	0.309523	0.708393
576 gga-miR-221-5p gga-mir-221	203.242	-0.113082	0.110441	-1.02391	0.305878	0.708393
843 gga-miR-6631-5p gga-mir-6631	25.9106	0.193577	0.187436	1.03276	0.301714	0.708393
581 gga-miR-223 gga-mir-223	36.9468	0.189502	0.191493	0.989604	0.322368	0.730262
108 gga-miR-1458 gga-mir-1458	58.3659	0.182997	0.188989	0.968291	0.332899	0.746501
621 gga-miR-30e-3p gga-mir-30e	850.166	0.0791011	0.0826233	0.95737	0.33838	0.751205
616 gga-miR-30c-1-3p gga-mir-30c-1	227.664	0.111919	0.120025	0.932463	0.351098	0.771719
98 gga-miR-144-5p gga-mir-144	113.42	0.135358	0.15409	0.878433	0.379709	0.791415
121 gga-miR-146a-5p gga-mir-146a	33.6667	0.157787	0.180887	0.872296	0.383047	0.791415
126 gga-miR-146c-3p gga-mir-146c	201.63	0.147292	0.169555	0.868697	0.385013	0.791415
332 gga-miR-16c-5p gga-mir-16c	268.791	-0.0927905	0.1063	-0.872909	0.382713	0.791415
334 gga-miR-17-5p gga-mir-17	862.653	-0.0780032	0.0864235	-0.902568	0.366755	0.791415
365 gga-miR-1724 gga-mir-1724	24.4699	0.16928	0.191307	0.884858	0.376233	0.791415
499 gga-miR-18b-3p gga-mir-18b	104.473	-0.132785	0.152323	-0.871731	0.383355	0.791415
25 gga-miR-101-2-5p gga-mir-101-2	22.0558	-0.159533	0.189812	-0.840478	0.400641	0.81428
44 gga-miR-124a-3p gga-mir-124a	15.9065	-0.153389	0.185043	-0.828937	0.40714	0.81428
46 gga-miR-124a-3p gga-mir-124a-2	15.9065	-0.153389	0.185043	-0.828937	0.40714	0.81428
55 gga-miR-128-1-5p gga-mir-128-1	98.0945	-0.112318	0.144316	-0.778275	0.436407	0.821993
137 gga-miR-1552-5p gga-mir-1552	93.0009	-0.119485	0.15032	-0.794872	0.426688	0.821993
329 gga-miR-1698 gga-mir-1698-1	11.4167	0.150009	0.189666	0.790912	0.428995	0.821993
330 gga-miR-1698 gga-mir-1698-2	11.4167	0.150009	0.189666	0.790912	0.428995	0.821993
524 gga-miR-19b-3p gga-mir-19b	1263.03	-0.0629697	0.0812332	-0.775173	0.438238	0.821993
615 gga-miR-30c-5p gga-mir-30c-1	4210.25	-0.0755471	0.0976212	-0.77388	0.439002	0.821993
617 gga-miR-30c-5p gga-mir-30c-2	4212.09	-0.0754094	0.0977882	-0.77115	0.440618	0.821993
669 gga-miR-429-3p gga-mir-429	30.0464	0.156109	0.192182	0.812296	0.416622	0.821993
619 gga-miR-30d gga-mir-30d	9136.87	0.0583547	0.077041	0.75745	0.44878	0.830243
1 gga-let-7a-5p gga-let-7a-1	1604.19	-0.136982	0.187831	-0.729284	0.465828	0.832098
3 gga-let-7a-5p gga-let-7a-2	1602.94	-0.136802	0.18782	-0.728366	0.466389	0.832098
5 gga-let-7a-5p gga-let-7a-3	1605.7	-0.136619	0.187866	-0.727217	0.467093	0.832098
16 gga-let-7j-5p gga-let-7j	1602.23	-0.136206	0.187901	-0.724883	0.468524	0.832098
498 gga-miR-18b-5p gga-mir-18b	565.823	-0.0765933	0.103653	-0.738939	0.459944	0.832098
99 gga-miR-144-3p gga-mir-144	279.472	0.114695	0.161351	0.710844	0.477181	0.834127
944 gga-miR-7 gga-mir-7-2	29.7273	-0.131175	0.184252	-0.71193	0.476508	0.834127
81 gga-miR-135a-3-3p gga-mir-135a-3	16.2582	-0.130289	0.192123	-0.678154	0.497674	0.843387
447 gga-miR-1786 gga-mir-1786	17.1461	-0.132515	0.19113	-0.693327	0.488104	0.843387
547 gga-miR-20b-3p gga-mir-20b	11.4098	-0.128523	0.188355	-0.682345	0.495021	0.843387
622 gga-miR-31-5p gga-mir-31	58.0238	-0.124316	0.180188	-0.689922	0.490243	0.843387
604 gga-miR-302b-5p gga-mir-302b	12.931	-0.12347	0.186524	-0.661953	0.508001	0.854366
23 gga-miR-101-3p gga-mir-101-1	1860.79	0.0399634	0.0658373	0.607003	0.543849	0.856273
24 gga-miR-101-3p gga-mir-101-2	1854.34	0.0407448	0.065848	0.61877	0.536068	0.856273
58 gga-miR-1306-5p gga-mir-1306	10.3928	0.115861	0.189191	0.612401	0.540272	0.856273
123 gga-miR-146b-5p gga-mir-146b	12.2642	0.111522	0.172645	0.645961	0.518304	0.856273
484 gga-miR-181a-3p gga-mir-181a-1	620.283	-0.0803264	0.127244	-0.63128	0.527858	0.856273
577 gga-miR-221-3p gga-mir-221	710.14	0.0440766	0.0718822	0.613178	0.539759	0.856273
613 gga-miR-30b-5p gga-mir-30b	499.442	-0.076547	0.11723	-0.652961	0.513781	0.856273
943 gga-miR-7 gga-mir-7-1	30.0566	-0.112264	0.183505	-0.611778	0.540684	0.856273
945 gga-miR-7 gga-mir-7-3	29.7626	-0.112419	0.18434	-0.609845	0.541964	0.856273
18 gga-let-7k-5p gga-let-7k	32.4538	0.106755	0.184494	0.578637	0.562834	0.873771
125 gga-miR-146c-5p gga-mir-146c	7784.15	0.0703203	0.120335	0.584373	0.558969	0.873771
52 gga-miR-126-5p gga-mir-126	11455	0.0278612	0.0492749	0.565424	0.571786	0.879598
63 gga-miR-130b-3p gga-mir-130b	3875.43	-0.0408087	0.0728668	-0.560046	0.575448	0.879598
640 gga-miR-3529 gga-mir-3529	14.3094	-0.104799	0.190885	-0.549018	0.582993	0.879598
679 gga-miR-455-3p gga-mir-455	45.3474	-0.0955951	0.175706	-0.544062	0.586399	0.879598
1064 gga-miR-7b gga-mir-7b	12.6028	0.0976108	0.177041	0.551347	0.581396	0.879598
601 gga-miR-301b-5p gga-mir-301b	27.6284	-0.0999746	0.19171	-0.521488	0.602027	0.896979
127 gga-miR-147 gga-mir-147	20.8163	0.0963277	0.190035	0.506895	0.612229	0.906099
130 gga-miR-153-5p gga-mir-153	9.83072	-0.0819752	0.164753	-0.497564	0.618791	0.909746
611 gga-miR-30a-5p gga-mir-30a	7806.98	-0.0522144	0.108957	-0.479219	0.631783	0.917028
625 gga-miR-32-3p gga-mir-32	8.8743	0.0882485	0.184271	0.478906	0.632006	0.917028
11 gga-let-7f-5p gga-let-7f	1406.39	-0.0250573	0.146918	-0.170552	0.864576	0.938948
13 gga-let-7g-5p gga-let-7g	210.139	0.0260358	0.172465	0.150963	0.880005	0.938948
15 gga-let-7i gga-let-7i	92.8421	0.0574595	0.180347	0.318606	0.750025	0.938948
26 gga-miR-103-3p gga-mir-103-1	2763.55	-0.0134746	0.0603394	-0.223314	0.823291	0.938948
29 gga-miR-103-3p gga-mir-103-2	2772.21	-0.0110191	0.0595995	-0.184886	0.853318	0.938948
33 gga-miR-107-3p gga-mir-107	530.168	0.0289904	0.102304	0.283375	0.776889	0.938948
53 gga-miR-126-3p gga-mir-126	1569.08	-0.042662	0.112169	-0.380335	0.703697	0.938948
54 gga-miR-128-3p gga-mir-128-1	1712.01	-0.0239039	0.0715035	-0.334303	0.738151	0.938948
57 gga-miR-128-3p gga-mir-128-2	1697.69	-0.0228826	0.0722144	-0.31687	0.751342	0.938948
59 gga-miR-1306-3p gga-mir-1306	21.9487	-0.0582871	0.190593	-0.30582	0.759742	0.938948
60 gga-miR-130a-5p gga-mir-130a	179.741	-0.0515764	0.14401	-0.358144	0.720235	0.938948
85 gga-miR-138-5p gga-mir-138-1	48.992	0.0464811	0.17613	0.263902	0.791856	0.938948
87 gga-miR-138-5p gga-mir-138-2	48.992	0.0464811	0.17613	0.263902	0.791856	0.938948
89 gga-miR-1397-5p gga-mir-1397	14.4189	0.0840073	0.191076	0.439654	0.660187	0.938948
92 gga-miR-140-3p gga-mir-140	1934.38	0.0205815	0.100933	0.203912	0.838422	0.938948
105 gga-miR-1456-5p gga-mir-1456	185.18	0.044844	0.146189	0.306754	0.759031	0.938948
131 gga-miR-153-3p gga-mir-153	160.03	0.0509402	0.141885	0.359026	0.719576	0.938948
138 gga-miR-1552-3p gga-mir-1552	74.4358	0.0443725	0.160017	0.2773	0.78155	0.938948
150 gga-miR-1560-3p gga-mir-1560	14.2665	0.049966	0.191938	0.260324	0.794614	0.938948
201 gga-miR-16-5p gga-mir-16-1	1071.64	0.014219	0.07357	0.193272	0.846746	0.938948
203 gga-miR-16-5p gga-mir-16-2	1070.93	0.0159326	0.0735466	0.216633	0.828494	0.938948
204 gga-miR-16-2-3p gga-mir-16-2	10.4241	0.0277738	0.188285	0.14751	0.88273	0.938948
297 gga-miR-1674 gga-mir-1674	76.15	-0.0776021	0.18207	-0.426221	0.669947	0.938948
302 gga-miR-1677-3p gga-mir-1677	120.7	-0.0302811	0.13611	-0.222476	0.823944	0.938948
307 gga-miR-1681 gga-mir-1681	35.1748	0.0501902	0.192163	0.261186	0.793949	0.938948
335 gga-miR-17-3p gga-mir-17	99.5424	0.0242497	0.156615	0.154837	0.87695	0.938948
443 gga-miR-1782 gga-mir-1782	12.3828	-0.0631825	0.188893	-0.334489	0.738011	0.938948
486 gga-miR-181b-5p gga-mir-181b-1	4710.75	0.0188552	0.117137	0.160967	0.872119	0.938948
488 gga-miR-181b-5p gga-mir-181b-2	4732.15	0.0183704	0.116829	0.157242	0.875054	0.938948
509 gga-miR-196-5p gga-mir-196-2	13.9346	0.0299806	0.192053	0.156106	0.875949	0.938948
511 gga-miR-196-5p gga-mir-196-3	15.7642	-0.0766198	0.192191	-0.398666	0.69014	0.938948
512 gga-miR-196-5p gga-mir-196-4	13.9346	0.0299806	0.192053	0.156106	0.875949	0.938948
514 gga-miR-196-5p gga-mir-196-5	13.9346	0.0299806	0.192053	0.156106	0.875949	0.938948
522 gga-miR-19a-3p gga-mir-19a	483.129	-0.0190602	0.0985522	-0.193402	0.846644	0.938948
533 gga-miR-200a-3p gga-mir-200a	11.1311	-0.0582535	0.178926	-0.325573	0.744748	0.938948
538 gga-miR-203a gga-mir-203a	14.8521	-0.0350897	0.191766	-0.182982	0.854812	0.938948
556 gga-miR-2131-5p gga-mir-2131	117.757	-0.0473543	0.174771	-0.270951	0.786429	0.938948
557 gga-miR-2131-3p gga-mir-2131	30.5498	-0.0405108	0.189737	-0.21351	0.830929	0.938948
566 gga-miR-218-5p gga-mir-218-1	592.277	0.0153135	0.0935084	0.163766	0.869915	0.938948
568 gga-miR-218-5p gga-mir-218-2	591.801	0.0131471	0.0935143	0.140589	0.888194	0.938948
570 gga-miR-2188-5p gga-mir-2188	46.0689	-0.0748881	0.173967	-0.430474	0.666851	0.938948
578 gga-miR-222a gga-mir-222a	2713.49	-0.0248564	0.0550956	-0.45115	0.651881	0.938948
585 gga-miR-24-3p gga-mir-24	30.5489	-0.0269167	0.184459	-0.145922	0.883983	0.938948
589 gga-miR-27b-3p gga-mir-27b	1398.38	0.0404748	0.111467	0.36311	0.716523	0.938948
590 gga-miR-2954 gga-mir-2954	2052.19	-0.064275	0.188141	-0.341633	0.732627	0.938948
603 gga-miR-302a gga-mir-302a	17.2605	-0.08179	0.19219	-0.425569	0.670422	0.938948
612 gga-miR-30a-3p gga-mir-30a	257.683	0.0223402	0.12333	0.181142	0.856257	0.938948
626 gga-miR-33-5p gga-mir-33-1	42.6755	-0.031582	0.178477	-0.176953	0.859545	0.938948
628 gga-miR-34a-5p gga-mir-34a	10.5466	-0.038092	0.189725	-0.200775	0.840875	0.938948
646 gga-miR-3532-3p gga-mir-3532	9.16731	-0.0456323	0.184562	-0.247247	0.804717	0.938948
652 gga-miR-3538 gga-mir-3538	5885.42	0.0395332	0.17576	0.224928	0.822035	0.938948
678 gga-miR-455-5p gga-mir-455	528.92	-0.0336734	0.0975677	-0.345129	0.729998	0.938948
699 gga-miR-551-3p gga-mir-551	46.9458	0.0558268	0.174496	0.319931	0.74902	0.938948
739 gga-miR-6560-3p gga-mir-6560	12.1043	0.0382499	0.190984	0.200278	0.841263	0.938948
1065 gga-miR-9-5p gga-mir-9-1	4021.68	-0.0446276	0.151606	-0.294366	0.768478	0.938948
1067 gga-miR-9-5p gga-mir-9-2	4021.52	-0.0447275	0.151592	-0.295052	0.767954	0.938948
1068 gga-miR-92-5p gga-mir-92-1	32.007	-0.0333894	0.18566	-0.179842	0.857277	0.938948
9 gga-let-7c-3p gga-let-7c	15.7399	0.0233766	0.192175	0.121642	0.903182	0.942866
496 gga-miR-18a-5p gga-mir-18a	340.118	-0.0107208	0.105121	-0.101985	0.918768	0.942866
602 gga-miR-301b-3p gga-mir-301b	1798.6	-0.00894777	0.0909511	-0.0983799	0.921631	0.942866
618 gga-miR-30c-2-3p gga-mir-30c-2	37.6031	0.0197602	0.176462	0.11198	0.910839	0.942866
715 gga-miR-6548-3p gga-mir-6548	10.4346	-0.0193883	0.186381	-0.104025	0.917149	0.942866
866 gga-miR-6648-3p gga-mir-6648-1	12.3505	-0.0193399	0.191019	-0.101246	0.919355	0.942866
868 gga-miR-6648-3p gga-mir-6648-2	12.3505	-0.0193399	0.191019	-0.101246	0.919355	0.942866
588 gga-miR-27b-5p gga-mir-27b	12.1708	0.0169882	0.190201	0.089317	0.92883	0.945873
503 gga-miR-193a-3p gga-mir-193a	13.4074	-0.0101905	0.190899	-0.0533815	0.957428	0.970543
129 gga-miR-148a-3p gga-mir-148a	9683.05	0.00246808	0.0541762	0.0455565	0.963664	0.972424
490 gga-miR-183 gga-mir-183	81.3494	-0.00403991	0.155984	-0.0258995	0.979337	0.983769
507 gga-miR-196-5p gga-mir-196-1	13.8742	0.0013735	0.191921	0.00715659	0.99429	0.99429
2 gga-let-7a-3p gga-let-7a-1	8.12808	-0.0106391	0.181343	-0.0586681	0.953216	NA
4 gga-let-7a-2-3p gga-let-7a-2	5.02133	-0.0931863	0.160536	-0.58047	0.561598	NA
6 gga-let-7a-3p gga-let-7a-3	8.02378	0.00395605	0.181334	0.0218164	0.982594	NA
10 gga-let-7d gga-let-7d	2.68703	0.0826976	0.1308	0.632246	0.527226	NA
12 gga-let-7f-3p gga-let-7f	0	NA	NA	NA	NA	NA
14 gga-let-7g-3p gga-let-7g	3.02439	0.00602337	0.1397	0.0431163	0.965609	NA
19 gga-let-7k-3p gga-let-7k	8.12808	-0.0106391	0.181343	-0.0586681	0.953216	NA
22 gga-miR-101-1-5p gga-mir-101-1	1.43182	-0.0629867	0.0800818	-0.786529	0.431557	NA
27 gga-miR-103-1-5p gga-mir-103-1	0.585173	-0.0685658	0.0575604	-1.1912	0.233577	NA
28 gga-miR-103-2-5p gga-mir-103-2	1.20213	-0.125642	0.0874864	-1.43614	0.150964	NA
32 gga-miR-107-5p gga-mir-107	4.1855	0.0160345	0.156526	0.10244	0.918408	NA
35 gga-miR-10a-3p gga-mir-10a	0.668235	-0.0809483	0.0623353	-1.29859	0.194083	NA
37 gga-miR-10b-3p gga-mir-10b	0	NA	NA	NA	NA	NA
38 gga-miR-122-5p gga-mir-122-1	0.157309	0.0176735	0.0313813	0.563187	0.573308	NA
39 gga-miR-122-3p gga-mir-122-1	0	NA	NA	NA	NA	NA
40 gga-miR-122-5p gga-mir-122-2	0.157309	0.0176735	0.0313813	0.563187	0.573308	NA
41 gga-miR-122-3p gga-mir-122-2	0	NA	NA	NA	NA	NA
42 gga-miR-122b gga-mir-122b	0	NA	NA	NA	NA	NA
43 gga-miR-124a-5p gga-mir-124a	0	NA	NA	NA	NA	NA
45 gga-miR-124a-5p gga-mir-124a-2	0	NA	NA	NA	NA	NA
47 gga-miR-124b gga-mir-124b	0.659969	-0.0277848	0.0580178	-0.478901	0.632009	NA
48 gga-miR-124c-5p gga-mir-124c	0	NA	NA	NA	NA	NA
49 gga-miR-124c-3p gga-mir-124c	0	NA	NA	NA	NA	NA
67 gga-miR-1329-3p gga-mir-1329	0.808459	0.085431	0.0651251	1.3118	0.189588	NA
68 gga-miR-133a-5p gga-mir-133a-1	0.583245	0.039568	0.0581488	0.680462	0.496212	NA
70 gga-miR-133a-5p gga-mir-133a-2	0.583245	0.039568	0.0581488	0.680462	0.496212	NA
72 gga-miR-133b gga-mir-133b	2.20574	0.127831	0.122455	1.0439	0.296532	NA
73 gga-miR-133c-5p gga-mir-133c	0	NA	NA	NA	NA	NA
75 gga-miR-1354 gga-mir-1354	0	NA	NA	NA	NA	NA
77 gga-miR-135a-1-3p gga-mir-135a-1	0.325435	0.0277683	0.0377513	0.735559	0.461999	NA
79 gga-miR-135a-2-3p gga-mir-135a-2	1.26852	0.020069	0.0911032	0.220288	0.825647	NA
82 gga-miR-135b gga-mir-135b	0	NA	NA	NA	NA	NA
83 gga-miR-137-5p gga-mir-137	0.125528	-0.0183794	0.0307453	-0.597796	0.549976	NA
84 gga-miR-137-3p gga-mir-137	1.19317	-0.00129318	0.0774185	-0.0167037	0.986673	NA
86 gga-miR-138-1-3p gga-mir-138-1	2.7663	-0.0604888	0.119729	-0.505212	0.61341	NA
88 gga-miR-138-2-3p gga-mir-138-2	4.057	-0.10557	0.147766	-0.714443	0.474953	NA
90 gga-miR-1397-3p gga-mir-1397	0.750203	-0.0967956	0.0681447	-1.42044	0.155479	NA
93 gga-miR-1416-5p gga-mir-1416	6.39111	0.0773264	0.176453	0.438226	0.661223	NA
94 gga-miR-1416-3p gga-mir-1416	0.777774	-0.0298371	0.0750766	-0.397422	0.691056	NA
97 gga-miR-1434 gga-mir-1434	0.157309	0.0176735	0.0313813	0.563187	0.573308	NA
102 gga-miR-1452 gga-mir-1452	1.38997	-0.00234559	0.0938973	-0.0249804	0.980071	NA
103 gga-miR-1453 gga-mir-1453	0.160821	0.0177948	0.0314401	0.565993	0.571399	NA
106 gga-miR-1456-3p gga-mir-1456	2.38476	-0.036958	0.113155	-0.326613	0.743961	NA
107 gga-miR-1457 gga-mir-1457	0	NA	NA	NA	NA	NA
109 gga-miR-1459 gga-mir-1459	0	NA	NA	NA	NA	NA
110 gga-miR-1460 gga-mir-1460	0.615576	0.038201	0.0591096	0.646274	0.518102	NA
111 gga-miR-1462-5p gga-mir-1462	0	NA	NA	NA	NA	NA
112 gga-miR-1462-3p gga-mir-1462	2.33967	-0.011733	0.125829	-0.0932456	0.925708	NA
113 gga-miR-1463 gga-mir-1463	5.01904	-0.0443346	0.146031	-0.303598	0.761434	NA
114 gga-miR-1464 gga-mir-1464	2.47561	-0.0345906	0.12599	-0.27455	0.783662	NA
115 gga-miR-1465 gga-mir-1465	0	NA	NA	NA	NA	NA
116 gga-miR-1466 gga-mir-1466	0	NA	NA	NA	NA	NA
117 gga-miR-1467-5p gga-mir-1467-1	2.26811	-0.035557	0.125228	-0.283938	0.776458	NA
118 gga-miR-1467-3p gga-mir-1467-1	1.23267	-0.0229362	0.0830611	-0.276136	0.782444	NA
119 gga-miR-1467-5p gga-mir-1467-2	2.26811	-0.035557	0.125228	-0.283938	0.776458	NA
120 gga-miR-1467-3p gga-mir-1467-2	1.23267	-0.0229362	0.0830611	-0.276136	0.782444	NA
122 gga-miR-146a-3p gga-mir-146a	1.70824	0.0148231	0.09626	0.153991	0.877617	NA
124 gga-miR-146b-3p gga-mir-146b	0.523207	0.00596057	0.0458682	0.12995	0.896606	NA
132 gga-miR-155 gga-mir-155	1.61636	0.24014	0.104706	2.29347	0.0218208	NA
133 gga-miR-1550-5p gga-mir-1550	0.290142	0.00195221	0.0339297	0.057537	0.954117	NA
134 gga-miR-1550-3p gga-mir-1550	0.390643	-0.0109407	0.0474656	-0.230498	0.817705	NA
135 gga-miR-1551-5p gga-mir-1551	2.64808	0.0237255	0.128692	0.18436	0.853731	NA
136 gga-miR-1551-3p gga-mir-1551	0.229822	-0.0221786	0.0331571	-0.668894	0.503563	NA
139 gga-miR-1553-5p gga-mir-1553	0.595721	-0.0387384	0.0600993	-0.644573	0.519204	NA
140 gga-miR-1553-3p gga-mir-1553	0.229822	-0.0221786	0.0331571	-0.668894	0.503563	NA
141 gga-miR-1554 gga-mir-1554	0	NA	NA	NA	NA	NA
142 gga-miR-1555-5p gga-mir-1555	0.334117	-0.0320381	0.0397377	-0.806241	0.420104	NA
143 gga-miR-1555-3p gga-mir-1555	0.408364	-0.00873647	0.0403492	-0.216522	0.828581	NA
144 gga-miR-1556 gga-mir-1556	0	NA	NA	NA	NA	NA
145 gga-miR-1557 gga-mir-1557	0.104295	-0.0175949	0.030222	-0.58219	0.560439	NA
146 gga-miR-1558 gga-mir-1558	0	NA	NA	NA	NA	NA
148 gga-miR-1559-3p gga-mir-1559	5.88865	-0.0697369	0.167563	-0.416184	0.677275	NA
151 gga-miR-1561 gga-mir-1561	0	NA	NA	NA	NA	NA
152 gga-miR-1562-5p gga-mir-1562	0.104295	-0.0175949	0.030222	-0.58219	0.560439	NA
153 gga-miR-1562-3p gga-mir-1562	0	NA	NA	NA	NA	NA
154 gga-miR-1563 gga-mir-1563	4.2328	0.124378	0.157865	0.787877	0.430769	NA
155 gga-miR-1564-5p gga-mir-1564	0.157309	0.0176735	0.0313813	0.563187	0.573308	NA
156 gga-miR-1564-3p gga-mir-1564	0	NA	NA	NA	NA	NA
157 gga-miR-1565 gga-mir-1565	0.394853	-0.0230986	0.0338328	-0.682729	0.494778	NA
158 gga-miR-1567 gga-mir-1567	0	NA	NA	NA	NA	NA
159 gga-miR-1568 gga-mir-1568	0.164614	0.0179229	0.0315018	0.568948	0.569392	NA
160 gga-miR-1569 gga-mir-1569	0.411876	-0.00855869	0.0405213	-0.211214	0.83272	NA
161 gga-miR-1570 gga-mir-1570	0.282836	0.00154931	0.0338537	0.0457649	0.963498	NA
162 gga-miR-1571 gga-mir-1571	0	NA	NA	NA	NA	NA
163 gga-miR-1572 gga-mir-1572	0.164614	0.0179229	0.0315018	0.568948	0.569392	NA
164 gga-miR-1573 gga-mir-1573	0	NA	NA	NA	NA	NA
167 gga-miR-1575 gga-mir-1575	0	NA	NA	NA	NA	NA
168 gga-miR-1576 gga-mir-1576	0.229822	-0.0221786	0.0331571	-0.668894	0.503563	NA
169 gga-miR-1577 gga-mir-1577	0	NA	NA	NA	NA	NA
170 gga-miR-1578 gga-mir-1578	0.125528	-0.0183794	0.0307453	-0.597796	0.549976	NA
171 gga-miR-1579 gga-mir-1579	0	NA	NA	NA	NA	NA
172 gga-miR-1580 gga-mir-1580	0.318129	0.0270061	0.0372372	0.725247	0.468301	NA
173 gga-miR-1581 gga-mir-1581	0.157309	0.0176735	0.0313813	0.563187	0.573308	NA
174 gga-miR-1582 gga-mir-1582	0	NA	NA	NA	NA	NA
175 gga-miR-1583 gga-mir-1583	0.286348	0.00174508	0.0338906	0.0514917	0.958934	NA
176 gga-miR-1584 gga-mir-1584	0.164614	0.0179229	0.0315018	0.568948	0.569392	NA
177 gga-miR-1585 gga-mir-1585	2.21407	-0.209977	0.125144	-1.67788	0.09337	NA
178 gga-miR-1586 gga-mir-1586	0.164614	0.0179229	0.0315018	0.568948	0.569392	NA
179 gga-miR-1587 gga-mir-1587	1.29636	0.0307932	0.0892731	0.344932	0.730145	NA
180 gga-miR-1588 gga-mir-1588	0.164614	0.0179229	0.0315018	0.568948	0.569392	NA
181 gga-miR-1589 gga-mir-1589	0	NA	NA	NA	NA	NA
182 gga-miR-1590 gga-mir-1590	0.995402	0.032868	0.0875146	0.375571	0.707236	NA
183 gga-miR-1591-5p gga-mir-1591	0.928878	-0.0245365	0.0746068	-0.328878	0.742248	NA
184 gga-miR-1591-3p gga-mir-1591	0.87718	0.056188	0.0827016	0.679407	0.49688	NA
185 gga-miR-1592 gga-mir-1592	0.866081	0.048536	0.0769113	0.631065	0.527998	NA
186 gga-miR-1593 gga-mir-1593	0.321923	0.0274024	0.0375054	0.730625	0.465008	NA
187 gga-miR-1594 gga-mir-1594	0	NA	NA	NA	NA	NA
188 gga-miR-1595-5p gga-mir-1595	0.334117	-0.0320381	0.0397377	-0.806241	0.420104	NA
189 gga-miR-1595-3p gga-mir-1595	0.663346	-0.00644372	0.0611333	-0.105404	0.916055	NA
190 gga-miR-1596-5p gga-mir-1596	1.30588	-0.109969	0.0866368	-1.26931	0.20433	NA
191 gga-miR-1596-3p gga-mir-1596	0.422424	0.0210945	0.0492006	0.428744	0.66811	NA
192 gga-miR-1597-5p gga-mir-1597	0	NA	NA	NA	NA	NA
193 gga-miR-1597-3p gga-mir-1597	6.00488	0.284696	0.172189	1.65339	0.0982514	NA
194 gga-miR-1598 gga-mir-1598	0	NA	NA	NA	NA	NA
195 gga-miR-1599 gga-mir-1599	2.19981	0.00958988	0.12337	0.0777328	0.938041	NA
202 gga-miR-16-1-3p gga-mir-16-1	1.50227	-0.039758	0.0971363	-0.409301	0.682319	NA
205 gga-miR-1600 gga-mir-1600	0.104295	-0.0175949	0.030222	-0.58219	0.560439	NA
206 gga-miR-1601 gga-mir-1601	0	NA	NA	NA	NA	NA
207 gga-miR-1602 gga-mir-1602	0.394853	-0.0230986	0.0338328	-0.682729	0.494778	NA
208 gga-miR-1603 gga-mir-1603	0.645908	-0.0620407	0.0548807	-1.13046	0.258281	NA
209 gga-miR-1604 gga-mir-1604	0.157309	0.0176735	0.0313813	0.563187	0.573308	NA
210 gga-miR-1605 gga-mir-1605	0	NA	NA	NA	NA	NA
211 gga-miR-1606 gga-mir-1606	0	NA	NA	NA	NA	NA
212 gga-miR-1607 gga-mir-1607	0.282836	0.00154931	0.0338537	0.0457649	0.963498	NA
213 gga-miR-1608 gga-mir-1608	0	NA	NA	NA	NA	NA
214 gga-miR-1609 gga-mir-1609	0.490049	0.047194	0.0489423	0.964278	0.334907	NA
215 gga-miR-1610 gga-mir-1610	0	NA	NA	NA	NA	NA
216 gga-miR-1611 gga-mir-1611	0.164614	0.0179229	0.0315018	0.568948	0.569392	NA
217 gga-miR-1612 gga-mir-1612	0.418912	0.0150115	0.0410216	0.36594	0.71441	NA
218 gga-miR-1613 gga-mir-1613	0.42973	0.0216849	0.0495602	0.437547	0.661715	NA
219 gga-miR-1614-5p gga-mir-1614	0.365898	-0.00563283	0.0379614	-0.148383	0.88204	NA
220 gga-miR-1614-3p gga-mir-1614	0.261603	0.00311552	0.0335842	0.0927674	0.926088	NA
221 gga-miR-1615 gga-mir-1615	0	NA	NA	NA	NA	NA
222 gga-miR-1616 gga-mir-1616	0	NA	NA	NA	NA	NA
223 gga-miR-1617 gga-mir-1617	0	NA	NA	NA	NA	NA
224 gga-miR-1618-5p gga-mir-1618	0.104295	-0.0175949	0.030222	-0.58219	0.560439	NA
225 gga-miR-1618-3p gga-mir-1618	0	NA	NA	NA	NA	NA
226 gga-miR-1619 gga-mir-1619	0	NA	NA	NA	NA	NA
227 gga-miR-1620 gga-mir-1620	0.454756	0.014554	0.0426548	0.341205	0.732949	NA
228 gga-miR-1621-5p gga-mir-1621	0.265116	0.00330914	0.0336239	0.0984163	0.921602	NA
229 gga-miR-1621-3p gga-mir-1621	0	NA	NA	NA	NA	NA
230 gga-miR-1622 gga-mir-1622	0.164614	0.0179229	0.0315018	0.568948	0.569392	NA
231 gga-miR-1623 gga-mir-1623	0	NA	NA	NA	NA	NA
232 gga-miR-1624 gga-mir-1624	0	NA	NA	NA	NA	NA
233 gga-miR-1625-5p gga-mir-1625	3.87275	0.0590073	0.150317	0.392554	0.694649	NA
234 gga-miR-1625-3p gga-mir-1625	0	NA	NA	NA	NA	NA
235 gga-miR-1626-5p gga-mir-1626	0.20859	-0.0217428	0.0328336	-0.66221	0.507836	NA
236 gga-miR-1626-3p gga-mir-1626	0	NA	NA	NA	NA	NA
237 gga-miR-1627-5p gga-mir-1627	0	NA	NA	NA	NA	NA
238 gga-miR-1627-3p gga-mir-1627	0	NA	NA	NA	NA	NA
239 gga-miR-1628 gga-mir-1628	0.125528	-0.0183794	0.0307453	-0.597796	0.549976	NA
240 gga-miR-1629 gga-mir-1629	0	NA	NA	NA	NA	NA
241 gga-miR-1630 gga-mir-1630	0	NA	NA	NA	NA	NA
242 gga-miR-1631 gga-mir-1631	0	NA	NA	NA	NA	NA
243 gga-miR-1632-5p gga-mir-1632	0	NA	NA	NA	NA	NA
244 gga-miR-1632-3p gga-mir-1632	0	NA	NA	NA	NA	NA
245 gga-miR-1633 gga-mir-1633	0.104295	-0.0175949	0.030222	-0.58219	0.560439	NA
246 gga-miR-1634 gga-mir-1634-1	0	NA	NA	NA	NA	NA
247 gga-miR-1634 gga-mir-1634-2	0	NA	NA	NA	NA	NA
249 gga-miR-1636 gga-mir-1636	0.334117	-0.0320381	0.0397377	-0.806241	0.420104	NA
250 gga-miR-1637 gga-mir-1637	0	NA	NA	NA	NA	NA
251 gga-miR-1638 gga-mir-1638	0	NA	NA	NA	NA	NA
252 gga-miR-1639 gga-mir-1639	0	NA	NA	NA	NA	NA
253 gga-miR-1640 gga-mir-1640	0.551464	0.00598325	0.0554026	0.107996	0.913999	NA
254 gga-miR-1641 gga-mir-1641	0.486256	0.0468335	0.04876	0.960489	0.336809	NA
255 gga-miR-1642 gga-mir-1642	0.394853	-0.0230986	0.0338328	-0.682729	0.494778	NA
256 gga-miR-1643-5p gga-mir-1643	0	NA	NA	NA	NA	NA
257 gga-miR-1643-3p gga-mir-1643	0	NA	NA	NA	NA	NA
258 gga-miR-1644 gga-mir-1644	0.164614	0.0179229	0.0315018	0.568948	0.569392	NA
259 gga-miR-1645 gga-mir-1645	0	NA	NA	NA	NA	NA
260 gga-miR-1646 gga-mir-1646	0	NA	NA	NA	NA	NA
261 gga-miR-1647 gga-mir-1647	0	NA	NA	NA	NA	NA
262 gga-miR-1648-5p gga-mir-1648	4.03559	0.187536	0.151357	1.23903	0.215335	NA
263 gga-miR-1648-3p gga-mir-1648	0.104295	-0.0175949	0.030222	-0.58219	0.560439	NA
264 gga-miR-1649-5p gga-mir-1649	0.104295	-0.0175949	0.030222	-0.58219	0.560439	NA
265 gga-miR-1649-3p gga-mir-1649	1.27471	-0.00417573	0.0746126	-0.0559654	0.955369	NA
266 gga-miR-1650 gga-mir-1650	0.157309	0.0176735	0.0313813	0.563187	0.573308	NA
267 gga-miR-1651-5p gga-mir-1651	0	NA	NA	NA	NA	NA
268 gga-miR-1651-3p gga-mir-1651	1.57327	0.014183	0.0863398	0.164269	0.869519	NA
269 gga-miR-1652 gga-mir-1652	0.125528	-0.0183794	0.0307453	-0.597796	0.549976	NA
270 gga-miR-1653 gga-mir-1653	0.125528	-0.0183794	0.0307453	-0.597796	0.549976	NA
271 gga-miR-1654 gga-mir-1654	0.99933	0.0119496	0.0757916	0.157664	0.874722	NA
272 gga-miR-1655-5p gga-mir-1655	1.52109	-0.0766954	0.0995534	-0.770395	0.441066	NA
273 gga-miR-1655-3p gga-mir-1655	0.265116	0.00330914	0.0336239	0.0984163	0.921602	NA
274 gga-miR-1656 gga-mir-1656	0.261603	0.00311552	0.0335842	0.0927674	0.926088	NA
275 gga-miR-1657 gga-mir-1657	0.824583	-0.00675227	0.0697849	-0.0967584	0.922918	NA
276 gga-miR-1658-5p gga-mir-1658	0	NA	NA	NA	NA	NA
277 gga-miR-1658-3p gga-mir-1658	0	NA	NA	NA	NA	NA
278 gga-miR-1659 gga-mir-1659	0.157309	0.0176735	0.0313813	0.563187	0.573308	NA
279 gga-miR-1660 gga-mir-1660	0	NA	NA	NA	NA	NA
280 gga-miR-1661 gga-mir-1661	1.8346	0.0256823	0.106912	0.240218	0.810161	NA
282 gga-miR-1663-5p gga-mir-1663	8.2668	0.21386	0.181314	1.1795	0.238199	NA
283 gga-miR-1663-3p gga-mir-1663	2.49726	0.013062	0.132218	0.098791	0.921304	NA
284 gga-miR-1664-5p gga-mir-1664	0	NA	NA	NA	NA	NA
285 gga-miR-1664-3p gga-mir-1664	0.624675	-0.0760113	0.060712	-1.252	0.210571	NA
286 gga-miR-1665 gga-mir-1665	1.87989	0.0874447	0.116366	0.751462	0.452375	NA
287 gga-miR-1666 gga-mir-1666	0	NA	NA	NA	NA	NA
288 gga-miR-1667-5p gga-mir-1667	0	NA	NA	NA	NA	NA
289 gga-miR-1667-3p gga-mir-1667	0.125528	-0.0183794	0.0307453	-0.597796	0.549976	NA
290 gga-miR-1668-5p gga-mir-1668	0.394853	-0.0230986	0.0338328	-0.682729	0.494778	NA
291 gga-miR-1668-3p gga-mir-1668	5.0125	0.0587542	0.164905	0.356292	0.721622	NA
292 gga-miR-1669 gga-mir-1669	0.555674	-0.011633	0.0458718	-0.253597	0.799807	NA
293 gga-miR-1670 gga-mir-1670	0	NA	NA	NA	NA	NA
294 gga-miR-1671 gga-mir-1671	0.157309	0.0176735	0.0313813	0.563187	0.573308	NA
295 gga-miR-1672 gga-mir-1672	1.04559	0.065035	0.0796813	0.816188	0.414392	NA
296 gga-miR-1673 gga-mir-1673	0	NA	NA	NA	NA	NA
298 gga-miR-1675 gga-mir-1675	0	NA	NA	NA	NA	NA
299 gga-miR-1676-5p gga-mir-1676	0.482743	0.0629633	0.0562696	1.11896	0.263158	NA
300 gga-miR-1676-3p gga-mir-1676	0.164614	0.0179229	0.0315018	0.568948	0.569392	NA
303 gga-miR-1678 gga-mir-1678	0.251055	-0.0225839	0.0334558	-0.675035	0.499653	NA
304 gga-miR-1679 gga-mir-1679	0.394853	-0.0230986	0.0338328	-0.682729	0.494778	NA
305 gga-miR-1680-5p gga-mir-1680	6.34079	0.07566	0.171583	0.440953	0.659247	NA
306 gga-miR-1680-3p gga-mir-1680	0.164614	0.0179229	0.0315018	0.568948	0.569392	NA
308 gga-miR-1682 gga-mir-1682	0	NA	NA	NA	NA	NA
309 gga-miR-1683 gga-mir-1683	0.590551	0.0401394	0.0584069	0.687237	0.491934	NA
310 gga-miR-1684a-5p gga-mir-1684a	0.125528	-0.0183794	0.0307453	-0.597796	0.549976	NA
311 gga-miR-1684a-3p gga-mir-1684a	5.34757	-0.123841	0.164379	-0.75339	0.451215	NA
312 gga-miR-1684b-3p gga-mir-1684b	0.160821	0.0177948	0.0314401	0.565993	0.571399	NA
313 gga-miR-1685-5p gga-mir-1685	0	NA	NA	NA	NA	NA
314 gga-miR-1685-3p gga-mir-1685	0	NA	NA	NA	NA	NA
315 gga-miR-1686 gga-mir-1686	0	NA	NA	NA	NA	NA
316 gga-miR-1687-5p gga-mir-1687	0	NA	NA	NA	NA	NA
317 gga-miR-1687-3p gga-mir-1687	0.125528	-0.0183794	0.0307453	-0.597796	0.549976	NA
318 gga-miR-1688 gga-mir-1688	0.104295	-0.0175949	0.030222	-0.58219	0.560439	NA
319 gga-miR-1689-5p gga-mir-1689	0.565672	0.00306813	0.0474242	0.0646955	0.948416	NA
320 gga-miR-1689-3p gga-mir-1689	4.19889	0.0915385	0.15193	0.602506	0.546837	NA
321 gga-miR-1690-5p gga-mir-1690	0.608271	0.0467952	0.0657213	0.712025	0.476449	NA
322 gga-miR-1691 gga-mir-1691	0.164614	0.0179229	0.0315018	0.568948	0.569392	NA
323 gga-miR-1692 gga-mir-1692	3.41863	-0.150581	0.123767	-1.21665	0.223737	NA
324 gga-miR-1693 gga-mir-1693	0.321923	0.0274024	0.0375054	0.730625	0.465008	NA
325 gga-miR-1694 gga-mir-1694	0	NA	NA	NA	NA	NA
326 gga-miR-1695 gga-mir-1695	0.125528	-0.0183794	0.0307453	-0.597796	0.549976	NA
327 gga-miR-1696 gga-mir-1696	0.261603	0.00311552	0.0335842	0.0927674	0.926088	NA
328 gga-miR-1697 gga-mir-1697	0	NA	NA	NA	NA	NA
331 gga-miR-1699 gga-mir-1699	0.318129	0.0270061	0.0372372	0.725247	0.468301	NA
333 gga-miR-16c-3p gga-mir-16c	1.50565	-0.0201168	0.0992282	-0.202733	0.839344	NA
336 gga-miR-1700 gga-mir-1700	0	NA	NA	NA	NA	NA
337 gga-miR-1701 gga-mir-1701	0.104295	-0.0175949	0.030222	-0.58219	0.560439	NA
338 gga-miR-1702 gga-mir-1702	0.20859	-0.0217428	0.0328336	-0.66221	0.507836	NA
339 gga-miR-1703-5p gga-mir-1703	2.26136	-0.00461293	0.112794	-0.040897	0.967378	NA
340 gga-miR-1703-3p gga-mir-1703	0	NA	NA	NA	NA	NA
341 gga-miR-1704 gga-mir-1704	0	NA	NA	NA	NA	NA
342 gga-miR-1705 gga-mir-1705	0.104295	-0.0175949	0.030222	-0.58219	0.560439	NA
343 gga-miR-1706 gga-mir-1706	0.321641	0.022793	0.0342337	0.665808	0.505534	NA
344 gga-miR-1707 gga-mir-1707	0.290142	0.00195221	0.0339297	0.057537	0.954117	NA
345 gga-miR-1708 gga-mir-1708	0.160821	0.0177948	0.0314401	0.565993	0.571399	NA
346 gga-miR-1709 gga-mir-1709	0	NA	NA	NA	NA	NA
347 gga-miR-1710 gga-mir-1710	0.164614	0.0179229	0.0315018	0.568948	0.569392	NA
348 gga-miR-1711 gga-mir-1711	0.104295	-0.0175949	0.030222	-0.58219	0.560439	NA
349 gga-miR-1712-5p gga-mir-1712	0.866081	0.048536	0.0769113	0.631065	0.527998	NA
350 gga-miR-1712-3p gga-mir-1712	6.64241	-0.0469168	0.168282	-0.278798	0.7804	NA
351 gga-miR-1713 gga-mir-1713	0	NA	NA	NA	NA	NA
352 gga-miR-1714 gga-mir-1714	0	NA	NA	NA	NA	NA
353 gga-miR-1715-5p gga-mir-1715	0.265116	0.00330914	0.0336239	0.0984163	0.921602	NA
354 gga-miR-1715-3p gga-mir-1715	0	NA	NA	NA	NA	NA
355 gga-miR-1716 gga-mir-1716	2.85316	-0.0169703	0.135729	-0.125031	0.900499	NA
356 gga-miR-1717 gga-mir-1717	1.83218	-0.0883729	0.116262	-0.76012	0.447183	NA
357 gga-miR-1718 gga-mir-1718	0.104295	-0.0175949	0.030222	-0.58219	0.560439	NA
358 gga-miR-1719 gga-mir-1719	0.394853	-0.0230986	0.0338328	-0.682729	0.494778	NA
359 gga-miR-1720-5p gga-mir-1720	3.77137	0.267354	0.141383	1.89099	0.0586251	NA
361 gga-miR-1721 gga-mir-1721	0.265116	0.00330914	0.0336239	0.0984163	0.921602	NA
362 gga-miR-1722-5p gga-mir-1722	1.47332	-0.0201282	0.103366	-0.194728	0.845606	NA
363 gga-miR-1722-3p gga-mir-1722	0.125528	-0.0183794	0.0307453	-0.597796	0.549976	NA
364 gga-miR-1723 gga-mir-1723	0.851873	0.0297922	0.0569498	0.52313	0.600884	NA
366 gga-miR-1725 gga-mir-1725	0	NA	NA	NA	NA	NA
367 gga-miR-1726 gga-mir-1726	0	NA	NA	NA	NA	NA
368 gga-miR-1727 gga-mir-1727	0.261603	0.00311552	0.0335842	0.0927674	0.926088	NA
369 gga-miR-1728-5p gga-mir-1728	0.569184	0.00387099	0.0559971	0.0691284	0.944887	NA
370 gga-miR-1728-3p gga-mir-1728	2.9536	0.207062	0.138881	1.49094	0.135978	NA
372 gga-miR-1729-3p gga-mir-1729	7.34611	0.0241518	0.174635	0.138298	0.890005	NA
373 gga-miR-1730-5p gga-mir-1730	0	NA	NA	NA	NA	NA
374 gga-miR-1730-3p gga-mir-1730	0.551745	0.00670779	0.0625066	0.107313	0.91454	NA
375 gga-miR-1731-5p gga-mir-1731	5.93704	0.120083	0.160166	0.74974	0.453411	NA
376 gga-miR-1731-3p gga-mir-1731	0	NA	NA	NA	NA	NA
377 gga-miR-1732 gga-mir-1732-1	0.261603	0.00311552	0.0335842	0.0927674	0.926088	NA
378 gga-miR-1732 gga-mir-1732-2	0.261603	0.00311552	0.0335842	0.0927674	0.926088	NA
379 gga-miR-1732 gga-mir-1732-3	0.261603	0.00311552	0.0335842	0.0927674	0.926088	NA
380 gga-miR-1733 gga-mir-1733	0.72897	-0.0950794	0.0675748	-1.40702	0.15942	NA
381 gga-miR-1734 gga-mir-1734	0.125528	-0.0183794	0.0307453	-0.597796	0.549976	NA
382 gga-miR-1735 gga-mir-1735	0	NA	NA	NA	NA	NA
383 gga-miR-1736-5p gga-mir-1736	0.104295	-0.0175949	0.030222	-0.58219	0.560439	NA
384 gga-miR-1736-3p gga-mir-1736	8.4536	0.194095	0.179765	1.07972	0.280268	NA
385 gga-miR-1737 gga-mir-1737	5.12713	-0.221326	0.166513	-1.32918	0.183788	NA
386 gga-miR-1738 gga-mir-1738	0.104295	-0.0175949	0.030222	-0.58219	0.560439	NA
387 gga-miR-1739 gga-mir-1739	0	NA	NA	NA	NA	NA
388 gga-miR-1740-5p gga-mir-1740	4.03164	-0.26058	0.150007	-1.73712	0.0823658	NA
389 gga-miR-1740-3p gga-mir-1740	0	NA	NA	NA	NA	NA
390 gga-miR-1741 gga-mir-1741	1.10742	-0.00290061	0.0895502	-0.0323909	0.97416	NA
391 gga-miR-1742 gga-mir-1742	0.286348	0.00174508	0.0338906	0.0514917	0.958934	NA
392 gga-miR-1743 gga-mir-1743	0	NA	NA	NA	NA	NA
393 gga-miR-1744-5p gga-mir-1744	0	NA	NA	NA	NA	NA
394 gga-miR-1744-3p gga-mir-1744	0.394437	-0.0107126	0.0476632	-0.224756	0.822169	NA
395 gga-miR-1745 gga-mir-1745	0.164614	0.0179229	0.0315018	0.568948	0.569392	NA
396 gga-miR-1746 gga-mir-1746	2.0831	-0.0212857	0.107816	-0.197426	0.843494	NA
397 gga-miR-1747-5p gga-mir-1747	1.28409	-0.125181	0.0887068	-1.41118	0.158191	NA
398 gga-miR-1747-3p gga-mir-1747	0.85946	0.0433803	0.0695091	0.624096	0.532565	NA
399 gga-miR-1748 gga-mir-1748	0	NA	NA	NA	NA	NA
400 gga-miR-1749-5p gga-mir-1749	0	NA	NA	NA	NA	NA
401 gga-miR-1749-3p gga-mir-1749	0	NA	NA	NA	NA	NA
402 gga-miR-1750 gga-mir-1750	0	NA	NA	NA	NA	NA
403 gga-miR-1751-5p gga-mir-1751	0.443657	0.0191846	0.0501346	0.382662	0.70197	NA
404 gga-miR-1752 gga-mir-1752	0	NA	NA	NA	NA	NA
405 gga-miR-1753 gga-mir-1753	0	NA	NA	NA	NA	NA
406 gga-miR-1754-5p gga-mir-1754	0	NA	NA	NA	NA	NA
407 gga-miR-1754-3p gga-mir-1754	0	NA	NA	NA	NA	NA
408 gga-miR-1755 gga-mir-1755	0	NA	NA	NA	NA	NA
409 gga-miR-1756a gga-mir-1756a	2.38055	-0.0230355	0.123815	-0.186048	0.852407	NA
410 gga-miR-1756b gga-mir-1756b	0	NA	NA	NA	NA	NA
411 gga-miR-1757 gga-mir-1757	0	NA	NA	NA	NA	NA
412 gga-miR-1758 gga-mir-1758	0.229822	-0.0221786	0.0331571	-0.668894	0.503563	NA
413 gga-miR-1759-5p gga-mir-1759	0.314617	0.0227005	0.0341668	0.664402	0.506433	NA
414 gga-miR-1759-3p gga-mir-1759	0	NA	NA	NA	NA	NA
415 gga-miR-1760 gga-mir-1760	0	NA	NA	NA	NA	NA
416 gga-miR-1761 gga-mir-1761	0	NA	NA	NA	NA	NA
417 gga-miR-1762 gga-mir-1762	0.157309	0.0176735	0.0313813	0.563187	0.573308	NA
418 gga-miR-1763 gga-mir-1763	0.261603	0.00311552	0.0335842	0.0927674	0.926088	NA
419 gga-miR-1764-5p gga-mir-1764	0	NA	NA	NA	NA	NA
420 gga-miR-1764-3p gga-mir-1764	0.789706	-0.0479935	0.0484116	-0.991364	0.321508	NA
421 gga-miR-1765 gga-mir-1765	3.94259	-0.111989	0.147004	-0.761812	0.446172	NA
422 gga-miR-1766 gga-mir-1766	1.21564	-0.0367513	0.0717264	-0.512382	0.608384	NA
423 gga-miR-1767 gga-mir-1767	0	NA	NA	NA	NA	NA
424 gga-miR-1768 gga-mir-1768	0.160821	0.0177948	0.0314401	0.565993	0.571399	NA
425 gga-miR-1769-5p gga-mir-1769	0.555674	-0.011633	0.0458718	-0.253597	0.799807	NA
426 gga-miR-1769-3p gga-mir-1769	0.981194	0.0309664	0.0797333	0.388375	0.697739	NA
427 gga-miR-1770 gga-mir-1770	0	NA	NA	NA	NA	NA
428 gga-miR-1771 gga-mir-1771	0.157309	0.0176735	0.0313813	0.563187	0.573308	NA
429 gga-miR-1772-5p gga-mir-1772	0.104295	-0.0175949	0.030222	-0.58219	0.560439	NA
430 gga-miR-1772-3p gga-mir-1772	0.157309	0.0176735	0.0313813	0.563187	0.573308	NA
431 gga-miR-1773-5p gga-mir-1773	0	NA	NA	NA	NA	NA
432 gga-miR-1773-3p gga-mir-1773	0	NA	NA	NA	NA	NA
433 gga-miR-1774 gga-mir-1774	0.164614	0.0179229	0.0315018	0.568948	0.569392	NA
434 gga-miR-1775-5p gga-mir-1775	0	NA	NA	NA	NA	NA
435 gga-miR-1775-3p gga-mir-1775	0	NA	NA	NA	NA	NA
436 gga-miR-1776 gga-mir-1776	0.104295	-0.0175949	0.030222	-0.58219	0.560439	NA
437 gga-miR-1777 gga-mir-1777	0.426218	0.0214003	0.0493884	0.433305	0.664793	NA
438 gga-miR-1778 gga-mir-1778	0	NA	NA	NA	NA	NA
439 gga-miR-1779 gga-mir-1779	0.709054	0.0274006	0.0698216	0.392437	0.694735	NA
440 gga-miR-1780 gga-mir-1780	0	NA	NA	NA	NA	NA
441 gga-miR-1781-5p gga-mir-1781	0	NA	NA	NA	NA	NA
442 gga-miR-1781-3p gga-mir-1781	0.793762	-0.100797	0.0692067	-1.45647	0.145264	NA
444 gga-miR-1783 gga-mir-1783	0	NA	NA	NA	NA	NA
445 gga-miR-1784-5p gga-mir-1784	0.52038	-0.0464574	0.0476954	-0.974042	0.330035	NA
446 gga-miR-1785 gga-mir-1785	0.394853	-0.0230986	0.0338328	-0.682729	0.494778	NA
448 gga-miR-1787 gga-mir-1787	0	NA	NA	NA	NA	NA
449 gga-miR-1788-5p gga-mir-1788	0	NA	NA	NA	NA	NA
450 gga-miR-1788-3p gga-mir-1788	0.643845	0.0669188	0.0579488	1.15479	0.248176	NA
451 gga-miR-1789 gga-mir-1789	0.394853	-0.0230986	0.0338328	-0.682729	0.494778	NA
452 gga-miR-1790 gga-mir-1790	0.229822	-0.0221786	0.0331571	-0.668894	0.503563	NA
453 gga-miR-1791-5p gga-mir-1791	0	NA	NA	NA	NA	NA
454 gga-miR-1791-3p gga-mir-1791	0.261603	0.00311552	0.0335842	0.0927674	0.926088	NA
455 gga-miR-1792 gga-mir-1792	0	NA	NA	NA	NA	NA
456 gga-miR-1793 gga-mir-1793	0.65087	0.0675245	0.0582003	1.16021	0.245964	NA
457 gga-miR-1794 gga-mir-1794	0	NA	NA	NA	NA	NA
458 gga-miR-1795 gga-mir-1795	0	NA	NA	NA	NA	NA
459 gga-miR-1796 gga-mir-1796	0	NA	NA	NA	NA	NA
460 gga-miR-1797 gga-mir-1797	0.265116	0.00330914	0.0336239	0.0984163	0.921602	NA
462 gga-miR-1798-3p gga-mir-1798	2.97849	0.182891	0.132123	1.38425	0.166282	NA
463 gga-miR-1799 gga-mir-1799	0.157309	0.0176735	0.0313813	0.563187	0.573308	NA
464 gga-miR-1800 gga-mir-1800	0.426218	0.0214003	0.0493884	0.433305	0.664793	NA
465 gga-miR-1801 gga-mir-1801	0.78508	-0.0292804	0.0752308	-0.389208	0.697122	NA
466 gga-miR-1802 gga-mir-1802	0	NA	NA	NA	NA	NA
467 gga-miR-1803 gga-mir-1803	0	NA	NA	NA	NA	NA
468 gga-miR-1804 gga-mir-1804	0	NA	NA	NA	NA	NA
469 gga-miR-1805-5p gga-mir-1805	0.921156	-0.00748915	0.0847849	-0.0883313	0.929613	NA
471 gga-miR-1806 gga-mir-1806	0.687821	0.0246424	0.0620331	0.397245	0.691187	NA
472 gga-miR-1807 gga-mir-1807	0	NA	NA	NA	NA	NA
473 gga-miR-1808 gga-mir-1808	4.46531	0.160113	0.155081	1.03245	0.301864	NA
474 gga-miR-1809 gga-mir-1809	0	NA	NA	NA	NA	NA
475 gga-miR-1811 gga-mir-1811	0.624259	-0.0423227	0.0625306	-0.676832	0.498513	NA
476 gga-miR-1812-5p gga-mir-1812	0.164614	0.0179229	0.0315018	0.568948	0.569392	NA
477 gga-miR-1812-3p gga-mir-1812	0	NA	NA	NA	NA	NA
478 gga-miR-1813 gga-mir-1813-1	0.422424	0.0210945	0.0492006	0.428744	0.66811	NA
479 gga-miR-1813 gga-mir-1813-2	0.164614	0.0179229	0.0315018	0.568948	0.569392	NA
480 gga-miR-1814 gga-mir-1814	0	NA	NA	NA	NA	NA
481 gga-miR-1815 gga-mir-1815	0	NA	NA	NA	NA	NA
482 gga-miR-1816 gga-mir-1816	0.394853	-0.0230986	0.0338328	-0.682729	0.494778	NA
489 gga-miR-181b-2-3p gga-mir-181b-2	4.98319	-0.130768	0.164541	-0.794742	0.426764	NA
491 gga-miR-184-5p gga-mir-184	0.394853	-0.0230986	0.0338328	-0.682729	0.494778	NA
493 gga-miR-1845 gga-mir-1845	0	NA	NA	NA	NA	NA
494 gga-miR-187-5p gga-mir-187	0	NA	NA	NA	NA	NA
495 gga-miR-187-3p gga-mir-187	4.29567	-0.0826194	0.139491	-0.592293	0.553654	NA
501 gga-miR-190a-3p gga-mir-190a	1.17642	-0.0735058	0.091629	-0.802212	0.422431	NA
502 gga-miR-193a-5p gga-mir-193a	1.1312	0.0513293	0.0862661	0.595011	0.551836	NA
504 gga-miR-193b-5p gga-mir-193b	0.164614	0.0179229	0.0315018	0.568948	0.569392	NA
506 gga-miR-194 gga-mir-194	1.31939	-0.0174816	0.0916336	-0.190778	0.8487	NA
508 gga-miR-196-1-3p gga-mir-196-1	0.834997	-0.0102736	0.0633418	-0.162193	0.871154	NA
510 gga-miR-196-2-3p gga-mir-196-2	0	NA	NA	NA	NA	NA
513 gga-miR-196-2-3p gga-mir-196-4	0	NA	NA	NA	NA	NA
515 gga-miR-196-2-3p gga-mir-196-5	0	NA	NA	NA	NA	NA
520 gga-miR-199b gga-mir-199b	2.40757	0.0310937	0.12336	0.252056	0.800998	NA
521 gga-miR-19a-5p gga-mir-19a	4.70339	0.0908916	0.160582	0.566013	0.571385	NA
523 gga-miR-19b-5p gga-mir-19b	2.76037	-0.0401751	0.132868	-0.302368	0.762371	NA
525 gga-miR-1a-3p gga-mir-1a-1	3.24132	0.09116	0.14594	0.62464	0.532207	NA
526 gga-miR-1a-1-5p gga-mir-1a-1	0	NA	NA	NA	NA	NA
527 gga-miR-1a-2-5p gga-mir-1a-2	0	NA	NA	NA	NA	NA
528 gga-miR-1a-3p gga-mir-1a-2	3.24132	0.09116	0.14594	0.62464	0.532207	NA
529 gga-miR-1b-5p gga-mir-1b	0	NA	NA	NA	NA	NA
530 gga-miR-1b-3p gga-mir-1b	0.164614	0.0179229	0.0315018	0.568948	0.569392	NA
531 gga-miR-1c gga-mir-1c	0	NA	NA	NA	NA	NA
532 gga-miR-200a-5p gga-mir-200a	2.27095	0.10516	0.117994	0.891232	0.372805	NA
534 gga-miR-200b-5p gga-mir-200b	0	NA	NA	NA	NA	NA
535 gga-miR-200b-3p gga-mir-200b	7.08827	-0.196603	0.161417	-1.21798	0.223231	NA
536 gga-miR-202-5p gga-mir-202	0.394853	-0.0230986	0.0338328	-0.682729	0.494778	NA
537 gga-miR-202-3p gga-mir-202	0	NA	NA	NA	NA	NA
543 gga-miR-206 gga-mir-206	0.229822	-0.0221786	0.0331571	-0.668894	0.503563	NA
545 gga-miR-20a-3p gga-mir-20a	3.44226	-0.138036	0.142193	-0.970763	0.331666	NA
551 gga-miR-2126 gga-mir-2126	0	NA	NA	NA	NA	NA
552 gga-miR-2127 gga-mir-2127	0.443657	0.0191846	0.0501346	0.382662	0.70197	NA
553 gga-miR-2128 gga-mir-2128	1.26824	0.0236859	0.0952391	0.2487	0.803593	NA
554 gga-miR-2129 gga-mir-2129	0.731933	-0.0802288	0.0620465	-1.29304	0.195996	NA
555 gga-miR-2130 gga-mir-2130	1.89291	-0.0584964	0.111784	-0.523298	0.600767	NA
560 gga-miR-215-3p gga-mir-215	0	NA	NA	NA	NA	NA
561 gga-miR-216a gga-mir-216a	2.89793	-0.0551215	0.0519722	-1.0606	0.288873	NA
563 gga-miR-216c gga-mir-216c	0	NA	NA	NA	NA	NA
564 gga-miR-217-5p gga-mir-217	5.61092	-0.0750897	0.0660225	-1.13733	NA	NA
565 gga-miR-217-3p gga-mir-217	1.43008	-0.121372	0.0839825	-1.44521	0.148399	NA
567 gga-miR-218-3p gga-mir-218-1	2.84047	-0.0860206	0.127084	-0.676881	0.498482	NA
569 gga-miR-218-3p gga-mir-218-2	2.84047	-0.0860206	0.127084	-0.676881	0.498482	NA
571 gga-miR-2188-3p gga-mir-2188	5.89181	0.109136	0.170462	0.64024	0.522016	NA
572 gga-miR-219a gga-mir-219a	0	NA	NA	NA	NA	NA
574 gga-miR-22-5p gga-mir-22	3.25553	0.0846126	0.143417	0.589977	0.555206	NA
579 gga-miR-222b-5p gga-mir-222b	0.251055	-0.0225839	0.0334558	-0.675035	0.499653	NA
580 gga-miR-222b-3p gga-mir-222b	1.78751	0.00208851	0.103867	0.0201074	0.983958	NA
582 gga-miR-23b-5p gga-mir-23b	0	NA	NA	NA	NA	NA
584 gga-miR-24-5p gga-mir-24	1.41127	-0.145324	0.0931197	-1.56061	0.118615	NA
591 gga-miR-29a-5p gga-mir-29a	0.647357	0.0872805	0.0657952	1.32655	0.184658	NA
593 gga-miR-29b-1-5p gga-mir-29b-1	0	NA	NA	NA	NA	NA
594 gga-miR-29b-3p gga-mir-29b-1	1.68715	0.0528271	0.109383	0.482954	0.629128	NA
595 gga-miR-29b-3p gga-mir-29b-2	1.68715	0.0528271	0.109383	0.482954	0.629128	NA
596 gga-miR-29b-2-5p gga-mir-29b-2	0	NA	NA	NA	NA	NA
597 gga-miR-29c-5p gga-mir-29c	0	NA	NA	NA	NA	NA
606 gga-miR-302c-5p gga-mir-302c	3.67057	-0.0497572	0.145461	-0.342066	0.732301	NA
609 gga-miR-3064-5p gga-mir-3064	0.286348	0.00174508	0.0338906	0.0514917	0.958934	NA
610 gga-miR-3064-3p gga-mir-3064	0	NA	NA	NA	NA	NA
614 gga-miR-30b-3p gga-mir-30b	1.15773	0.00273416	0.0757298	0.0361041	0.971199	NA
623 gga-miR-31-3p gga-mir-31	2.09799	-0.101316	0.118604	-0.854238	0.392973	NA
624 gga-miR-32-5p gga-mir-32	7.5951	0.0653288	0.182066	0.358819	0.71973	NA
627 gga-miR-33-3p gga-mir-33-1	3.15426	-0.125081	0.130475	-0.958659	0.337731	NA
629 gga-miR-34a-3p gga-mir-34a	1.66998	0.0414602	0.0803245	0.516159	0.605743	NA
630 gga-miR-34b-5p gga-mir-34b	0.164614	0.0179229	0.0315018	0.568948	0.569392	NA
631 gga-miR-34b-3p gga-mir-34b	0	NA	NA	NA	NA	NA
632 gga-miR-34c-5p gga-mir-34c	1.20261	0.104848	0.0948774	1.10509	0.26912	NA
633 gga-miR-34c-3p gga-mir-34c	0	NA	NA	NA	NA	NA
635 gga-miR-3524a gga-mir-3524a	0	NA	NA	NA	NA	NA
636 gga-miR-3524b-3p gga-mir-3524b	0	NA	NA	NA	NA	NA
637 gga-miR-3525 gga-mir-3525	1.62125	0.133215	0.109305	1.21875	0.222941	NA
638 gga-miR-3526 gga-mir-3526	0	NA	NA	NA	NA	NA
639 gga-miR-3528 gga-mir-3528	0	NA	NA	NA	NA	NA
641 gga-miR-3530-5p gga-mir-3530	0.977963	0.0319404	0.0816127	0.391365	0.695527	NA
642 gga-miR-3530-3p gga-mir-3530	1.67715	0.0167253	0.0838263	0.199524	0.841853	NA
643 gga-miR-3531-5p gga-mir-3531	0.785496	-0.0526654	0.0702103	-0.75011	0.453189	NA
644 gga-miR-3531-3p gga-mir-3531	0.160821	0.0177948	0.0314401	0.565993	0.571399	NA
645 gga-miR-3532-5p gga-mir-3532	4.07549	0.186679	0.149526	1.24847	0.211859	NA
647 gga-miR-3533 gga-mir-3533	0	NA	NA	NA	NA	NA
648 gga-miR-3534 gga-mir-3534	0.268909	0.00350806	0.0336655	0.104203	0.917008	NA
649 gga-miR-3535 gga-mir-3535	3.01619	-0.141226	0.13394	-1.05439	0.291702	NA
650 gga-miR-3536 gga-mir-3536	0.282836	0.00154931	0.0338537	0.0457649	0.963498	NA
651 gga-miR-3537 gga-mir-3537	0	NA	NA	NA	NA	NA
653 gga-miR-3539 gga-mir-3539	0.772604	0.0547427	0.0653082	0.838221	0.401907	NA
654 gga-miR-3540 gga-mir-3540	0.325435	0.0277683	0.0377513	0.735559	0.461999	NA
655 gga-miR-3594-5p gga-mir-3594	0	NA	NA	NA	NA	NA
656 gga-miR-3594-3p gga-mir-3594	7.66506	-0.0771441	0.179591	-0.429553	0.667521	NA
657 gga-miR-3607-5p gga-mir-3607	7.13165	-0.0721581	0.162315	-0.444557	0.65664	NA
658 gga-miR-3607-3p gga-mir-3607	3.3055	-0.02694	0.138197	-0.194939	0.845441	NA
659 gga-miR-365-1-5p gga-mir-365-1	0.261603	0.00311552	0.0335842	0.0927674	0.926088	NA
660 gga-miR-365-3p gga-mir-365-1	4.69601	-0.0838795	0.157998	-0.53089	0.595495	NA
661 gga-miR-365-3p gga-mir-365-2	4.69601	-0.0838795	0.157998	-0.53089	0.595495	NA
662 gga-miR-365-2-5p gga-mir-365-2	0.104295	-0.0175949	0.030222	-0.58219	0.560439	NA
663 gga-miR-365b-5p gga-mir-365b	0	NA	NA	NA	NA	NA
664 gga-miR-367 gga-mir-367	3.23202	0.059288	0.135634	0.437116	0.662027	NA
665 gga-miR-375 gga-mir-375	0.104295	-0.0175949	0.030222	-0.58219	0.560439	NA
666 gga-miR-383-5p gga-mir-383	1.20537	-0.0774971	0.0749799	-1.03357	0.301337	NA
667 gga-miR-383-3p gga-mir-383	0	NA	NA	NA	NA	NA
668 gga-miR-429-5p gga-mir-429	0.426218	0.0214003	0.0493884	0.433305	0.664793	NA
670 gga-miR-449a gga-mir-449a	0.268909	0.00350806	0.0336655	0.104203	0.917008	NA
671 gga-miR-449b-5p gga-mir-449b	0.977682	0.0355534	0.0873495	0.407024	0.68399	NA
672 gga-miR-449b-3p gga-mir-449b	0	NA	NA	NA	NA	NA
673 gga-miR-449c-5p gga-mir-449c	1.7982	-0.00250055	0.111028	-0.0225218	0.982032	NA
674 gga-miR-449c-3p gga-mir-449c	0	NA	NA	NA	NA	NA
676 gga-miR-454-5p gga-mir-454	3.17472	-0.18154	0.140279	-1.29414	0.195618	NA
680 gga-miR-456-5p gga-mir-456	0.265116	0.00330914	0.0336239	0.0984163	0.921602	NA
682 gga-miR-458a-5p gga-mir-458a	0	NA	NA	NA	NA	NA
683 gga-miR-458a-3p gga-mir-458a	5.35131	0.191046	0.164542	1.16107	0.245612	NA
684 gga-miR-458b-5p gga-mir-458b	0	NA	NA	NA	NA	NA
685 gga-miR-458b-3p gga-mir-458b	0	NA	NA	NA	NA	NA
687 gga-miR-460a-3p gga-mir-460a	1.01532	-0.0952724	0.0830329	-1.1474	0.251214	NA
688 gga-miR-460b-5p gga-mir-460b	0.104295	-0.0175949	0.030222	-0.58219	0.560439	NA
689 gga-miR-460b-3p gga-mir-460b	0.47895	0.0461326	0.0484035	0.953085	0.340547	NA
690 gga-miR-466 gga-mir-466	0	NA	NA	NA	NA	NA
691 gga-miR-4732-5p gga-mir-4732	0.125528	-0.0183794	0.0307453	-0.597796	0.549976	NA
692 gga-miR-489-5p gga-mir-489	0.125528	-0.0183794	0.0307453	-0.597796	0.549976	NA
693 gga-miR-489-3p gga-mir-489	5.7223	-0.127896	0.166982	-0.765927	0.443719	NA
694 gga-miR-490-5p gga-mir-490	0.312885	-0.0239295	0.0344358	-0.694902	0.487117	NA
695 gga-miR-490-3p gga-mir-490	2.43624	-0.0134648	0.129697	-0.103817	0.917314	NA
696 gga-miR-499-5p gga-mir-499	2.03671	-0.114264	0.10964	-1.04217	0.297333	NA
697 gga-miR-499-3p gga-mir-499	0.125528	-0.0183794	0.0307453	-0.597796	0.549976	NA
698 gga-miR-551-5p gga-mir-551	4.81962	0.0487791	0.161152	0.30269	0.762126	NA
700 gga-miR-6516-5p gga-mir-6516	0	NA	NA	NA	NA	NA
701 gga-miR-6516-3p gga-mir-6516	0	NA	NA	NA	NA	NA
702 gga-miR-6542-5p gga-mir-6542	0	NA	NA	NA	NA	NA
704 gga-miR-6543-5p gga-mir-6543	1.83391	0.0256378	0.112144	0.228616	0.819167	NA
705 gga-miR-6543-3p gga-mir-6543	1.2113	-0.00539697	0.0968383	-0.0557318	0.955556	NA
706 gga-miR-6544-5p gga-mir-6544	5.51849	0.171218	0.16608	1.03094	0.302569	NA
707 gga-miR-6544-3p gga-mir-6544	0.251055	-0.0225839	0.0334558	-0.675035	0.499653	NA
708 gga-miR-6545-5p gga-mir-6545	0	NA	NA	NA	NA	NA
709 gga-miR-6545-3p gga-mir-6545	0	NA	NA	NA	NA	NA
710 gga-miR-6546-5p gga-mir-6546	1.80351	-0.0470453	0.106271	-0.442692	0.657988	NA
711 gga-miR-6546-3p gga-mir-6546	0.282836	0.00154931	0.0338537	0.0457649	0.963498	NA
712 gga-miR-6547-5p gga-mir-6547	0.104295	-0.0175949	0.030222	-0.58219	0.560439	NA
713 gga-miR-6547-3p gga-mir-6547	0.408364	-0.00873647	0.0403492	-0.216522	0.828581	NA
716 gga-miR-6549-5p gga-mir-6549	0	NA	NA	NA	NA	NA
717 gga-miR-6549-3p gga-mir-6549	2.79346	0.0760686	0.137842	0.551852	0.58105	NA
718 gga-miR-6550-5p gga-mir-6550	0	NA	NA	NA	NA	NA
719 gga-miR-6550-3p gga-mir-6550	1.84852	0.0265323	0.112137	0.236606	0.812963	NA
720 gga-miR-6551-5p gga-mir-6551	0.808178	0.113346	0.0744351	1.52276	0.12782	NA
721 gga-miR-6551-3p gga-mir-6551	1.16043	0.0410386	0.0872285	0.470473	0.638017	NA
722 gga-miR-6552-5p gga-mir-6552	0.318129	0.0270061	0.0372372	0.725247	0.468301	NA
723 gga-miR-6552-3p gga-mir-6552	0.104295	-0.0175949	0.030222	-0.58219	0.560439	NA
724 gga-miR-6553-5p gga-mir-6553	0	NA	NA	NA	NA	NA
725 gga-miR-6553-3p gga-mir-6553	2.56247	-0.0564209	0.133936	-0.421253	0.673571	NA
726 gga-miR-6554-5p gga-mir-6554	0	NA	NA	NA	NA	NA
727 gga-miR-6554-3p gga-mir-6554	1.18414	-0.0873933	0.0807105	-1.0828	0.278897	NA
728 gga-miR-6555-5p gga-mir-6555	0.422424	0.0210945	0.0492006	0.428744	0.66811	NA
729 gga-miR-6555-3p gga-mir-6555	0.229822	-0.0221786	0.0331571	-0.668894	0.503563	NA
730 gga-miR-6556-5p gga-mir-6556	1.83639	-0.108453	0.111446	-0.973146	0.330481	NA
731 gga-miR-6556-3p gga-mir-6556	0.104295	-0.0175949	0.030222	-0.58219	0.560439	NA
732 gga-miR-6557-5p gga-mir-6557	1.10391	-0.00424932	0.085417	-0.0497479	0.960323	NA
733 gga-miR-6557-3p gga-mir-6557	5.41335	-0.131035	0.162124	-0.80824	0.418952	NA
734 gga-miR-6558-5p gga-mir-6558	0	NA	NA	NA	NA	NA
735 gga-miR-6558-3p gga-mir-6558	0.104295	-0.0175949	0.030222	-0.58219	0.560439	NA
736 gga-miR-6559-5p gga-mir-6559	0.104295	-0.0175949	0.030222	-0.58219	0.560439	NA
737 gga-miR-6559-3p gga-mir-6559	0.164614	0.0179229	0.0315018	0.568948	0.569392	NA
738 gga-miR-6560-5p gga-mir-6560	0.334117	-0.0320381	0.0397377	-0.806241	0.420104	NA
740 gga-miR-6561-5p gga-mir-6561	3.01562	-0.141264	0.133942	-1.05467	0.291577	NA
741 gga-miR-6561-3p gga-mir-6561	0	NA	NA	NA	NA	NA
742 gga-miR-6562-5p gga-mir-6562	0	NA	NA	NA	NA	NA
743 gga-miR-6562-3p gga-mir-6562	0	NA	NA	NA	NA	NA
744 gga-miR-6563-5p gga-mir-6563	0.160821	0.0177948	0.0314401	0.565993	0.571399	NA
745 gga-miR-6563-3p gga-mir-6563	0.767226	-0.0568618	0.0667264	-0.852164	0.394123	NA
746 gga-miR-6564-5p gga-mir-6564	0	NA	NA	NA	NA	NA
747 gga-miR-6564-3p gga-mir-6564	0	NA	NA	NA	NA	NA
748 gga-miR-6565-5p gga-mir-6565	0	NA	NA	NA	NA	NA
749 gga-miR-6565-3p gga-mir-6565	0.516171	-0.0269044	0.0554827	-0.484915	0.627737	NA
750 gga-miR-6566-5p gga-mir-6566	1.28072	-0.0937924	0.0960874	-0.976116	0.329007	NA
751 gga-miR-6566-3p gga-mir-6566	1.18842	0.0620427	0.0775477	0.800058	0.423677	NA
752 gga-miR-6567-5p gga-mir-6567	0	NA	NA	NA	NA	NA
753 gga-miR-6567-3p gga-mir-6567	0.104295	-0.0175949	0.030222	-0.58219	0.560439	NA
754 gga-miR-6568-5p gga-mir-6568	1.12244	-0.0344688	0.0843491	-0.408644	0.682801	NA
755 gga-miR-6568-3p gga-mir-6568	2.82828	-0.06708	0.134357	-0.499266	0.617592	NA
756 gga-miR-6569-5p gga-mir-6569	0	NA	NA	NA	NA	NA
757 gga-miR-6569-3p gga-mir-6569	0	NA	NA	NA	NA	NA
758 gga-miR-6570-5p gga-mir-6570	0.470193	-0.0147373	0.0438653	-0.335968	0.736895	NA
759 gga-miR-6570-3p gga-mir-6570	0.125528	-0.0183794	0.0307453	-0.597796	0.549976	NA
760 gga-miR-6571-5p gga-mir-6571	0	NA	NA	NA	NA	NA
761 gga-miR-6571-3p gga-mir-6571	0	NA	NA	NA	NA	NA
762 gga-miR-6572-5p gga-mir-6572	0	NA	NA	NA	NA	NA
763 gga-miR-6572-3p gga-mir-6572	0.104295	-0.0175949	0.030222	-0.58219	0.560439	NA
764 gga-miR-6573-5p gga-mir-6573	0	NA	NA	NA	NA	NA
765 gga-miR-6573-3p gga-mir-6573	2.19657	0.0281902	0.119599	0.235706	0.813661	NA
766 gga-miR-6574-5p gga-mir-6574	0	NA	NA	NA	NA	NA
767 gga-miR-6574-3p gga-mir-6574	0.104295	-0.0175949	0.030222	-0.58219	0.560439	NA
768 gga-miR-6575-5p gga-mir-6575	1.28851	0.0709179	0.090987	0.779429	0.435727	NA
769 gga-miR-6575-3p gga-mir-6575	0	NA	NA	NA	NA	NA
770 gga-miR-6576-5p gga-mir-6576	0.104295	-0.0175949	0.030222	-0.58219	0.560439	NA
771 gga-miR-6576-3p gga-mir-6576	0	NA	NA	NA	NA	NA
772 gga-miR-6577-5p gga-mir-6577	0	NA	NA	NA	NA	NA
773 gga-miR-6577-3p gga-mir-6577	0	NA	NA	NA	NA	NA
774 gga-miR-6578-5p gga-mir-6578	0.157309	0.0176735	0.0313813	0.563187	0.573308	NA
775 gga-miR-6578-3p gga-mir-6578	0	NA	NA	NA	NA	NA
776 gga-miR-6579-5p gga-mir-6579-1	1.24659	0.0396745	0.0971505	0.408382	0.682994	NA
777 gga-miR-6579-3p gga-mir-6579-1	0	NA	NA	NA	NA	NA
778 gga-miR-6579-5p gga-mir-6579-2	1.24659	0.0396745	0.0971505	0.408382	0.682994	NA
779 gga-miR-6579-3p gga-mir-6579-2	0	NA	NA	NA	NA	NA
780 gga-miR-6580-5p gga-mir-6580	0	NA	NA	NA	NA	NA
781 gga-miR-6580-3p gga-mir-6580	0	NA	NA	NA	NA	NA
782 gga-miR-6581-5p gga-mir-6581	0	NA	NA	NA	NA	NA
783 gga-miR-6581-3p gga-mir-6581	0.104295	-0.0175949	0.030222	-0.58219	0.560439	NA
784 gga-miR-6582-5p gga-mir-6582	0.873668	0.0490589	0.0770518	0.6367	0.52432	NA
785 gga-miR-6582-3p gga-mir-6582	2.47678	0.127192	0.126627	1.00446	0.315156	NA
786 gga-miR-6583-5p gga-mir-6583	0.394437	-0.0107126	0.0476632	-0.224756	0.822169	NA
787 gga-miR-6584-5p gga-mir-6584	0.164614	0.0179229	0.0315018	0.568948	0.569392	NA
788 gga-miR-6585-5p gga-mir-6585	0	NA	NA	NA	NA	NA
789 gga-miR-6586-5p gga-mir-6586	0.480878	-0.0509903	0.0498667	-1.02253	0.306529	NA
790 gga-miR-6587-5p gga-mir-6587	0	NA	NA	NA	NA	NA
791 gga-miR-6587-3p gga-mir-6587	0	NA	NA	NA	NA	NA
792 gga-miR-6588-3p gga-mir-6588	0.104295	-0.0175949	0.030222	-0.58219	0.560439	NA
793 gga-miR-6589-5p gga-mir-6589	0	NA	NA	NA	NA	NA
794 gga-miR-6590-5p gga-mir-6590	0	NA	NA	NA	NA	NA
795 gga-miR-6590-3p gga-mir-6590	1.2428	0.0382206	0.0951012	0.401894	0.687762	NA
796 gga-miR-6591-3p gga-mir-6591	0.229822	-0.0221786	0.0331571	-0.668894	0.503563	NA
797 gga-miR-6592-3p gga-mir-6592	1.03304	-0.0930695	0.0815037	-1.14191	0.253493	NA
798 gga-miR-6593-5p gga-mir-6593	0	NA	NA	NA	NA	NA
799 gga-miR-6593-3p gga-mir-6593	0	NA	NA	NA	NA	NA
800 gga-miR-6594-5p gga-mir-6594	0.44745	0.0194815	0.0503115	0.387216	0.698596	NA
801 gga-miR-6595-5p gga-mir-6595	0.20859	-0.0217428	0.0328336	-0.66221	0.507836	NA
802 gga-miR-6596-5p gga-mir-6596	0	NA	NA	NA	NA	NA
803 gga-miR-6596-3p gga-mir-6596	0.104295	-0.0175949	0.030222	-0.58219	0.560439	NA
804 gga-miR-6597-3p gga-mir-6597	1.98245	-0.097927	0.112698	-0.868932	0.384885	NA
805 gga-miR-6598-5p gga-mir-6598	0	NA	NA	NA	NA	NA
806 gga-miR-6599-5p gga-mir-6599	0.475438	0.0457926	0.0482294	0.949474	0.34238	NA
807 gga-miR-6599-3p gga-mir-6599	7.894	0.227637	0.18164	1.25323	0.210122	NA
808 gga-miR-6600-3p gga-mir-6600	0.157309	0.0176735	0.0313813	0.563187	0.573308	NA
809 gga-miR-6601-3p gga-mir-6601	0.20859	-0.0217428	0.0328336	-0.66221	0.507836	NA
810 gga-miR-6602-5p gga-mir-6602	0	NA	NA	NA	NA	NA
811 gga-miR-6603-3p gga-mir-6603	0	NA	NA	NA	NA	NA
812 gga-miR-6604-5p gga-mir-6604	3.19727	-0.0657398	0.14541	-0.452101	0.651196	NA
813 gga-miR-6605-5p gga-mir-6605	0.125528	-0.0183794	0.0307453	-0.597796	0.549976	NA
814 gga-miR-6606-5p gga-mir-6606	2.5109	0.00910556	0.127033	0.0716788	0.942858	NA
815 gga-miR-6607-5p gga-mir-6607	0	NA	NA	NA	NA	NA
816 gga-miR-6608-5p gga-mir-6608-1	0	NA	NA	NA	NA	NA
817 gga-miR-6608-3p gga-mir-6608-1	0.314617	0.0227005	0.0341668	0.664402	0.506433	NA
818 gga-miR-6608-5p gga-mir-6608-2	0	NA	NA	NA	NA	NA
819 gga-miR-6608-3p gga-mir-6608-2	0.314617	0.0227005	0.0341668	0.664402	0.506433	NA
820 gga-miR-6609-3p gga-mir-6609	2.20098	0.178777	0.122858	1.45515	0.145627	NA
821 gga-miR-6610-3p gga-mir-6610	0.160821	0.0177948	0.0314401	0.565993	0.571399	NA
822 gga-miR-6611-5p gga-mir-6611	0.394853	-0.0230986	0.0338328	-0.682729	0.494778	NA
823 gga-miR-6612-5p gga-mir-6612	1.65607	-0.0163306	0.0954707	-0.171053	0.864182	NA
824 gga-miR-6613-3p gga-mir-6613	0.325435	0.0277683	0.0377513	0.735559	0.461999	NA
825 gga-miR-6614-3p gga-mir-6614	0.268909	0.00350806	0.0336655	0.104203	0.917008	NA
826 gga-miR-6615-5p gga-mir-6615	7.37487	0.145529	0.177566	0.819578	0.412457	NA
827 gga-miR-6615-3p gga-mir-6615	0.499148	-0.0446158	0.0467651	-0.954041	0.340063	NA
828 gga-miR-6616-5p gga-mir-6616	0	NA	NA	NA	NA	NA
829 gga-miR-6617-3p gga-mir-6617	0	NA	NA	NA	NA	NA
830 gga-miR-6618-5p gga-mir-6618	0	NA	NA	NA	NA	NA
831 gga-miR-6619-5p gga-mir-6619	0	NA	NA	NA	NA	NA
832 gga-miR-6620-5p gga-mir-6620	0	NA	NA	NA	NA	NA
833 gga-miR-6621-5p gga-mir-6621	0.321641	0.022793	0.0342337	0.665808	0.505534	NA
834 gga-miR-6622-3p gga-mir-6622	0	NA	NA	NA	NA	NA
836 gga-miR-6624-3p gga-mir-6624	1.2082	-0.0240568	0.0904586	-0.265943	0.790283	NA
837 gga-miR-6625-5p gga-mir-6625	0.160821	0.0177948	0.0314401	0.565993	0.571399	NA
838 gga-miR-6626-5p gga-mir-6626	0	NA	NA	NA	NA	NA
839 gga-miR-6627-3p gga-mir-6627	0	NA	NA	NA	NA	NA
840 gga-miR-6628-3p gga-mir-6628	0	NA	NA	NA	NA	NA
841 gga-miR-6629-5p gga-mir-6629	0	NA	NA	NA	NA	NA
842 gga-miR-6630-3p gga-mir-6630	0.125528	-0.0183794	0.0307453	-0.597796	0.549976	NA
844 gga-miR-6632-5p gga-mir-6632	0	NA	NA	NA	NA	NA
845 gga-miR-6633-5p gga-mir-6633	0	NA	NA	NA	NA	NA
846 gga-miR-6634-5p gga-mir-6634	0	NA	NA	NA	NA	NA
847 gga-miR-6635-5p gga-mir-6635-1	0	NA	NA	NA	NA	NA
848 gga-miR-6635-5p gga-mir-6635-2	0	NA	NA	NA	NA	NA
849 gga-miR-6635-5p gga-mir-6635-3	0	NA	NA	NA	NA	NA
850 gga-miR-6637-3p gga-mir-6637-1	0	NA	NA	NA	NA	NA
851 gga-miR-6637-3p gga-mir-6637-2	0	NA	NA	NA	NA	NA
852 gga-miR-6639-5p gga-mir-6639	0.229822	-0.0221786	0.0331571	-0.668894	0.503563	NA
853 gga-miR-6640-5p gga-mir-6640	0.656456	-0.0280557	0.0579178	-0.484405	0.628099	NA
854 gga-miR-6641-5p gga-mir-6641	0	NA	NA	NA	NA	NA
855 gga-miR-6641-3p gga-mir-6641	0	NA	NA	NA	NA	NA
856 gga-miR-6642-5p gga-mir-6642	0.125528	-0.0183794	0.0307453	-0.597796	0.549976	NA
857 gga-miR-6642-3p gga-mir-6642	0.723665	0.0227685	0.0615824	0.369724	0.711588	NA
858 gga-miR-6643-5p gga-mir-6643	0.229822	-0.0221786	0.0331571	-0.668894	0.503563	NA
859 gga-miR-6644-3p gga-mir-6644-1	0	NA	NA	NA	NA	NA
860 gga-miR-6644-3p gga-mir-6644-2	0	NA	NA	NA	NA	NA
861 gga-miR-6645-5p gga-mir-6645	0.684995	-0.0293986	0.0587237	-0.500626	0.616635	NA
862 gga-miR-6646-3p gga-mir-6646-1	0	NA	NA	NA	NA	NA
863 gga-miR-6646-3p gga-mir-6646-2	0	NA	NA	NA	NA	NA
864 gga-miR-6647-5p gga-mir-6647	0	NA	NA	NA	NA	NA
865 gga-miR-6648-5p gga-mir-6648-1	0	NA	NA	NA	NA	NA
867 gga-miR-6648-5p gga-mir-6648-2	0	NA	NA	NA	NA	NA
869 gga-miR-6649-5p gga-mir-6649	0.125528	-0.0183794	0.0307453	-0.597796	0.549976	NA
870 gga-miR-6649-3p gga-mir-6649	0.325435	0.0277683	0.0377513	0.735559	0.461999	NA
871 gga-miR-6650-5p gga-mir-6650	0.125528	-0.0183794	0.0307453	-0.597796	0.549976	NA
872 gga-miR-6651-5p gga-mir-6651	0	NA	NA	NA	NA	NA
873 gga-miR-6652-5p gga-mir-6652	0.104295	-0.0175949	0.030222	-0.58219	0.560439	NA
874 gga-miR-6653-3p gga-mir-6653	0.104295	-0.0175949	0.030222	-0.58219	0.560439	NA
875 gga-miR-6654-3p gga-mir-6654	0.52038	-0.0464574	0.0476954	-0.974042	0.330035	NA
876 gga-miR-6655-5p gga-mir-6655	0.104295	-0.0175949	0.030222	-0.58219	0.560439	NA
877 gga-miR-6656-5p gga-mir-6656	0.68754	0.0246255	0.0620249	0.397026	0.691348	NA
878 gga-miR-6657-3p gga-mir-6657	0	NA	NA	NA	NA	NA
879 gga-miR-6658-3p gga-mir-6658	0	NA	NA	NA	NA	NA
880 gga-miR-6659-3p gga-mir-6659	5.20943	-0.052095	0.158825	-0.328003	0.742909	NA
881 gga-miR-6660-3p gga-mir-6660	1.01649	0.055966	0.072095	0.776281	0.437583	NA
882 gga-miR-6661-5p gga-mir-6661	0.125528	-0.0183794	0.0307453	-0.597796	0.549976	NA
883 gga-miR-6662-3p gga-mir-6662	0.640052	0.086644	0.0655666	1.32147	0.186346	NA
884 gga-miR-6663-5p gga-mir-6663	1.25769	-0.0245122	0.0832177	-0.294556	0.768333	NA
885 gga-miR-6664-3p gga-mir-6664	0.265116	0.00330914	0.0336239	0.0984163	0.921602	NA
887 gga-miR-6666-3p gga-mir-6666	0.418912	0.0150115	0.0410216	0.36594	0.71441	NA
888 gga-miR-6667-5p gga-mir-6667	0	NA	NA	NA	NA	NA
889 gga-miR-6668-3p gga-mir-6668	0	NA	NA	NA	NA	NA
890 gga-miR-6669-5p gga-mir-6669	0	NA	NA	NA	NA	NA
891 gga-miR-6669-3p gga-mir-6669	4.3535	0.0219039	0.153173	0.143001	0.88629	NA
892 gga-miR-6670-5p gga-mir-6670	0.334117	-0.0320381	0.0397377	-0.806241	0.420104	NA
893 gga-miR-6671-5p gga-mir-6671	0.290142	0.00195221	0.0339297	0.057537	0.954117	NA
894 gga-miR-6672-3p gga-mir-6672	0.164614	0.0179229	0.0315018	0.568948	0.569392	NA
895 gga-miR-6673-3p gga-mir-6673	0	NA	NA	NA	NA	NA
896 gga-miR-6674-3p gga-mir-6674	0.387131	-0.0111558	0.0472811	-0.235947	0.813474	NA
897 gga-miR-6675-5p gga-mir-6675	0.125528	-0.0183794	0.0307453	-0.597796	0.549976	NA
898 gga-miR-6675-3p gga-mir-6675	0.365898	-0.00563283	0.0379614	-0.148383	0.88204	NA
899 gga-miR-6676-3p gga-mir-6676	0.125528	-0.0183794	0.0307453	-0.597796	0.549976	NA
900 gga-miR-6677-5p gga-mir-6677	1.17263	-0.0738183	0.0915859	-0.806001	0.420242	NA
901 gga-miR-6677-3p gga-mir-6677	0.164614	0.0179229	0.0315018	0.568948	0.569392	NA
902 gga-miR-6678-3p gga-mir-6678	0	NA	NA	NA	NA	NA
903 gga-miR-6679-5p gga-mir-6679	0	NA	NA	NA	NA	NA
904 gga-miR-6680-3p gga-mir-6680	0	NA	NA	NA	NA	NA
905 gga-miR-6681-5p gga-mir-6681	0.125528	-0.0183794	0.0307453	-0.597796	0.549976	NA
906 gga-miR-6682-3p gga-mir-6682	0	NA	NA	NA	NA	NA
907 gga-miR-6683-3p gga-mir-6683	0	NA	NA	NA	NA	NA
908 gga-miR-6684-5p gga-mir-6684	0	NA	NA	NA	NA	NA
909 gga-miR-6685-5p gga-mir-6685	0.104295	-0.0175949	0.030222	-0.58219	0.560439	NA
910 gga-miR-6685-3p gga-mir-6685	0	NA	NA	NA	NA	NA
911 gga-miR-6686-3p gga-mir-6686	0	NA	NA	NA	NA	NA
912 gga-miR-6687-3p gga-mir-6687	0	NA	NA	NA	NA	NA
913 gga-miR-6688-3p gga-mir-6688	0	NA	NA	NA	NA	NA
914 gga-miR-6689-3p gga-mir-6689	2.10363	-0.00782266	0.116324	-0.0672487	0.946384	NA
915 gga-miR-6690-5p gga-mir-6690	0	NA	NA	NA	NA	NA
916 gga-miR-6691-5p gga-mir-6691-1	0.229822	-0.0221786	0.0331571	-0.668894	0.503563	NA
917 gga-miR-6691-5p gga-mir-6691-2	0.229822	-0.0221786	0.0331571	-0.668894	0.503563	NA
918 gga-miR-6692-5p gga-mir-6692	0	NA	NA	NA	NA	NA
919 gga-miR-6693-3p gga-mir-6693	0.286348	0.00174508	0.0338906	0.0514917	0.958934	NA
920 gga-miR-6694-3p gga-mir-6694	3.19403	-0.02843	0.135228	-0.210238	0.833482	NA
921 gga-miR-6695-5p gga-mir-6695	0	NA	NA	NA	NA	NA
922 gga-miR-6696-5p gga-mir-6696	0.720288	0.00815461	0.0598588	0.136231	0.891639	NA
923 gga-miR-6696-3p gga-mir-6696	1.13216	-0.00692022	0.0801455	-0.0863457	0.931192	NA
924 gga-miR-6697-5p gga-mir-6697	0.164614	0.0179229	0.0315018	0.568948	0.569392	NA
925 gga-miR-6698-3p gga-mir-6698	0.261603	0.00311552	0.0335842	0.0927674	0.926088	NA
926 gga-miR-6699-5p gga-mir-6699	0	NA	NA	NA	NA	NA
927 gga-miR-6700-5p gga-mir-6700	0	NA	NA	NA	NA	NA
928 gga-miR-6700-3p gga-mir-6700	0	NA	NA	NA	NA	NA
929 gga-miR-6701-3p gga-mir-6701	0.160821	0.0177948	0.0314401	0.565993	0.571399	NA
930 gga-miR-6702-5p gga-mir-6702	0	NA	NA	NA	NA	NA
931 gga-miR-6703-3p gga-mir-6703	0.160821	0.0177948	0.0314401	0.565993	0.571399	NA
932 gga-miR-6704-5p gga-mir-6704	0	NA	NA	NA	NA	NA
933 gga-miR-6705-5p gga-mir-6705	0.426218	0.0214003	0.0493884	0.433305	0.664793	NA
934 gga-miR-6706-5p gga-mir-6706	0	NA	NA	NA	NA	NA
935 gga-miR-6707-5p gga-mir-6707	0.157309	0.0176735	0.0313813	0.563187	0.573308	NA
936 gga-miR-6708-5p gga-mir-6708	0.125528	-0.0183794	0.0307453	-0.597796	0.549976	NA
937 gga-miR-6709-5p gga-mir-6709	0.499148	-0.0446158	0.0467651	-0.954041	0.340063	NA
938 gga-miR-6710-3p gga-mir-6710	0.724081	0.00309978	0.0518057	0.0598346	0.952287	NA
939 gga-miR-6711-5p gga-mir-6711	0	NA	NA	NA	NA	NA
940 gga-miR-6712-5p gga-mir-6712	0	NA	NA	NA	NA	NA
941 gga-miR-6713-3p gga-mir-6713	0	NA	NA	NA	NA	NA
942 gga-miR-6714-3p gga-mir-6714	0	NA	NA	NA	NA	NA
946 gga-miR-7437-5p gga-mir-7437	0	NA	NA	NA	NA	NA
947 gga-miR-7437-3p gga-mir-7437	0	NA	NA	NA	NA	NA
948 gga-miR-7438-5p gga-mir-7438	0	NA	NA	NA	NA	NA
949 gga-miR-7438-3p gga-mir-7438	0	NA	NA	NA	NA	NA
950 gga-miR-7439-5p gga-mir-7439	0	NA	NA	NA	NA	NA
951 gga-miR-7439-3p gga-mir-7439	0	NA	NA	NA	NA	NA
952 gga-miR-7440-5p gga-mir-7440	0	NA	NA	NA	NA	NA
953 gga-miR-7440-3p gga-mir-7440	0	NA	NA	NA	NA	NA
954 gga-miR-7441-5p gga-mir-7441	0.673479	-0.0123848	0.0688606	-0.179853	0.857268	NA
955 gga-miR-7441-3p gga-mir-7441	0.776397	0.0575992	0.066924	0.860666	0.389422	NA
956 gga-miR-7442-5p gga-mir-7442	0.125528	-0.0183794	0.0307453	-0.597796	0.549976	NA
957 gga-miR-7442-3p gga-mir-7442	0	NA	NA	NA	NA	NA
958 gga-miR-7443-5p gga-mir-7443	0.160821	0.0177948	0.0314401	0.565993	0.571399	NA
959 gga-miR-7443-3p gga-mir-7443	1.46601	-0.0189074	0.0971223	-0.194676	0.845646	NA
960 gga-miR-7444-5p gga-mir-7444	0	NA	NA	NA	NA	NA
961 gga-miR-7444-3p gga-mir-7444	0	NA	NA	NA	NA	NA
962 gga-miR-7445-5p gga-mir-7445-1	0	NA	NA	NA	NA	NA
963 gga-miR-7445-3p gga-mir-7445-1	0	NA	NA	NA	NA	NA
964 gga-miR-7445-5p gga-mir-7445-2	0	NA	NA	NA	NA	NA
965 gga-miR-7445-3p gga-mir-7445-2	0	NA	NA	NA	NA	NA
966 gga-miR-7446-5p gga-mir-7446	0	NA	NA	NA	NA	NA
967 gga-miR-7446-3p gga-mir-7446	0	NA	NA	NA	NA	NA
968 gga-miR-7447-5p gga-mir-7447	0.499148	-0.0446158	0.0467651	-0.954041	0.340063	NA
969 gga-miR-7447-3p gga-mir-7447	0	NA	NA	NA	NA	NA
970 gga-miR-7448-5p gga-mir-7448	0	NA	NA	NA	NA	NA
971 gga-miR-7448-3p gga-mir-7448	0	NA	NA	NA	NA	NA
972 gga-miR-7449-5p gga-mir-7449	0.164614	0.0179229	0.0315018	0.568948	0.569392	NA
973 gga-miR-7449-3p gga-mir-7449	1.06412	-0.0264798	0.0853592	-0.310216	0.756397	NA
974 gga-miR-7450-5p gga-mir-7450	0	NA	NA	NA	NA	NA
975 gga-miR-7450-3p gga-mir-7450	0	NA	NA	NA	NA	NA
976 gga-miR-7451-5p gga-mir-7451	0	NA	NA	NA	NA	NA
977 gga-miR-7451-3p gga-mir-7451	0	NA	NA	NA	NA	NA
978 gga-miR-7452-5p gga-mir-7452	0	NA	NA	NA	NA	NA
979 gga-miR-7452-3p gga-mir-7452	0.157309	0.0176735	0.0313813	0.563187	0.573308	NA
980 gga-miR-7453-5p gga-mir-7453	0	NA	NA	NA	NA	NA
981 gga-miR-7453-3p gga-mir-7453	0	NA	NA	NA	NA	NA
982 gga-miR-7454-5p gga-mir-7454	0	NA	NA	NA	NA	NA
983 gga-miR-7454-3p gga-mir-7454	0	NA	NA	NA	NA	NA
984 gga-miR-7455-5p gga-mir-7455	0.716494	0.00264531	0.0516125	0.0512532	0.959124	NA
985 gga-miR-7455-3p gga-mir-7455	0.125528	-0.0183794	0.0307453	-0.597796	0.549976	NA
986 gga-miR-7456-5p gga-mir-7456	0	NA	NA	NA	NA	NA
987 gga-miR-7456-3p gga-mir-7456	0	NA	NA	NA	NA	NA
988 gga-miR-7457-5p gga-mir-7457	0	NA	NA	NA	NA	NA
989 gga-miR-7457-3p gga-mir-7457	0	NA	NA	NA	NA	NA
990 gga-miR-7458-5p gga-mir-7458-1	0	NA	NA	NA	NA	NA
991 gga-miR-7458-3p gga-mir-7458-1	0	NA	NA	NA	NA	NA
992 gga-miR-7458-5p gga-mir-7458-2	0	NA	NA	NA	NA	NA
993 gga-miR-7458-3p gga-mir-7458-2	0	NA	NA	NA	NA	NA
994 gga-miR-7459-5p gga-mir-7459	0	NA	NA	NA	NA	NA
995 gga-miR-7459-3p gga-mir-7459	0	NA	NA	NA	NA	NA
996 gga-miR-7460-5p gga-mir-7460	2.38958	0.0840861	0.126773	0.663283	0.507149	NA
997 gga-miR-7460-3p gga-mir-7460	5.49393	-0.095908	0.170563	-0.562304	0.573909	NA
998 gga-miR-7461-5p gga-mir-7461	0	NA	NA	NA	NA	NA
999 gga-miR-7461-3p gga-mir-7461	0	NA	NA	NA	NA	NA
1000 gga-miR-7462-5p gga-mir-7462	0	NA	NA	NA	NA	NA
1001 gga-miR-7462-3p gga-mir-7462	0.125528	-0.0183794	0.0307453	-0.597796	0.549976	NA
1002 gga-miR-7463-5p gga-mir-7463	0	NA	NA	NA	NA	NA
1003 gga-miR-7463-3p gga-mir-7463	0	NA	NA	NA	NA	NA
1004 gga-miR-7464-5p gga-mir-7464	0	NA	NA	NA	NA	NA
1005 gga-miR-7464-3p gga-mir-7464	0	NA	NA	NA	NA	NA
1006 gga-miR-7465-5p gga-mir-7465	0	NA	NA	NA	NA	NA
1007 gga-miR-7465-3p gga-mir-7465	0.160821	0.0177948	0.0314401	0.565993	0.571399	NA
1008 gga-miR-7466-5p gga-mir-7466	0	NA	NA	NA	NA	NA
1009 gga-miR-7466-3p gga-mir-7466	0	NA	NA	NA	NA	NA
1010 gga-miR-7467-5p gga-mir-7467	0	NA	NA	NA	NA	NA
1011 gga-miR-7467-3p gga-mir-7467	0	NA	NA	NA	NA	NA
1012 gga-miR-7468-5p gga-mir-7468	0	NA	NA	NA	NA	NA
1013 gga-miR-7468-3p gga-mir-7468	0	NA	NA	NA	NA	NA
1014 gga-miR-7469-5p gga-mir-7469	0	NA	NA	NA	NA	NA
1015 gga-miR-7469-3p gga-mir-7469	0	NA	NA	NA	NA	NA
1016 gga-miR-7470-5p gga-mir-7470	0	NA	NA	NA	NA	NA
1017 gga-miR-7470-3p gga-mir-7470	0	NA	NA	NA	NA	NA
1018 gga-miR-7471-5p gga-mir-7471	0.318129	0.0270061	0.0372372	0.725247	0.468301	NA
1019 gga-miR-7471-3p gga-mir-7471	0	NA	NA	NA	NA	NA
1020 gga-miR-7472-5p gga-mir-7472	0.7107	-0.0852854	0.0639098	-1.33446	0.182052	NA
1021 gga-miR-7472-3p gga-mir-7472	0	NA	NA	NA	NA	NA
1022 gga-miR-7473-5p gga-mir-7473	0	NA	NA	NA	NA	NA
1023 gga-miR-7473-3p gga-mir-7473	0	NA	NA	NA	NA	NA
1024 gga-miR-7474-5p gga-mir-7474	0	NA	NA	NA	NA	NA
1025 gga-miR-7474-3p gga-mir-7474	0	NA	NA	NA	NA	NA
1026 gga-miR-7475-5p gga-mir-7475	0.816861	0.0115452	0.0807769	0.142927	0.886348	NA
1027 gga-miR-7475-3p gga-mir-7475	0.768057	-0.042519	0.0636036	-0.668501	0.503814	NA
1028 gga-miR-7476-5p gga-mir-7476	0	NA	NA	NA	NA	NA
1029 gga-miR-7476-3p gga-mir-7476	0.104295	-0.0175949	0.030222	-0.58219	0.560439	NA
1030 gga-miR-7477-5p gga-mir-7477	0.251055	-0.0225839	0.0334558	-0.675035	0.499653	NA
1031 gga-miR-7477-3p gga-mir-7477	0.915233	-0.0788473	0.0616114	-1.27975	0.200633	NA
1032 gga-miR-7478-5p gga-mir-7478	0	NA	NA	NA	NA	NA
1033 gga-miR-7478-3p gga-mir-7478	0	NA	NA	NA	NA	NA
1034 gga-miR-7479-5p gga-mir-7479-1	0	NA	NA	NA	NA	NA
1035 gga-miR-7479-3p gga-mir-7479-1	0	NA	NA	NA	NA	NA
1036 gga-miR-7479-5p gga-mir-7479-2	0	NA	NA	NA	NA	NA
1037 gga-miR-7479-3p gga-mir-7479-2	0	NA	NA	NA	NA	NA
1038 gga-miR-7479-5p gga-mir-7479-3	0	NA	NA	NA	NA	NA
1039 gga-miR-7479-3p gga-mir-7479-3	0	NA	NA	NA	NA	NA
1040 gga-miR-7480-5p gga-mir-7480-1	0	NA	NA	NA	NA	NA
1041 gga-miR-7480-3p gga-mir-7480-1	0	NA	NA	NA	NA	NA
1042 gga-miR-7480-5p gga-mir-7480-2	0	NA	NA	NA	NA	NA
1043 gga-miR-7480-3p gga-mir-7480-2	0	NA	NA	NA	NA	NA
1044 gga-miR-7480-5p gga-mir-7480-3	0	NA	NA	NA	NA	NA
1045 gga-miR-7480-3p gga-mir-7480-3	0	NA	NA	NA	NA	NA
1046 gga-miR-7481-5p gga-mir-7481	0	NA	NA	NA	NA	NA
1047 gga-miR-7481-3p gga-mir-7481	0	NA	NA	NA	NA	NA
1048 gga-miR-7482-5p gga-mir-7482-1	0	NA	NA	NA	NA	NA
1049 gga-miR-7482-3p gga-mir-7482-1	0	NA	NA	NA	NA	NA
1050 gga-miR-7482-5p gga-mir-7482-2	0	NA	NA	NA	NA	NA
1051 gga-miR-7482-3p gga-mir-7482-2	0	NA	NA	NA	NA	NA
1052 gga-miR-7482-5p gga-mir-7482-3	0	NA	NA	NA	NA	NA
1053 gga-miR-7482-3p gga-mir-7482-3	0	NA	NA	NA	NA	NA
1054 gga-miR-7482-5p gga-mir-7482-4	0	NA	NA	NA	NA	NA
1055 gga-miR-7482-3p gga-mir-7482-4	0	NA	NA	NA	NA	NA
1056 gga-miR-7482-5p gga-mir-7482-5	0	NA	NA	NA	NA	NA
1057 gga-miR-7482-3p gga-mir-7482-5	0	NA	NA	NA	NA	NA
1058 gga-miR-7482-5p gga-mir-7482-6	0	NA	NA	NA	NA	NA
1059 gga-miR-7482-3p gga-mir-7482-6	0	NA	NA	NA	NA	NA
1060 gga-miR-7483-5p gga-mir-7483	0	NA	NA	NA	NA	NA
1061 gga-miR-7483-3p gga-mir-7483	0	NA	NA	NA	NA	NA
1062 gga-miR-757 gga-mir-757	0	NA	NA	NA	NA	NA
1063 gga-miR-762 gga-mir-762	0	NA	NA	NA	NA	NA

## Sheet: chicken control vs FGF2
The differential expression analysis of known mature miRNAs between different treatments in chicken (control vs FGF2) dataset using miRDeep2 and DESeq2
	baseMean	log2FoldChange	lfcSE	stat	pvalue	padj
549 gga-miR-21-3p gga-mir-21	207.987	1.60176	0.15689	10.2094	1.79913e-24	7.64629e-22
548 gga-miR-21-5p gga-mir-21	7740.4	1.04867	0.104625	10.0232	1.20535e-23	2.56136e-21
95 gga-miR-142-5p gga-mir-142	207.483	0.853836	0.166027	5.14275	2.70741e-07	3.83549e-05
541 gga-miR-205a gga-mir-205a	187.194	0.936045	0.208679	4.48557	7.27207e-06	0.000772657
132 gga-miR-155 gga-mir-155	3.44038	0.873243	0.247218	3.53228	0.000411987	0.0350189
581 gga-miR-223 gga-mir-223	50.9415	0.814295	0.236572	3.44206	0.000577308	0.0408926
675 gga-miR-451 gga-mir-451	239.837	0.569712	0.169784	3.3555	0.000792213	0.0480986
470 gga-miR-1805-3p gga-mir-1805	13.3674	-0.915482	0.278095	-3.29198	0.000994848	0.0528513
542 gga-miR-205b gga-mir-205b	165.009	0.586194	0.189866	3.08741	0.00201912	0.0953471
99 gga-miR-144-3p gga-mir-144	332.698	0.513724	0.177534	2.89366	0.00380783	0.161833
20 gga-miR-100-5p gga-mir-100	3569.94	0.398625	0.141985	2.80751	0.00499263	0.192897
669 gga-miR-429-3p gga-mir-429	39.8247	0.679193	0.251906	2.69621	0.00701332	0.248388
62 gga-miR-130b-5p gga-mir-130b	578.599	0.364282	0.140748	2.5882	0.00964801	0.315416
281 gga-miR-1662 gga-mir-1662	86.9897	0.516476	0.206905	2.4962	0.0125532	0.372996
490 gga-miR-183 gga-mir-183	103.602	0.516765	0.208433	2.47929	0.0131645	0.372996
706 gga-miR-6544-5p gga-mir-6544	8.38024	0.683495	0.280866	2.43353	0.0149525	0.397175
131 gga-miR-153-3p gga-mir-153	185.248	0.389794	0.166634	2.33922	0.0193239	0.479767
576 gga-miR-221-5p gga-mir-221	243.227	0.331837	0.143009	2.32039	0.0203195	0.479767
634 gga-miR-3523 gga-mir-3523	72.4598	0.50468	0.224135	2.25168	0.0243424	0.51846
683 gga-miR-458a-3p gga-mir-458a	7.76426	0.626676	0.278423	2.2508	0.0243981	0.51846
51 gga-miR-125b-3p gga-mir-125b-2	1961.16	-0.221633	0.101144	-2.19127	0.0284322	0.528658
96 gga-miR-142-3p gga-mir-142	31.6179	0.53146	0.246523	2.15582	0.0310975	0.528658
355 gga-miR-1716 gga-mir-1716	1.56749	-0.415771	0.190191	-2.18607	0.0288104	0.528658
1065 gga-miR-9-5p gga-mir-9-1	3710.42	-0.30125	0.138777	-2.17075	0.0299503	0.528658
1067 gga-miR-9-5p gga-mir-9-2	3710.42	-0.30125	0.138777	-2.17075	0.0299503	0.528658
34 gga-miR-10a-5p gga-mir-10a	426.624	-0.572553	0.274615	-2.08493	0.0370754	0.567526
63 gga-miR-130b-3p gga-mir-130b	3723.75	-0.176444	0.0854587	-2.06467	0.0389541	0.567526
101 gga-miR-1451-3p gga-mir-1451	14.5449	-0.566564	0.275588	-2.05584	0.0397983	0.567526
598 gga-miR-29c-3p gga-mir-29c	21.1108	0.54862	0.267213	2.05312	0.0400607	0.567526
605 gga-miR-302b-3p gga-mir-302b	42.9528	-0.489938	0.237195	-2.06555	0.038871	0.567526
121 gga-miR-146a-5p gga-mir-146a	40.7279	0.493882	0.247868	1.99252	0.0463139	0.581178
505 gga-miR-193b-3p gga-mir-193b	18.3743	0.532785	0.26752	1.99157	0.0464178	0.581178
562 gga-miR-216b gga-mir-216b	15.7714	-0.414996	0.209743	-1.97859	0.0478618	0.581178
592 gga-miR-29a-3p gga-mir-29a	21.2174	0.534302	0.266683	2.00351	0.0451228	0.581178
608 gga-miR-302d gga-mir-302d	52.6729	-0.448772	0.225557	-1.98962	0.0466326	0.581178
578 gga-miR-222a gga-mir-222a	3029.93	0.24729	0.126113	1.96086	0.049895	0.589039
8 gga-let-7c-5p gga-let-7c	1500.94	-0.318165	0.166011	-1.91652	0.0552984	0.626519
1071 gga-miR-99a-3p gga-mir-99a	32.0635	-0.475369	0.248768	-1.91089	0.0560182	0.626519
60 gga-miR-130a-5p gga-mir-130a	209.368	0.304447	0.162235	1.87659	0.0605748	0.66011
503 gga-miR-193a-3p gga-mir-193a	18.2347	0.483704	0.268708	1.80011	0.0718437	0.72699
570 gga-miR-2188-5p gga-mir-2188	58.4282	0.415029	0.229614	1.80751	0.0706831	0.72699
611 gga-miR-30a-5p gga-mir-30a	7466.67	-0.201938	0.110977	-1.81964	0.0688138	0.72699
601 gga-miR-301b-5p gga-mir-301b	24.1182	-0.457379	0.257969	-1.773	0.0762289	0.736302
740 gga-miR-6561-5p gga-mir-6561	2.50619	-0.411355	0.231382	-1.77782	0.0754332	0.736302
497 gga-miR-18a-3p gga-mir-18a	44.8145	0.399966	0.231173	1.73016	0.0836018	0.789573
123 gga-miR-146b-5p gga-mir-146b	15.1675	0.477253	0.280758	1.69987	0.0891549	0.816762
214 gga-miR-1609 gga-mir-1609	1.11851	0.271033	0.161226	1.68107	0.0927484	0.816762
532 gga-miR-200a-5p gga-mir-200a	3.22908	0.418565	0.248971	1.68118	0.0927278	0.816762
565 gga-miR-217-3p gga-mir-217	1.4193	-0.302271	0.180588	-1.67381	0.0941678	0.816762
575 gga-miR-22-3p gga-mir-22	8242.18	0.173703	0.105159	1.65181	0.0985734	0.837874
388 gga-miR-1740-5p gga-mir-1740	4.02778	-0.410874	0.258367	-1.59027	0.111774	0.931449
727 gga-miR-6554-3p gga-mir-6554	1.01497	-0.233101	0.149237	-1.56195	0.118299	0.966869
1 gga-let-7a-5p gga-let-7a-1	1612.11	-0.204751	0.174492	-1.17341	0.240632	0.971635
3 gga-let-7a-5p gga-let-7a-2	1610.12	-0.20581	0.174254	-1.18109	0.237566	0.971635
4 gga-let-7a-2-3p gga-let-7a-2	7.19037	0.266575	0.28012	0.951647	0.341276	0.971635
5 gga-let-7a-5p gga-let-7a-3	1613.42	-0.204744	0.174457	-1.17361	0.24055	0.971635
7 gga-let-7b gga-let-7b	282.314	-0.244552	0.183791	-1.33059	0.183322	0.971635
10 gga-let-7d gga-let-7d	2.78592	0.169683	0.2427	0.699146	0.484461	0.971635
15 gga-let-7i gga-let-7i	98.931	0.189493	0.208976	0.906768	0.36453	0.971635
16 gga-let-7j-5p gga-let-7j	1609.15	-0.205754	0.174271	-1.18066	0.23774	0.971635
21 gga-miR-100-3p gga-mir-100	149.537	-0.132157	0.178056	-0.742222	0.457953	0.971635
22 gga-miR-101-1-5p gga-mir-101-1	1.50239	-0.122009	0.183763	-0.663944	0.506726	0.971635
26 gga-miR-103-3p gga-mir-103-1	2666.81	-0.133197	0.0932446	-1.42847	0.153156	0.971635
27 gga-miR-103-1-5p gga-mir-103-1	0.750812	-0.120376	0.139153	-0.865059	0.387007	0.971635
29 gga-miR-103-3p gga-mir-103-2	2675.07	-0.130777	0.0930044	-1.40614	0.159682	0.971635
30 gga-miR-106-5p gga-mir-106	895.422	-0.103844	0.133499	-0.777861	0.436651	0.971635
31 gga-miR-106-3p gga-mir-106	389.392	-0.118216	0.15482	-0.763572	0.445122	0.971635
33 gga-miR-107-3p gga-mir-107	508.985	-0.100919	0.126517	-0.797667	0.425064	0.971635
35 gga-miR-10a-3p gga-mir-10a	0.678775	-0.174068	0.130347	-1.33542	0.18174	0.971635
36 gga-miR-10b-5p gga-mir-10b	147.415	-0.260397	0.278667	-0.934439	0.350078	0.971635
50 gga-miR-125b-5p gga-mir-125b-2	4128.01	0.141243	0.106498	1.32625	0.184758	0.971635
53 gga-miR-126-3p gga-mir-126	1542.05	-0.109385	0.125704	-0.870177	0.384204	0.971635
55 gga-miR-128-1-5p gga-mir-128-1	96.8378	-0.164829	0.193389	-0.852319	0.394037	0.971635
56 gga-miR-128-2-5p gga-mir-128-2	14.7111	-0.312137	0.275576	-1.13267	0.257352	0.971635
58 gga-miR-1306-5p gga-mir-1306	10.6991	0.191499	0.280486	0.682741	0.49477	0.971635
59 gga-miR-1306-3p gga-mir-1306	19.6131	-0.325286	0.264241	-1.23102	0.218315	0.971635
61 gga-miR-130a-3p gga-mir-130a	2609.74	-0.0910558	0.141376	-0.644068	0.519531	0.971635
64 gga-miR-130c-5p gga-mir-130c	26.8346	-0.295594	0.250733	-1.17892	0.23843	0.971635
65 gga-miR-130c-3p gga-mir-130c	794.422	-0.14531	0.145988	-0.995357	0.319563	0.971635
72 gga-miR-133b gga-mir-133b	2.17825	0.21217	0.220684	0.961417	0.336342	0.971635
79 gga-miR-135a-2-3p gga-mir-135a-2	1.75064	0.143095	0.199581	0.716979	0.473387	0.971635
84 gga-miR-137-3p gga-mir-137	1.88774	0.155913	0.215456	0.723639	0.469287	0.971635
86 gga-miR-138-1-3p gga-mir-138-1	2.15527	-0.25852	0.213776	-1.20931	0.226545	0.971635
88 gga-miR-138-2-3p gga-mir-138-2	4.00018	-0.180677	0.259073	-0.697397	0.485554	0.971635
91 gga-miR-140-5p gga-mir-140	92.7821	-0.261322	0.194055	-1.34664	0.178097	0.971635
92 gga-miR-140-3p gga-mir-140	1813.64	-0.176787	0.118373	-1.49347	0.135314	0.971635
93 gga-miR-1416-5p gga-mir-1416	7.49791	0.273587	0.280479	0.975426	0.329349	0.971635
98 gga-miR-144-5p gga-mir-144	116.835	0.194277	0.214067	0.907554	0.364114	0.971635
100 gga-miR-1451-5p gga-mir-1451	51.9879	-0.223612	0.226253	-0.988326	0.322993	0.971635
102 gga-miR-1452 gga-mir-1452	0.991768	-0.106864	0.157839	-0.677045	0.498377	0.971635
104 gga-miR-1454 gga-mir-1454	58.8861	0.147592	0.215155	0.68598	0.492726	0.971635
105 gga-miR-1456-5p gga-mir-1456	174.509	-0.13605	0.180836	-0.752342	0.451845	0.971635
106 gga-miR-1456-3p gga-mir-1456	2.15465	-0.131657	0.213767	-0.615889	0.537968	0.971635
112 gga-miR-1462-3p gga-mir-1462	1.85106	-0.16711	0.201888	-0.827734	0.407821	0.971635
114 gga-miR-1464 gga-mir-1464	4.21928	0.297092	0.258887	1.14757	0.251145	0.971635
117 gga-miR-1467-5p gga-mir-1467-1	3.45436	0.20869	0.255433	0.817004	0.413926	0.971635
119 gga-miR-1467-5p gga-mir-1467-2	3.45436	0.20869	0.255433	0.817004	0.413926	0.971635
122 gga-miR-146a-3p gga-mir-146a	2.96836	0.29795	0.239615	1.24345	0.213702	0.971635
125 gga-miR-146c-5p gga-mir-146c	7378.59	-0.0891175	0.124022	-0.718563	0.47241	0.971635
126 gga-miR-146c-3p gga-mir-146c	206.987	0.233222	0.189217	1.23256	0.217739	0.971635
127 gga-miR-147 gga-mir-147	22.2409	0.217992	0.260528	0.83673	0.402744	0.971635
128 gga-miR-148a-5p gga-mir-148a	615.226	-0.177001	0.150581	-1.17546	0.239811	0.971635
137 gga-miR-1552-5p gga-mir-1552	91.7712	-0.17941	0.192704	-0.931013	0.351847	0.971635
138 gga-miR-1552-3p gga-mir-1552	68.4836	-0.187442	0.212843	-0.880661	0.378501	0.971635
147 gga-miR-1559-5p gga-mir-1559	220.27	0.173603	0.151606	1.14509	0.252172	0.971635
149 gga-miR-1560-5p gga-mir-1560	20.1221	0.405966	0.264441	1.53519	0.124738	0.971635
150 gga-miR-1560-3p gga-mir-1560	15.4978	0.180698	0.273023	0.661843	0.508072	0.971635
154 gga-miR-1563 gga-mir-1563	5.48491	0.422946	0.274714	1.53958	0.123662	0.971635
177 gga-miR-1585 gga-mir-1585	2.8078	-0.201519	0.23657	-0.851834	0.394306	0.971635
189 gga-miR-1595-3p gga-mir-1595	1.23141	0.134295	0.183595	0.731476	0.464488	0.971635
190 gga-miR-1596-5p gga-mir-1596	1.35298	-0.214193	0.174336	-1.22862	0.219213	0.971635
193 gga-miR-1597-3p gga-mir-1597	4.78936	0.183037	0.269619	0.678871	0.49722	0.971635
196 gga-miR-15a gga-mir-15a	214.871	-0.150132	0.14961	-1.00349	0.315625	0.971635
197 gga-miR-15b-5p gga-mir-15b	176.71	0.0953772	0.157232	0.606601	0.544116	0.971635
198 gga-miR-15b-3p gga-mir-15b	9.9692	-0.349235	0.280522	-1.24494	0.213152	0.971635
201 gga-miR-16-5p gga-mir-16-1	1106.66	0.0880367	0.117469	0.749445	0.453589	0.971635
202 gga-miR-16-1-3p gga-mir-16-1	2.22482	0.133821	0.219475	0.609734	0.542038	0.971635
203 gga-miR-16-5p gga-mir-16-2	1106.1	0.0901909	0.117492	0.767634	0.442705	0.971635
204 gga-miR-16-2-3p gga-mir-16-2	11.6427	0.197379	0.279036	0.707362	0.479342	0.971635
208 gga-miR-1603 gga-mir-1603	0.802498	-0.100028	0.135728	-0.736979	0.461135	0.971635
219 gga-miR-1614-5p gga-mir-1614	0.916374	0.104752	0.154191	0.679366	0.496906	0.971635
286 gga-miR-1665 gga-mir-1665	0.712705	-0.125259	0.136321	-0.918847	0.358176	0.971635
291 gga-miR-1668-3p gga-mir-1668	5.77171	0.187814	0.272614	0.688939	0.490861	0.971635
301 gga-miR-1677-5p gga-mir-1677	12.423	0.303575	0.277674	1.09328	0.274272	0.971635
302 gga-miR-1677-3p gga-mir-1677	116.265	-0.121919	0.190776	-0.63907	0.522777	0.971635
311 gga-miR-1684a-3p gga-mir-1684a	5.38588	-0.19582	0.27509	-0.711841	0.476563	0.971635
321 gga-miR-1690-5p gga-mir-1690	0.897465	0.166246	0.155294	1.07052	0.284385	0.971635
323 gga-miR-1692 gga-mir-1692	3.59742	-0.26182	0.243927	-1.07336	0.283112	0.971635
332 gga-miR-16c-5p gga-mir-16c	261.142	-0.185221	0.145556	-1.2725	0.203194	0.971635
356 gga-miR-1717 gga-mir-1717	1.43772	-0.247026	0.189713	-1.3021	0.192881	0.971635
365 gga-miR-1724 gga-mir-1724	19.8859	-0.176057	0.268167	-0.656519	0.51149	0.971635
371 gga-miR-1729-5p gga-mir-1729	9.92495	0.392938	0.28087	1.399	0.161812	0.971635
385 gga-miR-1737 gga-mir-1737	5.58273	-0.243484	0.275621	-0.883402	0.377019	0.971635
394 gga-miR-1744-3p gga-mir-1744	1.25389	0.192584	0.181167	1.06302	0.287772	0.971635
397 gga-miR-1747-5p gga-mir-1747	1.7412	-0.129674	0.204997	-0.632566	0.527017	0.971635
418 gga-miR-1763 gga-mir-1763	0.718861	0.125048	0.139634	0.895546	0.370495	0.971635
420 gga-miR-1764-3p gga-mir-1764	0.782147	-0.13841	0.117576	-1.1772	0.239115	0.971635
422 gga-miR-1766 gga-mir-1766	1.04763	-0.131984	0.148323	-0.889842	0.373551	0.971635
426 gga-miR-1769-3p gga-mir-1769	1.48127	0.192341	0.196387	0.979398	0.327383	0.971635
442 gga-miR-1781-3p gga-mir-1781	0.925839	-0.189007	0.155824	-1.21295	0.225148	0.971635
447 gga-miR-1786 gga-mir-1786	16.5318	-0.252502	0.275302	-0.917181	0.359048	0.971635
461 gga-miR-1798-5p gga-mir-1798	11.0244	-0.179918	0.280315	-0.641842	0.520976	0.971635
473 gga-miR-1808 gga-mir-1808	4.76472	0.316683	0.268909	1.17766	0.238932	0.971635
484 gga-miR-181a-3p gga-mir-181a-1	605.276	-0.170658	0.146694	-1.16336	0.244682	0.971635
486 gga-miR-181b-5p gga-mir-181b-1	4405.53	-0.184923	0.127225	-1.45352	0.14608	0.971635
487 gga-miR-181b-1-3p gga-mir-181b-1	7.56726	0.172209	0.280461	0.614022	0.539201	0.971635
488 gga-miR-181b-5p gga-mir-181b-2	4429.06	-0.183198	0.126905	-1.44358	0.148857	0.971635
489 gga-miR-181b-2-3p gga-mir-181b-2	6.95475	0.178138	0.279956	0.636307	0.524576	0.971635
492 gga-miR-184-3p gga-mir-184	311.567	-0.21601	0.15582	-1.38628	0.165661	0.971635
495 gga-miR-187-3p gga-mir-187	3.63388	-0.347416	0.251482	-1.38148	0.167133	0.971635
506 gga-miR-194 gga-mir-194	2.47066	0.207316	0.227116	0.91282	0.361337	0.971635
509 gga-miR-196-5p gga-mir-196-2	12.1777	-0.1692	0.278803	-0.606883	0.543929	0.971635
512 gga-miR-196-5p gga-mir-196-4	12.1777	-0.1692	0.278803	-0.606883	0.543929	0.971635
514 gga-miR-196-5p gga-mir-196-5	12.1777	-0.1692	0.278803	-0.606883	0.543929	0.971635
517 gga-miR-199-3p gga-mir-199-1	3425.3	-0.0606082	0.0995963	-0.608539	0.54283	0.971635
519 gga-miR-199-3p gga-mir-199-2	3432.78	-0.0615892	0.0994655	-0.619201	0.535784	0.971635
521 gga-miR-19a-5p gga-mir-19a	5.40601	0.28026	0.274097	1.02248	0.306552	0.971635
522 gga-miR-19a-3p gga-mir-19a	474.971	-0.0823691	0.135336	-0.608625	0.542773	0.971635
523 gga-miR-19b-5p gga-mir-19b	3.75691	0.160116	0.257705	0.621317	0.534391	0.971635
535 gga-miR-200b-3p gga-mir-200b	8.14052	-0.168713	0.276976	-0.609125	0.542441	0.971635
538 gga-miR-203a gga-mir-203a	17.8206	0.253038	0.269471	0.939018	0.347722	0.971635
546 gga-miR-20b-5p gga-mir-20b	1167.54	-0.115519	0.123833	-0.932864	0.35089	0.971635
547 gga-miR-20b-3p gga-mir-20b	10.7648	-0.271842	0.280613	-0.968741	0.332674	0.971635
552 gga-miR-2127 gga-mir-2127	0.738547	0.12125	0.14105	0.85962	0.389998	0.971635
553 gga-miR-2128 gga-mir-2128	0.744705	-0.109065	0.136576	-0.798566	0.424542	0.971635
554 gga-miR-2129 gga-mir-2129	0.858644	-0.159571	0.146702	-1.08772	0.276719	0.971635
556 gga-miR-2131-5p gga-mir-2131	127.054	0.129576	0.186774	0.693759	0.487833	0.971635
558 gga-miR-214 gga-mir-214	155.675	-0.128102	0.159934	-0.800965	0.423152	0.971635
559 gga-miR-215-5p gga-mir-215	88.0756	0.298798	0.235362	1.26953	0.204253	0.971635
561 gga-miR-216a gga-mir-216a	3.31936	-0.173248	0.146064	-1.18611	0.235577	0.971635
566 gga-miR-218-5p gga-mir-218-1	556.905	-0.169834	0.134528	-1.26245	0.206788	0.971635
568 gga-miR-218-5p gga-mir-218-2	556.905	-0.169834	0.134528	-1.26245	0.206788	0.971635
577 gga-miR-221-3p gga-mir-221	725.654	0.0851515	0.125255	0.679828	0.496614	0.971635
580 gga-miR-222b-3p gga-mir-222b	2.62524	0.163646	0.226169	0.723556	0.469338	0.971635
584 gga-miR-24-5p gga-mir-24	1.63397	-0.247802	0.196438	-1.26148	0.207137	0.971635
586 gga-miR-26a-5p gga-mir-26a	22199.1	0.154072	0.101095	1.52403	0.127502	0.971635
599 gga-miR-301a-5p gga-mir-301a	83.3754	-0.226227	0.202518	-1.11707	0.263965	0.971635
600 gga-miR-301a-3p gga-mir-301a	5056.59	-0.0838835	0.103339	-0.811736	0.416943	0.971635
602 gga-miR-301b-3p gga-mir-301b	1743.92	-0.112321	0.113918	-0.985974	0.324146	0.971635
603 gga-miR-302a gga-mir-302a	15.8595	-0.283978	0.272906	-1.04057	0.298074	0.971635
604 gga-miR-302b-5p gga-mir-302b	11.7784	-0.355554	0.280612	-1.26707	0.205132	0.971635
607 gga-miR-302c-3p gga-mir-302c	24.2786	-0.395788	0.262243	-1.50924	0.131238	0.971635
612 gga-miR-30a-3p gga-mir-30a	238.76	-0.208864	0.151285	-1.3806	0.167403	0.971635
615 gga-miR-30c-5p gga-mir-30c-1	4258.83	-0.063716	0.101409	-0.62831	0.529801	0.971635
616 gga-miR-30c-1-3p gga-mir-30c-1	209.903	-0.121701	0.150568	-0.808278	0.41893	0.971635
617 gga-miR-30c-5p gga-mir-30c-2	4261.45	-0.0630865	0.101401	-0.622148	0.533844	0.971635
618 gga-miR-30c-2-3p gga-mir-30c-2	32.5161	-0.314286	0.246441	-1.2753	0.202204	0.971635
620 gga-miR-30e-5p gga-mir-30e	10987.7	-0.0718605	0.0891935	-0.80567	0.420433	0.971635
622 gga-miR-31-5p gga-mir-31	66.7107	0.143519	0.230366	0.623004	0.533282	0.971635
627 gga-miR-33-3p gga-mir-33-1	3.05789	-0.287668	0.242864	-1.18448	0.236222	0.971635
632 gga-miR-34c-5p gga-mir-34c	1.28376	0.214524	0.185636	1.15562	0.247838	0.971635
640 gga-miR-3529 gga-mir-3529	13.1471	-0.332672	0.280531	-1.18586	0.235676	0.971635
643 gga-miR-3531-5p gga-mir-3531	0.744705	-0.109065	0.136576	-0.798566	0.424542	0.971635
645 gga-miR-3532-5p gga-mir-3532	4.16518	0.322201	0.263109	1.22459	0.220729	0.971635
646 gga-miR-3532-3p gga-mir-3532	7.98995	-0.285107	0.281095	-1.01427	0.310452	0.971635
652 gga-miR-3538 gga-mir-3538	5014.96	-0.178236	0.280679	-0.635018	0.525416	0.971635
656 gga-miR-3594-3p gga-mir-3594	7.3847	-0.180965	0.279881	-0.646576	0.517906	0.971635
657 gga-miR-3607-5p gga-mir-3607	6.06028	-0.370198	0.271184	-1.36512	0.172217	0.971635
658 gga-miR-3607-3p gga-mir-3607	2.5333	-0.253281	0.232186	-1.09085	0.275337	0.971635
662 gga-miR-365-2-5p gga-mir-365-2	0.718861	0.125048	0.139634	0.895546	0.370495	0.971635
666 gga-miR-383-5p gga-mir-383	1.24641	-0.168044	0.161816	-1.03849	0.299044	0.971635
671 gga-miR-449b-5p gga-mir-449b	1.20154	0.112651	0.179293	0.628307	0.529803	0.971635
677 gga-miR-454-3p gga-mir-454	14007	-0.13456	0.0985379	-1.36557	0.172075	0.971635
679 gga-miR-455-3p gga-mir-455	41.3884	-0.337396	0.237133	-1.42281	0.15479	0.971635
698 gga-miR-551-5p gga-mir-551	5.293	0.175222	0.273902	0.639727	0.52235	0.971635
703 gga-miR-6542-3p gga-mir-6542	116.588	0.217888	0.179623	1.21303	0.225119	0.971635
710 gga-miR-6546-5p gga-mir-6546	1.4187	-0.185798	0.190997	-0.97278	0.330663	0.971635
714 gga-miR-6548-5p gga-mir-6548	17.6104	-0.291677	0.269974	-1.08039	0.279968	0.971635
717 gga-miR-6549-3p gga-mir-6549	3.29175	0.208619	0.248841	0.838362	0.401827	0.971635
725 gga-miR-6553-3p gga-mir-6553	2.41644	-0.151038	0.224027	-0.674196	0.500187	0.971635
730 gga-miR-6556-5p gga-mir-6556	1.80773	-0.200855	0.204322	-0.983028	0.325594	0.971635
733 gga-miR-6557-3p gga-mir-6557	5.73735	-0.174036	0.276552	-0.629307	0.529148	0.971635
739 gga-miR-6560-3p gga-mir-6560	10.4624	-0.210507	0.279936	-0.751984	0.452061	0.971635
750 gga-miR-6566-5p gga-mir-6566	2.80881	0.228902	0.237636	0.963245	0.335425	0.971635
751 gga-miR-6566-3p gga-mir-6566	1.24499	0.176919	0.173197	1.02149	0.307022	0.971635
754 gga-miR-6568-5p gga-mir-6568	1.02976	-0.103752	0.162735	-0.63755	0.523767	0.971635
755 gga-miR-6568-3p gga-mir-6568	2.07586	-0.311887	0.214405	-1.45466	0.145762	0.971635
776 gga-miR-6579-5p gga-mir-6579-1	1.535	0.14321	0.197919	0.723579	0.469324	0.971635
778 gga-miR-6579-5p gga-mir-6579-2	1.535	0.14321	0.197919	0.723579	0.469324	0.971635
784 gga-miR-6582-5p gga-mir-6582	1.24565	0.206193	0.183532	1.12347	0.261237	0.971635
789 gga-miR-6586-5p gga-mir-6586	1.75586	0.122763	0.183923	0.667467	0.504474	0.971635
795 gga-miR-6590-3p gga-mir-6590	1.65581	0.177816	0.204385	0.870005	0.384297	0.971635
797 gga-miR-6592-3p gga-mir-6592	1.11802	-0.143735	0.16686	-0.861409	0.389013	0.971635
807 gga-miR-6599-3p gga-mir-6599	7.45876	0.227788	0.280303	0.812648	0.41642	0.971635
814 gga-miR-6606-5p gga-mir-6606	3.59505	0.223484	0.250018	0.893872	0.37139	0.971635
826 gga-miR-6615-5p gga-mir-6615	7.53448	0.227036	0.280531	0.809308	0.418338	0.971635
866 gga-miR-6648-3p gga-mir-6648-1	14.6	0.256056	0.274217	0.93377	0.350423	0.971635
868 gga-miR-6648-3p gga-mir-6648-2	14.6	0.256056	0.274217	0.93377	0.350423	0.971635
880 gga-miR-6659-3p gga-mir-6659	6.52046	0.169027	0.276009	0.612396	0.540276	0.971635
884 gga-miR-6663-5p gga-mir-6663	0.928751	-0.13504	0.146239	-0.92342	0.355788	0.971635
886 gga-miR-6665-5p gga-mir-6665	32.2486	-0.188548	0.249821	-0.754733	0.450409	0.971635
900 gga-miR-6677-5p gga-mir-6677	1.01563	-0.17927	0.161068	-1.113	0.265706	0.971635
914 gga-miR-6689-3p gga-mir-6689	1.33104	-0.206237	0.183364	-1.12474	0.260698	0.971635
925 gga-miR-6698-3p gga-mir-6698	0.7717	0.12475	0.137924	0.904484	0.365739	0.971635
955 gga-miR-7441-3p gga-mir-7441	0.700441	0.102355	0.131569	0.777951	0.436598	0.971635
1027 gga-miR-7475-3p gga-mir-7475	0.725018	-0.0980815	0.130214	-0.753235	0.451309	0.971635
1031 gga-miR-7477-3p gga-mir-7477	1.12016	-0.129119	0.151833	-0.850403	0.395101	0.971635
1069 gga-miR-92-3p gga-mir-92-1	47739.9	-0.198522	0.159476	-1.24484	0.213191	0.971635
364 gga-miR-1723 gga-mir-1723	0.825428	0.0897375	0.148822	0.602984	0.54652	0.971844
17 gga-let-7j-3p gga-let-7j	32.1632	0.144469	0.243443	0.593441	0.552886	0.975007
305 gga-miR-1680-5p gga-mir-1680	5.07871	-0.160568	0.269538	-0.595715	0.551366	0.975007
589 gga-miR-27b-3p gga-mir-27b	1424.69	0.0747788	0.12716	0.588067	0.556487	0.976499
624 gga-miR-32-5p gga-mir-32	7.93971	0.164491	0.281024	0.585328	0.558327	0.976499
13 gga-let-7g-5p gga-let-7g	218.07	0.101579	0.183469	0.553659	0.579812	0.978176
135 gga-miR-1551-5p gga-mir-1551	3.01759	0.140317	0.245473	0.571617	0.567582	0.978176
360 gga-miR-1720-3p gga-mir-1720	59.3372	0.123271	0.220926	0.557974	0.576862	0.978176
483 gga-miR-181a-5p gga-mir-181a-1	12265.6	-0.0669416	0.121475	-0.551075	0.581582	0.978176
485 gga-miR-181a-5p gga-mir-181a-2	12267.5	-0.0671449	0.121481	-0.552719	0.580456	0.978176
507 gga-miR-196-5p gga-mir-196-1	12.496	-0.160843	0.27799	-0.578592	0.562864	0.978176
511 gga-miR-196-5p gga-mir-196-3	15.074	-0.156593	0.274481	-0.570506	0.568335	0.978176
574 gga-miR-22-5p gga-mir-22	3.20879	0.137665	0.250529	0.549495	0.582666	0.978176
695 gga-miR-490-3p gga-mir-490	1.96518	-0.117804	0.215492	-0.546672	0.584604	0.978176
823 gga-miR-6612-5p gga-mir-6612	1.3774	-0.0977437	0.175307	-0.557558	0.577146	0.978176
944 gga-miR-7 gga-mir-7-2	30.054	-0.138203	0.248299	-0.556599	0.577801	0.978176
6 gga-let-7a-3p gga-let-7a-3	8.74859	0.122325	0.281238	0.434954	0.663596	0.981674
28 gga-miR-103-2-5p gga-mir-103-2	1.85861	-0.0883666	0.211149	-0.418504	0.675579	0.981674
54 gga-miR-128-3p gga-mir-128-1	1704.11	-0.0566995	0.121477	-0.466751	0.640678	0.981674
57 gga-miR-128-3p gga-mir-128-2	1688.81	-0.057376	0.12094	-0.474415	0.635204	0.981674
166 gga-miR-1574-3p gga-mir-1574	434.126	-0.0680959	0.151339	-0.449957	0.652742	0.981674
185 gga-miR-1592 gga-mir-1592	0.792276	0.0775913	0.146702	0.528904	0.596872	0.981674
200 gga-miR-15c-3p gga-mir-15c	14.0343	0.126998	0.276052	0.46005	0.645481	0.981674
248 gga-miR-1635 gga-mir-1635	9.37875	0.135137	0.281154	0.480651	0.630764	0.981674
295 gga-miR-1672 gga-mir-1672	0.762411	0.0586729	0.14111	0.415796	0.677559	0.981674
297 gga-miR-1674 gga-mir-1674	83.9051	0.102926	0.209739	0.490733	0.623615	0.981674
362 gga-miR-1722-5p gga-mir-1722	1.36662	-0.0764895	0.183581	-0.416653	0.676932	0.981674
375 gga-miR-1731-5p gga-mir-1731	4.39063	-0.131923	0.264003	-0.499703	0.617284	0.981674
380 gga-miR-1733 gga-mir-1733	1.15397	-0.0770797	0.165295	-0.466316	0.640989	0.981674
384 gga-miR-1736-3p gga-mir-1736	7.55296	0.138038	0.280234	0.492583	0.622307	0.981674
396 gga-miR-1746 gga-mir-1746	2.71757	0.0961547	0.232421	0.413709	0.679087	0.981674
443 gga-miR-1782 gga-mir-1782	12.093	-0.143218	0.27986	-0.511748	0.608828	0.981674
508 gga-miR-196-1-3p gga-mir-196-1	1.16773	0.0729662	0.170159	0.428813	0.66806	0.981674
525 gga-miR-1a-3p gga-mir-1a-1	3.20559	0.111051	0.248983	0.446019	0.655584	0.981674
528 gga-miR-1a-3p gga-mir-1a-2	3.20559	0.111051	0.248983	0.446019	0.655584	0.981674
533 gga-miR-200a-3p gga-mir-200a	12.9728	0.11894	0.279828	0.425046	0.670803	0.981674
539 gga-miR-204 gga-mir-204-1	113866	0.0821854	0.194532	0.422478	0.672676	0.981674
540 gga-miR-204 gga-mir-204-2	113585	0.0820123	0.1945	0.421658	0.673275	0.981674
545 gga-miR-20a-3p gga-mir-20a	3.84533	-0.127065	0.257074	-0.494274	0.621113	0.981674
550 gga-miR-211 gga-mir-211	113873	0.0822158	0.194535	0.422628	0.672567	0.981674
555 gga-miR-2130 gga-mir-2130	1.88995	-0.0886019	0.207094	-0.427835	0.668772	0.981674
557 gga-miR-2131-3p gga-mir-2131	30.0081	-0.111856	0.252695	-0.442652	0.658017	0.981674
567 gga-miR-218-3p gga-mir-218-1	4.2396	0.139923	0.263959	0.530096	0.596046	0.981674
569 gga-miR-218-3p gga-mir-218-2	4.2396	0.139923	0.263959	0.530096	0.596046	0.981674
579 gga-miR-222b-5p gga-mir-222b	0.811962	0.068064	0.142289	0.478352	0.6324	0.981674
606 gga-miR-302c-5p gga-mir-302c	4.66915	0.126666	0.269257	0.470428	0.63805	0.981674
614 gga-miR-30b-3p gga-mir-30b	0.865402	-0.0661014	0.144183	-0.458454	0.646626	0.981674
649 gga-miR-3535 gga-mir-3535	4.51713	0.124651	0.268054	0.465021	0.641917	0.981674
664 gga-miR-367 gga-mir-367	3.42619	0.132345	0.247779	0.534124	0.593256	0.981674
699 gga-miR-551-3p gga-mir-551	48.2727	0.111906	0.233364	0.479533	0.631559	0.981674
785 gga-miR-6582-3p gga-mir-6582	1.98084	0.105176	0.219094	0.480048	0.631193	0.981674
835 gga-miR-6623-3p gga-mir-6623	31.2925	0.110427	0.258745	0.426781	0.669539	0.981674
877 gga-miR-6656-5p gga-mir-6656	0.795563	0.0663612	0.137809	0.481545	0.63013	0.981674
923 gga-miR-6696-3p gga-mir-6696	0.885201	-0.0692417	0.143069	-0.483972	0.628405	0.981674
943 gga-miR-7 gga-mir-7-1	30.1748	-0.128655	0.248006	-0.518758	0.603929	0.981674
945 gga-miR-7 gga-mir-7-3	30.1693	-0.109826	0.24797	-0.442898	0.657839	0.981674
282 gga-miR-1663-5p gga-mir-1663	7.0157	0.112374	0.277978	0.404253	0.686027	0.988343
44 gga-miR-124a-3p gga-mir-124a	17.5231	-0.109822	0.276401	-0.397327	0.691127	0.988986
46 gga-miR-124a-3p gga-mir-124a-2	17.5231	-0.109822	0.276401	-0.397327	0.691127	0.988986
129 gga-miR-148a-3p gga-mir-148a	9843.56	0.0318506	0.0851943	0.373858	0.70851	0.997075
262 gga-miR-1648-5p gga-mir-1648	3.10574	0.0943828	0.24777	0.380929	0.703256	0.997075
374 gga-miR-1730-3p gga-mir-1730	0.724304	0.0551922	0.143455	0.384736	0.700433	0.997075
502 gga-miR-193a-5p gga-mir-193a	1.00452	0.0607117	0.161922	0.374943	0.707703	0.997075
820 gga-miR-6609-3p gga-mir-6609	1.25527	0.0683203	0.182274	0.374821	0.707794	0.997075
2 gga-let-7a-3p gga-let-7a-1	8.85515	0.100871	0.28124	0.358664	0.719846	0.998746
9 gga-let-7c-3p gga-let-7c	15.5157	-0.00521365	0.271059	-0.0192344	0.984654	0.998746
11 gga-let-7f-5p gga-let-7f	1429.42	-0.00125299	0.158178	-0.00792138	0.99368	0.998746
14 gga-let-7g-3p gga-let-7g	3.29501	0.0839101	0.250236	0.335324	0.73738	0.998746
18 gga-let-7k-5p gga-let-7k	31.8307	0.0596141	0.246736	0.241611	0.809082	0.998746
19 gga-let-7k-3p gga-let-7k	8.85515	0.100871	0.28124	0.358664	0.719846	0.998746
23 gga-miR-101-3p gga-mir-101-1	1852.09	0.0125115	0.107653	0.116221	0.907478	0.998746
24 gga-miR-101-3p gga-mir-101-2	1845.98	0.0137402	0.107692	0.127588	0.898475	0.998746
25 gga-miR-101-2-5p gga-mir-101-2	23.8814	-0.0237085	0.256296	-0.0925042	0.926297	0.998746
32 gga-miR-107-5p gga-mir-107	4.16282	-0.00161209	0.261155	-0.00617293	0.995075	0.998746
52 gga-miR-126-5p gga-mir-126	11382.8	-0.00638308	0.0989905	-0.0644818	0.948587	0.998746
66 gga-miR-1329-5p gga-mir-1329	26.8594	0.0456425	0.256566	0.177897	0.858804	0.998746
69 gga-miR-133a-3p gga-mir-133a-1	74.8252	0.018163	0.212597	0.085434	0.931916	0.998746
71 gga-miR-133a-3p gga-mir-133a-2	74.8252	0.018163	0.212597	0.085434	0.931916	0.998746
74 gga-miR-133c-3p gga-mir-133c	21.4539	0.074796	0.262814	0.284597	0.775953	0.998746
76 gga-miR-135a-5p gga-mir-135a-1	188.169	0.0435542	0.159808	0.272542	0.785206	0.998746
78 gga-miR-135a-5p gga-mir-135a-2	188.894	0.0376075	0.159173	0.236268	0.813225	0.998746
80 gga-miR-135a-5p gga-mir-135a-3	188.295	0.041577	0.159923	0.259982	0.794878	0.998746
81 gga-miR-135a-3-3p gga-mir-135a-3	18.5826	0.0854603	0.266565	0.320598	0.748515	0.998746
85 gga-miR-138-5p gga-mir-138-1	46.7251	-0.0648111	0.235403	-0.275319	0.783071	0.998746
87 gga-miR-138-5p gga-mir-138-2	46.7251	-0.0648111	0.235403	-0.275319	0.783071	0.998746
89 gga-miR-1397-5p gga-mir-1397	13.4172	-0.0408019	0.277126	-0.147232	0.882949	0.998746
90 gga-miR-1397-3p gga-mir-1397	1.36244	-0.012849	0.18788	-0.0683893	0.945476	0.998746
108 gga-miR-1458 gga-mir-1458	53.6117	0.0365822	0.245319	0.149121	0.881458	0.998746
113 gga-miR-1463 gga-mir-1463	5.27735	-0.0102432	0.259559	-0.039464	0.96852	0.998746
118 gga-miR-1467-3p gga-mir-1467-1	1.45339	0.000299425	0.190541	0.00157144	0.998746	0.998746
120 gga-miR-1467-3p gga-mir-1467-2	1.45339	0.000299425	0.190541	0.00157144	0.998746	0.998746
130 gga-miR-153-5p gga-mir-153	11.2411	-0.00378905	0.281214	-0.0134739	0.98925	0.998746
148 gga-miR-1559-3p gga-mir-1559	6.49542	0.00137953	0.277546	0.00497046	0.996034	0.998746
165 gga-miR-1574-5p gga-mir-1574	120.005	-0.0333385	0.17483	-0.190691	0.848768	0.998746
179 gga-miR-1587 gga-mir-1587	1.08289	0.0129127	0.166536	0.0775372	0.938196	0.998746
183 gga-miR-1591-5p gga-mir-1591	0.966639	-0.0277587	0.149419	-0.185778	0.852619	0.998746
195 gga-miR-1599 gga-mir-1599	2.57223	0.074375	0.227642	0.32672	0.74388	0.998746
199 gga-miR-15c-5p gga-mir-15c	1301.75	-0.0159429	0.1191	-0.133861	0.893512	0.998746
233 gga-miR-1625-5p gga-mir-1625	3.68179	0.053211	0.254585	0.209011	0.83444	0.998746
265 gga-miR-1649-3p gga-mir-1649	1.52329	0.0442591	0.189939	0.233017	0.815748	0.998746
268 gga-miR-1651-3p gga-mir-1651	1.5742	0.0399266	0.198021	0.201628	0.840208	0.998746
272 gga-miR-1655-5p gga-mir-1655	2.08597	-0.0157699	0.217913	-0.072368	0.942309	0.998746
280 gga-miR-1661 gga-mir-1661	1.45428	-0.048982	0.190146	-0.257601	0.796715	0.998746
283 gga-miR-1663-3p gga-mir-1663	2.17578	-0.0486903	0.223352	-0.217998	0.827431	0.998746
285 gga-miR-1664-3p gga-mir-1664	1.11538	-0.0106069	0.170917	-0.0620587	0.950516	0.998746
307 gga-miR-1681 gga-mir-1681	34.2912	0.011083	0.257049	0.0431164	0.965609	0.998746
320 gga-miR-1689-3p gga-mir-1689	3.30396	-0.0724111	0.248423	-0.291482	0.770682	0.998746
329 gga-miR-1698 gga-mir-1698-1	10.2517	0.0237147	0.280731	0.0844747	0.932679	0.998746
330 gga-miR-1698 gga-mir-1698-2	10.2517	0.0237147	0.280731	0.0844747	0.932679	0.998746
333 gga-miR-16c-3p gga-mir-16c	1.62793	-0.00464617	0.203484	-0.022833	0.981783	0.998746
334 gga-miR-17-5p gga-mir-17	884.749	-0.0237084	0.125629	-0.188718	0.850314	0.998746
335 gga-miR-17-3p gga-mir-17	100.221	0.0241167	0.191926	0.125656	0.900004	0.998746
339 gga-miR-1703-5p gga-mir-1703	2.32848	0.00847323	0.228008	0.037162	0.970356	0.998746
350 gga-miR-1712-3p gga-mir-1712	7.50221	0.0512689	0.28026	0.182933	0.85485	0.998746
359 gga-miR-1720-5p gga-mir-1720	1.7654	0.0449968	0.199779	0.225233	0.821798	0.998746
370 gga-miR-1728-3p gga-mir-1728	1.65779	0.0181385	0.202083	0.0897576	0.92848	0.998746
372 gga-miR-1729-3p gga-mir-1729	7.89045	0.100149	0.279967	0.357716	0.720556	0.998746
390 gga-miR-1741 gga-mir-1741	0.986326	-0.0316325	0.155676	-0.203195	0.838983	0.998746
409 gga-miR-1756a gga-mir-1756a	2.26789	-0.0439817	0.217759	-0.201975	0.839936	0.998746
421 gga-miR-1765 gga-mir-1765	5.0582	0.0709741	0.270188	0.262684	0.792794	0.998746
425 gga-miR-1769-5p gga-mir-1769	0.761747	0.025629	0.129457	0.197974	0.843066	0.998746
462 gga-miR-1798-3p gga-mir-1798	1.42139	-0.0445446	0.191512	-0.232595	0.816076	0.998746
465 gga-miR-1801 gga-mir-1801	1.23685	0.0596888	0.184507	0.323505	0.746313	0.998746
469 gga-miR-1805-5p gga-mir-1805	0.816628	-0.0438276	0.146988	-0.29817	0.765573	0.998746
496 gga-miR-18a-5p gga-mir-18a	345.389	0.0183324	0.146199	0.125394	0.900212	0.998746
498 gga-miR-18b-5p gga-mir-18b	581.857	-0.0162869	0.141033	-0.115483	0.908062	0.998746
499 gga-miR-18b-3p gga-mir-18b	110.484	-0.0339476	0.193252	-0.175665	0.860557	0.998746
500 gga-miR-190a-5p gga-mir-190a	81.7468	-0.0683576	0.198804	-0.343845	0.730963	0.998746
501 gga-miR-190a-3p gga-mir-190a	1.74874	0.0340305	0.209235	0.162643	0.8708	0.998746
516 gga-miR-199-5p gga-mir-199-1	595.086	-0.0224204	0.133064	-0.168493	0.866195	0.998746
[truncated: 703 more rows]

## Sheet: chicken retinectomy vs FGF2
The differential expression analysis of known mature miRNAs between different treatments in chicken (retinectomy vs FGF2) dataset using miRDeep2 and DESeq2
[truncated: 1,072 more rows]
