# Supplementary material for: mirPRo–a novel standalone program for differential expression and variation analysis of miRNAs
Source: Sci Rep. 2015 Oct 5;5:14617. doi: 10.1038/srep14617 (PMC4592965; doi:10.1038/srep14617)
Supplement: Supplementary Table S19 [file srep14617-s20.xls]

## Sheet: mouse WT vs Tg
The differential expression analysis of known mature miRNAs between different treatments in mouse dataset using mirPRo and DESeq2
	baseMean	log2FoldChange	lfcSE	stat	pvalue	padj
mmu-miR-222-3p	5793.76	1.78534	0.131081	13.6201	3.03955e-42	1.56233e-39
mmu-miR-135b-5p	175.453	-5.93213	0.441628	-13.4324	3.90417e-41	1.00337e-38
mmu-miR-221-5p	7878.29	1.73667	0.136835	12.6917	6.57534e-37	1.12658e-34
mmu-miR-335-3p	198.103	-3.59602	0.323212	-11.1259	9.38746e-29	1.20629e-26
mmu-miR-503-5p	192.234	-2.60692	0.276952	-9.41287	4.82779e-21	4.96297e-19
mmu-miR-222-5p	882.75	1.8769	0.202606	9.26382	1.97255e-20	1.68982e-18
mmu-miR-378a-3p	45900	-1.31861	0.150648	-8.75289	2.07957e-18	1.527e-16
mmu-miR-135b-3p	64.5937	-4.47274	0.529214	-8.45166	2.87191e-17	1.8452e-15
mmu-miR-215-5p	275.169	1.84088	0.232951	7.90245	2.73477e-15	1.56186e-13
mmu-miR-322-5p	1164.76	-1.72186	0.219619	-7.84019	4.49866e-15	2.31231e-13
mmu-miR-204-5p	85.6181	-2.77794	0.36689	-7.57158	3.68704e-14	1.72285e-12
mmu-miR-1247-3p	2355.49	-1.90502	0.25257	-7.54258	4.60778e-14	1.97367e-12
mmu-miR-31-5p	2335.74	1.37136	0.185648	7.38685	1.50346e-13	5.94446e-12
mmu-miR-155-5p	6247.47	1.39081	0.18979	7.32816	2.33328e-13	8.56649e-12
mmu-miR-676-3p	6894.37	-1.042	0.143605	-7.25604	3.98575e-13	1.36578e-11
mmu-miR-181d-5p	1828.53	1.1027	0.160285	6.87961	6.00147e-12	1.92797e-10
mmu-miR-483-5p	85.8261	-2.44047	0.361116	-6.75813	1.39782e-11	4.22634e-10
mmu-miR-122-5p	132.532	1.9086	0.289811	6.58568	4.52812e-11	1.29303e-09
mmu-miR-320-3p	27228.7	-0.770367	0.121463	-6.34238	2.26239e-10	5.81436e-09
mmu-miR-676-5p	1209.18	-1.02825	0.162089	-6.34377	2.24203e-10	5.81436e-09
mmu-miR-146a-5p	117008	2.38304	0.382093	6.23679	4.46628e-10	1.09318e-08
mmu-miR-344d-3p	135.218	1.97766	0.3274	6.0405	1.53642e-09	3.58964e-08
mmu-miR-203-3p	376.337	-1.29376	0.215609	-6.0005	1.96716e-09	4.213e-08
mmu-miR-542-3p	472.03	-1.43305	0.238627	-6.0054	1.90856e-09	4.213e-08
mmu-miR-455-3p	332.971	-1.84628	0.32193	-5.73504	9.74911e-09	2.00442e-07
mmu-miR-378c	1008.4	-1.06561	0.189174	-5.63298	1.77127e-08	3.50166e-07
mmu-miR-146b-3p	75.1657	-1.88744	0.344157	-5.48424	4.15248e-08	7.90509e-07
mmu-miR-6901-5p	65.2708	-2.50125	0.462038	-5.41351	6.18022e-08	1.13451e-06
mmu-miR-615-3p	333.292	1.98328	0.381405	5.19993	1.99359e-07	3.53347e-06
mmu-miR-708-5p	209.082	-1.33652	0.262392	-5.09358	3.51358e-07	6.01993e-06
mmu-miR-335-5p	282.607	-2.94058	0.588571	-4.99613	5.8491e-07	9.69819e-06
mmu-miR-223-3p	32.3434	2.3041	0.47188	4.88281	1.04584e-06	1.67988e-05
mmu-miR-181c-5p	706.5	0.96929	0.199285	4.86383	1.15134e-06	1.79329e-05
mmu-miR-351-5p	133.447	-1.54935	0.323718	-4.78612	1.70036e-06	2.57054e-05
mmu-miR-322-3p	104.478	-1.96432	0.412902	-4.75735	1.96148e-06	2.88057e-05
mmu-miR-542-5p	39.4211	-1.92982	0.406651	-4.74565	2.07835e-06	2.96742e-05
mmu-miR-126a-3p	1424.19	-0.772692	0.164976	-4.68367	2.81782e-06	3.91448e-05
mmu-miR-146b-5p	269756	-1.6386	0.355168	-4.61357	3.95805e-06	5.35378e-05
mmu-miR-140-3p	207576	0.777255	0.169049	4.59781	4.26955e-06	5.48637e-05
mmu-miR-181c-3p	149.006	1.29551	0.281732	4.59839	4.25762e-06	5.48637e-05
mmu-miR-375-3p	19.7156	2.3802	0.521945	4.56025	5.10936e-06	6.40539e-05
mmu-miR-199b-5p	878.79	-0.769937	0.171248	-4.49604	6.92291e-06	8.47232e-05
mmu-miR-669c-5p	13468.5	-0.681434	0.152575	-4.46623	7.96104e-06	9.51622e-05
mmu-miR-129-2-3p	182.933	1.11306	0.251491	4.42583	9.60714e-06	0.000112229
mmu-miR-129-5p	6593.12	0.664167	0.150757	4.40555	1.05518e-05	0.000120525
mmu-miR-221-3p	9177.02	1.76269	0.403842	4.36481	1.27231e-05	0.000142166
mmu-miR-455-5p	264.369	-1.06541	0.252744	-4.21537	2.49371e-05	0.000272717
mmu-miR-503-3p	43.6257	-1.65656	0.398974	-4.15206	3.29497e-05	0.000352836
mmu-miR-196a-5p	29242.9	1.04533	0.253056	4.13082	3.61468e-05	0.000373804
mmu-miR-450a-5p	85.6573	-1.42808	0.345828	-4.12946	3.63622e-05	0.000373804
mmu-miR-140-5p	17497.9	0.884171	0.221064	3.99961	6.34472e-05	0.000639028
mmu-miR-467c-5p	343.967	-1.08165	0.27074	-3.99517	6.46488e-05	0.000639028
mmu-miR-467e-5p	240.625	-0.996172	0.254589	-3.91286	9.12107e-05	0.000884572
mmu-miR-138-5p	215.46	1.04608	0.268605	3.89449	9.84042e-05	0.000936663
mmu-miR-382-5p	7486.7	0.685507	0.176349	3.88721	0.000101401	0.000947639
mmu-miR-582-3p	49.3121	1.54827	0.404191	3.83053	0.000127869	0.00117366
mmu-miR-6945-3p	36.3661	1.56974	0.411933	3.81067	0.000138592	0.00124976
mmu-miR-467d-5p	479.246	-0.72785	0.192624	-3.77861	0.000157709	0.00137394
mmu-miR-493-5p	514.003	0.785271	0.20767	3.78133	0.000155991	0.00137394
mmu-miR-3475-3p	40.6222	-1.75934	0.469398	-3.74808	0.000178193	0.00152652
mmu-miR-423-5p	34252.7	-0.599365	0.160749	-3.72858	0.000192563	0.00162258
mmu-miR-669a-3p	370.813	-1.01221	0.27435	-3.68947	0.000224718	0.00186298
mmu-miR-214-3p	2225.95	-0.929563	0.253148	-3.67201	0.000240653	0.00193275
mmu-miR-92b-5p	143.005	-1.54234	0.419584	-3.67588	0.000237032	0.00193275
mmu-miR-351-3p	13.4095	-1.98088	0.553941	-3.57598	0.00034892	0.00275915
mmu-miR-195a-5p	1613.43	-0.789694	0.224138	-3.52324	0.000426297	0.0032704
mmu-miR-3154	55.6321	-1.29546	0.3673	-3.52698	0.000420325	0.0032704
mmu-miR-125b-1-3p	10524.9	0.440067	0.130431	3.37394	0.000740999	0.00560108
mmu-miR-1839-5p	16541.5	0.396443	0.118237	3.35297	0.000799508	0.00595575
mmu-miR-297c-5p	73.0327	-1.16063	0.348848	-3.32703	0.000877764	0.00643885
mmu-miR-667-3p	161.571	0.823054	0.247657	3.32336	0.000889413	0.00643885
mmu-miR-379-3p	105.036	0.988762	0.306685	3.22403	0.001264	0.00902356
mmu-miR-434-3p	6070.97	0.657504	0.205153	3.20495	0.00135086	0.00951152
mmu-miR-107-3p	574.27	-0.809559	0.25502	-3.1745	0.00150096	0.0104256
mmu-miR-142a-3p	142.181	1.12226	0.354706	3.16392	0.00155662	0.010668
mmu-miR-380-5p	881.703	0.753536	0.23859	3.15829	0.00158699	0.0107331
mmu-miR-184-3p	110.361	1.06895	0.33996	3.14434	0.00166464	0.011112
mmu-miR-433-3p	638.628	0.606338	0.194801	3.1126	0.00185447	0.0122205
mmu-let-7j	73.6139	0.996433	0.322362	3.09104	0.00199458	0.0128152
mmu-miR-25-5p	102.343	-0.977903	0.316169	-3.09298	0.00198157	0.0128152
mmu-miR-206-3p	34626.4	-0.523015	0.170494	-3.06766	0.00215745	0.0136905
mmu-miR-126a-5p	237.616	-0.722588	0.237483	-3.0427	0.00234466	0.014697
mmu-miR-127-3p	23189.3	0.666505	0.2195	3.03646	0.00239371	0.0148237
mmu-miR-3068-5p	5019.32	0.598951	0.19782	3.02775	0.0024638	0.0150761
mmu-miR-365-3p	210.414	0.721298	0.241319	2.98899	0.00279904	0.016926
mmu-miR-467b-5p	455.221	-0.630216	0.215188	-2.92868	0.00340402	0.020345
mmu-miR-411-3p	369.936	0.766059	0.261973	2.92419	0.00345352	0.0204036
mmu-miR-182-5p	2726.65	0.693912	0.239873	2.89283	0.00381786	0.0222998
mmu-miR-101a-3p	26784.8	-0.583313	0.202456	-2.88118	0.00396184	0.0228807
mmu-miR-301b-3p	147.84	0.927945	0.322739	2.87522	0.00403749	0.0230586
mmu-miR-297a-5p	288.593	-0.632143	0.22142	-2.85495	0.00430439	0.0243127
mmu-miR-378a-5p	27.2104	-1.24377	0.437321	-2.84406	0.00445426	0.0248858
mmu-let-7i-5p	195420	0.387586	0.138021	2.80816	0.00498249	0.0275376
mmu-miR-101b-3p	13584.5	0.486103	0.174021	2.79336	0.00521643	0.0283091
mmu-miR-92a-3p	11501.9	-0.454866	0.162896	-2.79238	0.00523222	0.0283091
mmu-miR-379-5p	58987.1	0.58742	0.210963	2.78446	0.00536165	0.0287072
mmu-miR-329-3p	14.181	1.62317	0.584247	2.77822	0.00546569	0.0289625
mmu-miR-410-3p	493.789	0.793158	0.286821	2.76534	0.00568637	0.0298244
mmu-miR-1945	44.1854	1.05284	0.387545	2.71669	0.00659387	0.0342348
mmu-miR-541-5p	15636.3	0.466581	0.172531	2.70433	0.00684414	0.0351789
mmu-miR-15b-5p	1109.74	-0.807813	0.299762	-2.69484	0.00704214	0.0358382
mmu-miR-466g	72.2944	-0.857586	0.321133	-2.6705	0.00757374	0.0381657
mmu-miR-466k	19.4585	-1.33947	0.506208	-2.64609	0.00814283	0.0406351
mmu-miR-21a-3p	2246.64	-0.569479	0.216479	-2.63065	0.00852226	0.0417185
mmu-miR-342-3p	1401.8	0.521714	0.198178	2.63255	0.00847467	0.0417185
mmu-miR-152-3p	260847	-0.354648	0.135969	-2.60829	0.0090995	0.0439414
mmu-miR-582-5p	14.0935	1.41798	0.544016	2.6065	0.00914733	0.0439414
mmu-miR-125b-5p	770203	0.314424	0.12089	2.60091	0.00929777	0.0442179
mmu-miR-1981-5p	6477.76	0.327576	0.12624	2.59486	0.00946298	0.0442179
mmu-miR-344-3p	89.2809	0.783944	0.301978	2.59603	0.00943087	0.0442179
mmu-miR-3095-3p	1129.01	0.426444	0.166336	2.56376	0.0103546	0.0479484
mmu-miR-300-3p	1384.23	0.569603	0.222817	2.55638	0.0105768	0.04854
mmu-miR-466d-3p	454.629	-0.547781	0.214922	-2.54875	0.010811	0.0491756
mmu-miR-365-1-5p	142.008	-0.804408	0.317963	-2.52988	0.0114102	0.0514458
mmu-miR-127-5p	1124.59	0.688911	0.273546	2.51845	0.0117872	0.0517833
mmu-miR-450b-5p	16.6969	-1.30738	0.518549	-2.52124	0.0116943	0.0517833
mmu-miR-672-5p	324.295	-0.818313	0.324757	-2.51977	0.0117431	0.0517833
mmu-miR-329-5p	74.6072	1.00245	0.399133	2.51158	0.0120192	0.051969
mmu-miR-484	772.917	0.459086	0.182814	2.51121	0.0120317	0.051969
mmu-miR-10b-5p	15993.8	0.46212	0.184288	2.5076	0.0121555	0.052066
mmu-miR-196a-2-3p	56.9547	0.981806	0.399917	2.45503	0.0140874	0.0598424
mmu-miR-1843b-5p	994.977	0.499269	0.203979	2.44765	0.0143791	0.060581
mmu-miR-466b-3p	275.264	-0.543053	0.222318	-2.44268	0.0145786	0.0609218
mmu-miR-34a-5p	4480.73	0.409583	0.168063	2.43708	0.0148064	0.0613749
mmu-miR-6950-5p	27.5086	1.10614	0.454836	2.43194	0.0150181	0.0617546
mmu-miR-3473a	70.3763	-0.920522	0.380799	-2.41734	0.0156343	0.0637781
mmu-miR-212-5p	498.574	0.479723	0.200011	2.39848	0.0164631	0.06663
mmu-miR-770-3p	55.299	0.873308	0.364595	2.39528	0.0166077	0.0666903
mmu-miR-16-5p	8279.03	-0.490758	0.206448	-2.37715	0.0174472	0.0669244
mmu-miR-409-5p	206.396	0.668356	0.280902	2.37932	0.0173445	0.0669244
mmu-miR-466n-3p	20.8349	-1.18436	0.497883	-2.37879	0.0173697	0.0669244
mmu-miR-486a-3p	64.4009	-0.931434	0.39106	-2.38182	0.0172275	0.0669244
mmu-miR-486a-5p	222.267	-0.648671	0.272651	-2.37913	0.0173536	0.0669244
mmu-miR-486b-5p	220.242	-0.646272	0.271715	-2.37849	0.0173837	0.0669244
mmu-miR-1247-5p	2151.13	-1.31753	0.561627	-2.34591	0.0189806	0.0722671
mmu-miR-99a-3p	431.701	-0.455744	0.195711	-2.32865	0.0198775	0.0751252
mmu-miR-149-3p	65.5549	-0.883565	0.380573	-2.32167	0.0202507	0.0753541
mmu-miR-1a-3p	16845.3	-0.428162	0.184607	-2.31932	0.0203779	0.0753541
mmu-miR-33-5p	156.372	-0.679852	0.292877	-2.32129	0.0202713	0.0753541
mmu-miR-193b-5p	620.878	-0.434237	0.188299	-2.3061	0.0211053	0.0766308
mmu-miR-7688-5p	135.442	-1.02465	0.444548	-2.30493	0.0211704	0.0766308
mmu-miR-92b-3p	352.861	-0.689872	0.298958	-2.30759	0.0210221	0.0766308
mmu-miR-434-5p	3049.82	0.484365	0.213582	2.26781	0.0233405	0.0838953
mmu-miR-339-3p	256.575	-0.543163	0.240355	-2.25983	0.0238315	0.0850654
mmu-miR-106b-5p	9082.31	-0.286444	0.128216	-2.23408	0.0254776	0.0873033
mmu-miR-218-5p	2184.19	0.381328	0.170454	2.23714	0.0252775	0.0873033
mmu-miR-26b-5p	7030.79	-0.363088	0.162093	-2.24	0.0250906	0.0873033
mmu-miR-3061-5p	28.1003	0.973096	0.435316	2.23538	0.0253923	0.0873033
mmu-miR-669b-5p	79.5325	-0.697346	0.311006	-2.24222	0.024947	0.0873033
mmu-miR-98-5p	6447.53	0.291757	0.130389	2.2376	0.0252474	0.0873033
mmu-miR-30b-5p	645.164	0.472514	0.214046	2.20754	0.0272765	0.0928485
mmu-miR-7679-5p	20.9855	-1.03823	0.471387	-2.20249	0.0276304	0.0934345
mmu-miR-101c	34.5192	-0.903223	0.411107	-2.19705	0.0280168	0.093852
mmu-miR-26a-5p	35137.3	-0.304607	0.138895	-2.19308	0.0283017	0.093852
mmu-miR-669o-3p	33.8543	-0.928128	0.422917	-2.19459	0.0281933	0.093852
mmu-miR-708-3p	22.2816	-1.06246	0.485642	-2.18775	0.0286879	0.0945231
mmu-miR-20a-5p	11812.3	-0.407546	0.187865	-2.16935	0.0300561	0.0984003
mmu-miR-299a-5p	17.9807	1.11528	0.51818	2.1523	0.0313741	0.102065
mmu-miR-19b-3p	509.103	-0.416659	0.194011	-2.14761	0.0317449	0.102622
mmu-miR-195a-3p	212.537	-0.518141	0.244365	-2.12036	0.0339757	0.109147
mmu-miR-669f-3p	56.2494	-0.740448	0.352347	-2.10148	0.0355993	0.113132
mmu-miR-744-5p	22096.6	-0.306927	0.146098	-2.10082	0.0356564	0.113132
mmu-miR-134-5p	11015.2	0.395742	0.189806	2.08497	0.0370716	0.116188
mmu-miR-669a-5p	153.003	-0.537646	0.257789	-2.08561	0.0370142	0.116188
mmu-miR-466n-5p	57.3358	-0.710472	0.344343	-2.06327	0.039087	0.121762
mmu-miR-210-3p	26912.5	0.286941	0.140233	2.04617	0.0407397	0.126146
mmu-miR-133a-3p	22.4948	-0.952775	0.473112	-2.01385	0.0440257	0.13514
mmu-miR-409-3p	657.199	0.425595	0.211479	2.01247	0.0441702	0.13514
mmu-miR-29b-2-5p	36.7622	0.844448	0.421223	2.00475	0.0449895	0.136832
mmu-miR-7a-5p	6936.73	-0.488057	0.244207	-1.99854	0.0456581	0.138049
mmu-miR-494-3p	1120.77	0.611129	0.306186	1.99594	0.0459404	0.13809
mmu-miR-466a-3p	108.574	-0.576935	0.289532	-1.99265	0.0463	0.138362
mmu-miR-17-3p	790.607	-0.501907	0.25303	-1.98358	0.0473024	0.139071
mmu-miR-3473b	21.4624	-0.920105	0.463958	-1.98316	0.047349	0.139071
mmu-miR-466e-3p	110.273	-0.574903	0.289539	-1.98558	0.0470797	0.139071
mmu-miR-669e-3p	24.0565	-0.921777	0.467365	-1.97228	0.0485773	0.141868
mmu-miR-181b-1-3p	34.1311	-0.80513	0.41053	-1.9612	0.0498561	0.144773
mmu-miR-18a-5p	1052.13	-0.428911	0.218989	-1.9586	0.0501597	0.144773
mmu-miR-668-3p	151.432	0.522319	0.266978	1.95641	0.0504169	0.144773
mmu-miR-6972-3p	31.4887	0.820881	0.421194	1.94894	0.0513027	0.146498
mmu-miR-673-5p	131.531	0.56236	0.28933	1.94366	0.0519362	0.147487
mmu-miR-370-3p	535.289	0.433572	0.223978	1.93578	0.0528945	0.149383
mmu-miR-29c-3p	355.013	0.729007	0.377293	1.9322	0.0533345	0.149803
mmu-miR-183-5p	1068.78	0.449907	0.234845	1.91576	0.055396	0.154748
mmu-miR-425-5p	3885.45	0.340914	0.180307	1.89074	0.0586589	0.162977
mmu-miR-344b-3p	328.889	0.400174	0.212553	1.8827	0.0597406	0.16509
mmu-miR-1934-3p	70.627	-0.600768	0.319604	-1.87973	0.0601451	0.165109
mmu-miR-378b	49.0924	-0.675857	0.359894	-1.87794	0.0603901	0.165109
mmu-miR-145a-3p	4476.9	-0.270898	0.144764	-1.87131	0.0613017	0.166715
mmu-miR-411-5p	2270.44	0.415399	0.222509	1.86688	0.0619179	0.167504
mmu-miR-466c-3p	103.394	-0.529842	0.285906	-1.8532	0.0638533	0.170941
mmu-miR-664-3p	41.9509	0.749533	0.404406	1.85342	0.0638223	0.170941
mmu-miR-139-5p	478.206	0.562723	0.304169	1.85003	0.0643087	0.171206
mmu-miR-5099	140.435	-0.524435	0.283803	-1.84789	0.0646187	0.171206
mmu-miR-376b-5p	165.223	0.556959	0.302402	1.84178	0.0655068	0.172669
mmu-miR-1948-3p	54.8983	0.883961	0.484057	1.82615	0.0678277	0.177875
mmu-miR-3057-5p	455.706	0.349047	0.191685	1.82094	0.0686167	0.17903
mmu-miR-32-5p	123.91	-0.537401	0.298595	-1.79976	0.0718978	0.186644
mmu-miR-433-5p	25.982	0.898374	0.500739	1.7941	0.0727976	0.18803
mmu-miR-700-3p	235.539	0.504334	0.283233	1.78063	0.0749727	0.19268
mmu-miR-29b-1-5p	1357.26	0.323422	0.182233	1.77477	0.0759357	0.194184
mmu-miR-499-5p	20.0201	0.882142	0.497944	1.77157	0.0764666	0.194573
mmu-miR-466h-5p	76.3363	-0.57937	0.32749	-1.76912	0.0768733	0.194645
mmu-miR-467a-5p	1034.8	-0.355835	0.201593	-1.76512	0.0775442	0.195381
mmu-miR-532-5p	1728.96	0.29568	0.168967	1.74992	0.080132	0.200916
mmu-miR-466c-5p	31.7727	-0.758537	0.437792	-1.73264	0.0831591	0.206492
mmu-miR-666-5p	98.1473	0.585461	0.337866	1.73282	0.0831271	0.206492
mmu-miR-148a-3p	258287	-0.266355	0.155996	-1.70745	0.0877378	0.216127
mmu-miR-1957a	26.5353	-0.795961	0.467494	-1.70261	0.0886409	0.216127
mmu-miR-6540-5p	43.698	-0.764592	0.450329	-1.69785	0.089536	0.216127
mmu-miR-667-5p	108.381	0.58974	0.347374	1.69771	0.0895622	0.216127
mmu-miR-669d-5p	70.015	-0.615734	0.362491	-1.69862	0.0893912	0.216127
mmu-miR-669h-5p	29.7958	-0.744599	0.437491	-1.70198	0.0887599	0.216127
mmu-miR-128-3p	919.743	0.348111	0.211993	1.64208	0.100572	0.241562
mmu-miR-3075-5p	49.1348	0.631879	0.38761	1.63019	0.103061	0.246096
mmu-miR-3084-5p	36.1234	0.71582	0.439557	1.6285	0.103418	0.246096
mmu-miR-6900-3p	39.9354	0.627893	0.386348	1.6252	0.10412	0.246625
mmu-miR-155-3p	17.0715	0.922834	0.568614	1.62295	0.1046	0.246625
mmu-miR-369-3p	906.962	0.473843	0.292681	1.61897	0.105453	0.247502
mmu-miR-671-3p	245.459	-0.42756	0.266725	-1.603	0.108934	0.254511
mmu-miR-702-5p	24.846	-0.727924	0.458876	-1.58632	0.112666	0.262039
mmu-miR-191-5p	163300	-0.184699	0.117018	-1.57838	0.114477	0.265051
mmu-miR-6950-3p	12.7806	0.837731	0.537045	1.55989	0.118786	0.273793
mmu-miR-3079-5p	17.606	0.765563	0.492802	1.55349	0.120306	0.274453
mmu-miR-30c-2-3p	2159.06	-0.277734	0.178491	-1.55602	0.119704	0.274453
mmu-miR-3102-3p	127.4	0.482208	0.31071	1.55195	0.120674	0.274453
mmu-miR-365-2-5p	592.825	-0.402071	0.265802	-1.51267	0.130363	0.295183
mmu-miR-297b-5p	70.8101	-0.493322	0.329534	-1.49703	0.134386	0.302958
mmu-miR-497a-5p	1415.12	-0.321234	0.214996	-1.49414	0.135139	0.303324
mmu-miR-154-3p	36.8935	0.623065	0.419252	1.48613	0.137243	0.306709
mmu-miR-1188-5p	86.2172	0.454631	0.307843	1.47683	0.139721	0.309555
mmu-miR-99b-3p	1437.17	0.240817	0.163017	1.47725	0.139609	0.309555
mmu-miR-299a-3p	358.954	0.44898	0.304726	1.47339	0.140646	0.310267
mmu-miR-679-3p	24.0368	0.666605	0.455115	1.46469	0.143004	0.31412
mmu-miR-340-5p	1945.07	-0.301771	0.208016	-1.45071	0.146862	0.319859
mmu-miR-3572-5p	17.3529	-0.70969	0.488757	-1.45203	0.146493	0.319859
mmu-miR-93-5p	47894.2	-0.181905	0.125728	-1.44682	0.147948	0.320866
mmu-miR-323-3p	42.1253	0.546909	0.380071	1.43897	0.15016	0.322938
mmu-miR-493-3p	22.5831	0.682313	0.473492	1.44102	0.149578	0.322938
mmu-miR-5100	29.7932	0.714861	0.49835	1.43445	0.151443	0.32434
mmu-miR-669l-5p	172.09	-0.432521	0.303224	-1.42641	0.153751	0.327917
mmu-miR-132-3p	16614.5	0.208517	0.146437	1.42393	0.154466	0.32808
mmu-miR-369-5p	53.104	0.497817	0.35033	1.42099	0.155318	0.328533
mmu-miR-1981-3p	121.637	0.420025	0.29681	1.41513	0.15703	0.330584
mmu-miR-380-3p	43.4443	0.540575	0.382497	1.41328	0.157574	0.330584
mmu-miR-26b-3p	50.0977	-0.528724	0.37837	-1.39737	0.162302	0.339119
mmu-miR-7687-5p	36.8544	-0.623357	0.44821	-1.39077	0.164295	0.341892
mmu-miR-24-2-5p	3407.68	0.263523	0.191713	1.37457	0.169266	0.350817
mmu-miR-9-5p	547.066	-0.309296	0.228217	-1.35527	0.175331	0.361929
mmu-miR-142a-5p	13.6029	0.782837	0.581988	1.34511	0.178591	0.363762
mmu-miR-16-1-3p	225.507	-0.30301	0.225193	-1.34556	0.178445	0.363762
mmu-miR-1843a-3p	475.817	0.285192	0.211353	1.34937	0.177219	0.363762
mmu-miR-615-5p	11.7211	0.772013	0.574549	1.34369	0.17905	0.363762
mmu-miR-212-3p	262.775	0.37758	0.282104	1.33844	0.180752	0.365056
mmu-miR-92a-1-5p	85.4806	-0.455479	0.340583	-1.33735	0.181108	0.365056
mmu-miR-3100-5p	26.5865	0.602204	0.454422	1.32521	0.185102	0.371506
mmu-miR-6896-5p	13.8827	0.714862	0.540233	1.32325	0.185753	0.371506
mmu-miR-410-5p	18.7394	0.651065	0.493223	1.32002	0.186828	0.372207
mmu-miR-345-5p	141.28	0.354649	0.271551	1.30602	0.191547	0.380136
mmu-miR-324-5p	370.251	0.316059	0.242475	1.30347	0.192415	0.38039
mmu-miR-30d-5p	140913	-0.151805	0.116991	-1.29758	0.194433	0.382115
mmu-miR-345-3p	923.491	0.21721	0.167525	1.29658	0.194775	0.382115
mmu-miR-145a-5p	2464.5	0.6506	0.505668	1.28662	0.198228	0.387412
mmu-miR-21a-5p	3.86102e+06	0.118168	0.0925947	1.27619	0.201889	0.393073
mmu-miR-30e-3p	7814.75	-0.162694	0.128907	-1.2621	0.206913	0.401333
mmu-miR-23a-5p	11.8602	-0.680351	0.541806	-1.25571	0.209221	0.404285
mmu-let-7b-3p	104.358	-0.381076	0.304698	-1.25067	0.211056	0.406144
mmu-miR-450b-3p	14.8534	-0.670394	0.537097	-1.24818	0.211964	0.406144
mmu-miR-96-5p	113.498	0.408232	0.327483	1.24657	0.212554	0.406144
mmu-miR-466p-3p	34.5329	-0.493401	0.399858	-1.23394	0.217224	0.413531
mmu-miR-125b-2-3p	1387.27	-0.216504	0.177709	-1.21831	0.223107	0.420325
mmu-miR-1306-3p	16.5369	0.62167	0.511329	1.21579	0.224064	0.420325
mmu-miR-425-3p	137.812	0.32723	0.268922	1.21682	0.223673	0.420325
mmu-miR-431-5p	68.6217	0.469344	0.384293	1.22132	0.221966	0.420325
mmu-miR-190a-5p	3794.84	-0.220213	0.181576	-1.21279	0.22521	0.420938
mmu-miR-17-5p	8086.46	-0.222562	0.185671	-1.19869	0.230648	0.427989
mmu-miR-199a-3p	58022.3	-0.171327	0.142848	-1.19937	0.230385	0.427989
mmu-miR-101a-5p	31.1747	-0.491518	0.41181	-1.19356	0.232652	0.428969
mmu-miR-99a-5p	29300.5	-0.169418	0.142003	-1.19306	0.232845	0.428969
mmu-let-7f-1-3p	36.3987	-0.490025	0.412559	-1.18777	0.234924	0.430154
mmu-miR-760-3p	52.3927	0.430382	0.362529	1.18717	0.235162	0.430154
mmu-miR-22-5p	665.791	0.214472	0.181825	1.17955	0.238179	0.432128
mmu-miR-3535	235.568	-0.325179	0.276024	-1.17808	0.238763	0.432128
mmu-miR-669p-5p	25.3533	-0.517554	0.438944	-1.17909	0.238363	0.432128
mmu-let-7c-5p	2.69282e+06	0.0776877	0.066479	1.16861	0.242562	0.435921
mmu-miR-137-3p	34.2052	0.510902	0.437962	1.16654	0.243395	0.435921
mmu-miR-3967	13.8313	0.667346	0.572082	1.16652	0.243404	0.435921
mmu-miR-181a-1-3p	686.638	-0.214995	0.185777	-1.15727	0.247161	0.441068
mmu-miR-6988-3p	41.378	0.442067	0.382664	1.15524	0.247994	0.441068
mmu-miR-151-5p	7846.75	-0.20102	0.174744	-1.15037	0.249991	0.443088
mmu-miR-130a-3p	9847.61	-0.176892	0.158253	-1.11778	0.263661	0.46571
mmu-miR-130b-3p	266.286	0.262926	0.236442	1.11201	0.266133	0.467593
mmu-miR-1839-3p	32.519	0.45342	0.408732	1.10933	0.267287	0.467593
mmu-miR-540-5p	16.2515	0.600137	0.54118	1.10894	0.267456	0.467593
mmu-miR-200c-3p	100.491	0.311484	0.282868	1.10116	0.270825	0.471878
mmu-miR-652-3p	5141.9	0.196132	0.179293	1.09392	0.273989	0.475778
mmu-miR-181a-5p	64742.1	0.15398	0.141297	1.08976	0.27582	0.477345
mmu-miR-495-5p	32.5764	0.50567	0.465026	1.0874	0.276859	0.477536
mmu-miR-148b-3p	43607.6	-0.138193	0.129223	-1.06941	0.284884	0.489733
mmu-miR-199b-3p	27092.8	-0.156444	0.147112	-1.06344	0.287584	0.491633
mmu-miR-23b-5p	76.5617	-0.390651	0.36759	-1.06274	0.287902	0.491633
mmu-miR-1191b-5p	43.3143	0.400246	0.377937	1.05903	0.289586	0.492872
mmu-miR-27a-3p	41709	0.144718	0.138078	1.04808	0.2946	0.499751
mmu-miR-377-5p	11.8884	0.57299	0.549252	1.04322	0.296847	0.501905
mmu-miR-187-3p	148.454	0.270617	0.260375	1.03934	0.298648	0.503295
mmu-miR-3089-3p	13.1597	-0.54353	0.524718	-1.03585	0.300272	0.504378
mmu-miR-3109-3p	23.6717	0.467926	0.454025	1.03062	0.30272	0.506834
mmu-miR-143-3p	2.34558e+06	-0.0842507	0.0836463	-1.00723	0.313826	0.511148
mmu-miR-1983	38.9682	0.438342	0.431562	1.01571	0.309767	0.511148
mmu-miR-22-3p	89197.6	0.128752	0.126238	1.01992	0.307767	0.511148
mmu-miR-29a-5p	2216.93	0.169054	0.166846	1.01324	0.310947	0.511148
mmu-miR-30b-3p	388.866	-0.205474	0.203895	-1.00775	0.313576	0.511148
mmu-miR-376a-3p	256.182	0.265269	0.262516	1.01049	0.312263	0.511148
mmu-miR-421-3p	152.476	-0.378778	0.373026	-1.01542	0.309906	0.511148
mmu-miR-574-5p	4584.38	-0.443639	0.438486	-1.01175	0.311657	0.511148
mmu-miR-669f-5p	23.3716	-0.481617	0.478577	-1.00635	0.314247	0.511148
mmu-let-7c-2-3p	178.963	-0.250015	0.249434	-1.00233	0.316183	0.512676
mmu-let-7a-1-3p	175.918	-0.250185	0.250541	-0.998576	0.318	0.514
mmu-miR-194-2-3p	95.1038	-0.285724	0.294558	-0.97001	0.332041	0.531317
mmu-miR-539-5p	102.163	0.297464	0.307173	0.968393	0.332848	0.531317
mmu-miR-7658-5p	42.3278	-0.401507	0.413485	-0.97103	0.331533	0.531317
mmu-miR-99b-5p	369290	0.120238	0.123515	0.973466	0.330322	0.531317
mmu-miR-186-5p	10574.4	0.124099	0.129072	0.961466	0.336318	0.535194
mmu-miR-193a-3p	148.295	0.340772	0.356791	0.955104	0.339525	0.538629
mmu-miR-6978-3p	33.054	0.385029	0.404296	0.952345	0.340922	0.539181
mmu-miR-34c-3p	932.552	0.200194	0.215113	0.930645	0.352037	0.555053
mmu-miR-148a-5p	620.038	-0.224086	0.246641	-0.908549	0.363588	0.569894
mmu-miR-29b-3p	6950.48	0.239562	0.263719	0.908398	0.363668	0.569894
mmu-miR-193b-3p	75.6529	0.2988	0.330897	0.902999	0.366526	0.570096
mmu-miR-664-5p	1762.05	0.142011	0.157462	0.901874	0.367124	0.570096
mmu-miR-6942-5p	20.6024	-0.433139	0.479658	-0.903015	0.366518	0.570096
mmu-let-7e-5p	136548	-0.175568	0.195919	-0.896124	0.370187	0.571399
mmu-miR-26a-1-3p	12.1366	-0.479577	0.535155	-0.896146	0.370175	0.571399
mmu-miR-298-5p	226.159	-0.24279	0.272934	-0.889556	0.373704	0.573385
mmu-miR-505-5p	14.6597	-0.456866	0.512852	-0.890834	0.373018	0.573385
mmu-miR-19a-3p	99.6292	-0.261889	0.297213	-0.88115	0.378237	0.577428
mmu-miR-3474	35.4915	-0.35471	0.402848	-0.880504	0.378586	0.577428
mmu-let-7f-5p	622611	-0.117223	0.135857	-0.862839	0.388226	0.585839
mmu-miR-30c-1-3p	77.9379	-0.283213	0.328534	-0.862051	0.38866	0.585839
mmu-miR-541-3p	67.1421	0.374955	0.433847	0.864255	0.387448	0.585839
mmu-miR-6970-5p	12.2069	0.467668	0.542137	0.862639	0.388336	0.585839
mmu-miR-701-5p	12.773	-0.460215	0.53645	-0.85789	0.390953	0.587573
mmu-miR-1193-3p	21.433	0.418572	0.491863	0.850993	0.394773	0.589865
mmu-miR-30a-3p	7206.6	-0.106353	0.124703	-0.852852	0.393741	0.589865
mmu-miR-196b-5p	56805.5	-0.136491	0.161771	-0.843734	0.398818	0.594181
mmu-miR-383-5p	18.6142	0.402732	0.485776	0.82905	0.407076	0.604731
mmu-let-7i-3p	294.665	0.179634	0.220716	0.813868	0.415721	0.606769
mmu-miR-125a-5p	211306	-0.136056	0.16733	-0.813099	0.416161	0.606769
mmu-miR-136-5p	796.993	0.229004	0.279667	0.818845	0.412875	0.606769
mmu-miR-449a-5p	71.9816	0.274971	0.335586	0.819377	0.412572	0.606769
mmu-miR-540-3p	445.441	0.166532	0.205053	0.812141	0.416711	0.606769
mmu-miR-671-5p	4616.12	-0.117353	0.144002	-0.814938	0.415108	0.606769
mmu-miR-700-5p	21.5418	0.376438	0.459814	0.818674	0.412972	0.606769
mmu-miR-339-5p	117.906	-0.235987	0.291427	-0.809762	0.418077	0.606902
mmu-miR-501-5p	24.3936	-0.357173	0.442115	-0.807872	0.419164	0.606902
mmu-miR-378d	54.9804	0.450238	0.560577	0.80317	0.421877	0.609114
mmu-miR-210-5p	1544.6	0.219842	0.275809	0.79708	0.425405	0.612487
mmu-let-7d-3p	2599.19	-0.369495	0.465719	-0.793386	0.427553	0.613262
mmu-miR-330-3p	64.2671	-0.25984	0.328058	-0.792055	0.428329	0.613262
mmu-miR-1843a-5p	1501.02	0.1567	0.200666	0.780901	0.434861	0.620884
mmu-let-7f-2-3p	14.96	-0.409522	0.526862	-0.777284	0.436991	0.622198
mmu-miR-28a-3p	32303.5	0.111318	0.146115	0.761851	0.446149	0.633482
mmu-miR-331-3p	105.854	0.212062	0.279457	0.758838	0.447949	0.634286
mmu-miR-1b-3p	29.9786	0.33267	0.450013	0.739244	0.459759	0.644573
mmu-miR-2137	20.5755	-0.453455	0.609499	-0.743979	0.456889	0.644573
mmu-miR-30e-5p	82712.8	-0.118783	0.160789	-0.738748	0.46006	0.644573
mmu-miR-93-3p	21.9589	-0.338538	0.458433	-0.738468	0.46023	0.644573
mmu-miR-1929-5p	15.5315	-0.375079	0.510917	-0.73413	0.46287	0.645415
mmu-miR-28c	255.603	-0.157894	0.215893	-0.731351	0.464565	0.645415
mmu-miR-296-3p	1525.95	-0.172681	0.23613	-0.731296	0.464598	0.645415
mmu-miR-3066-5p	103.992	-0.206656	0.284756	-0.725728	0.468005	0.646147
mmu-miR-3068-3p	109.981	0.242588	0.334079	0.726139	0.467754	0.646147
mmu-miR-466b-5p	11.5841	-0.390508	0.540698	-0.722229	0.470154	0.646147
mmu-miR-677-5p	13.7795	0.383528	0.53049	0.72297	0.469698	0.646147
mmu-let-7d-5p	47803.5	-0.0931442	0.131456	-0.708559	0.478598	0.653802
mmu-miR-185-3p	114.424	0.195766	0.277683	0.704997	0.480812	0.653802
mmu-miR-29a-3p	74102.6	-0.10552	0.149114	-0.707645	0.479166	0.653802
mmu-miR-669o-5p	58.8008	-0.238459	0.337561	-0.706417	0.479929	0.653802
mmu-miR-23b-3p	14740.2	-0.110155	0.1572	-0.700732	0.48347	0.654705
mmu-miR-341-3p	265.048	0.167241	0.238968	0.699847	0.484023	0.654705
mmu-miR-1964-3p	113.162	-0.192181	0.278589	-0.689838	0.490296	0.661087
mmu-miR-674-5p	667.738	0.124255	0.180545	0.688221	0.491314	0.661087
mmu-miR-16-2-3p	17.8364	-0.339899	0.497534	-0.683167	0.494502	0.663639
mmu-miR-342-5p	12.357	0.226128	0.333489	0.678067	0.497729	0.666231
mmu-miR-7226-3p	25.1469	-0.312202	0.462086	-0.675637	0.499271	0.66656
mmu-miR-130b-5p	48.671	0.242494	0.364113	0.665987	0.505419	0.671281
mmu-miR-532-3p	161.194	0.165516	0.248268	0.666685	0.504973	0.671281
mmu-miR-219c-5p	36.5829	-0.296845	0.448315	-0.662135	0.507885	0.672816
mmu-miR-192-5p	5862.23	-0.0956353	0.146965	-0.650735	0.515217	0.680775
mmu-miR-193a-5p	1069.22	-0.114989	0.181617	-0.633142	0.526641	0.694086
mmu-miR-7093-3p	24.7078	0.314267	0.506036	0.621038	0.534575	0.70274
mmu-miR-362-5p	1244.77	-0.151284	0.247241	-0.611889	0.540611	0.708862
mmu-miR-185-5p	8455.15	-0.0930385	0.153627	-0.605612	0.544773	0.712138
mmu-miR-744-3p	128.859	0.162055	0.268327	0.603945	0.54588	0.712138
mmu-miR-194-5p	3028.69	0.099061	0.166386	0.595369	0.551597	0.716554
mmu-miR-330-5p	304.877	0.151777	0.255222	0.594686	0.552053	0.716554
mmu-miR-1943-5p	104.168	0.173707	0.296446	0.585965	0.557899	0.7169
mmu-miR-3064-5p	61.2387	0.205177	0.349261	0.58746	0.556895	0.7169
mmu-miR-485-5p	695.545	0.124439	0.211358	0.588758	0.556023	0.7169
mmu-miR-7065-3p	16.6163	-0.29963	0.505989	-0.592167	0.553739	0.7169
mmu-miR-3106-5p	15.3612	-0.308332	0.528343	-0.583584	0.5595	0.717165
mmu-let-7a-2-3p	17.4892	-0.276752	0.485615	-0.569901	0.568745	0.727201
mmu-miR-872-5p	20556.8	-0.0848557	0.150278	-0.564657	0.572307	0.72994
mmu-miR-23a-3p	11973.8	0.0819446	0.148613	0.551397	0.581362	0.737827
mmu-miR-25-3p	3839.75	-0.0833373	0.150581	-0.553436	0.579965	0.737827
mmu-miR-34b-5p	3201.88	0.0950269	0.174426	0.544797	0.585893	0.741747
mmu-miR-103-3p	143612	0.0957978	0.179754	0.532939	0.594076	0.748419
mmu-miR-30d-3p	102.091	-0.161381	0.302033	-0.534315	0.593124	0.748419
mmu-let-7c-1-3p	85.0896	0.16195	0.310665	0.521302	0.602157	0.754899
mmu-miR-6418-3p	20.1341	-0.247336	0.473282	-0.522597	0.601255	0.754899
mmu-miR-132-5p	22.6873	-0.234339	0.461826	-0.507418	0.611862	0.763514
mmu-miR-7035-3p	47.8624	-0.187995	0.370636	-0.507221	0.612	0.763514
mmu-miR-338-5p	235.178	0.156091	0.311005	0.501894	0.615742	0.766323
mmu-let-7a-5p	870566	0.0458999	0.0929643	0.493737	0.621492	0.771611
mmu-miR-296-5p	25.1942	-0.215248	0.442704	-0.486213	0.626816	0.77448
mmu-miR-30a-5p	124829	-0.0783124	0.160718	-0.487267	0.626069	0.77448
mmu-miR-381-3p	759.403	0.129032	0.274696	0.469724	0.638552	0.787088
mmu-let-7k	123.58	-0.14329	0.308149	-0.465003	0.641929	0.789358
mmu-miR-154-5p	37.3501	0.178708	0.399272	0.447586	0.654452	0.797696
mmu-miR-3108-5p	54.1223	0.158498	0.353449	0.448434	0.65384	0.797696
mmu-miR-34b-3p	489.945	0.11952	0.270013	0.442647	0.658021	0.797696
mmu-miR-6899-3p	30.8847	-0.186035	0.411805	-0.451755	0.651445	0.797696
mmu-miR-6944-3p	39.4714	0.176554	0.398742	0.442777	0.657927	0.797696
mmu-miR-7040-5p	19.6368	0.241691	0.54473	0.44369	0.657266	0.797696
mmu-miR-326-3p	267.915	0.171128	0.388737	0.440217	0.65978	0.797946
mmu-miR-374b-5p	585.561	-0.0844915	0.196497	-0.429989	0.667204	0.80503
mmu-miR-350-3p	82.1868	0.131616	0.308375	0.426804	0.669522	0.805935
mmu-miR-452-5p	15.1756	0.224889	0.534515	0.420734	0.673949	0.809369
mmu-miR-151-3p	33609.4	-0.0555321	0.136856	-0.405769	0.684912	0.818709
mmu-miR-27b-3p	265862	-0.0604465	0.148466	-0.40714	0.683905	0.818709
mmu-miR-331-5p	37.5422	0.162331	0.405817	0.400009	0.68915	0.821852
mmu-miR-500-3p	242.183	-0.0917737	0.230673	-0.397851	0.69074	0.821852
mmu-miR-377-3p	41.2583	0.166425	0.424332	0.392206	0.694906	0.822082
mmu-miR-6516-5p	57.8967	0.161494	0.409726	0.394151	0.69347	0.822082
mmu-miR-9-3p	15.9989	-0.200968	0.513867	-0.391089	0.695731	0.822082
mmu-miR-1198-3p	20.5639	0.181701	0.470476	0.386207	0.699344	0.824455
mmu-miR-1953	14.2296	0.213114	0.563179	0.378412	0.705124	0.824831
mmu-miR-219a-1-3p	57.8026	0.137136	0.374201	0.366476	0.71401	0.824831
mmu-miR-337-5p	245.949	0.0810803	0.218241	0.371517	0.710253	0.824831
mmu-miR-34c-5p	522307	-0.0384098	0.104845	-0.36635	0.714104	0.824831
mmu-miR-362-3p	30.6935	-0.161026	0.430228	-0.374281	0.708195	0.824831
mmu-miR-543-3p	62.1691	0.122836	0.334906	0.366777	0.713785	0.824831
mmu-miR-5709-5p	39.1861	0.153175	0.406033	0.377248	0.70599	0.824831
mmu-miR-7083-5p	14.6354	0.19348	0.516424	0.374654	0.707918	0.824831
mmu-miR-7a-1-3p	15.2903	0.195167	0.510434	0.382354	0.702199	0.824831
mmu-miR-24-3p	331394	-0.050858	0.140484	-0.362021	0.717336	0.826706
mmu-miR-361-3p	103.139	-0.101873	0.284271	-0.358366	0.72007	0.828
mmu-miR-125a-3p	529.426	-0.0738239	0.220623	-0.334615	0.737915	0.845886
mmu-miR-431-3p	12.2338	0.184952	0.55493	0.333289	0.738916	0.845886
mmu-let-7g-5p	76610.1	0.0373027	0.1137	0.32808	0.742851	0.847394
mmu-miR-423-3p	6731.74	-0.0441743	0.135015	-0.327181	0.743531	0.847394
mmu-miR-6539	38.683	0.140425	0.442283	0.317501	0.750864	0.853858
mmu-miR-136-3p	96.4715	0.0991863	0.320239	0.309726	0.756769	0.858674
mmu-miR-15a-5p	4381.19	-0.0561509	0.182647	-0.307429	0.758517	0.858761
mmu-miR-324-3p	310.717	-0.0804109	0.269005	-0.298919	0.765002	0.8642
mmu-miR-452-3p	15.9081	0.162069	0.55578	0.291606	0.770588	0.868601
mmu-miR-190b-5p	76.22	0.0981658	0.341307	0.287617	0.77364	0.870133
mmu-let-7b-5p	1.66668e+06	-0.0199354	0.0741025	-0.269024	0.787911	0.875133
mmu-miR-143-5p	2821.22	-0.0406533	0.153787	-0.264347	0.791512	0.875133
mmu-miR-15b-3p	33.0965	-0.11273	0.426852	-0.264096	0.791706	0.875133
mmu-miR-18a-3p	49.4558	-0.0972115	0.366522	-0.265227	0.790835	0.875133
mmu-miR-224-5p	2433.43	0.0493798	0.185367	0.266389	0.789939	0.875133
mmu-miR-3086-5p	22.0389	0.125049	0.46029	0.271674	0.785873	0.875133
mmu-miR-6412	95.5711	0.0984733	0.358348	0.274798	0.783471	0.875133
mmu-miR-674-3p	454.683	0.0806532	0.288835	0.279236	0.780063	0.875133
mmu-miR-181b-5p	25154.2	0.0309796	0.120355	0.257401	0.796869	0.87895
mmu-miR-199a-5p	27751.5	-0.0412909	0.163634	-0.252337	0.800781	0.87949
mmu-miR-574-3p	169.813	0.159092	0.627419	0.253566	0.799831	0.87949
mmu-miR-673-3p	44.7592	0.0933345	0.373863	0.249649	0.802859	0.879892
mmu-miR-24-1-5p	38.6767	-0.0969399	0.415522	-0.233297	0.815531	0.891878
mmu-miR-1298-5p	18.6073	-0.110805	0.485799	-0.228089	0.819577	0.894401
mmu-miR-148b-5p	616.269	-0.0425942	0.190514	-0.223575	0.823088	0.894434
mmu-miR-338-3p	100.521	0.074857	0.333187	0.22467	0.822236	0.894434
mmu-miR-186-3p	116.995	0.0599755	0.276621	0.216815	0.828353	0.896365
mmu-miR-217-5p	14.2829	-0.115068	0.526303	-0.218634	0.826936	0.896365
mmu-miR-100-5p	139585	-0.0281116	0.132642	-0.211936	0.832157	0.897765
mmu-miR-152-5p	262.956	-0.0476436	0.226146	-0.210676	0.83314	0.897765
mmu-miR-467d-3p	43.7836	-0.0791965	0.389861	-0.20314	0.839025	0.902215
mmu-miR-3061-3p	19.4052	0.106074	0.540117	0.196391	0.844304	0.905997
mmu-miR-340-3p	202.747	0.0452376	0.235395	0.192178	0.847603	0.907642
mmu-miR-1198-5p	3637.46	0.0250158	0.137722	0.18164	0.855865	0.912686
mmu-miR-301a-3p	692.227	-0.0383008	0.209528	-0.182796	0.854958	0.912686
mmu-miR-149-5p	3095.65	0.0288362	0.162668	0.17727	0.859296	0.914447
mmu-miR-7084-5p	15.8394	-0.0896662	0.527746	-0.169904	0.865086	0.918707
mmu-miR-1191a	47.058	-0.0596237	0.362741	-0.16437	0.86944	0.921427
mmu-miR-188-5p	135.687	-0.0415289	0.263876	-0.15738	0.874945	0.923286
mmu-miR-191-3p	128.209	0.0405435	0.267638	0.151486	0.879592	0.923286
mmu-miR-3081-3p	44.4619	-0.0558455	0.370457	-0.150748	0.880175	0.923286
mmu-miR-328-3p	718.15	0.0379889	0.240639	0.157867	0.874562	0.923286
mmu-miR-350-5p	63.2321	-0.0529028	0.340747	-0.155255	0.87662	0.923286
mmu-miR-10a-5p	1528.58	0.0402287	0.277267	0.14509	0.88464	0.926079
mmu-miR-877-5p	941.307	0.0683407	0.504637	0.135426	0.892275	0.932174
mmu-miR-27a-5p	1248.8	-0.0227565	0.174426	-0.130465	0.896199	0.934373
mmu-miR-218-2-3p	15.7419	0.0627085	0.526776	0.119042	0.905242	0.941005
mmu-miR-3084-3p	13.34	-0.0647578	0.549694	-0.117807	0.906221	0.941005
mmu-miR-28a-5p	11814	0.016723	0.160154	0.104418	0.916838	0.95011
mmu-miR-27b-5p	3262.71	0.0140179	0.138782	0.101007	0.919545	0.950998
mmu-miR-20a-3p	14.5273	0.0542183	0.559321	0.096936	0.922777	0.952425
mmu-miR-139-3p	155.838	-0.023728	0.260527	-0.0910767	0.927432	0.95531
mmu-miR-376c-3p	95.937	-0.027186	0.312498	-0.0869959	0.930675	0.956734
mmu-miR-30c-5p	2207.79	-0.0183869	0.22421	-0.0820073	0.934641	0.956983
mmu-miR-547-3p	28.6389	0.0371372	0.445767	0.0833108	0.933604	0.956983
mmu-miR-214-5p	1252.76	0.0140317	0.190782	0.0735483	0.94137	0.960363
mmu-miR-3473g	36.1173	0.0316924	0.435857	0.0727129	0.942035	0.960363
mmu-miR-6956-3p	31.081	0.0290298	0.409955	0.0708122	0.943547	0.960363
mmu-miR-598-3p	132.547	-0.00988523	0.271959	-0.0363482	0.971005	0.986357
mmu-let-7e-3p	85.2313	0.00983923	0.30327	0.0324438	0.974118	0.987568
mmu-miR-872-3p	3398.77	0.00415528	0.152473	0.0272526	0.978258	0.989812
mmu-miR-299b-3p	17.9147	0.0118709	0.512675	0.0231548	0.981527	0.991168
mmu-miR-361-5p	2041.89	-0.00279989	0.14867	-0.0188329	0.984974	0.9927
mmu-miR-106b-3p	932.44	0.00167952	0.173623	0.00967336	0.992282	0.997469
mmu-miR-501-3p	2457.97	-0.00116395	0.144831	-0.00803662	0.993588	0.997469
mmu-miR-3470b	14.8827	0.00271278	0.512403	0.00529422	0.995776	0.997717
mmu-miR-376b-3p	138.239	-0.000172792	0.30673	-0.000563336	0.999551	0.999551
mmu-let-7g-3p	2.10462	-0.142989	0.61871	-0.231109	0.81723	NA
mmu-miR-100-3p	9.18771	0.141872	0.575397	0.246564	0.805245	NA
mmu-miR-101b-5p	2.43319	0.357756	0.631728	0.566314	0.571181	NA
mmu-miR-103-1-5p	0.339418	-0.17213	0.295128	-0.583239	0.559732	NA
mmu-miR-103-2-5p	3.01403	-0.323461	0.639034	-0.506172	0.612736	NA
mmu-miR-105	0	NA	NA	NA	NA	NA
mmu-miR-106a-3p	0	NA	NA	NA	NA	NA
mmu-miR-106a-5p	7.95268	0.740516	0.641705	1.15398	0.248508	NA
mmu-miR-107-5p	0.213107	-0.157281	0.283126	-0.555516	0.578542	NA
mmu-miR-10a-3p	1.95934	-0.472573	0.601506	-0.785649	0.432073	NA
mmu-miR-10b-3p	1.98614	-0.360005	0.622702	-0.578134	0.563173	NA
mmu-miR-1187	1.70672	-0.37785	0.58627	-0.644498	0.519252	NA
mmu-miR-1188-3p	0.339418	-0.17213	0.295128	-0.583239	0.559732	NA
mmu-miR-1190	0	NA	NA	NA	NA	NA
mmu-miR-1191b-3p	0.213107	-0.157281	0.283126	-0.555516	0.578542	NA
mmu-miR-1192	0	NA	NA	NA	NA	NA
mmu-miR-1193-5p	1.42579	0.210543	0.587488	0.358379	0.72006	NA
mmu-miR-1194	0	NA	NA	NA	NA	NA
mmu-miR-1195	0	NA	NA	NA	NA	NA
mmu-miR-1197-3p	1.97831	-0.106272	0.621058	-0.171114	0.864134	NA
mmu-miR-1197-5p	0	NA	NA	NA	NA	NA
mmu-miR-1199-3p	0	NA	NA	NA	NA	NA
mmu-miR-1199-5p	0.426215	-0.2044	0.318693	-0.641371	0.521282	NA
mmu-miR-122-3p	0	NA	NA	NA	NA	NA
mmu-miR-1224-3p	0	NA	NA	NA	NA	NA
mmu-miR-1224-5p	6.74971	-0.135345	0.604972	-0.223721	0.822974	NA
mmu-miR-1231-3p	3.02818	-0.20045	0.640029	-0.313189	0.754137	NA
mmu-miR-1231-5p	7.35742	-0.50462	0.598239	-0.843509	0.398944	NA
mmu-miR-124-3p	0.667986	0.429962	0.442894	0.970801	0.331647	NA
mmu-miR-124-5p	0	NA	NA	NA	NA	NA
mmu-miR-1249-3p	6.46245	-0.0395611	0.60849	-0.0650153	0.948162	NA
mmu-miR-1249-5p	0.213107	-0.157281	0.283126	-0.555516	0.578542	NA
mmu-miR-1251-3p	0	NA	NA	NA	NA	NA
mmu-miR-1251-5p	0.257437	0.155836	0.288002	0.541094	0.588443	NA
mmu-miR-1258-3p	0.410548	0.187175	0.311227	0.601411	0.547566	NA
mmu-miR-1258-5p	0.7578	-0.216085	0.47896	-0.451153	0.651879	NA
mmu-miR-1264-3p	0.667986	0.429962	0.442894	0.970801	0.331647	NA
mmu-miR-1264-5p	0.339418	-0.17213	0.295128	-0.583239	0.559732	NA
mmu-miR-126b-3p	2.69961	-0.669745	0.63099	-1.06142	0.288499	NA
mmu-miR-126b-5p	1.0342	0.298627	0.487474	0.612601	0.540141	NA
mmu-miR-128-1-5p	4.53631	0.034296	0.636668	0.0538679	0.95704	NA
mmu-miR-128-2-5p	1.10505	-0.728561	0.524611	-1.38876	0.164905	NA
mmu-miR-129-1-3p	5.26981	1.28031	0.641723	1.99511	0.0460304	NA
mmu-miR-1291	3.84928	0.136319	0.641679	0.212441	0.831763	NA
mmu-miR-1298-3p	2.32139	1.00129	0.622712	1.60796	0.107844	NA
mmu-miR-129b-3p	0	NA	NA	NA	NA	NA
mmu-miR-129b-5p	0	NA	NA	NA	NA	NA
mmu-miR-1306-5p	0	NA	NA	NA	NA	NA
mmu-miR-130a-5p	4.07481	-1.01167	0.641616	-1.57676	0.114851	NA
mmu-miR-130c	0	NA	NA	NA	NA	NA
mmu-miR-133a-5p	0.836763	-0.0152522	0.457001	-0.0333746	0.973376	NA
mmu-miR-133b-3p	4.94319	-0.65462	0.631725	-1.03624	0.30009	NA
mmu-miR-133b-5p	0.205274	0.148046	0.281873	0.525225	0.599427	NA
mmu-miR-133c	0	NA	NA	NA	NA	NA
mmu-miR-134-3p	1.852	-0.064274	0.615357	-0.10445	0.916812	NA
mmu-miR-135a-1-3p	0	NA	NA	NA	NA	NA
mmu-miR-135a-2-3p	1.0577	-0.341544	0.493132	-0.692602	0.488559	NA
mmu-miR-135a-5p	2.70443	-0.462405	0.633983	-0.729366	0.465778	NA
mmu-miR-137-5p	0	NA	NA	NA	NA	NA
mmu-miR-138-1-3p	0.257437	0.155836	0.288002	0.541094	0.588443	NA
mmu-miR-138-2-3p	1.93283	0.721864	0.607161	1.18892	0.234472	NA
mmu-miR-141-3p	9.89256	0.640525	0.578653	1.10693	0.268326	NA
mmu-miR-141-5p	0	NA	NA	NA	NA	NA
mmu-miR-142b	0	NA	NA	NA	NA	NA
mmu-miR-144-3p	0.213107	-0.157281	0.283126	-0.555516	0.578542	NA
mmu-miR-144-5p	4.24905	0.15819	0.641624	0.246546	0.80526	NA
mmu-miR-145b	1.7499	0.937158	0.569783	1.64476	0.100019	NA
mmu-miR-146a-3p	3.38397	0.557248	0.635487	0.876883	0.38055	NA
mmu-miR-147-3p	3.64285	0.916575	0.641899	1.42791	0.153317	NA
mmu-miR-147-5p	10.9495	1.4527	0.570302	2.54724	0.0108578	NA
mmu-miR-150-3p	0	NA	NA	NA	NA	NA
mmu-miR-150-5p	3.75803	0.381892	0.641185	0.595604	0.55144	NA
mmu-miR-153-3p	3.0572	0.712764	0.634113	1.12403	0.260999	NA
mmu-miR-153-5p	0	NA	NA	NA	NA	NA
mmu-miR-15a-3p	2.37471	-0.0346377	0.632491	-0.054764	0.956326	NA
mmu-miR-1668	6.39347	0.824651	0.614231	1.34257	0.17941	NA
mmu-miR-181a-2-3p	0.596855	-0.0368276	0.397509	-0.0926459	0.926185	NA
mmu-miR-181b-2-3p	4.0136	0.0168312	0.638837	0.0263467	0.978981	NA
mmu-miR-181d-3p	0.631489	-0.125767	0.41386	-0.303888	0.761213	NA
mmu-miR-182-3p	0	NA	NA	NA	NA	NA
mmu-miR-183-3p	0.410548	0.187175	0.311227	0.601411	0.547566	NA
mmu-miR-184-5p	0	NA	NA	NA	NA	NA
mmu-miR-1843b-3p	0.623656	0.100663	0.41112	0.24485	0.806572	NA
mmu-miR-187-5p	9.46418	0.307877	0.591119	0.520837	0.602481	NA
mmu-miR-188-3p	8.12477	0.0640926	0.626787	0.102256	0.918554	NA
mmu-miR-1892	0	NA	NA	NA	NA	NA
mmu-miR-1893	0	NA	NA	NA	NA	NA
mmu-miR-1894-3p	0	NA	NA	NA	NA	NA
mmu-miR-1894-5p	0	NA	NA	NA	NA	NA
mmu-miR-1895	0	NA	NA	NA	NA	NA
mmu-miR-1896	0	NA	NA	NA	NA	NA
mmu-miR-1897-3p	0	NA	NA	NA	NA	NA
mmu-miR-1897-5p	0	NA	NA	NA	NA	NA
mmu-miR-1898	0	NA	NA	NA	NA	NA
mmu-miR-1899	0	NA	NA	NA	NA	NA
mmu-miR-18b-3p	0	NA	NA	NA	NA	NA
mmu-miR-18b-5p	0.854292	0.0941361	0.451951	0.208288	0.835004	NA
mmu-miR-1900	0	NA	NA	NA	NA	NA
mmu-miR-1901	0	NA	NA	NA	NA	NA
mmu-miR-1902	0	NA	NA	NA	NA	NA
mmu-miR-1903	0	NA	NA	NA	NA	NA
mmu-miR-1904	0	NA	NA	NA	NA	NA
mmu-miR-1905	0	NA	NA	NA	NA	NA
mmu-miR-1906	0	NA	NA	NA	NA	NA
mmu-miR-1907	0	NA	NA	NA	NA	NA
mmu-miR-190a-3p	2.10944	0.0679118	0.627595	0.10821	0.913829	NA
mmu-miR-190b-3p	5.5006	-0.704453	0.634346	-1.11052	0.266776	NA
mmu-miR-1912-3p	0	NA	NA	NA	NA	NA
mmu-miR-1912-5p	0.205274	0.148046	0.281873	0.525225	0.599427	NA
mmu-miR-192-3p	2.19142	-0.225066	0.628859	-0.357897	0.720421	NA
mmu-miR-1927	1.61209	-0.0840604	0.597578	-0.140668	0.888132	NA
mmu-miR-1928	0	NA	NA	NA	NA	NA
mmu-miR-1929-3p	0	NA	NA	NA	NA	NA
mmu-miR-1930-3p	0.675819	0.148705	0.464141	0.320388	0.748674	NA
mmu-miR-1930-5p	1.47609	-0.307303	0.536766	-0.572509	0.566977	NA
mmu-miR-1931	0.809963	-0.191199	0.486285	-0.393184	0.694184	NA
mmu-miR-1932	4.82802	-0.192906	0.640347	-0.301252	0.763222	NA
mmu-miR-1933-3p	5.04335	0.348995	0.632536	0.55174	0.581127	NA
mmu-miR-1933-5p	4.20177	0.248969	0.641455	0.388132	0.697918	NA
mmu-miR-1934-5p	9.54804	0.103802	0.584338	0.17764	0.859005	NA
mmu-miR-1936	0.888926	0.000594321	0.504377	0.00117833	0.99906	NA
mmu-miR-1938	4.91854	0.50927	0.63525	0.801685	0.422735	NA
mmu-miR-194-1-3p	0.213107	-0.157281	0.283126	-0.555516	0.578542	NA
mmu-miR-1941-3p	2.24056	0.212783	0.618761	0.343885	0.730933	NA
mmu-miR-1941-5p	3.55872	-0.356959	0.641669	-0.556297	0.578008	NA
mmu-miR-1942	0	NA	NA	NA	NA	NA
mmu-miR-1943-3p	0.213107	-0.157281	0.283126	-0.555516	0.578542	NA
mmu-miR-1946a	0	NA	NA	NA	NA	NA
mmu-miR-1946b	0.213107	-0.157281	0.283126	-0.555516	0.578542	NA
mmu-miR-1947-3p	0	NA	NA	NA	NA	NA
mmu-miR-1947-5p	8.23318	0.875492	0.592146	1.47851	0.139272	NA
mmu-miR-1948-5p	3.16117	0.450101	0.641771	0.701342	0.483089	NA
mmu-miR-1949	0	NA	NA	NA	NA	NA
mmu-miR-1950	2.97005	0.412364	0.626581	0.658118	0.510462	NA
mmu-miR-1951	0.544692	-0.0583717	0.385243	-0.151519	0.879566	NA
mmu-miR-1952	0	NA	NA	NA	NA	NA
mmu-miR-1954	3.34382	-0.862461	0.640398	-1.34676	0.178058	NA
mmu-miR-1955-3p	4.93751	0.745533	0.637186	1.17004	0.241985	NA
mmu-miR-1955-5p	1.09722	-0.405493	0.532208	-0.761908	0.446115	NA
mmu-miR-1956	3.41193	-0.12593	0.64182	-0.196207	0.844448	NA
mmu-miR-1957b	0	NA	NA	NA	NA	NA
mmu-miR-1958	5.32945	0.923837	0.631108	1.46383	0.14324	NA
mmu-miR-195b	0	NA	NA	NA	NA	NA
mmu-miR-1960	9.49552	-0.0750584	0.570983	-0.131455	0.895416	NA
mmu-miR-1961	0.462711	0.291798	0.379086	0.769742	0.441453	NA
mmu-miR-1962	0.623656	0.100663	0.41112	0.24485	0.806572	NA
mmu-miR-1963	0	NA	NA	NA	NA	NA
mmu-miR-1964-5p	1.63889	0.0656892	0.604654	0.108639	0.913489	NA
mmu-miR-1966-3p	1.14636	0.142182	0.541641	0.262502	0.792935	NA
mmu-miR-1966-5p	4.83771	0.0179458	0.632676	0.0283648	0.977371	NA
mmu-miR-1967	1.0074	0.224392	0.521075	0.430632	0.666736	NA
mmu-miR-1968-3p	0	NA	NA	NA	NA	NA
mmu-miR-1968-5p	7.45419	0.299261	0.596009	0.502108	0.615592	NA
mmu-miR-1969	3.74984	-0.314699	0.639285	-0.492268	0.62253	NA
mmu-miR-196a-1-3p	9.36921	-0.0578322	0.56894	-0.101649	0.919035	NA
mmu-miR-196b-3p	1.44145	-0.334622	0.589999	-0.567157	0.570608	NA
mmu-miR-1970	5.65249	0.0497757	0.621191	0.0801294	0.936134	NA
mmu-miR-1971	0	NA	NA	NA	NA	NA
mmu-miR-1982-3p	7.14761	-0.00583114	0.612073	-0.00952686	0.992399	NA
mmu-miR-1982-5p	0.410548	0.187175	0.311227	0.601411	0.547566	NA
mmu-miR-19a-5p	0.802129	0.0961523	0.483672	0.198796	0.842422	NA
mmu-miR-19b-1-5p	2.35904	0.428965	0.633601	0.677027	0.498389	NA
mmu-miR-19b-2-5p	0	NA	NA	NA	NA	NA
mmu-miR-1a-1-5p	0	NA	NA	NA	NA	NA
mmu-miR-1a-2-5p	0	NA	NA	NA	NA	NA
mmu-miR-1b-5p	0.339418	-0.17213	0.295128	-0.583239	0.559732	NA
mmu-miR-200a-3p	3.58437	0.516349	0.640664	0.805959	0.420266	NA
mmu-miR-200a-5p	0	NA	NA	NA	NA	NA
mmu-miR-200b-3p	5.47279	1.04661	0.640912	1.633	0.102468	NA
mmu-miR-200b-5p	0.418382	-0.00826479	0.349237	-0.0236653	0.98112	NA
mmu-miR-200c-5p	0	NA	NA	NA	NA	NA
mmu-miR-201-3p	1.47795	0.235987	0.594278	0.397099	0.691295	NA
mmu-miR-201-5p	0.418382	-0.00826479	0.349237	-0.0236653	0.98112	NA
mmu-miR-202-3p	0.462711	0.291798	0.379086	0.769742	0.441453	NA
mmu-miR-202-5p	0	NA	NA	NA	NA	NA
mmu-miR-203-5p	0.596855	-0.0368276	0.397509	-0.0926459	0.926185	NA
mmu-miR-204-3p	2.50217	-1.13895	0.627259	-1.81575	0.0694086	NA
mmu-miR-205-3p	0	NA	NA	NA	NA	NA
mmu-miR-205-5p	3.43061	-0.94392	0.641798	-1.47074	0.141361	NA
mmu-miR-206-5p	0	NA	NA	NA	NA	NA
mmu-miR-207	0	NA	NA	NA	NA	NA
mmu-miR-208a-3p	0	NA	NA	NA	NA	NA
mmu-miR-208a-5p	0	NA	NA	NA	NA	NA
mmu-miR-208b-3p	0	NA	NA	NA	NA	NA
mmu-miR-208b-5p	0	NA	NA	NA	NA	NA
mmu-miR-20b-3p	0	NA	NA	NA	NA	NA
mmu-miR-20b-5p	5.19164	0.280691	0.626848	0.447783	0.65431	NA
mmu-miR-211-3p	0.339418	-0.17213	0.295128	-0.583239	0.559732	NA
mmu-miR-211-5p	0.339418	-0.17213	0.295128	-0.583239	0.559732	NA
mmu-miR-2136	0	NA	NA	NA	NA	NA
mmu-miR-2139	0	NA	NA	NA	NA	NA
mmu-miR-215-3p	0.205274	0.148046	0.281873	0.525225	0.599427	NA
mmu-miR-216a-3p	0.410548	0.187175	0.311227	0.601411	0.547566	NA
mmu-miR-216a-5p	7.86956	0.488343	0.596378	0.818848	0.412873	NA
mmu-miR-216b-3p	0	NA	NA	NA	NA	NA
mmu-miR-216b-5p	7.24554	0.238888	0.620395	0.385058	0.700194	NA
mmu-miR-216c-3p	0.205274	0.148046	0.281873	0.525225	0.599427	NA
mmu-miR-216c-5p	0.205274	0.148046	0.281873	0.525225	0.599427	NA
mmu-miR-217-3p	0	NA	NA	NA	NA	NA
mmu-miR-218-1-3p	7.95312	0.0158481	0.597208	0.026537	0.978829	NA
mmu-miR-2183	0	NA	NA	NA	NA	NA
mmu-miR-219a-2-3p	10.8911	-0.33256	0.559648	-0.594232	0.552357	NA
mmu-miR-219a-5p	3.68503	-0.395694	0.640706	-0.61759	0.536845	NA
mmu-miR-219b-3p	0.205274	0.148046	0.281873	0.525225	0.599427	NA
mmu-miR-219b-5p	0	NA	NA	NA	NA	NA
mmu-miR-219c-3p	0.205274	0.148046	0.281873	0.525225	0.599427	NA
mmu-miR-21b	0.257437	0.155836	0.288002	0.541094	0.588443	NA
mmu-miR-21c	0	NA	NA	NA	NA	NA
mmu-miR-223-5p	4.31083	1.11788	0.640399	1.7456	0.080881	NA
mmu-miR-224-3p	0.418382	-0.00826479	0.349237	-0.0236653	0.98112	NA
mmu-miR-26a-2-3p	10.6349	-0.80498	0.562965	-1.42989	0.152747	NA
mmu-miR-2861	0	NA	NA	NA	NA	NA
mmu-miR-28b	1.3438	0.545126	0.570258	0.95593	0.339108	NA
mmu-miR-290a-3p	0	NA	NA	NA	NA	NA
mmu-miR-290a-5p	0	NA	NA	NA	NA	NA
mmu-miR-290b-3p	0	NA	NA	NA	NA	NA
mmu-miR-290b-5p	0	NA	NA	NA	NA	NA
mmu-miR-291a-3p	0.213107	-0.157281	0.283126	-0.555516	0.578542	NA
mmu-miR-291a-5p	1.14938	-0.378176	0.536309	-0.705146	0.48072	NA
mmu-miR-291b-3p	0.257437	0.155836	0.288002	0.541094	0.588443	NA
mmu-miR-291b-5p	0	NA	NA	NA	NA	NA
mmu-miR-292a-3p	0.205274	0.148046	0.281873	0.525225	0.599427	NA
mmu-miR-292a-5p	2.41538	-1.083	0.624155	-1.73514	0.0827153	NA
mmu-miR-292b-3p	0	NA	NA	NA	NA	NA
mmu-miR-292b-5p	0	NA	NA	NA	NA	NA
mmu-miR-293-3p	2.11547	-0.834709	0.597606	-1.39675	0.162487	NA
mmu-miR-293-5p	0.205274	0.148046	0.281873	0.525225	0.599427	NA
mmu-miR-294-3p	0.339418	-0.17213	0.295128	-0.583239	0.559732	NA
mmu-miR-294-5p	0	NA	NA	NA	NA	NA
mmu-miR-295-3p	1.01524	-0.0545946	0.544856	-0.1002	0.920186	NA
mmu-miR-295-5p	0	NA	NA	NA	NA	NA
mmu-miR-297a-3p	2.1981	0.596458	0.626601	0.951896	0.34115	NA
mmu-miR-297b-3p	1.05957	0.244728	0.525944	0.465311	0.641709	NA
mmu-miR-297c-3p	1.05957	0.244728	0.525944	0.465311	0.641709	NA
mmu-miR-298-3p	0.678836	-0.327238	0.389456	-0.840243	0.400772	NA
mmu-miR-299b-5p	0.514874	0.236992	0.345307	0.686322	0.49251	NA
mmu-miR-29c-5p	9.65897	0.856411	0.572413	1.49614	0.134617	NA
mmu-miR-300-5p	4.65809	0.76123	0.635457	1.19793	0.230946	NA
mmu-miR-301a-5p	3.16419	0.0528404	0.639635	0.0826102	0.934161	NA
mmu-miR-301b-5p	0	NA	NA	NA	NA	NA
mmu-miR-302a-3p	0	NA	NA	NA	NA	NA
mmu-miR-302a-5p	0	NA	NA	NA	NA	NA
mmu-miR-302b-3p	0.410548	0.187175	0.311227	0.601411	0.547566	NA
mmu-miR-302b-5p	0	NA	NA	NA	NA	NA
mmu-miR-302c-3p	0	NA	NA	NA	NA	NA
mmu-miR-302c-5p	0	NA	NA	NA	NA	NA
mmu-miR-302d-3p	0	NA	NA	NA	NA	NA
mmu-miR-302d-5p	0	NA	NA	NA	NA	NA
mmu-miR-3057-3p	3.00921	-0.558147	0.641316	-0.870315	0.384128	NA
mmu-miR-3058-3p	0.418382	-0.00826479	0.349237	-0.0236653	0.98112	NA
mmu-miR-3058-5p	2.17575	0.231398	0.620941	0.372657	0.709404	NA
mmu-miR-3059-3p	0	NA	NA	NA	NA	NA
mmu-miR-3059-5p	0	NA	NA	NA	NA	NA
mmu-miR-3060-3p	5.18863	0.566866	0.627903	0.902794	0.366635	NA
mmu-miR-3060-5p	0.418382	-0.00826479	0.349237	-0.0236653	0.98112	NA
mmu-miR-3062-3p	0	NA	NA	NA	NA	NA
mmu-miR-3062-5p	0.675819	0.148705	0.464141	0.320388	0.748674	NA
mmu-miR-3063-3p	0	NA	NA	NA	NA	NA
mmu-miR-3063-5p	0	NA	NA	NA	NA	NA
mmu-miR-3064-3p	0	NA	NA	NA	NA	NA
mmu-miR-3065-3p	2.7208	0.539914	0.634589	0.850808	0.394876	NA
mmu-miR-3065-5p	1.61691	0.135691	0.580115	0.233904	0.815059	NA
mmu-miR-3066-3p	6.63496	0.395334	0.619028	0.638636	0.52306	NA
mmu-miR-3067-3p	0	NA	NA	NA	NA	NA
mmu-miR-3067-5p	0	NA	NA	NA	NA	NA
mmu-miR-3069-3p	0.462711	0.291798	0.379086	0.769742	0.441453	NA
mmu-miR-3069-5p	5.52768	0.163867	0.636292	0.257535	0.796766	NA
mmu-miR-3070-2-3p	7.65983	0.546152	0.600928	0.908848	0.36343	NA
mmu-miR-3070-3p	0.623656	0.100663	0.41112	0.24485	0.806572	NA
mmu-miR-3070-5p	0.462711	0.291798	0.379086	0.769742	0.441453	NA
mmu-miR-3071-3p	0	NA	NA	NA	NA	NA
mmu-miR-3071-5p	0	NA	NA	NA	NA	NA
mmu-miR-3072-3p	0.470545	0.0127244	0.365217	0.0348407	0.972207	NA
mmu-miR-3072-5p	9.77042	0.0593898	0.569733	0.104241	0.916978	NA
mmu-miR-3073a-3p	0.639322	-0.322386	0.387002	-0.833036	0.404825	NA
mmu-miR-3073a-5p	0	NA	NA	NA	NA	NA
mmu-miR-3073b-3p	0	NA	NA	NA	NA	NA
mmu-miR-3073b-5p	0	NA	NA	NA	NA	NA
mmu-miR-3074-1-3p	0.802129	0.0961523	0.483672	0.198796	0.842422	NA
mmu-miR-3074-2-3p	0.205274	0.148046	0.281873	0.525225	0.599427	NA
mmu-miR-3074-5p	4.27434	0.699303	0.640075	1.09253	0.274599	NA
mmu-miR-3075-3p	0	NA	NA	NA	NA	NA
mmu-miR-3076-3p	11.4063	0.231923	0.563755	0.41139	0.680786	NA
mmu-miR-3076-5p	0	NA	NA	NA	NA	NA
mmu-miR-3077-3p	9.24585	-0.184258	0.588325	-0.313191	0.754136	NA
mmu-miR-3077-5p	0	NA	NA	NA	NA	NA
mmu-miR-3078-3p	0	NA	NA	NA	NA	NA
mmu-miR-3078-5p	0	NA	NA	NA	NA	NA
mmu-miR-3079-3p	0.257437	0.155836	0.288002	0.541094	0.588443	NA
mmu-miR-3080-3p	0	NA	NA	NA	NA	NA
mmu-miR-3080-5p	0	NA	NA	NA	NA	NA
mmu-miR-3081-5p	0.552525	-0.362287	0.406402	-0.891449	0.372688	NA
mmu-miR-3082-3p	11.0383	0.00746438	0.547755	0.0136272	0.989127	NA
mmu-miR-3082-5p	0	NA	NA	NA	NA	NA
mmu-miR-3083-3p	0.257437	0.155836	0.288002	0.541094	0.588443	NA
mmu-miR-3083-5p	0.720149	0.455877	0.452872	1.00663	0.314111	NA
mmu-miR-3085-3p	0	NA	NA	NA	NA	NA
mmu-miR-3085-5p	0	NA	NA	NA	NA	NA
mmu-miR-3086-3p	0.205274	0.148046	0.281873	0.525225	0.599427	NA
mmu-miR-3087-3p	0.87326	0.555894	0.486483	1.14268	0.253172	NA
mmu-miR-3087-5p	1.98499	0.734838	0.60811	1.2084	0.226895	NA
mmu-miR-3088-3p	1.01524	-0.0545946	0.544856	-0.1002	0.920186	NA
mmu-miR-3088-5p	0	NA	NA	NA	NA	NA
mmu-miR-3089-5p	0	NA	NA	NA	NA	NA
mmu-miR-3090-3p	0	NA	NA	NA	NA	NA
mmu-miR-3090-5p	0.205274	0.148046	0.281873	0.525225	0.599427	NA
mmu-miR-3091-3p	2.94806	0.577041	0.639817	0.901885	0.367118	NA
mmu-miR-3091-5p	0.552525	-0.362287	0.406402	-0.891449	0.372688	NA
mmu-miR-3092-3p	0.205274	0.148046	0.281873	0.525225	0.599427	NA
mmu-miR-3092-5p	0	NA	NA	NA	NA	NA
mmu-miR-3093-3p	1.08637	0.395613	0.537072	0.73661	0.46136	NA
mmu-miR-3093-5p	0	NA	NA	NA	NA	NA
mmu-miR-3094-3p	1.04987	-0.12046	0.490765	-0.245453	0.806106	NA
mmu-miR-3094-5p	1.84718	-0.262271	0.588671	-0.445531	0.655936	NA
mmu-miR-3095-5p	0.205274	0.148046	0.281873	0.525225	0.599427	NA
mmu-miR-3097-3p	8.12556	0.434126	0.591491	0.733952	0.462978	NA
mmu-miR-3097-5p	0.596855	-0.0368276	0.397509	-0.0926459	0.926185	NA
mmu-miR-3098-3p	3.06468	0.205677	0.641228	0.320755	0.748396	NA
mmu-miR-3098-5p	0.339418	-0.17213	0.295128	-0.583239	0.559732	NA
mmu-miR-3099-3p	4.95317	0.437605	0.632243	0.692146	0.488845	NA
mmu-miR-3099-5p	0	NA	NA	NA	NA	NA
mmu-miR-30f	0	NA	NA	NA	NA	NA
mmu-miR-31-3p	3.38096	1.05076	0.641184	1.63878	0.10126	NA
mmu-miR-3100-3p	0.462711	0.291798	0.379086	0.769742	0.441453	NA
mmu-miR-3101-3p	1.19371	-0.0640171	0.497745	-0.128614	0.897663	NA
mmu-miR-3101-5p	2.74279	0.489566	0.637759	0.767636	0.442704	NA
mmu-miR-3102-3p.2-3p	0	NA	NA	NA	NA	NA
mmu-miR-3102-5p	10.6352	-0.329543	0.556675	-0.591985	0.55386	NA
mmu-miR-3102-5p.2-5p	0	NA	NA	NA	NA	NA
mmu-miR-3103-3p	4.17454	-0.0814816	0.63875	-0.127564	0.898494	NA
mmu-miR-3103-5p	2.5465	-0.871376	0.634536	-1.37325	0.169675	NA
mmu-miR-3104-3p	0	NA	NA	NA	NA	NA
mmu-miR-3104-5p	0	NA	NA	NA	NA	NA
mmu-miR-3105-3p	0.257437	0.155836	0.288002	0.541094	0.588443	NA
mmu-miR-3105-5p	0.426215	-0.2044	0.318693	-0.641371	0.521282	NA
mmu-miR-3106-3p	0	NA	NA	NA	NA	NA
mmu-miR-3108-3p	0	NA	NA	NA	NA	NA
mmu-miR-3109-5p	2.47566	0.0354967	0.631025	0.0562524	0.955141	NA
mmu-miR-3110-3p	0	NA	NA	NA	NA	NA
mmu-miR-3110-5p	1.98133	-0.533513	0.594505	-0.897407	0.369502	NA
mmu-miR-3112-3p	0	NA	NA	NA	NA	NA
mmu-miR-3112-5p	0.339418	-0.17213	0.295128	-0.583239	0.559732	NA
mmu-miR-3113-3p	0	NA	NA	NA	NA	NA
mmu-miR-3113-5p	0	NA	NA	NA	NA	NA
mmu-miR-32-3p	0.678836	-0.327238	0.389456	-0.840243	0.400772	NA
mmu-miR-320-5p	0	NA	NA	NA	NA	NA
mmu-miR-323-5p	5.31006	0.378891	0.641202	0.590908	0.554582	NA
mmu-miR-325-3p	0	NA	NA	NA	NA	NA
mmu-miR-325-5p	0	NA	NA	NA	NA	NA
mmu-miR-326-5p	0.623656	0.100663	0.41112	0.24485	0.806572	NA
mmu-miR-327	0	NA	NA	NA	NA	NA
mmu-miR-328-5p	6.6816	-0.61076	0.609808	-1.00156	0.316555	NA
mmu-miR-33-3p	2.29574	-0.185613	0.62931	-0.294947	0.768034	NA
mmu-miR-337-3p	1.317	0.376529	0.553456	0.680323	0.4963	NA
mmu-miR-341-5p	3.21663	1.22751	0.636917	1.92727	0.0539455	NA
mmu-miR-343	0	NA	NA	NA	NA	NA
mmu-miR-344-5p	0	NA	NA	NA	NA	NA
mmu-miR-344b-5p	0	NA	NA	NA	NA	NA
mmu-miR-344c-3p	7.34088	0.961096	0.610422	1.57448	0.115377	NA
mmu-miR-344c-5p	0	NA	NA	NA	NA	NA
mmu-miR-344d-1-5p	0	NA	NA	NA	NA	NA
mmu-miR-344d-2-5p	0.339418	-0.17213	0.295128	-0.583239	0.559732	NA
mmu-miR-344d-3-5p	1.60907	0.385716	0.589309	0.654523	0.512775	NA
mmu-miR-344e-3p	0	NA	NA	NA	NA	NA
mmu-miR-344e-5p	0	NA	NA	NA	NA	NA
mmu-miR-344f-3p	0	NA	NA	NA	NA	NA
mmu-miR-344f-5p	0	NA	NA	NA	NA	NA
mmu-miR-344g-3p	0	NA	NA	NA	NA	NA
mmu-miR-344g-5p	0	NA	NA	NA	NA	NA
mmu-miR-344h-3p	0	NA	NA	NA	NA	NA
mmu-miR-344h-5p	0	NA	NA	NA	NA	NA
mmu-miR-344i	0	NA	NA	NA	NA	NA
mmu-miR-346-3p	0	NA	NA	NA	NA	NA
mmu-miR-346-5p	1.14155	-0.0956835	0.528913	-0.180906	0.856441	NA
mmu-miR-3470a	6.17635	-0.521865	0.617155	-0.845599	0.397777	NA
mmu-miR-3471	0.205274	0.148046	0.281873	0.525225	0.599427	NA
mmu-miR-3472	0	NA	NA	NA	NA	NA
mmu-miR-3473c	0	NA	NA	NA	NA	NA
mmu-miR-3473d	1.0674	-0.0265776	0.522591	-0.0508575	0.959439	NA
mmu-miR-3473e	4.49801	-0.814188	0.637572	-1.27701	0.201597	NA
mmu-miR-3473f	0	NA	NA	NA	NA	NA
mmu-miR-3475-5p	0	NA	NA	NA	NA	NA
mmu-miR-34a-3p	1.42579	0.210543	0.587488	0.358379	0.72006	NA
mmu-miR-3544-3p	0	NA	NA	NA	NA	NA
mmu-miR-3544-5p	0	NA	NA	NA	NA	NA
mmu-miR-3547-3p	0.462711	0.291798	0.379086	0.769742	0.441453	NA
mmu-miR-3547-5p	0	NA	NA	NA	NA	NA
mmu-miR-3552	0	NA	NA	NA	NA	NA
mmu-miR-3569-3p	0.881093	0.277906	0.507499	0.5476	0.583967	NA
mmu-miR-3569-5p	0.936273	-0.201064	0.465147	-0.432258	0.665554	NA
mmu-miR-3572-3p	1.16835	0.0516654	0.536964	0.0962175	0.923348	NA
mmu-miR-3618-3p	0	NA	NA	NA	NA	NA
mmu-miR-3618-5p	0	NA	NA	NA	NA	NA
mmu-miR-3620-3p	0	NA	NA	NA	NA	NA
mmu-miR-3620-5p	0.205274	0.148046	0.281873	0.525225	0.599427	NA
mmu-miR-363-3p	0.720149	0.455877	0.452872	1.00663	0.314111	NA
mmu-miR-363-5p	0	NA	NA	NA	NA	NA
mmu-miR-367-3p	0	NA	NA	NA	NA	NA
mmu-miR-367-5p	0	NA	NA	NA	NA	NA
mmu-miR-370-5p	7.6155	0.419261	0.600464	0.698228	0.485035	NA
mmu-miR-374b-3p	0	NA	NA	NA	NA	NA
mmu-miR-374c-3p	0	NA	NA	NA	NA	NA
mmu-miR-374c-5p	0	NA	NA	NA	NA	NA
mmu-miR-375-5p	0	NA	NA	NA	NA	NA
mmu-miR-376a-5p	9.9164	0.897548	0.57074	1.5726	0.115811	NA
mmu-miR-376c-5p	1.45259	0.257979	0.532711	0.484275	0.628191	NA
mmu-miR-381-5p	1.02975	0.477685	0.457742	1.04357	0.296685	NA
mmu-miR-382-3p	0.205274	0.148046	0.281873	0.525225	0.599427	NA
mmu-miR-383-3p	0	NA	NA	NA	NA	NA
mmu-miR-384-3p	0.765633	-0.513423	0.464996	-1.10414	0.269531	NA
mmu-miR-384-5p	2.50404	-0.508715	0.63076	-0.806511	0.419948	NA
mmu-miR-3960	0	NA	NA	NA	NA	NA
mmu-miR-3961	0	NA	NA	NA	NA	NA
mmu-miR-3962	0	NA	NA	NA	NA	NA
mmu-miR-3963	1.22051	0.0861017	0.570604	0.150896	0.880058	NA
mmu-miR-3964	0	NA	NA	NA	NA	NA
mmu-miR-3965	0.596855	-0.0368276	0.397509	-0.0926459	0.926185	NA
mmu-miR-3966	3.28001	0.920863	0.635813	1.44832	0.147526	NA
mmu-miR-3968	9.35024	-0.219127	0.571545	-0.383394	0.701427	NA
mmu-miR-3969	0	NA	NA	NA	NA	NA
mmu-miR-3970	3.08925	0.219392	0.32978	0.665268	0.505879	NA
mmu-miR-3971	0	NA	NA	NA	NA	NA
mmu-miR-412-3p	0	NA	NA	NA	NA	NA
mmu-miR-412-5p	11.036	0.812351	0.562814	1.44338	0.148915	NA
mmu-miR-421-5p	2.56547	-0.402454	0.624914	-0.644015	0.519566	NA
mmu-miR-429-3p	1.317	0.376529	0.553456	0.680323	0.4963	NA
mmu-miR-429-5p	0	NA	NA	NA	NA	NA
mmu-miR-432	0	NA	NA	NA	NA	NA
mmu-miR-448-3p	3.70248	0.283471	0.629074	0.450616	0.652266	NA
mmu-miR-448-5p	0	NA	NA	NA	NA	NA
mmu-miR-449a-3p	0.470545	0.0127244	0.365217	0.0348407	0.972207	NA
mmu-miR-449b	3.77369	0.00830354	0.640794	0.0129582	0.989661	NA
mmu-miR-449c-3p	0	NA	NA	NA	NA	NA
mmu-miR-449c-5p	3.17016	-0.652435	0.641461	-1.01711	0.309102	NA
mmu-miR-450a-1-3p	4.60082	-0.293629	0.640871	-0.458171	0.64683	NA
mmu-miR-450a-2-3p	0	NA	NA	NA	NA	NA
mmu-miR-451a	5.09213	0.384008	0.629844	0.609687	0.542069	NA
mmu-miR-451b	0	NA	NA	NA	NA	NA
mmu-miR-453	0	NA	NA	NA	NA	NA
mmu-miR-463-3p	0.205274	0.148046	0.281873	0.525225	0.599427	NA
mmu-miR-463-5p	0	NA	NA	NA	NA	NA
mmu-miR-465a-3p	0.933256	0.299055	0.513478	0.582411	0.56029	NA
mmu-miR-465a-5p	1.49993	0.0860567	0.529256	0.162599	0.870834	NA
mmu-miR-465b-3p	1.60907	0.385716	0.589309	0.654523	0.512775	NA
mmu-miR-465b-5p	0.623656	0.100663	0.41112	0.24485	0.806572	NA
mmu-miR-465c-3p	1.60907	0.385716	0.589309	0.654523	0.512775	NA
mmu-miR-465c-5p	2.62093	0.262477	0.613237	0.428019	0.668637	NA
mmu-miR-465d-3p	0	NA	NA	NA	NA	NA
mmu-miR-465d-5p	0	NA	NA	NA	NA	NA
mmu-miR-466a-5p	8.34283	-0.329974	0.584734	-0.564314	0.572541	NA
mmu-miR-466d-5p	1.98614	-0.360005	0.622702	-0.578134	0.563173	NA
mmu-miR-466e-5p	3.68317	-0.816386	0.641781	-1.27206	0.203351	NA
mmu-miR-466f	0	NA	NA	NA	NA	NA
mmu-miR-466f-3p	7.43486	-0.0964859	0.618117	-0.156096	0.875957	NA
mmu-miR-466f-5p	0.205274	0.148046	0.281873	0.525225	0.599427	NA
mmu-miR-466h-3p	7.23592	-0.365982	0.599303	-0.61068	0.541411	NA
mmu-miR-466i-3p	3.02373	-0.0398054	0.63814	-0.0623773	0.950262	NA
mmu-miR-466i-5p	0	NA	NA	NA	NA	NA
mmu-miR-466j	0.213107	-0.157281	0.283126	-0.555516	0.578542	NA
mmu-miR-466l-3p	0.418382	-0.00826479	0.349237	-0.0236653	0.98112	NA
mmu-miR-466l-5p	0.339418	-0.17213	0.295128	-0.583239	0.559732	NA
mmu-miR-466m-3p	2.99355	-0.127219	0.641278	-0.198384	0.842745	NA
mmu-miR-466m-5p	0.809963	-0.191199	0.486285	-0.393184	0.694184	NA
mmu-miR-466o-3p	0	NA	NA	NA	NA	NA
mmu-miR-466o-5p	1.22834	-0.202909	0.572126	-0.354658	0.722846	NA
mmu-miR-466p-5p	5.38392	-0.410315	0.625279	-0.656212	0.511688	NA
mmu-miR-466q	0	NA	NA	NA	NA	NA
mmu-miR-467a-3p	1.53011	0.246498	0.591007	0.417081	0.676619	NA
mmu-miR-467b-3p	0	NA	NA	NA	NA	NA
mmu-miR-467c-3p	0.675819	0.148705	0.464141	0.320388	0.748674	NA
mmu-miR-467e-3p	4.90741	0.108077	0.634038	0.170458	0.86465	NA
mmu-miR-467f	0	NA	NA	NA	NA	NA
mmu-miR-467g	0	NA	NA	NA	NA	NA
mmu-miR-467h	0.809963	-0.191199	0.486285	-0.393184	0.694184	NA
mmu-miR-468-3p	0	NA	NA	NA	NA	NA
mmu-miR-468-5p	0	NA	NA	NA	NA	NA
mmu-miR-470-3p	0	NA	NA	NA	NA	NA
mmu-miR-470-5p	4.79223	0.555882	0.633187	0.87791	0.379992	NA
mmu-miR-471-3p	0	NA	NA	NA	NA	NA
mmu-miR-471-5p	0.205274	0.148046	0.281873	0.525225	0.599427	NA
mmu-miR-483-3p	0.213107	-0.157281	0.283126	-0.555516	0.578542	NA
mmu-miR-485-3p	3.13251	-0.179699	0.641826	-0.279981	0.779492	NA
mmu-miR-486b-3p	0.7578	-0.216085	0.47896	-0.451153	0.651879	NA
mmu-miR-487b-3p	11.2659	0.170716	0.553995	0.308153	0.757966	NA
mmu-miR-487b-5p	0	NA	NA	NA	NA	NA
mmu-miR-488-3p	0.802129	0.0961523	0.483672	0.198796	0.842422	NA
mmu-miR-488-5p	0	NA	NA	NA	NA	NA
mmu-miR-489-3p	8.25338	0.110245	0.614261	0.179475	0.857565	NA
mmu-miR-489-5p	0	NA	NA	NA	NA	NA
mmu-miR-490-3p	0.678836	-0.327238	0.389456	-0.840243	0.400772	NA
mmu-miR-490-5p	0.257437	0.155836	0.288002	0.541094	0.588443	NA
mmu-miR-491-3p	0.87326	0.555894	0.486483	1.14268	0.253172	NA
mmu-miR-491-5p	3.18467	-0.159747	0.641587	-0.248987	0.803371	NA
mmu-miR-494-5p	0.426215	-0.2044	0.318693	-0.641371	0.521282	NA
mmu-miR-495-3p	11.3414	1.49687	0.580271	2.5796	0.00989149	NA
mmu-miR-496a-3p	10.3915	0.400748	0.57653	0.695104	0.48699	NA
mmu-miR-496a-5p	0.339418	-0.17213	0.295128	-0.583239	0.559732	NA
mmu-miR-496b	0	NA	NA	NA	NA	NA
mmu-miR-497a-3p	9.74477	-0.422688	0.568819	-0.743098	0.457422	NA
mmu-miR-497b	3.56655	-0.536472	0.641905	-0.83575	0.403295	NA
mmu-miR-499-3p	1.75105	-0.124129	0.585115	-0.212145	0.831994	NA
mmu-miR-500-5p	5.58172	0.0683867	0.639726	0.1069	0.914868	NA
mmu-miR-504-3p	1.83935	-0.0472016	0.550042	-0.0858146	0.931614	NA
mmu-miR-504-5p	1.4403	0.87462	0.561117	1.55871	0.119065	NA
mmu-miR-5046	0	NA	NA	NA	NA	NA
mmu-miR-505-3p	0.985419	0.261172	0.476635	0.547949	0.583727	NA
mmu-miR-509-3p	0	NA	NA	NA	NA	NA
mmu-miR-509-5p	0	NA	NA	NA	NA	NA
mmu-miR-5098	0	NA	NA	NA	NA	NA
mmu-miR-5101	1.8885	0.4598	0.616528	0.745789	0.455795	NA
mmu-miR-5103	3.84784	-0.0361055	0.640456	-0.0563747	0.955043	NA
mmu-miR-5104	0	NA	NA	NA	NA	NA
mmu-miR-5106	0	NA	NA	NA	NA	NA
mmu-miR-5107-3p	0	NA	NA	NA	NA	NA
mmu-miR-5107-5p	0.257437	0.155836	0.288002	0.541094	0.588443	NA
mmu-miR-5108	4.71442	-0.253254	0.636063	-0.398159	0.690513	NA
mmu-miR-511-3p	1.8252	-0.216358	0.613596	-0.352606	0.724384	NA
mmu-miR-511-5p	0	NA	NA	NA	NA	NA
mmu-miR-5110	0	NA	NA	NA	NA	NA
mmu-miR-5112	0.552525	-0.362287	0.406402	-0.891449	0.372688	NA
mmu-miR-5113	0	NA	NA	NA	NA	NA
mmu-miR-5114	7.64236	0.44742	0.611288	0.73193	0.464212	NA
mmu-miR-5116	0	NA	NA	NA	NA	NA
mmu-miR-5118	0	NA	NA	NA	NA	NA
mmu-miR-5119	1.14636	0.142182	0.541641	0.262502	0.792935	NA
mmu-miR-5120	0	NA	NA	NA	NA	NA
mmu-miR-5121	0	NA	NA	NA	NA	NA
mmu-miR-5122	0	NA	NA	NA	NA	NA
mmu-miR-5123	5.27362	0.0872022	0.627111	0.139054	0.889408	NA
mmu-miR-5124a	0	NA	NA	NA	NA	NA
mmu-miR-5124b	0	NA	NA	NA	NA	NA
mmu-miR-5125	0	NA	NA	NA	NA	NA
mmu-miR-5126	0.82893	0.20319	0.455055	0.446518	0.655223	NA
mmu-miR-5127	0	NA	NA	NA	NA	NA
mmu-miR-5128	4.32622	-0.1988	0.637239	-0.31197	0.755063	NA
mmu-miR-5129-3p	0.257437	0.155836	0.288002	0.541094	0.588443	NA
mmu-miR-5129-5p	10.0838	-0.640931	0.574606	-1.11543	0.264667	NA
mmu-miR-5130	0	NA	NA	NA	NA	NA
mmu-miR-5131	0	NA	NA	NA	NA	NA
mmu-miR-5132-3p	0.205274	0.148046	0.281873	0.525225	0.599427	NA
mmu-miR-5132-5p	1.91831	0.0904525	0.589611	0.153411	0.878075	NA
mmu-miR-5133	0	NA	NA	NA	NA	NA
mmu-miR-5134-3p	3.61088	-0.333048	0.641875	-0.518867	0.603853	NA
mmu-miR-5134-5p	0.213107	-0.157281	0.283126	-0.555516	0.578542	NA
mmu-miR-5135	0	NA	NA	NA	NA	NA
mmu-miR-5136	0	NA	NA	NA	NA	NA
mmu-miR-539-3p	4.69244	-0.209535	0.631237	-0.331943	0.739932	NA
mmu-miR-543-5p	1.01524	-0.0545946	0.544856	-0.1002	0.920186	NA
mmu-miR-544-3p	1.49361	-0.271972	0.571778	-0.475659	0.634317	NA
mmu-miR-544-5p	3.33663	0.808901	0.641766	1.26043	0.207514	NA
mmu-miR-546	0	NA	NA	NA	NA	NA
mmu-miR-547-5p	0	NA	NA	NA	NA	NA
mmu-miR-551b-3p	0.213107	-0.157281	0.283126	-0.555516	0.578542	NA
mmu-miR-551b-5p	0	NA	NA	NA	NA	NA
mmu-miR-5615-3p	1.02307	-0.330733	0.52533	-0.629571	0.528976	NA
mmu-miR-5615-5p	3.88283	0.178117	0.638799	0.278831	0.780375	NA
mmu-miR-5616-3p	0	NA	NA	NA	NA	NA
mmu-miR-5616-5p	0	NA	NA	NA	NA	NA
mmu-miR-5617-3p	1.75737	0.234638	0.584854	0.401192	0.688279	NA
mmu-miR-5617-5p	1.74322	0.102291	0.606804	0.168573	0.866132	NA
mmu-miR-5618-3p	0	NA	NA	NA	NA	NA
mmu-miR-5618-5p	0	NA	NA	NA	NA	NA
mmu-miR-5619-3p	0	NA	NA	NA	NA	NA
mmu-miR-5619-5p	0	NA	NA	NA	NA	NA
mmu-miR-5620-3p	0	NA	NA	NA	NA	NA
mmu-miR-5620-5p	4.18086	0.174026	0.64191	0.271106	0.78631	NA
mmu-miR-5621-3p	4.17339	0.673043	0.639339	1.05272	0.29247	NA
mmu-miR-5621-5p	0.844596	-0.237291	0.459553	-0.516351	0.605609	NA
mmu-miR-5622-3p	1.17618	-0.200427	0.545342	-0.367526	0.713226	NA
mmu-miR-5622-5p	0	NA	NA	NA	NA	NA
mmu-miR-5623-3p	0.339418	-0.17213	0.295128	-0.583239	0.559732	NA
mmu-miR-5623-5p	2.24056	0.212783	0.618761	0.343885	0.730933	NA
mmu-miR-5624-3p	1.46042	0.0692643	0.533809	0.129755	0.896761	NA
mmu-miR-5624-5p	0	NA	NA	NA	NA	NA
mmu-miR-5625-3p	0	NA	NA	NA	NA	NA
mmu-miR-5625-5p	0	NA	NA	NA	NA	NA
mmu-miR-5626-3p	0.213107	-0.157281	0.283126	-0.555516	0.578542	NA
mmu-miR-5626-5p	1.08938	-0.10378	0.488705	-0.212358	0.831828	NA
mmu-miR-5627-3p	0	NA	NA	NA	NA	NA
mmu-miR-5627-5p	0	NA	NA	NA	NA	NA
mmu-miR-568	0	NA	NA	NA	NA	NA
mmu-miR-5709-3p	0	NA	NA	NA	NA	NA
mmu-miR-5710	1.83303	-0.437832	0.598632	-0.731388	0.464542	NA
mmu-miR-590-3p	0	NA	NA	NA	NA	NA
mmu-miR-590-5p	0	NA	NA	NA	NA	NA
mmu-miR-592-3p	0	NA	NA	NA	NA	NA
mmu-miR-592-5p	8.00621	1.53501	0.620036	2.47569	0.013298	NA
mmu-miR-598-5p	0.339418	-0.17213	0.295128	-0.583239	0.559732	NA
mmu-miR-599	0	NA	NA	NA	NA	NA
mmu-miR-6236	1.97831	-0.106272	0.621058	-0.171114	0.864134	NA
mmu-miR-6237	0	NA	NA	NA	NA	NA
mmu-miR-6238	0.97874	-0.650195	0.505146	-1.28714	0.198044	NA
mmu-miR-6239	0	NA	NA	NA	NA	NA
mmu-miR-6240	0	NA	NA	NA	NA	NA
mmu-miR-6241	0	NA	NA	NA	NA	NA
mmu-miR-6244	0	NA	NA	NA	NA	NA
mmu-miR-6335	0	NA	NA	NA	NA	NA
mmu-miR-6336	0	NA	NA	NA	NA	NA
mmu-miR-6337	0	NA	NA	NA	NA	NA
mmu-miR-6338	0	NA	NA	NA	NA	NA
mmu-miR-6339	0	NA	NA	NA	NA	NA
mmu-miR-6340	0	NA	NA	NA	NA	NA
mmu-miR-6341	0	NA	NA	NA	NA	NA
mmu-miR-6342	0	NA	NA	NA	NA	NA
mmu-miR-6343	0	NA	NA	NA	NA	NA
mmu-miR-6344	0	NA	NA	NA	NA	NA
mmu-miR-6345	0	NA	NA	NA	NA	NA
mmu-miR-6346	0	NA	NA	NA	NA	NA
mmu-miR-6347	0	NA	NA	NA	NA	NA
mmu-miR-6348	0	NA	NA	NA	NA	NA
mmu-miR-6349	0	NA	NA	NA	NA	NA
mmu-miR-6350	0	NA	NA	NA	NA	NA
mmu-miR-6351	0	NA	NA	NA	NA	NA
mmu-miR-6352	0	NA	NA	NA	NA	NA
mmu-miR-6353	0	NA	NA	NA	NA	NA
mmu-miR-6354	0	NA	NA	NA	NA	NA
mmu-miR-6355	0	NA	NA	NA	NA	NA
mmu-miR-6356	0	NA	NA	NA	NA	NA
mmu-miR-6357	0	NA	NA	NA	NA	NA
mmu-miR-6358	0	NA	NA	NA	NA	NA
mmu-miR-6359	0	NA	NA	NA	NA	NA
mmu-miR-6360	0	NA	NA	NA	NA	NA
mmu-miR-6361	0	NA	NA	NA	NA	NA
mmu-miR-6362	0	NA	NA	NA	NA	NA
mmu-miR-6363	0	NA	NA	NA	NA	NA
mmu-miR-6364	0	NA	NA	NA	NA	NA
mmu-miR-6365	0	NA	NA	NA	NA	NA
mmu-miR-6366	0	NA	NA	NA	NA	NA
mmu-miR-6367	0	NA	NA	NA	NA	NA
mmu-miR-6368	0	NA	NA	NA	NA	NA
mmu-miR-6369	0	NA	NA	NA	NA	NA
mmu-miR-6370	0	NA	NA	NA	NA	NA
mmu-miR-6371	0	NA	NA	NA	NA	NA
mmu-miR-6372	0	NA	NA	NA	NA	NA
mmu-miR-6373	0	NA	NA	NA	NA	NA
mmu-miR-6374	0	NA	NA	NA	NA	NA
mmu-miR-6375	0	NA	NA	NA	NA	NA
mmu-miR-6376	0	NA	NA	NA	NA	NA
mmu-miR-6377	0	NA	NA	NA	NA	NA
mmu-miR-6378	0	NA	NA	NA	NA	NA
mmu-miR-6379	0	NA	NA	NA	NA	NA
mmu-miR-6380	0	NA	NA	NA	NA	NA
mmu-miR-6381	0	NA	NA	NA	NA	NA
mmu-miR-6382	0	NA	NA	NA	NA	NA
mmu-miR-6383	0	NA	NA	NA	NA	NA
mmu-miR-6384	0	NA	NA	NA	NA	NA
mmu-miR-6385	0	NA	NA	NA	NA	NA
mmu-miR-6386	0	NA	NA	NA	NA	NA
mmu-miR-6387	0	NA	NA	NA	NA	NA
mmu-miR-6388	0	NA	NA	NA	NA	NA
mmu-miR-6389	0	NA	NA	NA	NA	NA
mmu-miR-6390	0	NA	NA	NA	NA	NA
mmu-miR-6391	0	NA	NA	NA	NA	NA
mmu-miR-6392-3p	0	NA	NA	NA	NA	NA
mmu-miR-6392-5p	0	NA	NA	NA	NA	NA
mmu-miR-6393	0	NA	NA	NA	NA	NA
mmu-miR-6394	0	NA	NA	NA	NA	NA
mmu-miR-6395	0	NA	NA	NA	NA	NA
mmu-miR-6396	0	NA	NA	NA	NA	NA
mmu-miR-6397	0	NA	NA	NA	NA	NA
mmu-miR-6398	0	NA	NA	NA	NA	NA
mmu-miR-6399	0.205274	0.148046	0.281873	0.525225	0.599427	NA
mmu-miR-6400	0	NA	NA	NA	NA	NA
mmu-miR-6401	0	NA	NA	NA	NA	NA
mmu-miR-6402	0	NA	NA	NA	NA	NA
mmu-miR-6403	0	NA	NA	NA	NA	NA
mmu-miR-6404	0	NA	NA	NA	NA	NA
mmu-miR-6405	0	NA	NA	NA	NA	NA
mmu-miR-6406	0	NA	NA	NA	NA	NA
mmu-miR-6407	0	NA	NA	NA	NA	NA
mmu-miR-6408	0	NA	NA	NA	NA	NA
mmu-miR-6409	0	NA	NA	NA	NA	NA
mmu-miR-6410	0	NA	NA	NA	NA	NA
mmu-miR-6411	0	NA	NA	NA	NA	NA
mmu-miR-6413	0	NA	NA	NA	NA	NA
mmu-miR-6414	0	NA	NA	NA	NA	NA
mmu-miR-6415	0	NA	NA	NA	NA	NA
mmu-miR-6416-3p	0	NA	NA	NA	NA	NA
mmu-miR-6416-5p	0	NA	NA	NA	NA	NA
mmu-miR-6417	0	NA	NA	NA	NA	NA
mmu-miR-6418-5p	0	NA	NA	NA	NA	NA
mmu-miR-6419	0	NA	NA	NA	NA	NA
mmu-miR-6420	0	NA	NA	NA	NA	NA
mmu-miR-6481	0	NA	NA	NA	NA	NA
mmu-miR-6516-3p	2.89288	0.944992	0.635766	1.48638	0.137177	NA
mmu-miR-652-5p	0	NA	NA	NA	NA	NA
mmu-miR-653-3p	1.02307	-0.330733	0.52533	-0.629571	0.528976	NA
mmu-miR-653-5p	0	NA	NA	NA	NA	NA
mmu-miR-6537-3p	0	NA	NA	NA	NA	NA
mmu-miR-6537-5p	0	NA	NA	NA	NA	NA
mmu-miR-6538	0.623656	0.100663	0.41112	0.24485	0.806572	NA
mmu-miR-654-3p	0	NA	NA	NA	NA	NA
mmu-miR-654-5p	0	NA	NA	NA	NA	NA
mmu-miR-6540-3p	7.97166	0.0301502	0.617143	0.0488545	0.961035	NA
mmu-miR-6541	0	NA	NA	NA	NA	NA
mmu-miR-6546-3p	0	NA	NA	NA	NA	NA
mmu-miR-6546-5p	0.544692	-0.0583717	0.385243	-0.151519	0.879566	NA
mmu-miR-665-3p	11.0997	0.0212961	0.55327	0.0384913	0.969296	NA
mmu-miR-665-5p	0.596855	-0.0368276	0.397509	-0.0926459	0.926185	NA
mmu-miR-666-3p	3.05354	-0.321498	0.641468	-0.501191	0.616237	NA
mmu-miR-668-5p	0.675819	0.148705	0.464141	0.320388	0.748674	NA
mmu-miR-669a-3-3p	4.63697	-0.811511	0.639037	-1.2699	0.204121	NA
mmu-miR-669b-3p	1.48578	-0.0401079	0.593698	-0.067556	0.946139	NA
mmu-miR-669c-3p	0	NA	NA	NA	NA	NA
mmu-miR-669d-2-3p	0	NA	NA	NA	NA	NA
mmu-miR-669d-3p	0	NA	NA	NA	NA	NA
mmu-miR-669e-5p	2.51187	-0.714514	0.623257	-1.14642	0.251621	NA
mmu-miR-669g	0.213107	-0.157281	0.283126	-0.555516	0.578542	NA
mmu-miR-669h-3p	0	NA	NA	NA	NA	NA
mmu-miR-669i	0.339418	-0.17213	0.295128	-0.583239	0.559732	NA
mmu-miR-669j	0	NA	NA	NA	NA	NA
mmu-miR-669k-3p	0	NA	NA	NA	NA	NA
mmu-miR-669k-5p	2.42019	-0.818748	0.631186	-1.29716	0.194577	NA
mmu-miR-669l-3p	0.87326	0.555894	0.486483	1.14268	0.253172	NA
mmu-miR-669m-3p	0.426215	-0.2044	0.318693	-0.641371	0.521282	NA
mmu-miR-669m-5p	1.48578	-0.0401079	0.593698	-0.067556	0.946139	NA
mmu-miR-669n	9.74032	-0.313554	0.598673	-0.523749	0.600453	NA
mmu-miR-669p-3p	2.67763	-0.638974	0.636429	-1.004	0.315379	NA
mmu-miR-670-3p	0	NA	NA	NA	NA	NA
mmu-miR-670-5p	0	NA	NA	NA	NA	NA
mmu-miR-6715-3p	0	NA	NA	NA	NA	NA
mmu-miR-6715-5p	0.213107	-0.157281	0.283126	-0.555516	0.578542	NA
mmu-miR-672-3p	0	NA	NA	NA	NA	NA
mmu-miR-675-3p	0	NA	NA	NA	NA	NA
mmu-miR-675-5p	0.257437	0.155836	0.288002	0.541094	0.588443	NA
mmu-miR-6769b-3p	0	NA	NA	NA	NA	NA
mmu-miR-6769b-5p	0	NA	NA	NA	NA	NA
mmu-miR-677-3p	0.205274	0.148046	0.281873	0.525225	0.599427	NA
mmu-miR-678	0	NA	NA	NA	NA	NA
mmu-miR-679-5p	1.0074	0.224392	0.521075	0.430632	0.666736	NA
mmu-miR-680	0	NA	NA	NA	NA	NA
mmu-miR-681	0	NA	NA	NA	NA	NA
mmu-miR-682	0	NA	NA	NA	NA	NA
mmu-miR-683	0	NA	NA	NA	NA	NA
mmu-miR-684	0	NA	NA	NA	NA	NA
mmu-miR-686	0	NA	NA	NA	NA	NA
mmu-miR-687	0	NA	NA	NA	NA	NA
mmu-miR-688	0	NA	NA	NA	NA	NA
mmu-miR-6896-3p	0	NA	NA	NA	NA	NA
mmu-miR-6897-3p	0.205274	0.148046	0.281873	0.525225	0.599427	NA
mmu-miR-6897-5p	0.205274	0.148046	0.281873	0.525225	0.599427	NA
mmu-miR-6898-3p	0	NA	NA	NA	NA	NA
mmu-miR-6898-5p	0.205274	0.148046	0.281873	0.525225	0.599427	NA
mmu-miR-6899-5p	0.213107	-0.157281	0.283126	-0.555516	0.578542	NA
mmu-miR-690	1.86285	-0.83458	0.603537	-1.38282	0.166721	NA
mmu-miR-6900-5p	0.257437	0.155836	0.288002	0.541094	0.588443	NA
mmu-miR-6901-3p	5.9358	-1.83262	0.636868	-2.87754	0.00400784	NA
mmu-miR-6902-3p	1.01524	-0.0545946	0.544856	-0.1002	0.920186	NA
mmu-miR-6902-5p	0.675819	0.148705	0.464141	0.320388	0.748674	NA
mmu-miR-6903-3p	1.39597	0.562344	0.572873	0.98162	0.326287	NA
mmu-miR-6903-5p	0	NA	NA	NA	NA	NA
mmu-miR-6904-3p	1.14636	0.142182	0.541641	0.262502	0.792935	NA
mmu-miR-6904-5p	2.08264	-0.0683222	0.621985	-0.109845	0.912532	NA
mmu-miR-6905-3p	0	NA	NA	NA	NA	NA
mmu-miR-6905-5p	5.34929	-0.34867	0.628574	-0.554701	0.579099	NA
mmu-miR-6906-3p	0	NA	NA	NA	NA	NA
mmu-miR-6906-5p	0	NA	NA	NA	NA	NA
mmu-miR-6907-3p	0.205274	0.148046	0.281873	0.525225	0.599427	NA
mmu-miR-6907-5p	0	NA	NA	NA	NA	NA
mmu-miR-6908-3p	0.544692	-0.0583717	0.385243	-0.151519	0.879566	NA
mmu-miR-6908-5p	0	NA	NA	NA	NA	NA
mmu-miR-6909-3p	0	NA	NA	NA	NA	NA
mmu-miR-6909-5p	4.99234	-0.327787	0.630057	-0.520249	0.60289	NA
mmu-miR-691	0	NA	NA	NA	NA	NA
mmu-miR-6910-3p	0	NA	NA	NA	NA	NA
mmu-miR-6910-5p	1.53313	-0.199312	0.528037	-0.377459	0.705833	NA
mmu-miR-6911-3p	9.30324	0.368948	0.596431	0.618592	0.536185	NA
mmu-miR-6911-5p	5.7788	0.0259079	0.617584	0.0419504	0.966538	NA
mmu-miR-6912-3p	0	NA	NA	NA	NA	NA
mmu-miR-6912-5p	3.51956	0.581038	0.641908	0.905172	0.365374	NA
mmu-miR-6913-3p	1.21268	0.339945	0.546706	0.621806	0.53407	NA
mmu-miR-6913-5p	2.70745	-0.927803	0.632042	-1.46794	0.142119	NA
mmu-miR-6914-3p	10.6557	-0.426726	0.554259	-0.769903	0.441357	NA
mmu-miR-6914-5p	0.339418	-0.17213	0.295128	-0.583239	0.559732	NA
mmu-miR-6915-3p	0.339418	-0.17213	0.295128	-0.583239	0.559732	NA
mmu-miR-6915-5p	0.205274	0.148046	0.281873	0.525225	0.599427	NA
mmu-miR-6916-3p	0.257437	0.155836	0.288002	0.541094	0.588443	NA
mmu-miR-6916-5p	0.844596	-0.237291	0.459553	-0.516351	0.605609	NA
mmu-miR-6917-3p	0	NA	NA	NA	NA	NA
mmu-miR-6917-5p	0	NA	NA	NA	NA	NA
mmu-miR-6918-3p	0	NA	NA	NA	NA	NA
mmu-miR-6918-5p	0	NA	NA	NA	NA	NA
mmu-miR-6919-3p	0	NA	NA	NA	NA	NA
mmu-miR-6919-5p	0.205274	0.148046	0.281873	0.525225	0.599427	NA
mmu-miR-692	0	NA	NA	NA	NA	NA
mmu-miR-6920-3p	0	NA	NA	NA	NA	NA
mmu-miR-6920-5p	0.675819	0.148705	0.464141	0.320388	0.748674	NA
mmu-miR-6921-3p	0.615823	0.293524	0.377936	0.776648	0.437366	NA
mmu-miR-6921-5p	0.615823	0.293524	0.377936	0.776648	0.437366	NA
mmu-miR-6922-3p	0.213107	-0.157281	0.283126	-0.555516	0.578542	NA
mmu-miR-6922-5p	6.0649	0.533312	0.617034	0.864315	0.387415	NA
mmu-miR-6923-3p	0	NA	NA	NA	NA	NA
mmu-miR-6923-5p	0.205274	0.148046	0.281873	0.525225	0.599427	NA
mmu-miR-6924-3p	0	NA	NA	NA	NA	NA
mmu-miR-6924-5p	0.213107	-0.157281	0.283126	-0.555516	0.578542	NA
mmu-miR-6925-3p	0	NA	NA	NA	NA	NA
mmu-miR-6925-5p	3.11684	0.225757	0.641819	0.351745	0.72503	NA
mmu-miR-6926-3p	0	NA	NA	NA	NA	NA
mmu-miR-6926-5p	0.257437	0.155836	0.288002	0.541094	0.588443	NA
mmu-miR-6927-3p	0.970907	-0.357024	0.520346	-0.686128	0.492632	NA
mmu-miR-6927-5p	0.205274	0.148046	0.281873	0.525225	0.599427	NA
mmu-miR-6928-3p	2.71111	0.201863	0.629028	0.320912	0.748277	NA
mmu-miR-6928-5p	0	NA	NA	NA	NA	NA
mmu-miR-6929-3p	4.53178	0.779729	0.637988	1.22217	0.221644	NA
mmu-miR-6929-5p	0.213107	-0.157281	0.283126	-0.555516	0.578542	NA
mmu-miR-693-3p	0.339418	-0.17213	0.295128	-0.583239	0.559732	NA
mmu-miR-693-5p	0	NA	NA	NA	NA	NA
mmu-miR-6930-3p	0.257437	0.155836	0.288002	0.541094	0.588443	NA
mmu-miR-6930-5p	3.63589	-0.793306	0.641867	-1.23593	0.216483	NA
mmu-miR-6931-3p	0	NA	NA	NA	NA	NA
mmu-miR-6931-5p	0.339418	-0.17213	0.295128	-0.583239	0.559732	NA
mmu-miR-6932-3p	2.79611	-0.46263	0.640027	-0.722829	0.469785	NA
mmu-miR-6932-5p	6.33463	0.322829	0.61991	0.520767	0.602529	NA
mmu-miR-6933-3p	0	NA	NA	NA	NA	NA
mmu-miR-6933-5p	3.82549	-0.277761	0.641842	-0.432756	0.665192	NA
mmu-miR-6934-3p	0	NA	NA	NA	NA	NA
mmu-miR-6934-5p	0.410548	0.187175	0.311227	0.601411	0.547566	NA
mmu-miR-6935-3p	2.49318	0.154245	0.636509	0.24233	0.808525	NA
mmu-miR-6935-5p	0.462711	0.291798	0.379086	0.769742	0.441453	NA
mmu-miR-6936-3p	0	NA	NA	NA	NA	NA
mmu-miR-6936-5p	0	NA	NA	NA	NA	NA
mmu-miR-6937-3p	0	NA	NA	NA	NA	NA
mmu-miR-6937-5p	0.213107	-0.157281	0.283126	-0.555516	0.578542	NA
mmu-miR-6938-3p	0.213107	-0.157281	0.283126	-0.555516	0.578542	NA
mmu-miR-6938-5p	0	NA	NA	NA	NA	NA
mmu-miR-6939-3p	3.05053	0.0699848	0.640777	0.109219	0.913029	NA
mmu-miR-6939-5p	0	NA	NA	NA	NA	NA
mmu-miR-694	5.03552	0.510978	0.631227	0.809499	0.418228	NA
mmu-miR-6940-3p	0.470545	0.0127244	0.365217	0.0348407	0.972207	NA
mmu-miR-6940-5p	0	NA	NA	NA	NA	NA
mmu-miR-6941-3p	0	NA	NA	NA	NA	NA
mmu-miR-6941-5p	0	NA	NA	NA	NA	NA
mmu-miR-6942-3p	0.257437	0.155836	0.288002	0.541094	0.588443	NA
mmu-miR-6943-3p	0.881093	0.277906	0.507499	0.5476	0.583967	NA
mmu-miR-6943-5p	2.38556	-0.687626	0.622265	-1.10504	0.269144	NA
mmu-miR-6944-5p	2.36989	-0.246105	0.63252	-0.389087	0.697212	NA
mmu-miR-6945-5p	0	NA	NA	NA	NA	NA
mmu-miR-6946-3p	0.470545	0.0127244	0.365217	0.0348407	0.972207	NA
mmu-miR-6946-5p	1.6024	-0.428033	0.583423	-0.733659	0.463157	NA
mmu-miR-6947-3p	0	NA	NA	NA	NA	NA
mmu-miR-6947-5p	2.53084	-0.370214	0.635433	-0.582617	0.560151	NA
mmu-miR-6948-3p	1.22051	0.0861017	0.570604	0.150896	0.880058	NA
mmu-miR-6948-5p	2.49916	-0.594044	0.63022	-0.942599	0.345886	NA
mmu-miR-6949-3p	0	NA	NA	NA	NA	NA
mmu-miR-6949-5p	0	NA	NA	NA	NA	NA
mmu-miR-695	0	NA	NA	NA	NA	NA
mmu-miR-6951-3p	0	NA	NA	NA	NA	NA
mmu-miR-6951-5p	1.94066	0.481754	0.619205	0.77802	0.436557	NA
mmu-miR-6952-3p	2.70629	0.0329904	0.63974	0.0515684	0.958873	NA
mmu-miR-6952-5p	6.94199	-0.705707	0.608068	-1.16057	0.245815	NA
mmu-miR-6953-3p	0.410548	0.187175	0.311227	0.601411	0.547566	NA
mmu-miR-6953-5p	0	NA	NA	NA	NA	NA
mmu-miR-6954-3p	0.205274	0.148046	0.281873	0.525225	0.599427	NA
mmu-miR-6954-5p	1.0074	0.224392	0.521075	0.430632	0.666736	NA
mmu-miR-6955-3p	0	NA	NA	NA	NA	NA
mmu-miR-6955-5p	1.73654	-0.787278	0.597776	-1.31701	0.187835	NA
mmu-miR-6956-5p	0.257437	0.155836	0.288002	0.541094	0.588443	NA
mmu-miR-6957-3p	0	NA	NA	NA	NA	NA
mmu-miR-6957-5p	0	NA	NA	NA	NA	NA
mmu-miR-6958-3p	3.21333	0.460896	0.641759	0.718176	0.472649	NA
mmu-miR-6958-5p	0.836763	-0.0152522	0.457001	-0.0333746	0.973376	NA
mmu-miR-6959-3p	0.639322	-0.322386	0.387002	-0.833036	0.404825	NA
mmu-miR-6959-5p	10.606	0.442183	0.564954	0.782689	0.43381	NA
mmu-miR-696	0	NA	NA	NA	NA	NA
mmu-miR-6960-3p	0	NA	NA	NA	NA	NA
mmu-miR-6960-5p	11.355	-0.616926	0.554001	-1.11358	0.265459	NA
mmu-miR-6961-3p	0	NA	NA	NA	NA	NA
mmu-miR-6961-5p	0	NA	NA	NA	NA	NA
mmu-miR-6962-3p	0	NA	NA	NA	NA	NA
mmu-miR-6962-5p	4.58811	-0.228011	0.636204	-0.358393	0.72005	NA
mmu-miR-6963-3p	0.257437	0.155836	0.288002	0.541094	0.588443	NA
mmu-miR-6963-5p	6.55557	0.126241	0.615456	0.205118	0.83748	NA
mmu-miR-6964-3p	4.77923	-0.257322	0.631534	-0.407455	0.683674	NA
mmu-miR-6964-5p	3.5289	-0.0968428	0.641164	-0.151042	0.879942	NA
mmu-miR-6965-3p	0.7578	-0.216085	0.47896	-0.451153	0.651879	NA
mmu-miR-6965-5p	0	NA	NA	NA	NA	NA
mmu-miR-6966-3p	1.60907	0.385716	0.589309	0.654523	0.512775	NA
mmu-miR-6966-5p	2.78712	0.682628	0.630294	1.08303	0.278795	NA
mmu-miR-6967-3p	1.70191	-0.680527	0.589851	-1.15373	0.248612	NA
mmu-miR-6967-5p	2.2466	-0.685097	0.623451	-1.09888	0.271821	NA
mmu-miR-6968-3p	1.23136	-0.750786	0.529181	-1.41877	0.155966	NA
mmu-miR-6968-5p	0	NA	NA	NA	NA	NA
mmu-miR-6969-3p	0	NA	NA	NA	NA	NA
mmu-miR-6969-5p	0	NA	NA	NA	NA	NA
mmu-miR-697	0	NA	NA	NA	NA	NA
mmu-miR-6970-3p	0.596855	-0.0368276	0.397509	-0.0926459	0.926185	NA
mmu-miR-6971-3p	1.23618	-0.456768	0.551971	-0.827522	0.407941	NA
mmu-miR-6971-5p	1.49993	0.0860567	0.529256	0.162599	0.870834	NA
mmu-miR-6972-5p	0.257437	0.155836	0.288002	0.541094	0.588443	NA
mmu-miR-6973a-3p	0	NA	NA	NA	NA	NA
mmu-miR-6973a-5p	0	NA	NA	NA	NA	NA
mmu-miR-6973b-3p	0	NA	NA	NA	NA	NA
mmu-miR-6973b-5p	0.205274	0.148046	0.281873	0.525225	0.599427	NA
mmu-miR-6974-3p	0	NA	NA	NA	NA	NA
mmu-miR-6974-5p	0	NA	NA	NA	NA	NA
mmu-miR-6975-3p	1.61993	-0.323229	0.583114	-0.554315	0.579363	NA
mmu-miR-6975-5p	0.596855	-0.0368276	0.397509	-0.0926459	0.926185	NA
mmu-miR-6976-3p	0	NA	NA	NA	NA	NA
mmu-miR-6976-5p	8.69367	0.456395	0.587699	0.776579	0.437407	NA
mmu-miR-6977-3p	0.514874	0.236992	0.345307	0.686322	0.49251	NA
mmu-miR-6977-5p	0.727982	0.142116	0.432069	0.328921	0.742216	NA
mmu-miR-6978-5p	1.82038	-0.391993	0.575416	-0.681235	0.495723	NA
mmu-miR-6979-3p	1.39898	0.0458999	0.557315	0.0823589	0.934361	NA
mmu-miR-6979-5p	0	NA	NA	NA	NA	NA
mmu-miR-698-3p	0	NA	NA	NA	NA	NA
mmu-miR-698-5p	2.87025	-0.499852	0.638822	-0.782459	0.433945	NA
mmu-miR-6980-3p	0	NA	NA	NA	NA	NA
mmu-miR-6980-5p	0	NA	NA	NA	NA	NA
mmu-miR-6981-3p	0	NA	NA	NA	NA	NA
mmu-miR-6981-5p	0.339418	-0.17213	0.295128	-0.583239	0.559732	NA
mmu-miR-6982-3p	0	NA	NA	NA	NA	NA
mmu-miR-6982-5p	0	NA	NA	NA	NA	NA
mmu-miR-6983-3p	0	NA	NA	NA	NA	NA
mmu-miR-6983-5p	0.418382	-0.00826479	0.349237	-0.0236653	0.98112	NA
mmu-miR-6984-3p	0	NA	NA	NA	NA	NA
mmu-miR-6984-5p	2.21706	0.963532	0.619619	1.55504	0.119937	NA
mmu-miR-6985-3p	0	NA	NA	NA	NA	NA
mmu-miR-6985-5p	2.09377	0.555938	0.622916	0.892477	0.372137	NA
mmu-miR-6986-3p	0.205274	0.148046	0.281873	0.525225	0.599427	NA
mmu-miR-6986-5p	8.38379	-0.186142	0.589939	-0.315528	0.752361	NA
mmu-miR-6987-3p	0	NA	NA	NA	NA	NA
mmu-miR-6987-5p	9.40807	-0.749692	0.611016	-1.22696	0.219837	NA
mmu-miR-6988-5p	0	NA	NA	NA	NA	NA
mmu-miR-6989-3p	0.462711	0.291798	0.379086	0.769742	0.441453	NA
mmu-miR-6989-5p	0.213107	-0.157281	0.283126	-0.555516	0.578542	NA
mmu-miR-6990-3p	0	NA	NA	NA	NA	NA
mmu-miR-6990-5p	0.213107	-0.157281	0.283126	-0.555516	0.578542	NA
mmu-miR-6991-3p	0.339418	-0.17213	0.295128	-0.583239	0.559732	NA
mmu-miR-6991-5p	1.19185	-0.773685	0.533954	-1.44897	0.147345	NA
mmu-miR-6992-3p	0	NA	NA	NA	NA	NA
mmu-miR-6992-5p	2.65413	0.0168548	0.638958	0.0263786	0.978955	NA
mmu-miR-6993-3p	0.213107	-0.157281	0.283126	-0.555516	0.578542	NA
mmu-miR-6993-5p	0.7578	-0.216085	0.47896	-0.451153	0.651879	NA
mmu-miR-6994-3p	1.19853	0.137238	0.504341	0.272113	0.785535	NA
mmu-miR-6994-5p	0	NA	NA	NA	NA	NA
mmu-miR-6995-3p	1.22834	-0.202909	0.572126	-0.354658	0.722846	NA
mmu-miR-6995-5p	4.92006	0.0914004	0.632343	0.144542	0.885072	NA
mmu-miR-6996-3p	0	NA	NA	NA	NA	NA
mmu-miR-6996-5p	1.95934	-0.472573	0.601506	-0.785649	0.432073	NA
mmu-miR-6997-3p	0.257437	0.155836	0.288002	0.541094	0.588443	NA
mmu-miR-6997-5p	8.51829	-0.125382	0.585153	-0.214272	0.830335	NA
mmu-miR-6998-3p	0	NA	NA	NA	NA	NA
mmu-miR-6998-5p	0	NA	NA	NA	NA	NA
mmu-miR-6999-3p	0	NA	NA	NA	NA	NA
mmu-miR-6999-5p	0	NA	NA	NA	NA	NA
mmu-miR-7000-3p	0	NA	NA	NA	NA	NA
mmu-miR-7000-5p	0.257437	0.155836	0.288002	0.541094	0.588443	NA
mmu-miR-7001-3p	0	NA	NA	NA	NA	NA
mmu-miR-7001-5p	0	NA	NA	NA	NA	NA
mmu-miR-7002-3p	0	NA	NA	NA	NA	NA
mmu-miR-7002-5p	1.0674	-0.0265776	0.522591	-0.0508575	0.959439	NA
mmu-miR-7003-3p	0	NA	NA	NA	NA	NA
mmu-miR-7003-5p	0.257437	0.155836	0.288002	0.541094	0.588443	NA
mmu-miR-7004-3p	0.205274	0.148046	0.281873	0.525225	0.599427	NA
mmu-miR-7004-5p	0.205274	0.148046	0.281873	0.525225	0.599427	NA
mmu-miR-7005-3p	0	NA	NA	NA	NA	NA
mmu-miR-7005-5p	0	NA	NA	NA	NA	NA
mmu-miR-7006-3p	0.854292	0.0941361	0.451951	0.208288	0.835004	NA
mmu-miR-7006-5p	0.205274	0.148046	0.281873	0.525225	0.599427	NA
mmu-miR-7007-3p	0	NA	NA	NA	NA	NA
mmu-miR-7007-5p	0	NA	NA	NA	NA	NA
mmu-miR-7008-3p	0.544692	-0.0583717	0.385243	-0.151519	0.879566	NA
mmu-miR-7008-5p	2.06029	-0.37575	0.607265	-0.618757	0.536077	NA
mmu-miR-7009-3p	1.21268	0.339945	0.546706	0.621806	0.53407	NA
mmu-miR-7009-5p	2.04944	0.27787	0.619652	0.448429	0.653843	NA
mmu-miR-701-3p	2.53565	-0.159304	0.635506	-0.250673	0.802067	NA
mmu-miR-7010-3p	0	NA	NA	NA	NA	NA
mmu-miR-7010-5p	0.205274	0.148046	0.281873	0.525225	0.599427	NA
mmu-miR-7011-3p	0.339418	-0.17213	0.295128	-0.583239	0.559732	NA
mmu-miR-7011-5p	0	NA	NA	NA	NA	NA
mmu-miR-7012-3p	0	NA	NA	NA	NA	NA
mmu-miR-7012-5p	1.25514	-0.0203107	0.515116	-0.0394293	0.968548	NA
mmu-miR-7013-3p	0	NA	NA	NA	NA	NA
mmu-miR-7013-5p	1.72569	-0.0145711	0.588382	-0.0247647	0.980243	NA
mmu-miR-7014-3p	0	NA	NA	NA	NA	NA
mmu-miR-7014-5p	7.67327	-0.163764	0.60217	-0.271957	0.785655	NA
mmu-miR-7015-3p	9.10875	0.0785071	0.572356	0.137165	0.8909	NA
mmu-miR-7015-5p	0.809963	-0.191199	0.486285	-0.393184	0.694184	NA
mmu-miR-7016-3p	0	NA	NA	NA	NA	NA
mmu-miR-7016-5p	0.963074	-0.0700888	0.512857	-0.136663	0.891297	NA
mmu-miR-7017-3p	0	NA	NA	NA	NA	NA
mmu-miR-7017-5p	2.9559	0.362526	0.64104	0.565527	0.571715	NA
mmu-miR-7018-3p	1.912	-0.286611	0.615739	-0.465474	0.641592	NA
mmu-miR-7018-5p	0.749966	0.054001	0.435224	0.124076	0.901255	NA
mmu-miR-7019-3p	0	NA	NA	NA	NA	NA
mmu-miR-7019-5p	0	NA	NA	NA	NA	NA
mmu-miR-702-3p	11.1248	-0.207272	0.58509	-0.354258	0.723146	NA
mmu-miR-7020-3p	0	NA	NA	NA	NA	NA
mmu-miR-7020-5p	1.83303	-0.437832	0.598632	-0.731388	0.464542	NA
mmu-miR-7021-3p	0.678836	-0.327238	0.389456	-0.840243	0.400772	NA
mmu-miR-7021-5p	3.14336	-0.809112	0.640962	-1.26234	0.206826	NA
mmu-miR-7022-3p	0	NA	NA	NA	NA	NA
mmu-miR-7022-5p	1.74919	-0.580422	0.555392	-1.04507	0.295992	NA
mmu-miR-7023-3p	0	NA	NA	NA	NA	NA
mmu-miR-7023-5p	0.205274	0.148046	0.281873	0.525225	0.599427	NA
mmu-miR-7024-3p	0	NA	NA	NA	NA	NA
mmu-miR-7024-5p	10.2696	0.346034	0.561874	0.615856	0.53799	NA
mmu-miR-7025-3p	3.90482	0.135111	0.640913	0.21081	0.833035	NA
mmu-miR-7025-5p	0	NA	NA	NA	NA	NA
mmu-miR-7026-3p	1.01524	-0.0545946	0.544856	-0.1002	0.920186	NA
mmu-miR-7026-5p	0	NA	NA	NA	NA	NA
mmu-miR-7027-3p	0.765633	-0.513423	0.464996	-1.10414	0.269531	NA
mmu-miR-7027-5p	1.54125	0.94312	0.572322	1.64788	0.0993764	NA
mmu-miR-7028-3p	0	NA	NA	NA	NA	NA
mmu-miR-7028-5p	1.58673	0.0375444	0.576374	0.065139	0.948063	NA
mmu-miR-7029-3p	1.01524	-0.0545946	0.544856	-0.1002	0.920186	NA
mmu-miR-7029-5p	0	NA	NA	NA	NA	NA
mmu-miR-703	0	NA	NA	NA	NA	NA
mmu-miR-7030-3p	0.896759	-0.214817	0.466424	-0.460562	0.645113	NA
mmu-miR-7030-5p	0	NA	NA	NA	NA	NA
mmu-miR-7031-3p	0	NA	NA	NA	NA	NA
mmu-miR-7031-5p	0.675819	0.148705	0.464141	0.320388	0.748674	NA
mmu-miR-7032-3p	1.16835	0.0516654	0.536964	0.0962175	0.923348	NA
mmu-miR-7032-5p	0	NA	NA	NA	NA	NA
mmu-miR-7033-3p	1.44145	-0.334622	0.589999	-0.567157	0.570608	NA
mmu-miR-7033-5p	8.88896	-0.214889	0.583607	-0.368208	0.712718	NA
mmu-miR-7034-3p	0	NA	NA	NA	NA	NA
mmu-miR-7034-5p	2.38254	-0.243174	0.628024	-0.387205	0.698604	NA
mmu-miR-7035-5p	0	NA	NA	NA	NA	NA
mmu-miR-7036a-3p	0.205274	0.148046	0.281873	0.525225	0.599427	NA
mmu-miR-7036a-5p	0.749966	0.054001	0.435224	0.124076	0.901255	NA
mmu-miR-7036b-3p	0.205274	0.148046	0.281873	0.525225	0.599427	NA
mmu-miR-7036b-5p	6.11707	0.54316	0.616384	0.881204	0.378207	NA
mmu-miR-7037-3p	0	NA	NA	NA	NA	NA
mmu-miR-7037-5p	0.514874	0.236992	0.345307	0.686322	0.49251	NA
mmu-miR-7038-3p	0	NA	NA	NA	NA	NA
mmu-miR-7038-5p	9.98474	-0.451287	0.566457	-0.796684	0.425635	NA
mmu-miR-7039-3p	0.205274	0.148046	0.281873	0.525225	0.599427	NA
mmu-miR-7039-5p	0.257437	0.155836	0.288002	0.541094	0.588443	NA
mmu-miR-704	2.96517	0.287999	0.62314	0.462174	0.643957	NA
mmu-miR-7040-3p	1.29164	0.502464	0.558368	0.899879	0.368184	NA
mmu-miR-7041-3p	0	NA	NA	NA	NA	NA
mmu-miR-7041-5p	4.20205	1.32642	0.641206	2.06863	0.0385807	NA
mmu-miR-7042-3p	1.60907	0.385716	0.589309	0.654523	0.512775	NA
mmu-miR-7042-5p	1.43362	-0.0607659	0.592013	-0.102643	0.918246	NA
mmu-miR-7043-3p	5.36646	-0.533549	0.63333	-0.842449	0.399536	NA
mmu-miR-7043-5p	0	NA	NA	NA	NA	NA
mmu-miR-7044-3p	0	NA	NA	NA	NA	NA
mmu-miR-7044-5p	0	NA	NA	NA	NA	NA
mmu-miR-7045-3p	0.339418	-0.17213	0.295128	-0.583239	0.559732	NA
mmu-miR-7045-5p	0.339418	-0.17213	0.295128	-0.583239	0.559732	NA
mmu-miR-7046-3p	8.14202	-0.475011	0.592176	-0.802145	0.422469	NA
mmu-miR-7046-5p	0.205274	0.148046	0.281873	0.525225	0.599427	NA
mmu-miR-7047-3p	0	NA	NA	NA	NA	NA
mmu-miR-7047-5p	0	NA	NA	NA	NA	NA
mmu-miR-7048-3p	0	NA	NA	NA	NA	NA
mmu-miR-7048-5p	0	NA	NA	NA	NA	NA
mmu-miR-7049-3p	0	NA	NA	NA	NA	NA
mmu-miR-7049-5p	9.82746	0.124289	0.57314	0.216856	0.82832	NA
mmu-miR-705	0	NA	NA	NA	NA	NA
mmu-miR-7050-3p	0	NA	NA	NA	NA	NA
mmu-miR-7050-5p	0.257437	0.155836	0.288002	0.541094	0.588443	NA
mmu-miR-7051-3p	0	NA	NA	NA	NA	NA
mmu-miR-7051-5p	2.91157	0.133238	0.641242	0.207782	0.835399	NA
mmu-miR-7052-3p	1.6024	-0.428033	0.583423	-0.733659	0.463157	NA
mmu-miR-7052-5p	1.63408	-0.13685	0.538146	-0.254299	0.799265	NA
mmu-miR-7053-3p	0	NA	NA	NA	NA	NA
mmu-miR-7053-5p	0.418382	-0.00826479	0.349237	-0.0236653	0.98112	NA
mmu-miR-7054-3p	0.339418	-0.17213	0.295128	-0.583239	0.559732	NA
mmu-miR-7054-5p	11.0654	0.526428	0.563484	0.934237	0.350181	NA
mmu-miR-7055-3p	0	NA	NA	NA	NA	NA
mmu-miR-7055-5p	0	NA	NA	NA	NA	NA
mmu-miR-7056-3p	0	NA	NA	NA	NA	NA
mmu-miR-7056-5p	0	NA	NA	NA	NA	NA
mmu-miR-7057-3p	0.896759	-0.214817	0.466424	-0.460562	0.645113	NA
mmu-miR-7057-5p	0.970907	-0.357024	0.520346	-0.686128	0.492632	NA
mmu-miR-7058-3p	0	NA	NA	NA	NA	NA
mmu-miR-7058-5p	0	NA	NA	NA	NA	NA
mmu-miR-7059-3p	0.257437	0.155836	0.288002	0.541094	0.588443	NA
mmu-miR-7059-5p	4.29187	0.842602	0.638499	1.31966	0.186949	NA
mmu-miR-706	0	NA	NA	NA	NA	NA
mmu-miR-7060-3p	1.1307	0.726024	0.531807	1.3652	0.17219	NA
mmu-miR-7060-5p	6.18633	0.393476	0.619949	0.634691	0.52563	NA
mmu-miR-7061-3p	0	NA	NA	NA	NA	NA
mmu-miR-7061-5p	3.31098	-0.19431	0.641882	-0.302719	0.762104	NA
mmu-miR-7062-3p	0	NA	NA	NA	NA	NA
mmu-miR-7062-5p	0.205274	0.148046	0.281873	0.525225	0.599427	NA
mmu-miR-7063-3p	1.7652	0.0212959	0.607493	0.0350553	0.972036	NA
mmu-miR-7063-5p	1.47795	0.235987	0.594278	0.397099	0.691295	NA
mmu-miR-7064-3p	0	NA	NA	NA	NA	NA
mmu-miR-7064-5p	0	NA	NA	NA	NA	NA
mmu-miR-7065-5p	0.596855	-0.0368276	0.397509	-0.0926459	0.926185	NA
mmu-miR-7066-3p	0	NA	NA	NA	NA	NA
mmu-miR-7066-5p	0	NA	NA	NA	NA	NA
mmu-miR-7067-3p	0.426215	-0.2044	0.318693	-0.641371	0.521282	NA
mmu-miR-7067-5p	0	NA	NA	NA	NA	NA
mmu-miR-7068-3p	6.42027	0.877834	0.617796	1.42091	0.155342	NA
mmu-miR-7068-5p	3.1958	0.338237	0.641612	0.527168	0.598077	NA
mmu-miR-7069-3p	0.544692	-0.0583717	0.385243	-0.151519	0.879566	NA
mmu-miR-7069-5p	0.749966	0.054001	0.435224	0.124076	0.901255	NA
mmu-miR-707	0	NA	NA	NA	NA	NA
mmu-miR-7070-3p	3.2688	1.26088	0.638214	1.97564	0.0481961	NA
mmu-miR-7070-5p	9.2112	0.146017	0.618919	0.235922	0.813493	NA
mmu-miR-7071-3p	1.30731	-0.00831638	0.558766	-0.0148835	0.988125	NA
mmu-miR-7071-5p	0.765633	-0.513423	0.464996	-1.10414	0.269531	NA
mmu-miR-7072-3p	0	NA	NA	NA	NA	NA
mmu-miR-7072-5p	0	NA	NA	NA	NA	NA
mmu-miR-7073-3p	0	NA	NA	NA	NA	NA
mmu-miR-7073-5p	3.38211	0.12835	0.641718	0.200011	0.841472	NA
mmu-miR-7074-3p	5.25128	-0.122826	0.636107	-0.19309	0.846888	NA
mmu-miR-7074-5p	0	NA	NA	NA	NA	NA
mmu-miR-7075-3p	1.19853	0.137238	0.504341	0.272113	0.785535	NA
mmu-miR-7075-5p	0.418382	-0.00826479	0.349237	-0.0236653	0.98112	NA
mmu-miR-7076-3p	0	NA	NA	NA	NA	NA
mmu-miR-7076-5p	0	NA	NA	NA	NA	NA
mmu-miR-7077-3p	0	NA	NA	NA	NA	NA
mmu-miR-7077-5p	0	NA	NA	NA	NA	NA
mmu-miR-7078-3p	0	NA	NA	NA	NA	NA
mmu-miR-7078-5p	1.18286	0.746029	0.536212	1.39129	0.164136	NA
mmu-miR-7079-3p	3.2923	0.576359	0.641866	0.897943	0.369216	NA
mmu-miR-7079-5p	0	NA	NA	NA	NA	NA
mmu-miR-7080-3p	0	NA	NA	NA	NA	NA
mmu-miR-7080-5p	1.65456	-0.452025	0.602517	-0.750227	0.453118	NA
mmu-miR-7081-3p	0	NA	NA	NA	NA	NA
mmu-miR-7081-5p	0	NA	NA	NA	NA	NA
mmu-miR-7082-3p	0	NA	NA	NA	NA	NA
mmu-miR-7082-5p	0.213107	-0.157281	0.283126	-0.555516	0.578542	NA
mmu-miR-7083-3p	1.4038	0.269849	0.565626	0.477081	0.633304	NA
mmu-miR-7084-3p	0	NA	NA	NA	NA	NA
mmu-miR-7085-3p	0.418382	-0.00826479	0.349237	-0.0236653	0.98112	NA
mmu-miR-7085-5p	0	NA	NA	NA	NA	NA
mmu-miR-7086-3p	0	NA	NA	NA	NA	NA
mmu-miR-7086-5p	0	NA	NA	NA	NA	NA
mmu-miR-7087-3p	0.205274	0.148046	0.281873	0.525225	0.599427	NA
mmu-miR-7087-5p	1.01524	-0.0545946	0.544856	-0.1002	0.920186	NA
mmu-miR-7088-3p	0	NA	NA	NA	NA	NA
mmu-miR-7088-5p	0	NA	NA	NA	NA	NA
mmu-miR-7089-3p	0.802129	0.0961523	0.483672	0.198796	0.842422	NA
mmu-miR-7089-5p	0.462711	0.291798	0.379086	0.769742	0.441453	NA
mmu-miR-709	2.40754	-0.771589	0.622773	-1.23896	0.215362	NA
mmu-miR-7090-3p	1.55993	-0.104802	0.596193	-0.175786	0.860462	NA
mmu-miR-7090-5p	0	NA	NA	NA	NA	NA
mmu-miR-7091-3p	0.596855	-0.0368276	0.397509	-0.0926459	0.926185	NA
mmu-miR-7091-5p	6.37868	-0.247867	0.613423	-0.404072	0.68616	NA
mmu-miR-7092-3p	6.11743	0.747072	0.630471	1.18494	0.23604	NA
mmu-miR-7092-5p	0.205274	0.148046	0.281873	0.525225	0.599427	NA
mmu-miR-7093-5p	0.205274	0.148046	0.281873	0.525225	0.599427	NA
mmu-miR-7094-1-5p	0	NA	NA	NA	NA	NA
mmu-miR-7094-3p	0	NA	NA	NA	NA	NA
mmu-miR-7094b-2-5p	0	NA	NA	NA	NA	NA
mmu-miR-710	0	NA	NA	NA	NA	NA
mmu-miR-711	0	NA	NA	NA	NA	NA
mmu-miR-7115-3p	0	NA	NA	NA	NA	NA
mmu-miR-7115-5p	0	NA	NA	NA	NA	NA
mmu-miR-7116-3p	0	NA	NA	NA	NA	NA
mmu-miR-7116-5p	0	NA	NA	NA	NA	NA
mmu-miR-7117-3p	0	NA	NA	NA	NA	NA
mmu-miR-7117-5p	2.19444	-0.659396	0.612252	-1.077	0.28148	NA
mmu-miR-7118-3p	0.7578	-0.216085	0.47896	-0.451153	0.651879	NA
mmu-miR-7118-5p	3.94247	-0.278086	0.639393	-0.434922	0.663619	NA
mmu-miR-7119-3p	0.257437	0.155836	0.288002	0.541094	0.588443	NA
mmu-miR-7119-5p	0	NA	NA	NA	NA	NA
mmu-miR-712-3p	0	NA	NA	NA	NA	NA
mmu-miR-712-5p	0.205274	0.148046	0.281873	0.525225	0.599427	NA
mmu-miR-713	0	NA	NA	NA	NA	NA
mmu-miR-714	0	NA	NA	NA	NA	NA
mmu-miR-717	0	NA	NA	NA	NA	NA
mmu-miR-718	0	NA	NA	NA	NA	NA
mmu-miR-719	0	NA	NA	NA	NA	NA
mmu-miR-721	0	NA	NA	NA	NA	NA
mmu-miR-7210-3p	0	NA	NA	NA	NA	NA
mmu-miR-7210-5p	0	NA	NA	NA	NA	NA
mmu-miR-7211-3p	0.418382	-0.00826479	0.349237	-0.0236653	0.98112	NA
mmu-miR-7211-5p	0	NA	NA	NA	NA	NA
mmu-miR-7212-3p	0	NA	NA	NA	NA	NA
mmu-miR-7212-5p	1.16835	0.0516654	0.536964	0.0962175	0.923348	NA
mmu-miR-7213-3p	0	NA	NA	NA	NA	NA
mmu-miR-7213-5p	1.67539	0.592337	0.591372	1.00163	0.316521	NA
mmu-miR-7214-3p	0	NA	NA	NA	NA	NA
mmu-miR-7214-5p	0	NA	NA	NA	NA	NA
mmu-miR-7215-3p	0	NA	NA	NA	NA	NA
mmu-miR-7215-5p	0	NA	NA	NA	NA	NA
mmu-miR-7216-3p	0	NA	NA	NA	NA	NA
mmu-miR-7216-5p	0	NA	NA	NA	NA	NA
mmu-miR-7217-3p	0	NA	NA	NA	NA	NA
mmu-miR-7217-5p	0	NA	NA	NA	NA	NA
mmu-miR-7218-3p	0	NA	NA	NA	NA	NA
mmu-miR-7218-5p	0	NA	NA	NA	NA	NA
mmu-miR-7219-3p	4.4018	-0.0531821	0.641429	-0.082912	0.933922	NA
mmu-miR-7219-5p	0.205274	0.148046	0.281873	0.525225	0.599427	NA
mmu-miR-7220-3p	0.205274	0.148046	0.281873	0.525225	0.599427	NA
mmu-miR-7220-5p	4.42502	-1.73692	0.641869	-2.70603	0.00680927	NA
mmu-miR-7221-3p	0	NA	NA	NA	NA	NA
mmu-miR-7221-5p	0	NA	NA	NA	NA	NA
mmu-miR-7222-3p	0	NA	NA	NA	NA	NA
mmu-miR-7222-5p	0	NA	NA	NA	NA	NA
mmu-miR-7223-3p	0	NA	NA	NA	NA	NA
mmu-miR-7223-5p	0	NA	NA	NA	NA	NA
mmu-miR-7224-3p	9.62298	-0.528661	0.577059	-0.91613	0.359599	NA
mmu-miR-7224-5p	0	NA	NA	NA	NA	NA
mmu-miR-7225-3p	0	NA	NA	NA	NA	NA
mmu-miR-7225-5p	0	NA	NA	NA	NA	NA
mmu-miR-7226-5p	0	NA	NA	NA	NA	NA
mmu-miR-7227-3p	4.60076	-0.233043	0.637001	-0.365844	0.714481	NA
mmu-miR-7227-5p	0	NA	NA	NA	NA	NA
mmu-miR-7228-3p	0	NA	NA	NA	NA	NA
mmu-miR-7228-5p	0.213107	-0.157281	0.283126	-0.555516	0.578542	NA
mmu-miR-7229-3p	0	NA	NA	NA	NA	NA
mmu-miR-7229-5p	0	NA	NA	NA	NA	NA
mmu-miR-7230-3p	0	NA	NA	NA	NA	NA
mmu-miR-7230-5p	0	NA	NA	NA	NA	NA
mmu-miR-7231-3p	0	NA	NA	NA	NA	NA
mmu-miR-7231-5p	7.02769	-0.239768	0.609	-0.393708	0.693797	NA
mmu-miR-7232-3p	0	NA	NA	NA	NA	NA
mmu-miR-7232-5p	0	NA	NA	NA	NA	NA
mmu-miR-7233-3p	0	NA	NA	NA	NA	NA
mmu-miR-7233-5p	0	NA	NA	NA	NA	NA
mmu-miR-7234-3p	0	NA	NA	NA	NA	NA
mmu-miR-7234-5p	0	NA	NA	NA	NA	NA
mmu-miR-7235-3p	5.5274	-0.606615	0.632519	-0.959045	0.337536	NA
mmu-miR-7235-5p	0	NA	NA	NA	NA	NA
mmu-miR-7236-3p	7.67635	-0.426458	0.61671	-0.691505	0.489248	NA
mmu-miR-7236-5p	0	NA	NA	NA	NA	NA
mmu-miR-7237-3p	1.78569	-0.202453	0.587546	-0.344574	0.730414	NA
mmu-miR-7237-5p	1.49361	-0.271972	0.571778	-0.475659	0.634317	NA
mmu-miR-7238-3p	0	NA	NA	NA	NA	NA
mmu-miR-7238-5p	0.339418	-0.17213	0.295128	-0.583239	0.559732	NA
mmu-miR-7239-3p	0	NA	NA	NA	NA	NA
mmu-miR-7239-5p	0	NA	NA	NA	NA	NA
mmu-miR-7240-3p	0	NA	NA	NA	NA	NA
mmu-miR-7240-5p	2.93391	0.405519	0.637712	0.635896	0.524844	NA
mmu-miR-7241-3p	0	NA	NA	NA	NA	NA
mmu-miR-7241-5p	0	NA	NA	NA	NA	NA
mmu-miR-7242-3p	0	NA	NA	NA	NA	NA
mmu-miR-7242-5p	0	NA	NA	NA	NA	NA
mmu-miR-7243-3p	0	NA	NA	NA	NA	NA
mmu-miR-7243-5p	0	NA	NA	NA	NA	NA
mmu-miR-741-3p	3.72965	0.752505	0.641129	1.17372	0.240508	NA
mmu-miR-741-5p	0	NA	NA	NA	NA	NA
mmu-miR-742-3p	0	NA	NA	NA	NA	NA
mmu-miR-742-5p	0	NA	NA	NA	NA	NA
mmu-miR-743a-3p	0.667986	0.429962	0.442894	0.970801	0.331647	NA
mmu-miR-743a-5p	0.257437	0.155836	0.288002	0.541094	0.588443	NA
mmu-miR-743b-3p	2.07179	0.604019	0.615076	0.982023	0.326088	NA
mmu-miR-743b-5p	0.205274	0.148046	0.281873	0.525225	0.599427	NA
mmu-miR-7578	0	NA	NA	NA	NA	NA
mmu-miR-758-3p	4.35302	-0.100272	0.634974	-0.157916	0.874523	NA
mmu-miR-758-5p	0.257437	0.155836	0.288002	0.541094	0.588443	NA
mmu-miR-759	0	NA	NA	NA	NA	NA
mmu-miR-760-5p	0.675819	0.148705	0.464141	0.320388	0.748674	NA
mmu-miR-761	0	NA	NA	NA	NA	NA
mmu-miR-762	0	NA	NA	NA	NA	NA
mmu-miR-763	0	NA	NA	NA	NA	NA
mmu-miR-764-3p	0	NA	NA	NA	NA	NA
mmu-miR-764-5p	0	NA	NA	NA	NA	NA
mmu-miR-7646-3p	0	NA	NA	NA	NA	NA
mmu-miR-7646-5p	0.257437	0.155836	0.288002	0.541094	0.588443	NA
mmu-miR-7647-3p	0.552525	-0.362287	0.406402	-0.891449	0.372688	NA
mmu-miR-7647-5p	0	NA	NA	NA	NA	NA
mmu-miR-7648-3p	6.82902	0.548618	0.629073	0.872105	0.383151	NA
mmu-miR-7648-5p	0	NA	NA	NA	NA	NA
mmu-miR-7649-3p	2.88505	1.2243	0.634118	1.93072	0.0535178	NA
mmu-miR-7649-5p	1.4403	0.87462	0.561117	1.55871	0.119065	NA
mmu-miR-7650-3p	0	NA	NA	NA	NA	NA
mmu-miR-7650-5p	0	NA	NA	NA	NA	NA
mmu-miR-7651-3p	0	NA	NA	NA	NA	NA
mmu-miR-7651-5p	0.257437	0.155836	0.288002	0.541094	0.588443	NA
mmu-miR-7652-3p	0.418382	-0.00826479	0.349237	-0.0236653	0.98112	NA
mmu-miR-7652-5p	5.50843	-0.876027	0.633107	-1.3837	0.166452	NA
mmu-miR-7653-3p	0	NA	NA	NA	NA	NA
mmu-miR-7653-5p	2.06511	-0.180073	0.622593	-0.289231	0.772404	NA
mmu-miR-7654-3p	0.205274	0.148046	0.281873	0.525225	0.599427	NA
mmu-miR-7654-5p	5.18008	-0.286298	0.637775	-0.448902	0.653503	NA
mmu-miR-7655-3p	2.99987	0.0234712	0.348691	0.0673124	0.946333	NA
mmu-miR-7655-5p	3.14034	-0.376236	0.641516	-0.586481	0.557553	NA
mmu-miR-7656-3p	0.552525	-0.362287	0.406402	-0.891449	0.372688	NA
mmu-miR-7656-5p	1.1307	0.726024	0.531807	1.3652	0.17219	NA
mmu-miR-7657-3p	0	NA	NA	NA	NA	NA
mmu-miR-7657-5p	0	NA	NA	NA	NA	NA
mmu-miR-7658-3p	0.205274	0.148046	0.281873	0.525225	0.599427	NA
mmu-miR-7659-3p	0	NA	NA	NA	NA	NA
mmu-miR-7659-5p	0.888926	0.000594321	0.504377	0.00117833	0.99906	NA
mmu-miR-7660-3p	0.891943	-0.57301	0.48382	-1.18435	0.236276	NA
mmu-miR-7660-5p	0	NA	NA	NA	NA	NA
mmu-miR-7661-3p	3.36458	0.0305373	0.641362	0.0476132	0.962025	NA
mmu-miR-7661-5p	0	NA	NA	NA	NA	NA
mmu-miR-7662-3p	0.257437	0.155836	0.288002	0.541094	0.588443	NA
mmu-miR-7662-5p	0.213107	-0.157281	0.283126	-0.555516	0.578542	NA
mmu-miR-7663-3p	2.1981	0.596458	0.626601	0.951896	0.34115	NA
mmu-miR-7663-5p	0	NA	NA	NA	NA	NA
mmu-miR-7664-3p	1.43664	-0.570074	0.563867	-1.01101	0.312012	NA
mmu-miR-7664-5p	0	NA	NA	NA	NA	NA
mmu-miR-7665-3p	0	NA	NA	NA	NA	NA
mmu-miR-7665-5p	0.205274	0.148046	0.281873	0.525225	0.599427	NA
mmu-miR-7666-3p	1.26484	0.372141	0.556452	0.668774	0.50364	NA
mmu-miR-7666-5p	0	NA	NA	NA	NA	NA
mmu-miR-7667-3p	3.43126	0.453671	0.638742	0.710256	0.477545	NA
mmu-miR-7667-5p	0.205274	0.148046	0.281873	0.525225	0.599427	NA
mmu-miR-7668-3p	4.71298	-0.420747	0.640745	-0.656653	0.511404	NA
mmu-miR-7668-5p	0	NA	NA	NA	NA	NA
mmu-miR-7669-3p	1.6266	0.407597	0.536357	0.759934	0.447294	NA
mmu-miR-7669-5p	0.205274	0.148046	0.281873	0.525225	0.599427	NA
mmu-miR-767	0	NA	NA	NA	NA	NA
mmu-miR-7670-3p	0	NA	NA	NA	NA	NA
mmu-miR-7670-5p	0.213107	-0.157281	0.283126	-0.555516	0.578542	NA
mmu-miR-7671-3p	0.552525	-0.362287	0.406402	-0.891449	0.372688	NA
mmu-miR-7671-5p	0	NA	NA	NA	NA	NA
mmu-miR-7672-3p	1.49993	0.0860567	0.529256	0.162599	0.870834	NA
mmu-miR-7672-5p	1.30249	-0.244664	0.553791	-0.441799	0.658634	NA
mmu-miR-7673-3p	0	NA	NA	NA	NA	NA
mmu-miR-7673-5p	1.77304	-0.237909	0.612779	-0.388245	0.697834	NA
mmu-miR-7674-3p	0.205274	0.148046	0.281873	0.525225	0.599427	NA
mmu-miR-7674-5p	1.61209	-0.0840604	0.597578	-0.140668	0.888132	NA
mmu-miR-7675-3p	0.470545	0.0127244	0.365217	0.0348407	0.972207	NA
mmu-miR-7675-5p	0.623656	0.100663	0.41112	0.24485	0.806572	NA
mmu-miR-7676-3p	0	NA	NA	NA	NA	NA
mmu-miR-7676-5p	0	NA	NA	NA	NA	NA
mmu-miR-7677-3p	2.59413	0.204839	0.633074	0.323563	0.746269	NA
mmu-miR-7677-5p	0	NA	NA	NA	NA	NA
mmu-miR-7678-3p	1.963	0.753895	0.593161	1.27098	0.203736	NA
mmu-miR-7678-5p	0.205274	0.148046	0.281873	0.525225	0.599427	NA
mmu-miR-7679-3p	1.14636	0.142182	0.541641	0.262502	0.792935	NA
mmu-miR-7680-3p	4.71506	0.845955	0.640856	1.32004	0.186822	NA
mmu-miR-7680-5p	0	NA	NA	NA	NA	NA
mmu-miR-7681-3p	0.544692	-0.0583717	0.385243	-0.151519	0.879566	NA
mmu-miR-7681-5p	0	NA	NA	NA	NA	NA
mmu-miR-7682-3p	1.0674	-0.0265776	0.522591	-0.0508575	0.959439	NA
mmu-miR-7682-5p	0.7578	-0.216085	0.47896	-0.451153	0.651879	NA
mmu-miR-7683-3p	0	NA	NA	NA	NA	NA
mmu-miR-7683-5p	0	NA	NA	NA	NA	NA
mmu-miR-7684-3p	0	NA	NA	NA	NA	NA
mmu-miR-7684-5p	0	NA	NA	NA	NA	NA
mmu-miR-7685-3p	1.08637	0.395613	0.537072	0.73661	0.46136	NA
mmu-miR-7685-5p	0	NA	NA	NA	NA	NA
mmu-miR-7686-3p	0	NA	NA	NA	NA	NA
mmu-miR-7686-5p	0	NA	NA	NA	NA	NA
mmu-miR-7687-3p	0.631489	-0.125767	0.41386	-0.303888	0.761213	NA
mmu-miR-7688-3p	0.257437	0.155836	0.288002	0.541094	0.588443	NA
mmu-miR-7689-3p	1.47795	0.235987	0.594278	0.397099	0.691295	NA
mmu-miR-7689-5p	0	NA	NA	NA	NA	NA
mmu-miR-770-5p	6.90087	1.29923	0.624034	2.08198	0.0373443	NA
mmu-miR-7a-2-3p	0	NA	NA	NA	NA	NA
mmu-miR-7b-3p	0	NA	NA	NA	NA	NA
mmu-miR-7b-5p	7.55593	0.657128	0.629112	1.04453	0.296239	NA
mmu-miR-802-3p	1.32484	0.10937	0.547082	0.199914	0.841548	NA
mmu-miR-802-5p	3.85869	-0.569779	0.641859	-0.887701	0.374702	NA
mmu-miR-804	0	NA	NA	NA	NA	NA
mmu-miR-8090	0.623656	0.100663	0.41112	0.24485	0.806572	NA
mmu-miR-8091	0.410548	0.187175	0.311227	0.601411	0.547566	NA
mmu-miR-8092	0.623656	0.100663	0.41112	0.24485	0.806572	NA
mmu-miR-8093	2.32556	-0.50938	0.631444	-0.80669	0.419845	NA
mmu-miR-8094	0	NA	NA	NA	NA	NA
mmu-miR-8095	0	NA	NA	NA	NA	NA
mmu-miR-8096	0	NA	NA	NA	NA	NA
mmu-miR-8097	1.1307	0.726024	0.531807	1.3652	0.17219	NA
mmu-miR-8098	0	NA	NA	NA	NA	NA
mmu-miR-8099	0	NA	NA	NA	NA	NA
mmu-miR-8100	5.17232	-0.218205	0.638769	-0.341602	0.732651	NA
mmu-miR-8101	0	NA	NA	NA	NA	NA
mmu-miR-8102	1.17618	-0.200427	0.545342	-0.367526	0.713226	NA
mmu-miR-8103	6.87817	0.860564	0.615557	1.39802	0.162106	NA
mmu-miR-8104	0	NA	NA	NA	NA	NA
mmu-miR-8105	2.50885	-0.292636	0.63391	-0.461637	0.644342	NA
mmu-miR-8106	0.257437	0.155836	0.288002	0.541094	0.588443	NA
mmu-miR-8107	0.462711	0.291798	0.379086	0.769742	0.441453	NA
mmu-miR-8108	1.55691	0.36934	0.587548	0.628612	0.529603	NA
mmu-miR-8109	0	NA	NA	NA	NA	NA
mmu-miR-8110	0	NA	NA	NA	NA	NA
mmu-miR-8111	1.39597	0.562344	0.572873	0.98162	0.326287	NA
mmu-miR-8112	3.21449	-0.434939	0.641904	-0.677577	0.49804	NA
mmu-miR-8113	0	NA	NA	NA	NA	NA
mmu-miR-8114	6.09774	0.0681281	0.629393	0.108244	0.913802	NA
mmu-miR-8115	0	NA	NA	NA	NA	NA
mmu-miR-8116	0.970907	-0.357024	0.520346	-0.686128	0.492632	NA
mmu-miR-8117	0.615823	0.293524	0.377936	0.776648	0.437366	NA
mmu-miR-8118	0	NA	NA	NA	NA	NA
mmu-miR-8119	0	NA	NA	NA	NA	NA
mmu-miR-8120	5.09213	0.384008	0.629844	0.609687	0.542069	NA
mmu-miR-871-3p	9.82027	0.935165	0.584326	1.60042	0.109506	NA
mmu-miR-871-5p	0	NA	NA	NA	NA	NA
mmu-miR-873a-3p	0.720149	0.455877	0.452872	1.00663	0.314111	NA
mmu-miR-873a-5p	0.675819	0.148705	0.464141	0.320388	0.748674	NA
mmu-miR-873b	0	NA	NA	NA	NA	NA
mmu-miR-874-3p	4.80229	1.07114	0.641616	1.66944	0.09503	NA
mmu-miR-874-5p	1.6534	0.681958	0.58999	1.15588	0.24773	NA
mmu-miR-875-3p	0	NA	NA	NA	NA	NA
mmu-miR-875-5p	0	NA	NA	NA	NA	NA
mmu-miR-876-3p	0	NA	NA	NA	NA	NA
mmu-miR-876-5p	0	NA	NA	NA	NA	NA
mmu-miR-877-3p	4.4715	0.0401626	0.634652	0.0632828	0.949541	NA
mmu-miR-878-3p	0.462711	0.291798	0.379086	0.769742	0.441453	NA
mmu-miR-878-5p	1.63106	0.320973	0.599393	0.535497	0.592306	NA
mmu-miR-879-3p	1.27267	0.10635	0.573256	0.18552	0.852821	NA
mmu-miR-879-5p	7.90239	0.125078	0.598367	0.209032	0.834423	NA
mmu-miR-880-3p	5.03098	1.31924	0.6361	2.07395	0.0380843	NA
mmu-miR-880-5p	0	NA	NA	NA	NA	NA
mmu-miR-881-3p	0.410548	0.187175	0.311227	0.601411	0.547566	NA
mmu-miR-881-5p	0	NA	NA	NA	NA	NA
mmu-miR-882	0	NA	NA	NA	NA	NA
mmu-miR-883a-3p	0.257437	0.155836	0.288002	0.541094	0.588443	NA
mmu-miR-883a-5p	0	NA	NA	NA	NA	NA
mmu-miR-883b-3p	0	NA	NA	NA	NA	NA
mmu-miR-883b-5p	0	NA	NA	NA	NA	NA
mmu-miR-92a-2-5p	0	NA	NA	NA	NA	NA
mmu-miR-935	0	NA	NA	NA	NA	NA
mmu-miR-96-3p	0	NA	NA	NA	NA	NA
mmu-miR-9768-3p	0	NA	NA	NA	NA	NA
mmu-miR-9768-5p	0	NA	NA	NA	NA	NA
mmu-miR-9769-3p	4.19991	-0.170184	0.638147	-0.266685	0.789712	NA
mmu-miR-9769-5p	0	NA	NA	NA	NA	NA
mmu-miR-98-3p	10.5509	0.606709	0.56111	1.08127	0.279579	NA

## Sheet: human control vs ET1
The differential expression analysis of known mature miRNAs between different treatments in human dataset using mirPRo and DESeq2
	baseMean	log2FoldChange	lfcSE	stat	pvalue	padj
hsa-miR-378a-3p	8949.94	-2.20035	0.0553007	-39.7889	0	0
hsa-miR-421	2459.15	-3.27392	0.0851887	-38.4313	0	0
hsa-miR-208a-3p	1445.84	3.48036	0.096172	36.1889	9.09146e-287	1.8395e-284
hsa-miR-1-3p	111495	2.10709	0.0607186	34.7026	7.18636e-264	8.86574e-262
hsa-miR-143-3p	22113.2	2.22397	0.0640872	34.7022	7.30291e-264	8.86574e-262
hsa-miR-191-5p	10731.3	-2.02946	0.0636122	-31.9036	2.3801e-223	2.40787e-221
hsa-miR-106b-5p	2206.23	2.95307	0.0938013	31.4822	1.52063e-217	1.31861e-215
hsa-miR-499a-5p	531.447	4.36431	0.147139	29.6613	2.42819e-193	1.84239e-191
hsa-miR-378i	675.239	-3.61976	0.122317	-29.5933	1.8229e-192	1.22944e-190
hsa-miR-27b-3p	13686	1.80167	0.0614508	29.319	5.94314e-189	3.60749e-187
hsa-miR-100-5p	11324.8	-1.56905	0.0537111	-29.2128	1.3352e-187	7.36787e-186
hsa-miR-342-3p	6776.83	-2.10993	0.0765111	-27.5768	2.11062e-167	1.06762e-165
hsa-miR-149-5p	3711.82	-1.84428	0.0671718	-27.4562	5.85955e-166	2.73596e-164
hsa-miR-887-3p	1220.16	-2.34338	0.0868068	-26.9953	1.67615e-160	7.26731e-159
hsa-let-7f-5p	5311.58	1.70588	0.0635715	26.834	1.29717e-158	5.24922e-157
hsa-miR-15a-5p	1314.36	2.17241	0.083387	26.0522	1.27139e-149	4.82335e-148
hsa-miR-125a-5p	13844.4	-1.34279	0.0525127	-25.5707	3.22979e-144	1.15322e-142
hsa-miR-660-5p	1455.04	1.97466	0.0793699	24.8793	1.24795e-136	4.20838e-135
hsa-miR-484	3847.05	-1.88513	0.0760054	-24.8025	8.4168e-136	2.68895e-134
hsa-let-7g-5p	3800.93	1.71166	0.0720918	23.7428	1.30553e-124	3.96228e-123
hsa-miR-103a-3p	23703.7	-1.42265	0.0613873	-23.175	8.14673e-119	2.35479e-117
hsa-miR-208b-3p	613.931	2.86336	0.125175	22.8749	8.27079e-116	2.28199e-114
hsa-miR-18a-5p	5202.7	1.36962	0.0606017	22.6004	4.29321e-113	1.13303e-111
hsa-miR-30b-5p	4203.4	1.85252	0.0829653	22.3288	1.94011e-110	4.90687e-109
hsa-miR-34a-5p	6458.99	1.2998	0.059116	21.9873	3.80769e-107	9.24508e-106
hsa-miR-101-3p	669.825	2.77669	0.127606	21.76	5.55863e-105	1.29773e-103
hsa-miR-99b-5p	9082.64	-1.27641	0.0586811	-21.7516	6.66512e-105	1.49842e-103
hsa-miR-21-3p	234.738	4.27697	0.197473	21.6585	5.05749e-104	1.09639e-102
hsa-miR-18b-5p	526.387	2.31679	0.107195	21.6129	1.35965e-103	2.84589e-102
hsa-miR-27a-3p	2148.91	1.53322	0.073738	20.7928	5.02821e-96	1.01737e-94
hsa-miR-145-5p	62115.5	-0.95503	0.0469145	-20.3568	4.03852e-92	7.90769e-91
hsa-miR-133a-3p	15783.7	1.42708	0.0702461	20.3154	9.39086e-92	1.78133e-90
hsa-miR-503-5p	719.834	2.18817	0.109938	19.9037	3.78019e-88	6.95326e-87
hsa-miR-181a-5p	2516.57	1.52848	0.0770266	19.8436	1.25221e-87	2.23557e-86
hsa-miR-28-3p	824.098	-1.95406	0.105154	-18.5829	4.42163e-77	7.66838e-76
hsa-miR-210-3p	1122.86	1.62982	0.0877127	18.5813	4.55027e-77	7.67226e-76
hsa-miR-708-5p	351.642	-2.48378	0.136682	-18.172	8.60328e-74	1.4114e-72
hsa-let-7a-5p	16415.1	1.08081	0.0618226	17.4824	1.95061e-68	3.11584e-67
hsa-miR-197-3p	963.277	-1.75562	0.101837	-17.2395	1.34195e-66	2.08862e-65
hsa-miR-590-5p	770.265	-1.7539	0.102214	-17.1592	5.3692e-66	8.14777e-65
hsa-miR-20a-5p	1727.43	1.62671	0.0974963	16.6848	1.69033e-62	2.50252e-61
hsa-miR-340-3p	479.538	-2.05565	0.123796	-16.6052	6.39421e-62	9.24115e-61
hsa-miR-148b-3p	582.116	1.90044	0.115028	16.5215	2.5693e-61	3.62689e-60
hsa-miR-21-5p	117805	0.99007	0.0605962	16.3388	5.22601e-60	7.20951e-59
hsa-miR-1246	207.113	-2.65951	0.16553	-16.0667	4.36999e-58	5.89463e-57
hsa-miR-301a-3p	15183.5	-0.91061	0.0597954	-15.2288	2.27886e-52	3.00711e-51
hsa-miR-550a-3p	115.593	3.44025	0.226431	15.1934	3.91266e-52	5.05315e-51
hsa-miR-302b-3p	422.853	1.892	0.124844	15.155	7.02547e-52	8.88429e-51
hsa-miR-30c-5p	11245.5	1.01884	0.0684805	14.8778	4.59333e-50	5.6901e-49
hsa-miR-218-5p	9140.76	-0.97973	0.0658639	-14.8751	4.78577e-50	5.80993e-49
hsa-miR-361-5p	493.435	1.66704	0.112388	14.8329	8.98065e-50	1.06887e-48
hsa-miR-181b-5p	1140.87	1.38843	0.0936469	14.8262	9.91493e-50	1.15738e-48
hsa-miR-192-5p	294.66	-1.90551	0.129009	-14.7703	2.2764e-49	2.60712e-48
hsa-miR-133b	692.72	1.69134	0.11648	14.5204	8.99569e-48	1.01118e-46
hsa-miR-1260a	1226.74	-1.18401	0.0824014	-14.3688	8.12393e-47	8.96586e-46
hsa-miR-130a-3p	18750.1	-0.735639	0.05197	-14.1551	1.73803e-45	1.88391e-44
hsa-miR-320a	505.774	-1.88997	0.133861	-14.1189	2.90298e-45	3.09142e-44
hsa-miR-542-3p	307.095	1.72268	0.122117	14.1068	3.44831e-45	3.60884e-44
hsa-miR-125b-5p	19835.2	-0.677042	0.0480909	-14.0784	5.15802e-45	5.30664e-44
hsa-miR-340-5p	160.476	2.78085	0.19808	14.0391	8.98969e-45	9.09457e-44
hsa-miR-628-5p	272.741	-2.20067	0.157172	-14.0016	1.52359e-44	1.51609e-43
hsa-miR-363-3p	179.373	2.2342	0.160493	13.9208	4.73491e-44	4.63563e-43
hsa-miR-1260b	1292.29	-1.16227	0.0838808	-13.8563	1.16603e-43	1.12346e-42
hsa-miR-16-5p	14565.9	-0.866685	0.0629739	-13.7626	4.2777e-43	4.05713e-42
hsa-miR-424-5p	388.907	1.58063	0.117023	13.507	1.42252e-41	1.32841e-40
hsa-miR-26b-5p	2253.53	1.09793	0.081337	13.4985	1.59539e-41	1.46727e-40
hsa-miR-99a-5p	2700.26	-0.874697	0.0650469	-13.4472	3.19883e-41	2.89805e-40
hsa-miR-671-5p	168.976	-2.32695	0.177487	-13.1106	2.86398e-39	2.55652e-38
hsa-miR-224-5p	821.234	1.16353	0.0906302	12.8382	1.00152e-37	8.81047e-37
hsa-miR-338-3p	139.774	2.36907	0.187058	12.6649	9.25426e-37	8.02477e-36
hsa-miR-29a-3p	108.376	2.54281	0.201741	12.6043	1.9986e-36	1.70866e-35
hsa-miR-208b-5p	97.0418	2.94255	0.23474	12.5354	4.77992e-36	4.02973e-35
hsa-miR-551b-5p	85.3454	-3.37177	0.272289	-12.3831	3.22732e-35	2.68354e-34
hsa-miR-221-3p	603.54	1.21883	0.0991757	12.2896	1.03033e-34	8.45147e-34
hsa-miR-374b-5p	2500.36	0.917186	0.0748202	12.2585	1.51205e-34	1.22375e-33
hsa-miR-4286	2047.85	-1.19028	0.0983219	-12.1059	9.82632e-34	7.84813e-33
hsa-miR-151a-5p	3152.5	0.794053	0.0658005	12.0676	1.56656e-33	1.23494e-32
hsa-miR-32-5p	180.204	1.91896	0.159043	12.0657	1.60361e-33	1.24794e-32
hsa-miR-30e-3p	261.279	1.66137	0.13812	12.0284	2.51969e-33	1.93602e-32
hsa-miR-374a-5p	77.8647	3.06581	0.255288	12.0092	3.17859e-33	2.41176e-32
hsa-miR-22-3p	713.457	1.2578	0.105328	11.9418	7.16927e-33	5.37253e-32
hsa-let-7i-5p	742.097	1.06423	0.089372	11.9079	1.07655e-32	7.96909e-32
hsa-miR-3613-3p	79.0193	-3.33599	0.28028	-11.9024	1.15025e-32	8.41205e-32
hsa-miR-22-5p	517.782	1.2534	0.105618	11.8673	1.7497e-32	1.26436e-31
hsa-miR-28-5p	272.996	1.58223	0.134612	11.7539	6.73963e-32	4.81289e-31
hsa-miR-182-5p	182.892	-1.92307	0.163918	-11.7319	8.74876e-32	6.175e-31
hsa-miR-766-3p	151.508	-2.0347	0.173707	-11.7134	1.08819e-31	7.59231e-31
hsa-miR-23a-3p	4761.36	0.827656	0.0719096	11.5097	1.1793e-30	8.1345e-30
hsa-miR-24-3p	13449.2	0.639778	0.0557674	11.4723	1.81853e-30	1.24028e-29
hsa-miR-15b-5p	3512.09	0.696193	0.0616638	11.2901	1.46824e-29	9.90247e-29
hsa-miR-33a-5p	114.148	2.30169	0.20504	11.2255	3.05526e-29	2.03796e-28
hsa-miR-128-3p	1369.68	1.02924	0.0920145	11.1856	4.79437e-29	3.16325e-28
hsa-miR-190a-5p	95.2842	2.20373	0.203356	10.8368	2.30274e-27	1.50297e-26
hsa-miR-19a-3p	3880.44	0.954587	0.0888644	10.7421	6.4586e-27	4.17061e-26
hsa-miR-1306-5p	269.972	-1.72041	0.162892	-10.5616	4.48822e-26	2.86774e-25
hsa-miR-2110	71.3931	-2.66254	0.262509	-10.1426	3.57289e-24	2.25911e-23
hsa-miR-222-3p	413.573	1.11834	0.112828	9.91192	3.69478e-23	2.31209e-22
hsa-miR-455-3p	1317.49	-0.867953	0.0885352	-9.80348	1.08775e-22	6.73736e-22
hsa-miR-1290	71.6309	-2.5522	0.267008	-9.55855	1.19422e-21	7.32212e-21
hsa-miR-107	4303.13	-0.682022	0.0714138	-9.55027	1.29355e-21	7.85186e-21
hsa-miR-501-5p	117.104	-2.00881	0.211837	-9.48279	2.47569e-21	1.48787e-20
hsa-miR-598-3p	175.703	1.45354	0.156591	9.28242	1.65672e-20	9.85912e-20
hsa-miR-486-5p	123.718	-1.66156	0.179586	-9.2522	2.19911e-20	1.29598e-19
hsa-miR-450b-5p	63.2094	2.26226	0.250509	9.03068	1.70601e-19	9.9572e-19
hsa-miR-185-5p	737.86	0.818344	0.0910514	8.98771	2.52432e-19	1.4593e-18
hsa-miR-302d-3p	559.688	0.919986	0.102871	8.9431	3.7842e-19	2.16699e-18
hsa-let-7e-5p	12441.9	0.635063	0.0717357	8.85281	8.53441e-19	4.84148e-18
hsa-miR-365b-3p	56.4273	2.33301	0.264748	8.81218	1.22739e-18	6.89837e-18
hsa-miR-365a-3p	56.2813	2.32842	0.264602	8.7997	1.37187e-18	7.6397e-18
hsa-miR-3620-3p	67.4059	-2.21421	0.251703	-8.79691	1.40631e-18	7.76026e-18
hsa-miR-181c-5p	34.9542	3.31139	0.380672	8.69881	3.35381e-18	1.83402e-17
hsa-miR-454-5p	69.7056	-1.99454	0.238109	-8.37658	5.44902e-17	2.95317e-16
hsa-let-7d-5p	1670	0.61782	0.0758829	8.14175	3.89594e-16	2.09278e-15
hsa-miR-181a-2-3p	461.065	-0.912159	0.113018	-8.07095	6.97555e-16	3.71417e-15
hsa-miR-140-3p	426.858	-0.887031	0.110782	-8.00701	1.17527e-15	6.2034e-15
hsa-miR-145-3p	105.856	1.54261	0.193663	7.96543	1.64646e-15	8.61555e-15
hsa-miR-455-5p	37.7366	2.60022	0.327348	7.94328	1.96903e-15	1.02154e-14
hsa-miR-3065-5p	197.731	-1.19487	0.150869	-7.91987	2.37759e-15	1.22305e-14
hsa-miR-302a-3p	87.0789	1.59309	0.202171	7.87993	3.27569e-15	1.67088e-14
hsa-miR-7-5p	208.226	-1.08309	0.138246	-7.83451	4.7069e-15	2.38091e-14
hsa-miR-425-3p	128.246	-1.30946	0.16953	-7.72405	1.12689e-14	5.65308e-14
hsa-miR-4521	58.9305	1.92972	0.250368	7.70755	1.28261e-14	6.38149e-14
hsa-miR-532-5p	199.594	-1.07739	0.142293	-7.57166	3.68476e-14	1.81841e-13
hsa-miR-1-5p	540.775	-1.77692	0.239961	-7.40502	1.31132e-13	6.41914e-13
hsa-miR-585-3p	102.599	-1.45365	0.196861	-7.38414	1.53441e-13	7.45109e-13
hsa-miR-187-3p	112.772	-1.33504	0.188576	-7.07957	1.446e-12	6.96605e-12
hsa-miR-99b-3p	389.346	-0.831284	0.118272	-7.02857	2.0866e-12	9.97294e-12
hsa-miR-29c-3p	45.0736	2.13198	0.304084	7.01115	2.36373e-12	1.12092e-11
hsa-miR-592	51.1702	1.8725	0.268928	6.96284	3.33491e-12	1.56922e-11
hsa-miR-331-3p	110.015	1.36728	0.200194	6.82976	8.50575e-12	3.97153e-11
hsa-miR-500a-5p	170.343	1.04689	0.154103	6.79345	1.09483e-11	5.073e-11
hsa-miR-450a-5p	47.7261	3.67081	0.541129	6.78362	1.17201e-11	5.38946e-11
hsa-miR-4429	42.7549	-2.33142	0.344723	-6.76317	1.35008e-11	6.16166e-11
hsa-miR-483-3p	134.374	1.10788	0.164092	6.75158	1.46246e-11	6.62474e-11
hsa-let-7c-5p	1380.01	0.622323	0.0931849	6.67837	2.41621e-11	1.0864e-10
hsa-miR-483-5p	30.3398	-2.40958	0.365174	-6.59843	4.15534e-11	1.85462e-10
hsa-miR-490-5p	261.109	0.979699	0.149222	6.56537	5.1905e-11	2.29973e-10
hsa-miR-30a-3p	93.2011	1.22849	0.190512	6.44834	1.1308e-10	4.9739e-10
hsa-miR-296-5p	25.1116	-2.70656	0.422737	-6.40248	1.52877e-10	6.67599e-10
hsa-miR-148a-3p	681.515	0.663112	0.103856	6.3849	1.7151e-10	7.43619e-10
hsa-miR-548v	23.5938	-2.97871	0.468242	-6.36146	1.9984e-10	8.60305e-10
hsa-miR-30e-5p	3043.77	1.1604	0.191654	6.05465	1.4072e-09	6.01529e-09
hsa-miR-6724-5p	15.7134	-3.38452	0.573557	-5.90092	3.61478e-09	1.53438e-08
hsa-miR-425-5p	522.055	-0.620195	0.105315	-5.88895	3.88665e-09	1.63833e-08
hsa-miR-1180-3p	431.692	0.688529	0.117423	5.86366	4.52788e-09	1.89546e-08
hsa-miR-877-3p	35.8279	-1.86177	0.317752	-5.85918	4.6515e-09	1.93388e-08
hsa-miR-1307-5p	130.264	0.987003	0.168997	5.84036	5.20873e-09	2.15082e-08
hsa-miR-339-3p	39.951	-1.70862	0.295318	-5.78569	7.22146e-09	2.96177e-08
hsa-miR-501-3p	109.934	-1.07923	0.186795	-5.77761	7.57713e-09	3.08679e-08
hsa-miR-574-3p	806.694	-0.556626	0.0969266	-5.74276	9.31476e-09	3.76937e-08
hsa-miR-542-5p	74.676	-1.27431	0.223129	-5.71107	1.1227e-08	4.5131e-08
hsa-let-7d-3p	96.2267	1.07903	0.18988	5.68272	1.32573e-08	5.2942e-08
hsa-miR-138-5p	24.2784	-2.22386	0.397474	-5.59498	2.20644e-08	8.75367e-08
hsa-miR-24-1-5p	29.8015	1.90848	0.34149	5.58867	2.28821e-08	9.01913e-08
hsa-miR-4423-5p	30.6091	-1.86702	0.341429	-5.46825	4.54513e-08	1.77993e-07
hsa-miR-4455	22.4213	2.22977	0.410792	5.42797	5.6998e-08	2.21781e-07
hsa-miR-25-3p	157.705	0.82167	0.153231	5.36228	8.21789e-08	3.15984e-07
hsa-miR-324-5p	1913.42	0.43782	0.0816505	5.36212	8.22495e-08	3.15984e-07
hsa-miR-874-5p	21.0245	-2.30151	0.444505	-5.17769	2.24652e-07	8.57633e-07
hsa-miR-374b-3p	11.9392	2.95784	0.575657	5.1382	2.77377e-07	1.0523e-06
hsa-miR-204-5p	78.156	-1.13245	0.222254	-5.09529	3.48211e-07	1.31282e-06
hsa-miR-550a-5p	21.5952	-2.06125	0.406482	-5.07096	3.95818e-07	1.4831e-06
hsa-miR-423-3p	994.738	0.468608	0.0929478	5.04163	4.61594e-07	1.71894e-06
hsa-miR-34a-3p	89.5946	1.00639	0.200387	5.02225	5.10709e-07	1.89025e-06
hsa-miR-31-5p	208.382	0.673629	0.135021	4.98905	6.06763e-07	2.23215e-06
hsa-miR-193b-3p	122.627	-0.913324	0.184468	-4.95111	7.37909e-07	2.69826e-06
hsa-miR-424-3p	16.4769	2.29793	0.465067	4.94107	7.76941e-07	2.82397e-06
hsa-miR-3180-3p	7.16492	-4.32824	0.879377	-4.92194	8.56914e-07	3.09611e-06
hsa-miR-330-3p	28.3751	-1.69752	0.345559	-4.9124	8.99703e-07	3.23148e-06
hsa-miR-33a-3p	83.6023	0.989065	0.206541	4.78871	1.6786e-06	5.99358e-06
hsa-miR-629-5p	29.9769	1.5733	0.32915	4.77988	1.75396e-06	6.22605e-06
hsa-miR-1287-3p	17.283	2.09857	0.44153	4.75296	2.0046e-06	7.07437e-06
hsa-miR-193a-5p	18.0576	-2.05043	0.440601	-4.65372	3.26007e-06	1.14385e-05
hsa-miR-1307-3p	496.486	-0.530079	0.114005	-4.6496	3.32586e-06	1.16023e-05
hsa-miR-20b-5p	716.848	-0.449858	0.0980899	-4.58618	4.51428e-06	1.56581e-05
hsa-miR-499a-3p	238.378	0.629651	0.138839	4.53511	5.75722e-06	1.98558e-05
hsa-miR-935	16.6106	-2.1972	0.488194	-4.50066	6.77418e-06	2.32312e-05
hsa-miR-335-5p	62.2302	0.985711	0.223207	4.41612	1.00486e-05	3.42669e-05
hsa-miR-378g	8.74749	-2.98123	0.676892	-4.40429	1.06132e-05	3.59899e-05
hsa-miR-877-5p	31.7503	-1.39805	0.320359	-4.36401	1.27697e-05	4.30623e-05
hsa-miR-93-3p	128.638	-0.765526	0.175813	-4.35421	1.33551e-05	4.47874e-05
hsa-miR-342-5p	18.8176	-1.91031	0.439514	-4.34642	1.38376e-05	4.61507e-05
hsa-miR-1296-5p	49.5218	1.07433	0.247624	4.33855	1.43424e-05	4.7573e-05
hsa-miR-126-3p	92.0443	0.852493	0.196698	4.33402	1.4641e-05	4.82994e-05
hsa-miR-320b	10.2735	-2.72059	0.628692	-4.32738	1.50895e-05	4.9355e-05
hsa-miR-584-5p	48.7429	1.12373	0.25971	4.32688	1.51236e-05	4.9355e-05
hsa-miR-362-3p	20.3522	1.69404	0.39167	4.32517	1.52418e-05	4.94746e-05
hsa-miR-339-5p	76.6519	-0.884512	0.209461	-4.2228	2.41283e-05	7.79037e-05
hsa-miR-99a-3p	31.8065	1.27192	0.30872	4.11997	3.78921e-05	0.000121696
hsa-miR-4728-3p	12.1688	-2.14935	0.529151	-4.06188	4.86783e-05	0.000155514
hsa-miR-423-5p	232.47	0.602797	0.149513	4.03173	5.53683e-05	0.000175961
hsa-miR-17-3p	65.3002	0.888935	0.221053	4.02136	5.78621e-05	0.000182929
hsa-miR-129-2-3p	82.5396	-0.760479	0.196979	-3.86071	0.000113056	0.000355569
hsa-miR-152-3p	1148.13	-0.356231	0.0933373	-3.8166	0.000135302	0.000423342
hsa-miR-769-5p	342.717	-0.428479	0.113133	-3.7874	0.000152235	0.000473879
hsa-let-7b-5p	520.146	0.369436	0.0982644	3.75961	0.000170177	0.000524351
hsa-miR-181a-3p	155.917	-0.579029	0.153973	-3.76058	0.000169521	0.000524351
hsa-miR-3679-5p	11.8187	-2.03324	0.543073	-3.74395	0.000181149	0.000555341
hsa-miR-151a-3p	105.431	-0.693492	0.186089	-3.72666	0.000194032	0.000588888
hsa-miR-6511a-3p	22.468	-1.45195	0.389564	-3.72711	0.000193686	0.000588888
hsa-miR-32-3p	5.05819	2.98284	0.813844	3.66512	0.000247223	0.00074659
hsa-miR-92b-3p	393.579	-0.3946	0.107903	-3.65698	0.000255204	0.000766875
hsa-miR-95-3p	149.805	-0.55671	0.154073	-3.61329	0.000302336	0.00090403
hsa-miR-29b-3p	128.278	0.635435	0.177103	3.58794	0.000333297	0.000991723
hsa-miR-302c-3p	81.8761	0.722007	0.201695	3.5797	0.000343987	0.00101854
hsa-miR-100-3p	2.85724	3.37838	0.945106	3.57461	0.000350754	0.00103353
hsa-miR-320c	10.9518	-1.9727	0.552339	-3.57154	0.00035489	0.00104067
hsa-miR-24-2-5p	14.1911	1.62736	0.46004	3.53742	0.00040405	0.00117348
hsa-miR-625-3p	7.83856	-2.2968	0.64911	-3.53839	0.000402579	0.00117348
hsa-miR-92a-3p	954.415	0.303527	0.086892	3.49315	0.000477352	0.00137977
hsa-miR-93-5p	3444.92	-0.263492	0.0755392	-3.48815	0.000486383	0.00139921
hsa-miR-491-5p	22.1939	-1.29589	0.37364	-3.46828	0.000523796	0.00149974
hsa-miR-490-3p	1844.53	0.267403	0.077373	3.45603	0.000548193	0.00156222
hsa-miR-143-5p	465.57	-0.351868	0.101982	-3.45029	0.000559982	0.00158836
hsa-miR-7111-3p	4.13624	-2.97852	0.868216	-3.43062	0.000602213	0.0017002
hsa-miR-6803-3p	2.99681	-3.20461	0.947432	-3.38242	0.00071851	0.00201915
hsa-miR-199a-3p	11.0222	1.74502	0.517736	3.37049	0.000750359	0.00209893
hsa-miR-345-5p	105.863	-0.617835	0.183884	-3.35992	0.000779659	0.00217089
hsa-miR-452-5p	535.76	-0.356885	0.107038	-3.3342	0.000855464	0.00237108
hsa-miR-670-3p	2.42592	3.13907	0.957188	3.27947	0.00104001	0.00286949
hsa-miR-760	14.5871	-1.52058	0.464391	-3.27436	0.00105902	0.00290871
hsa-miR-301b-3p	427.498	-0.367334	0.112929	-3.25278	0.00114282	0.00312474
hsa-miR-590-3p	35.0929	0.956393	0.295488	3.23665	0.0012094	0.00329196
hsa-miR-940	33.1552	-1.11351	0.345075	-3.22687	0.00125151	0.00339137
hsa-miR-30c-1-3p	18.7304	1.27155	0.395431	3.2156	0.00130173	0.00351178
hsa-miR-130b-5p	153.412	-0.489783	0.153051	-3.20012	0.00137369	0.00364119
hsa-miR-16-1-3p	2.38405	3.07538	0.960765	3.20097	0.00136965	0.00364119
hsa-miR-454-3p	5984.77	-0.732825	0.228729	-3.2039	0.00135579	0.00364119
hsa-miR-4636	2.38405	3.07538	0.960765	3.20097	0.00136965	0.00364119
hsa-miR-205-5p	12.2588	-1.66546	0.520834	-3.19767	0.00138543	0.00365633
hsa-miR-4422	2.62459	-3.04883	0.956634	-3.18704	0.00143738	0.00377702
hsa-miR-1270	26.6037	-1.06425	0.335952	-3.16786	0.00153564	0.00401783
hsa-let-7a-3p	22.7615	1.12939	0.357447	3.15959	0.00157989	0.00411585
hsa-miR-96-5p	22.1006	-1.19364	0.378362	-3.15475	0.00160635	0.0041669
hsa-miR-210-5p	18.8955	-1.30712	0.420078	-3.11163	0.0018606	0.00480588
hsa-miR-642a-5p	32.5209	0.971318	0.312352	3.1097	0.0018728	0.00481691
hsa-miR-20a-3p	32.1812	0.936117	0.313218	2.98871	0.00280159	0.00717538
hsa-miR-9-5p	8.90508	1.69789	0.570483	2.97624	0.00291808	0.00744234
hsa-miR-6515-3p	2.19492	-2.85332	0.965484	-2.95533	0.00312336	0.00793255
hsa-miR-610	2.25045	-2.84999	0.965705	-2.9512	0.00316542	0.00800588
hsa-miR-203a-3p	22.167	-1.09811	0.372418	-2.9486	0.00319222	0.00804014
hsa-miR-671-3p	14.2977	-1.32871	0.453836	-2.92773	0.00341442	0.00856426
hsa-miR-31-3p	36.6106	0.85013	0.290636	2.92507	0.0034438	0.00860241
hsa-miR-1285-3p	24.9883	-0.988553	0.34104	-2.89864	0.00374785	0.00932355
hsa-miR-302a-5p	1.91193	2.81101	0.974527	2.88448	0.00392057	0.00971341
hsa-miR-140-5p	136.902	0.451365	0.156924	2.87634	0.00402322	0.00992721
hsa-miR-1250-5p	4.2166	2.25562	0.785865	2.87024	0.00410156	0.0100795
hsa-miR-27a-5p	3.94461	2.32175	0.811021	2.86275	0.00419981	0.0102794
hsa-miR-4999-5p	1.9466	2.78893	0.976079	2.85728	0.00427285	0.0104161
hsa-miR-92a-1-5p	6.0842	-1.93739	0.678985	-2.85336	0.00432596	0.0105034
hsa-miR-378d	101.202	-1.15841	0.410851	-2.81954	0.00480926	0.0115842
hsa-miR-6784-3p	2.23124	-2.74104	0.971849	-2.82044	0.00479583	0.0115842
hsa-miR-376c-3p	7.04136	-1.83627	0.651783	-2.81731	0.00484285	0.011619
hsa-miR-1226-5p	1.99834	-2.7335	0.971328	-2.81419	0.00489006	0.0116861
hsa-miR-221-5p	2.56618	2.57343	0.914943	2.81267	0.00491322	0.0116954
hsa-miR-2278	4.80145	-2.10232	0.753512	-2.79003	0.00527026	0.0124963
hsa-miR-1910-3p	3.79254	-2.35539	0.845407	-2.7861	0.00533462	0.0125961
hsa-miR-4506	2.17031	-2.71069	0.973341	-2.78493	0.00535387	0.0125961
hsa-miR-188-5p	78.2578	0.55442	0.199371	2.78084	0.00542184	0.0127068
hsa-miR-10b-5p	6.38538	1.75081	0.640413	2.73388	0.00625936	0.0146132
hsa-miR-3591-5p	1.73769	2.67336	0.978336	2.73256	0.00628447	0.0146156
hsa-let-7b-3p	12.8658	-1.29178	0.474045	-2.72502	0.00642973	0.0148397
hsa-miR-451a	1.67541	2.66781	0.978976	2.7251	0.00642817	0.0148397
hsa-miR-6855-3p	1.85133	-2.63809	0.9753	-2.7049	0.00683241	0.0157094
hsa-miR-6793-3p	1.97511	-2.62103	0.978396	-2.67891	0.00738633	0.0169189
hsa-miR-6756-3p	6.66511	-1.80309	0.679183	-2.65479	0.00793587	0.0181093
hsa-miR-652-3p	1027.3	-0.212354	0.0806131	-2.63423	0.00843273	0.019171
hsa-miR-3188	3.41936	-2.22669	0.847606	-2.62703	0.00861335	0.0195086
hsa-miR-1468-5p	4.32365	2.02572	0.773953	2.61737	0.00886115	0.0199739
hsa-miR-215-5p	3.5009	-2.218	0.848088	-2.6153	0.00891497	0.0199739
hsa-miR-328-3p	49.8141	-0.647023	0.24748	-2.61445	0.00893724	0.0199739
hsa-miR-422a	8.13131	-1.55267	0.593994	-2.61394	0.0089504	0.0199739
hsa-miR-141-3p	1.65455	2.55653	0.983442	2.59957	0.00933401	0.0207404
hsa-miR-33b-5p	1.58492	2.55359	0.982706	2.59854	0.00936225	0.0207404
hsa-miR-34c-5p	16.6122	-1.0592	0.414765	-2.55373	0.0106577	0.0233546
hsa-miR-548q	2.65905	-2.3458	0.918511	-2.55391	0.010652	0.0233546
hsa-miR-576-3p	1.67203	-2.50448	0.979926	-2.55578	0.010595	0.0233546
hsa-miR-409-5p	1.48752	2.48631	0.98397	2.52682	0.0115101	0.0251318
hsa-miR-1228-3p	1.66243	-2.47331	0.980743	-2.52187	0.0116732	0.0253965
hsa-miR-29b-2-5p	3.38765	2.23545	0.887537	2.51872	0.0117783	0.0255337
hsa-miR-126-5p	45.0312	-0.656435	0.262443	-2.50125	0.0123756	0.026733
hsa-miR-6810-3p	3.11775	-2.16633	0.866844	-2.4991	0.0124509	0.0268003
hsa-miR-224-3p	2.22178	2.3493	0.941912	2.49419	0.0126246	0.0270782
hsa-miR-199b-3p	5.82135	1.61623	0.656471	2.46199	0.0138168	0.0293244
hsa-miR-3619-5p	2.53474	-2.27356	0.923002	-2.46323	0.0137693	0.0293244
hsa-miR-6737-3p	2.40781	-2.27756	0.924355	-2.46394	0.0137418	0.0293244
hsa-miR-20b-3p	55.6646	-0.594507	0.242524	-2.45133	0.0142329	0.0301023
hsa-miR-146b-5p	90.6927	-0.471514	0.192906	-2.44427	0.0145145	0.0305914
hsa-miR-184	10.1587	-1.27304	0.527691	-2.41247	0.0158446	0.0332792
hsa-miR-505-3p	274.851	0.31297	0.129934	2.40867	0.0160106	0.0335118
hsa-miR-212-3p	38.4485	0.684001	0.284972	2.40024	0.0163843	0.0341762
hsa-miR-616-5p	3.01754	-2.09132	0.873595	-2.39392	0.0166692	0.0346514
hsa-miR-10a-5p	152.25	0.363128	0.152033	2.38848	0.0169182	0.0350491
hsa-miR-26a-5p	24598.8	0.146482	0.0615518	2.37982	0.0173213	0.035762
hsa-let-7f-2-3p	3.6522	1.87319	0.795758	2.35397	0.0185741	0.0382185
hsa-miR-106a-5p	254.773	0.292303	0.125003	2.33837	0.0193681	0.0397177
hsa-miR-26a-1-3p	1.47719	-2.30007	0.98559	-2.3337	0.0196114	0.0400812
hsa-miR-188-3p	17.0341	0.928938	0.400859	2.31737	0.0204837	0.0417235
hsa-miR-488-5p	1.48313	-2.26998	0.986161	-2.30184	0.0213443	0.0433311
hsa-miR-146a-5p	1.25821	2.26507	0.987628	2.29344	0.0218227	0.0438622
hsa-miR-381-3p	1.25821	2.26507	0.987628	2.29344	0.0218227	0.0438622
hsa-miR-664b-5p	1.43127	-2.26355	0.986732	-2.29399	0.0217913	0.0438622
hsa-miR-1297	9.08367	1.35605	0.592515	2.28863	0.0221008	0.0442745
hsa-miR-4497	1.45624	-2.24713	0.986529	-2.27781	0.0227378	0.0454008
hsa-miR-302b-5p	1.20959	2.24355	0.987761	2.27135	0.0231257	0.046024
hsa-miR-589-5p	4.07618	1.71686	0.760669	2.25704	0.0240058	0.0476194
hsa-miR-1343-3p	9.01009	-1.26062	0.560957	-2.24727	0.0246227	0.0485656
hsa-miR-155-5p	2.44659	2.01441	0.896505	2.24696	0.0246428	0.0485656
hsa-miR-582-5p	1.2237	2.18964	0.987907	2.21644	0.0266615	0.0523739
hsa-miR-4662a-5p	3.6649	1.78143	0.805945	2.21036	0.0270802	0.0530247
hsa-miR-3064-5p	1.21633	2.17932	0.98794	2.20593	0.0273892	0.0534575
hsa-miR-6801-3p	1.29615	-2.14345	0.987728	-2.17008	0.0300005	0.0583663
hsa-miR-1179	6.19625	-1.41159	0.6512	-2.16767	0.0301837	0.0585351
hsa-miR-938	7.50112	-1.39846	0.645763	-2.1656	0.0303421	0.0586549
hsa-miR-129-5p	15.6281	0.909748	0.420959	2.16113	0.0306851	0.0590337
hsa-miR-3938	2.87099	-1.88692	0.873366	-2.16052	0.0307325	0.0590337
hsa-miR-500a-3p	109.007	-0.379194	0.175775	-2.15727	0.0309843	0.0593296
hsa-miR-3129-3p	1.24831	-2.10996	0.987808	-2.136	0.0326794	0.0623786
hsa-miR-132-5p	42.5665	-0.575926	0.270179	-2.13165	0.0330359	0.0624697
hsa-miR-142-3p	1.11219	2.10569	0.987693	2.13193	0.033013	0.0624697
hsa-miR-18a-3p	1.11219	2.10569	0.987693	2.13193	0.033013	0.0624697
hsa-miR-8485	1.87875	2.01337	0.947811	2.12423	0.0336511	0.0634354
hsa-miR-378f	7.96376	-1.23832	0.585793	-2.11392	0.0345221	0.0646757
hsa-miR-652-5p	8.7787	-1.17624	0.55611	-2.11512	0.0344198	0.0646757
hsa-miR-4421	1.19278	-2.07025	0.98794	-2.09553	0.0361242	0.0674689
hsa-miR-6798-3p	1.32478	-2.0577	0.987858	-2.08299	0.0372522	0.0693622
hsa-miR-92b-5p	12.7995	-0.968593	0.468929	-2.06554	0.0388717	0.0721564
hsa-miR-6819-5p	1.17183	-2.03384	0.987894	-2.05877	0.0395167	0.0731301
hsa-miR-214-3p	14.2077	-0.970354	0.47266	-2.05296	0.0400763	0.0739402
hsa-miR-3200-3p	107.047	0.373198	0.182032	2.05018	0.0403472	0.0742144
hsa-miR-6511b-3p	5.22075	-1.40275	0.690571	-2.03129	0.0422252	0.0774341
hsa-miR-580-3p	1.11909	1.99367	0.985571	2.02285	0.0430883	0.078779
hsa-miR-4677-3p	1.07267	-1.96464	0.98742	-1.98967	0.0466274	0.0849935
hsa-miR-3065-3p	32.8828	-0.596477	0.301304	-1.97965	0.047743	0.0865075
hsa-miR-3174	1.09808	1.95036	0.98489	1.98028	0.0476722	0.0865075
hsa-miR-3928-3p	1.15455	-1.94626	0.986688	-1.97251	0.0485512	0.08771
hsa-miR-23b-3p	20355.2	-0.145083	0.0738041	-1.96579	0.0493234	0.0888407
hsa-miR-874-3p	2.00591	-1.88215	0.958726	-1.96318	0.0496254	0.0891202
hsa-miR-4770	31.7434	1.48982	0.760345	1.9594	0.0500659	0.0896459
hsa-miR-4665-5p	1.08996	-1.92986	0.986981	-1.95531	0.0505464	0.0902401
hsa-miR-6876-5p	1.06307	-1.91247	0.986782	-1.93809	0.0526127	0.0936536
hsa-miR-1299	0.959417	1.89306	0.982946	1.9259	0.0541169	0.0960496
hsa-miR-1277-3p	1.01348	-1.89024	0.986476	-1.91615	0.0553454	0.0970944
hsa-miR-6721-5p	3.00155	-1.62983	0.849111	-1.91946	0.0549264	0.0970944
hsa-miR-6755-3p	1.01348	-1.89024	0.986476	-1.91615	0.0553454	0.0970944
hsa-miR-9-3p	1.50625	1.86842	0.974252	1.9178	0.0551363	0.0970944
hsa-miR-7-1-3p	13.3133	0.858271	0.45093	1.90334	0.0569966	0.0997029
hsa-miR-5003-5p	2.00385	1.76274	0.930045	1.89532	0.0580494	0.101253
hsa-miR-3127-3p	1.73111	-1.81042	0.956936	-1.89189	0.0585052	0.101756
hsa-miR-1273c	1.00214	-1.86181	0.985723	-1.88878	0.0589219	0.102187
hsa-miR-330-5p	4.42748	1.36424	0.725361	1.88077	0.0600033	0.103766
hsa-miR-6776-3p	0.963903	-1.83599	0.98516	-1.86365	0.0623708	0.107554
hsa-miR-29b-1-5p	2.95484	1.56519	0.84145	1.86012	0.0628692	0.108107
hsa-miR-30d-5p	7675.27	-0.32485	0.176676	-1.83868	0.0659628	0.112839
hsa-miR-4726-5p	1.07861	-1.80655	0.983123	-1.83756	0.0661272	0.112839
hsa-miR-550a-3-5p	0.992535	-1.80871	0.984485	-1.83721	0.0661788	0.112839
hsa-miR-6862-3p	0.984853	-1.79808	0.983135	-1.82892	0.0674112	0.114618
hsa-miR-3909	29.0175	0.580038	0.318137	1.82323	0.0682678	0.11575
hsa-miR-320d	2.96917	-1.53687	0.847366	-1.8137	0.0697232	0.117888
hsa-miR-183-3p	0.942953	-1.76898	0.983209	-1.79919	0.0719886	0.121381
hsa-miR-1267	1.69374	-1.73894	0.969973	-1.79277	0.0730102	0.122762
hsa-let-7i-3p	4.49444	1.27757	0.724654	1.763	0.0779001	0.130343
hsa-miR-4661-5p	0.952557	-1.72817	0.980403	-1.76272	0.0779481	0.130343
hsa-miR-3960	4.26054	-1.26997	0.731764	-1.73549	0.0826549	0.137834
hsa-miR-548k	1.33247	1.70194	0.981435	1.73413	0.0828947	0.137855
hsa-miR-1287-5p	243.81	0.218565	0.126414	1.72896	0.0838158	0.139006
hsa-miR-449a	4.69949	1.20824	0.702474	1.71998	0.0854358	0.141272
hsa-miR-4787-3p	2.30479	-1.5601	0.907661	-1.71882	0.0856473	0.141272
hsa-miR-4791	8.0699	-0.979092	0.570802	-1.71529	0.0862919	0.141897
hsa-miR-615-3p	2.26911	1.53867	0.897606	1.71419	0.086494	0.141897
hsa-miR-135a-5p	25.2512	-0.60114	0.351014	-1.71258	0.0867895	0.141998
hsa-miR-19b-1-5p	13.4118	-0.761451	0.447096	-1.70311	0.0885482	0.144486
hsa-miR-579-3p	5.32439	1.14368	0.673245	1.69875	0.0893663	0.14543
hsa-miR-4641	1.58044	-1.63809	0.96507	-1.69738	0.0896246	0.14546
hsa-miR-1243	1.74062	-1.63709	0.967798	-1.69156	0.0907301	0.146862
hsa-miR-642a-3p	4.79268	-1.2634	0.748062	-1.68889	0.0912401	0.147294
hsa-miR-1229-3p	4.42021	-1.22714	0.730725	-1.67934	0.0930849	0.149874
hsa-miR-504-5p	95.1449	-0.308986	0.184187	-1.67757	0.0934316	0.150034
hsa-miR-30b-3p	24.9165	0.597038	0.356458	1.67492	0.0939502	0.150073
hsa-miR-378e	16.1803	-1.3127	0.783645	-1.67512	0.0939108	0.150073
hsa-miR-223-3p	4.66407	-1.1902	0.712574	-1.67029	0.0948622	0.151132
hsa-miR-5187-5p	1.65508	-1.60501	0.962138	-1.66817	0.0952815	0.151403
hsa-let-7e-3p	33.768	0.488823	0.294755	1.65841	0.0972355	0.153304
hsa-miR-3910	3.09205	-1.37814	0.830955	-1.65849	0.0972176	0.153304
hsa-miR-551b-3p	5442.32	-0.130027	0.0783234	-1.66013	0.0968883	0.153304
hsa-miR-651-5p	2.42293	1.45749	0.883063	1.6505	0.0988416	0.155432
hsa-miR-324-3p	84.329	0.320035	0.195423	1.63765	0.101494	0.158781
hsa-miR-5699-5p	1.48128	-1.5854	0.967943	-1.6379	0.101442	0.158781
hsa-miR-191-3p	5.03925	-1.20528	0.739303	-1.6303	0.103038	0.160782
hsa-miR-744-5p	1367.86	0.169927	0.104869	1.62038	0.10515	0.163657
hsa-miR-15b-3p	75.8022	0.33277	0.206062	1.6149	0.106332	0.164652
hsa-miR-190a-3p	2.08053	-1.48797	0.921312	-1.61505	0.1063	0.164652
hsa-let-7f-1-3p	5.15327	-1.10518	0.685529	-1.61216	0.106927	0.165151
hsa-miR-3661	2.11694	-1.46618	0.913881	-1.60435	0.108638	0.167368
hsa-miR-1973	4.76291	-1.15327	0.721809	-1.59774	0.1101	0.169192
hsa-miR-30c-2-3p	10.1614	0.813801	0.51285	1.58682	0.112553	0.172524
hsa-miR-6750-3p	2.57608	-1.38515	0.877649	-1.57825	0.114508	0.17508
hsa-miR-1237-3p	3.47883	-1.25844	0.798115	-1.57676	0.11485	0.175161
hsa-miR-1254	2.68293	-1.35621	0.861566	-1.57412	0.11546	0.17565
hsa-miR-3130-5p	3.12907	1.27876	0.814094	1.57077	0.116235	0.176387
hsa-miR-3177-3p	4.60963	1.08946	0.695401	1.56666	0.117195	0.1774
hsa-miR-6514-5p	1.40567	-1.52315	0.975486	-1.56142	0.118424	0.178814
hsa-miR-6770-5p	2.49614	1.36685	0.893128	1.53041	0.125915	0.189653
hsa-miR-367-3p	1.21057	1.49699	0.981183	1.5257	0.127086	0.190943
hsa-miR-584-3p	1.28922	-1.48101	0.978318	-1.51384	0.130068	0.194941
hsa-miR-326	58.9288	0.345615	0.228774	1.51073	0.130858	0.195643
hsa-miR-7854-3p	2.52737	-1.32382	0.882797	-1.49957	0.133725	0.199438
hsa-miR-26b-3p	13.8353	0.65893	0.440405	1.49619	0.134604	0.200257
hsa-miR-6829-5p	2.1834	-1.37199	0.935456	-1.46665	0.14247	0.211441
hsa-miR-218-2-3p	6.581	0.899079	0.616115	1.45927	0.14449	0.213916
hsa-miR-6742-5p	1.83523	-1.35463	0.93045	-1.45589	0.145423	0.214773
hsa-miR-1275	10.9296	0.785467	0.547283	1.43521	0.151227	0.222803
hsa-miR-19b-3p	14496.9	0.11881	0.0828615	1.43384	0.151618	0.222839
hsa-miR-23c	169.946	1.12516	0.795802	1.41387	0.157401	0.230779
hsa-miR-744-3p	12.9124	-0.659753	0.467911	-1.41	0.158541	0.23189
hsa-miR-1276	1.32467	-1.37169	0.979363	-1.4006	0.161334	0.235408
hsa-miR-6799-3p	1.02631	1.36476	0.987315	1.3823	0.166881	0.242917
hsa-miR-6505-3p	4.72983	0.942178	0.686418	1.3726	0.169877	0.246687
hsa-miR-6782-3p	1.38203	-1.33584	0.978624	-1.36502	0.172247	0.249532
hsa-miR-4485-3p	11.3103	-0.656477	0.48824	-1.34458	0.178761	0.258352
hsa-miR-1256	4.52029	-0.944938	0.703539	-1.34312	0.179233	0.258419
hsa-miR-532-3p	91.5494	0.269177	0.20163	1.335	0.181875	0.261607
hsa-miR-125b-1-3p	88.4041	-0.262452	0.197677	-1.32768	0.184283	0.264444
hsa-miR-6858-3p	1.34013	-1.27591	0.977727	-1.30498	0.191901	0.274726
hsa-let-7c-3p	1.79063	-1.19684	0.934193	-1.28115	0.200142	0.28585
hsa-miR-1273d	1.26365	-1.23576	0.978074	-1.26347	0.206421	0.293773
hsa-miR-296-3p	3.36053	-0.995588	0.789232	-1.26147	0.207141	0.293773
hsa-miR-769-3p	2.58828	-1.0783	0.854277	-1.26224	0.206862	0.293773
hsa-miR-3912-3p	31.2542	-0.380323	0.302932	-1.25548	0.209306	0.295807
hsa-miR-98-5p	178.975	0.191278	0.152437	1.2548	0.20955	0.295807
hsa-miR-1292-5p	3.91779	-0.938428	0.753305	-1.24575	0.212857	0.299778
hsa-miR-214-5p	1.49408	1.20485	0.96839	1.24417	0.213435	0.299896
hsa-miR-545-5p	50.2566	0.317424	0.255771	1.24105	0.214588	0.30082
hsa-miR-636	6.74383	-0.78712	0.635949	-1.23771	0.215824	0.301855
hsa-let-7g-3p	8.9357	0.660496	0.534669	1.23534	0.216705	0.302391
hsa-miR-449c-5p	1.08897	-1.21468	0.986004	-1.23192	0.217977	0.303468
hsa-miR-1304-3p	6.36073	-0.76202	0.622432	-1.22426	0.220853	0.306769
hsa-miR-625-5p	36.3954	-0.383641	0.318118	-1.20597	0.227829	0.315736
hsa-miR-125a-3p	32.3149	-0.362516	0.301191	-1.20361	0.228742	0.316279
hsa-miR-193b-5p	1.11674	-1.18033	0.985244	-1.19801	0.230914	0.318557
hsa-miR-27b-5p	46.3494	-0.32335	0.276322	-1.17019	0.241924	0.332988
hsa-miR-183-5p	64.3497	0.255905	0.219459	1.16607	0.243586	0.333921
hsa-miR-6505-5p	9.33879	-0.60693	0.521208	-1.16447	0.244235	0.333921
hsa-miR-6747-3p	5.34772	0.761985	0.654388	1.16442	0.244252	0.333921
hsa-miR-6832-3p	1.00116	-1.14543	0.987216	-1.16027	0.24594	0.335473
hsa-miR-106b-3p	274.827	-0.141098	0.123505	-1.14245	0.253268	0.344694
hsa-miR-128-1-5p	3.79951	-0.878978	0.771057	-1.13996	0.254301	0.345326
hsa-miR-25-5p	1.19312	-1.11787	0.982957	-1.13725	0.255435	0.346091
hsa-miR-7706	1.90391	-1.03878	0.921037	-1.12783	0.25939	0.350668
hsa-miR-195-5p	4.71444	-0.804118	0.714151	-1.12598	0.260175	0.350947
hsa-miR-34b-5p	1.82162	1.04881	0.934712	1.12207	0.261833	0.352401
hsa-miR-216b-5p	7.24251	-0.651481	0.585096	-1.11346	0.265511	0.35656
hsa-miR-502-3p	58.736	-0.252058	0.227032	-1.11023	0.266899	0.357634
hsa-miR-16-2-3p	3.84309	0.89377	0.806598	1.10807	0.26783	0.35809
hsa-let-7a-2-3p	2.28978	0.953086	0.869674	1.09591	0.273117	0.363826
hsa-miR-3679-3p	2.06271	-0.98694	0.900943	-1.09545	0.273319	0.363826
hsa-miR-2355-5p	4.90319	0.746368	0.683014	1.09276	0.274501	0.364599
hsa-miR-7704	2.99496	-0.893869	0.823853	-1.08499	0.277928	0.368346
hsa-miR-624-5p	4.97662	1.06107	0.98654	1.07555	0.28213	0.3731
hsa-miR-1269a	4.64522	-1.03599	0.968625	-1.06955	0.284824	0.375843
hsa-miR-4284	1.1053	-1.04893	0.984842	-1.06507	0.286843	0.377687
hsa-miR-7977	1.35163	1.02585	0.965693	1.06229	0.288103	0.378525
hsa-miR-6511b-5p	2.41579	-0.897204	0.856352	-1.0477	0.294775	0.386454
hsa-miR-101-5p	2.78842	0.839351	0.816189	1.02838	0.303772	0.397391
hsa-miR-361-3p	86.3258	-0.209633	0.20428	-1.02621	0.304795	0.397872
hsa-miR-3139	4.19573	-0.736048	0.726932	-1.01254	0.31128	0.405465
hsa-miR-206	3.07747	0.821901	0.830038	0.990197	0.322078	0.418482
hsa-miR-378b	4.82673	0.696133	0.703859	0.989023	0.322652	0.418482
hsa-miR-6723-5p	1.78467	-0.908935	0.92053	-0.987405	0.323444	0.418615
hsa-miR-3200-5p	2.57778	-0.820102	0.842215	-0.973743	0.330184	0.426429
hsa-miR-664a-5p	4.7081	-0.670963	0.693903	-0.966942	0.333573	0.429891
hsa-miR-30d-3p	1.86811	0.87663	0.915142	0.957917	0.338105	0.434808
hsa-miR-1306-3p	2.77018	0.794124	0.831819	0.954683	0.339738	0.435985
hsa-miR-548aq-5p	2.23022	0.85852	0.914047	0.939252	0.347602	0.445135
hsa-miR-514a-3p	1.90262	0.846189	0.906298	0.933677	0.350471	0.447865
hsa-miR-135b-5p	47.6705	0.236715	0.254588	0.9298	0.352475	0.44948
hsa-miR-1271-3p	1.26113	0.894872	0.972014	0.920637	0.35724	0.45365
hsa-miR-7641	1.26113	0.894872	0.972014	0.920637	0.35724	0.45365
hsa-miR-200b-3p	1.23931	0.892078	0.983975	0.906606	0.364615	0.462049
hsa-miR-98-3p	5.34141	-0.593297	0.656262	-0.904055	0.365966	0.462795
hsa-miR-3182	4.57743	0.627702	0.697048	0.900514	0.367847	0.464206
hsa-miR-200c-3p	4.03112	0.657152	0.733347	0.8961	0.3702	0.465978
hsa-miR-3615	5.9419	0.575281	0.642771	0.895001	0.370787	0.465978
hsa-miR-4683	1.96545	0.797054	0.901845	0.883804	0.376802	0.471585
hsa-miR-585-5p	11.6018	-0.446531	0.50521	-0.883853	0.376776	0.471585
hsa-miR-151b	119.815	0.151327	0.17213	0.879143	0.379324	0.473764
hsa-miR-1271-5p	2.81985	0.706009	0.808163	0.873597	0.382338	0.476548
hsa-miR-664b-3p	3.01236	0.698158	0.80067	0.871967	0.383226	0.476677
hsa-miR-219b-5p	2.13679	-0.767292	0.890973	-0.861184	0.389137	0.483039
hsa-miR-6516-5p	6.1694	0.538593	0.6282	0.857358	0.391247	0.484667
hsa-miR-6829-3p	1.32396	0.814929	0.966196	0.843442	0.398982	0.493242
hsa-miR-193a-3p	1.32186	-0.804272	0.964394	-0.833965	0.4043	0.498802
hsa-miR-139-5p	34.3264	-0.245899	0.295659	-0.831697	0.40558	0.499365
hsa-miR-1227-3p	2.39983	-0.724544	0.880866	-0.822536	0.410772	0.504112
hsa-miR-4742-5p	2.52454	-0.70194	0.853977	-0.821966	0.411096	0.504112
hsa-miR-589-3p	6.79546	-0.502545	0.62601	-0.802775	0.422105	0.516568
hsa-miR-144-5p	1.31051	-0.770176	0.972491	-0.791962	0.428383	0.523196
hsa-miR-186-5p	17.849	0.304483	0.386318	0.788167	0.430599	0.524847
hsa-miR-152-5p	1.18629	-0.758671	0.973271	-0.779507	0.435681	0.529977
hsa-miR-6845-3p	1.11415	0.755951	0.983916	0.768308	0.442304	0.536958
hsa-miR-132-3p	49.6296	-0.188015	0.247963	-0.758238	0.448309	0.54316
hsa-miR-509-3-5p	1.95251	-0.696953	0.923619	-0.75459	0.450495	0.544722
hsa-miR-3194-5p	2.95995	-0.605685	0.807625	-0.749958	0.45328	0.547
hsa-miR-4454	3.81133	0.553829	0.742508	0.74589	0.455734	0.54887
hsa-miR-3605-5p	4.7789	-0.528955	0.711957	-0.742959	0.457507	0.549914
hsa-miR-4749-3p	1.50026	-0.689482	0.944503	-0.729994	0.465394	0.558288
hsa-miR-767-5p	2.07307	-0.637473	0.882548	-0.72231	0.470104	0.562827
hsa-miR-130b-3p	513.562	-0.0736317	0.102442	-0.718765	0.472286	0.563217
hsa-miR-3607-3p	2.16107	0.630099	0.876198	0.719128	0.472062	0.563217
hsa-miR-7975	1.95587	0.635643	0.889539	0.714577	0.474871	0.565189
hsa-miR-4326	3.71981	-0.534763	0.751678	-0.711425	0.476821	0.5664
hsa-miR-941	31.556	-0.219865	0.309816	-0.709663	0.477913	0.566588
hsa-miR-7113-5p	1.76707	0.648475	0.917261	0.706968	0.479586	0.567464
hsa-miR-6844	1.49587	0.658559	0.952504	0.691397	0.489316	0.57785
hsa-miR-23b-5p	7.30734	0.395079	0.576588	0.685202	0.493216	0.580198
hsa-miR-29a-5p	6.17411	0.418237	0.609588	0.686099	0.492651	0.580198
hsa-miR-4423-3p	16.4618	-0.283692	0.425999	-0.665945	0.505446	0.593435
hsa-miR-6797-3p	1.11575	-0.64705	0.978481	-0.66128	0.508433	0.595789
hsa-miR-181b-3p	6.24741	0.396858	0.613265	0.647123	0.517552	0.600701
hsa-miR-208a-5p	148.042	-0.119281	0.184559	-0.646303	0.518083	0.600701
hsa-miR-383-5p	2.24466	-0.580255	0.89121	-0.651087	0.514991	0.600701
hsa-miR-548ao-5p	6.86281	0.382255	0.592126	0.645563	0.518562	0.600701
hsa-miR-6796-3p	1.5978	0.623908	0.956704	0.652144	0.514309	0.600701
hsa-miR-766-5p	2.03234	0.574485	0.886119	0.648316	0.516781	0.600701
hsa-miR-1301-3p	336.559	-0.0714154	0.111263	-0.64186	0.520964	0.602334
hsa-miR-6815-5p	2.82074	0.513299	0.81523	0.629637	0.528932	0.610383
hsa-miR-4667-3p	2.74694	-0.507317	0.814913	-0.622541	0.533586	0.614586
hsa-miR-3605-3p	6.69666	-0.375435	0.606693	-0.618823	0.536033	0.616235
hsa-miR-4685-3p	1.58346	-0.571019	0.930826	-0.613454	0.539576	0.619135
hsa-miR-34c-3p	1.91568	-0.543156	0.908786	-0.597673	0.550058	0.629129
hsa-miR-362-5p	137.266	-0.10013	0.167659	-0.597223	0.550358	0.629129
hsa-miR-301b-5p	5.74125	0.393067	0.662068	0.593696	0.552716	0.630636
hsa-miR-181d-5p	25.0135	-0.1926	0.329478	-0.58456	0.558844	0.636432
hsa-miR-6815-3p	3.22329	-0.457669	0.809523	-0.565356	0.571832	0.650003
hsa-miR-489-3p	2.10881	0.498713	0.889504	0.560664	0.575027	0.652413
hsa-miR-548w	1.81357	0.505068	0.910518	0.554705	0.579097	0.654584
hsa-miR-548y	1.97777	0.494042	0.890364	0.554877	0.578979	0.654584
hsa-miR-1268b	0.9897	-0.537539	0.983543	-0.546533	0.584699	0.658255
hsa-miR-194-5p	102.776	0.0978807	0.179044	0.546685	0.584595	0.658255
hsa-miR-486-3p	1.79923	-0.507006	0.929899	-0.545227	0.585598	0.658255
hsa-miR-597-5p	3.79581	0.405486	0.758335	0.534706	0.592853	0.665179
hsa-miR-660-3p	38.2523	0.151999	0.286619	0.53032	0.59589	0.667353
hsa-miR-4656	1.37054	-0.502658	0.954361	-0.526696	0.598405	0.668935
hsa-miR-375	1.36309	0.499781	0.954342	0.523692	0.600493	0.670035
hsa-miR-1262	1.13208	-0.490444	0.977035	-0.501972	0.615687	0.685728
hsa-miR-1249-3p	1.85943	0.449987	0.910179	0.494394	0.621028	0.688157
hsa-miR-30a-5p	4099.22	0.0844581	0.171403	0.492744	0.622193	0.688157
hsa-miR-3126-5p	0.960128	-0.3921	0.796224	-0.492449	0.622402	0.688157
hsa-miR-628-3p	43.3871	0.127956	0.259179	0.493697	0.62152	0.688157
hsa-miR-199a-5p	1.82032	0.437725	0.903723	0.484357	0.628132	0.69323
hsa-miR-508-3p	1.18254	-0.47223	0.987185	-0.47836	0.632394	0.696667
hsa-miR-6791-3p	1.23768	-0.458959	0.981506	-0.467607	0.640066	0.703841
hsa-miR-302c-5p	19.7327	0.174843	0.38263	0.45695	0.647707	0.71075
hsa-miR-7151-5p	10.1586	0.232147	0.509563	0.455581	0.648691	0.71075
hsa-miR-103a-2-5p	7.33712	0.259939	0.607563	0.427839	0.668769	0.728332
hsa-miR-181b-2-3p	4.53108	0.301219	0.705791	0.426783	0.669538	0.728332
hsa-miR-598-5p	1.3592	-0.420493	0.974168	-0.431643	0.666001	0.728332
hsa-miR-676-3p	1.43645	-0.404731	0.945742	-0.427951	0.668687	0.728332
hsa-miR-125b-2-3p	2.63657	0.345919	0.824564	0.419518	0.674838	0.732784
hsa-miR-3613-5p	15.8381	0.159862	0.405644	0.394094	0.693512	0.751717
hsa-miR-4473	1.86903	0.353137	0.90428	0.390518	0.696154	0.753236
hsa-miR-6748-3p	1.22267	-0.369246	0.983627	-0.375392	0.707369	0.764009
hsa-miR-301a-5p	59.2648	0.0841931	0.237925	0.353864	0.723441	0.779979
hsa-miR-664a-3p	79.1798	-0.0712081	0.204825	-0.347653	0.728101	0.783612
hsa-miR-133a-5p	1919.59	-0.0658731	0.193856	-0.339804	0.734004	0.788568
hsa-miR-3176	1.79635	-0.313464	0.931496	-0.336517	0.736481	0.789831
hsa-miR-551a	20.554	0.123718	0.379558	0.325952	0.74446	0.79698
hsa-miR-574-5p	516.444	-0.0306427	0.0979411	-0.312869	0.75438	0.806177
hsa-miR-29c-5p	14.4827	0.128699	0.422304	0.304754	0.760553	0.811346
hsa-miR-3126-3p	1.41633	0.273003	0.962665	0.28359	0.776724	0.827143
hsa-miR-3940-3p	0.967793	-0.278291	0.987768	-0.281737	0.778145	0.827205
hsa-miR-629-3p	1.11379	0.270626	0.981969	0.275595	0.782859	0.830761
hsa-miR-3117-3p	2.55337	0.22865	0.843381	0.271111	0.786306	0.832963
hsa-miR-138-2-3p	1.23889	0.249365	0.967266	0.257804	0.796558	0.841931
hsa-miR-545-3p	115.702	0.0452028	0.176213	0.256524	0.797546	0.841931
hsa-miR-7114-3p	1.04692	0.234923	0.986914	0.238038	0.811852	0.855545
hsa-miR-1912	3.03242	0.180167	0.792997	0.227198	0.82027	0.862918
hsa-miR-379-5p	2.55148	0.188184	0.852332	0.220787	0.825258	0.866664
hsa-miR-885-5p	5.26604	-0.126485	0.660059	-0.191627	0.848035	0.889045
hsa-miR-331-5p	26.2731	-0.0633078	0.343369	-0.184372	0.853721	0.893351
hsa-miR-338-5p	31.675	0.0535364	0.298782	0.179182	0.857795	0.893351
hsa-miR-378a-5p	364.268	0.0204222	0.113864	0.179356	0.857658	0.893351
hsa-miR-6789-3p	3.02112	-0.145134	0.811333	-0.178883	0.858029	0.893351
hsa-miR-873-5p	2.95159	0.144617	0.838099	0.172553	0.863003	0.896991
hsa-miR-302d-5p	2.311	-0.142401	0.861243	-0.165344	0.868673	0.899803
hsa-miR-346	8.53116	-0.0894564	0.53729	-0.166496	0.867767	0.899803
hsa-miR-4291	1.72486	-0.138608	0.917286	-0.151107	0.879892	0.909871
hsa-miR-1908-5p	3.271	-0.112729	0.77415	-0.145616	0.884224	0.912796
hsa-miR-5010-3p	2.27276	-0.119828	0.863934	-0.138701	0.889687	0.916876
hsa-miR-192-3p	1.74264	-0.124239	0.942155	-0.131867	0.895089	0.92088
hsa-miR-3158-3p	1.40318	0.12177	0.966158	0.126035	0.899704	0.922501
hsa-miR-335-3p	0.945948	0.124832	0.985266	0.126699	0.899179	0.922501
hsa-miR-4500	1.18567	0.111723	0.978382	0.114191	0.909086	0.930548
hsa-miR-3124-5p	1.77127	-0.096156	0.936175	-0.102712	0.918192	0.938287
hsa-miR-5581-3p	1.33045	-0.0838978	0.965659	-0.0868814	0.930766	0.949075
hsa-miR-6802-3p	1.46332	-0.0812147	0.95005	-0.0854847	0.931876	0.949075
hsa-miR-1305	2.11895	-0.0600079	0.887288	-0.0676307	0.94608	0.961927
hsa-miR-15a-3p	14.2098	0.0259717	0.436467	0.0595044	0.95255	0.966886
hsa-miR-1226-3p	61.1855	-0.02514	0.499768	-0.0503033	0.959881	0.972502
hsa-miR-641	10.0544	0.0242381	0.500284	0.0484486	0.961359	0.972502
hsa-miR-6827-5p	1.57786	0.0434296	0.933391	0.0465288	0.962889	0.972502
hsa-miR-199b-5p	1.10334	-0.0364393	0.976998	-0.0372972	0.970248	0.978307
hsa-miR-576-5p	3.87512	0.0242522	0.729349	0.0332518	0.973474	0.979931
hsa-miR-185-3p	1.76674	0.0174387	0.928253	0.0187866	0.985011	0.989904
hsa-miR-17-5p	1172.57	-0.00114788	0.0921072	-0.0124624	0.990057	0.99333
hsa-miR-6787-3p	1.11976	-0.00901879	0.97764	-0.00922507	0.99264	0.994278
hsa-miR-147b	2.36326	-0.0017726	0.845746	-0.0020959	0.998328	0.998328
hsa-miR-103b	0	NA	NA	NA	NA	NA
hsa-miR-105-3p	0	NA	NA	NA	NA	NA
hsa-miR-105-5p	0	NA	NA	NA	NA	NA
hsa-miR-106a-3p	0	NA	NA	NA	NA	NA
hsa-miR-10a-3p	0.250169	0.522586	0.717279	0.728567	0.466266	NA
hsa-miR-10b-3p	0	NA	NA	NA	NA	NA
hsa-miR-1178-3p	0	NA	NA	NA	NA	NA
hsa-miR-1178-5p	0	NA	NA	NA	NA	NA
hsa-miR-1180-5p	0.108768	-0.374057	0.677543	-0.552078	0.580895	NA
hsa-miR-1181	0	NA	NA	NA	NA	NA
hsa-miR-1182	0	NA	NA	NA	NA	NA
hsa-miR-1183	0	NA	NA	NA	NA	NA
hsa-miR-1184	0	NA	NA	NA	NA	NA
hsa-miR-1185-1-3p	0	NA	NA	NA	NA	NA
hsa-miR-1185-2-3p	0	NA	NA	NA	NA	NA
hsa-miR-1185-5p	0	NA	NA	NA	NA	NA
hsa-miR-1193	0	NA	NA	NA	NA	NA
hsa-miR-1197	0	NA	NA	NA	NA	NA
hsa-miR-1199-3p	0	NA	NA	NA	NA	NA
hsa-miR-1199-5p	0	NA	NA	NA	NA	NA
hsa-miR-1200	0	NA	NA	NA	NA	NA
hsa-miR-1202	0	NA	NA	NA	NA	NA
hsa-miR-1203	0	NA	NA	NA	NA	NA
hsa-miR-1204	0	NA	NA	NA	NA	NA
hsa-miR-1205	0	NA	NA	NA	NA	NA
hsa-miR-1206	0	NA	NA	NA	NA	NA
hsa-miR-1207-3p	0	NA	NA	NA	NA	NA
hsa-miR-1207-5p	0	NA	NA	NA	NA	NA
hsa-miR-1208	0	NA	NA	NA	NA	NA
hsa-miR-122-3p	0	NA	NA	NA	NA	NA
hsa-miR-122-5p	0.146022	0.46454	0.68734	0.675852	0.499134	NA
hsa-miR-1224-3p	0	NA	NA	NA	NA	NA
hsa-miR-1224-5p	0	NA	NA	NA	NA	NA
hsa-miR-1225-3p	0	NA	NA	NA	NA	NA
hsa-miR-1225-5p	0	NA	NA	NA	NA	NA
hsa-miR-1227-5p	0	NA	NA	NA	NA	NA
hsa-miR-1228-5p	0.585069	0.562704	0.941645	0.597576	0.550123	NA
hsa-miR-1229-5p	0	NA	NA	NA	NA	NA
hsa-miR-1231	0	NA	NA	NA	NA	NA
hsa-miR-1233-3p	0.292043	0.616864	0.75967	0.812016	0.416783	NA
hsa-miR-1233-5p	0	NA	NA	NA	NA	NA
hsa-miR-1234-3p	0	NA	NA	NA	NA	NA
hsa-miR-1236-3p	0	NA	NA	NA	NA	NA
hsa-miR-1236-5p	0	NA	NA	NA	NA	NA
hsa-miR-1237-5p	0	NA	NA	NA	NA	NA
hsa-miR-1238-3p	0	NA	NA	NA	NA	NA
hsa-miR-1238-5p	0	NA	NA	NA	NA	NA
hsa-miR-124-3p	0.842695	-0.317371	0.987708	-0.321321	0.747967	NA
hsa-miR-124-5p	0	NA	NA	NA	NA	NA
hsa-miR-1244	0	NA	NA	NA	NA	NA
hsa-miR-1245a	0	NA	NA	NA	NA	NA
hsa-miR-1245b-3p	0	NA	NA	NA	NA	NA
hsa-miR-1245b-5p	0	NA	NA	NA	NA	NA
hsa-miR-1247-3p	0	NA	NA	NA	NA	NA
hsa-miR-1247-5p	0	NA	NA	NA	NA	NA
hsa-miR-1248	0	NA	NA	NA	NA	NA
hsa-miR-1249-5p	0	NA	NA	NA	NA	NA
hsa-miR-1250-3p	0	NA	NA	NA	NA	NA
hsa-miR-1251-3p	0	NA	NA	NA	NA	NA
hsa-miR-1251-5p	0	NA	NA	NA	NA	NA
hsa-miR-1252-3p	0	NA	NA	NA	NA	NA
hsa-miR-1252-5p	0	NA	NA	NA	NA	NA
hsa-miR-1253	0	NA	NA	NA	NA	NA
hsa-miR-1255a	0	NA	NA	NA	NA	NA
hsa-miR-1255b-2-3p	0	NA	NA	NA	NA	NA
hsa-miR-1255b-5p	0	NA	NA	NA	NA	NA
hsa-miR-1257	0	NA	NA	NA	NA	NA
hsa-miR-1258	0	NA	NA	NA	NA	NA
hsa-miR-1261	0.217536	-0.501137	0.723108	-0.693033	0.488289	NA
hsa-miR-1263	0	NA	NA	NA	NA	NA
hsa-miR-1264	0.108768	-0.374057	0.677543	-0.552078	0.580895	NA
hsa-miR-1265	0	NA	NA	NA	NA	NA
hsa-miR-1266-3p	0	NA	NA	NA	NA	NA
hsa-miR-1266-5p	0	NA	NA	NA	NA	NA
hsa-miR-1268a	0.25479	0.0748496	0.758604	0.0986674	0.921402	NA
hsa-miR-1269b	0	NA	NA	NA	NA	NA
hsa-miR-127-3p	0	NA	NA	NA	NA	NA
hsa-miR-127-5p	0	NA	NA	NA	NA	NA
hsa-miR-1272	0	NA	NA	NA	NA	NA
hsa-miR-1273a	0	NA	NA	NA	NA	NA
hsa-miR-1273e	0	NA	NA	NA	NA	NA
hsa-miR-1273f	0	NA	NA	NA	NA	NA
hsa-miR-1273g-3p	0.250169	0.522586	0.717279	0.728567	0.466266	NA
hsa-miR-1273g-5p	0	NA	NA	NA	NA	NA
hsa-miR-1273h-3p	0	NA	NA	NA	NA	NA
hsa-miR-1273h-5p	0	NA	NA	NA	NA	NA
hsa-miR-1277-5p	0	NA	NA	NA	NA	NA
hsa-miR-1278	0.785633	1.65435	0.971002	1.70375	0.0884275	NA
hsa-miR-1279	0	NA	NA	NA	NA	NA
hsa-miR-128-2-5p	0	NA	NA	NA	NA	NA
hsa-miR-1281	0	NA	NA	NA	NA	NA
hsa-miR-1282	0	NA	NA	NA	NA	NA
hsa-miR-1283	0	NA	NA	NA	NA	NA
hsa-miR-1284	0	NA	NA	NA	NA	NA
hsa-miR-1285-5p	0	NA	NA	NA	NA	NA
hsa-miR-1286	0.347568	0.730944	0.803657	0.909523	0.363074	NA
hsa-miR-1288-3p	0.358937	0.214998	0.841069	0.255625	0.79824	NA
hsa-miR-1288-5p	0	NA	NA	NA	NA	NA
hsa-miR-1289	0	NA	NA	NA	NA	NA
hsa-miR-129-1-3p	0.729307	0.190092	0.981719	0.193632	0.846464	NA
hsa-miR-1291	0	NA	NA	NA	NA	NA
hsa-miR-1292-3p	0	NA	NA	NA	NA	NA
hsa-miR-1293	0.292043	0.616864	0.75967	0.812016	0.416783	NA
hsa-miR-1294	0.862018	1.81179	0.980629	1.84758	0.064663	NA
hsa-miR-1295a	0	NA	NA	NA	NA	NA
hsa-miR-1295b-3p	0	NA	NA	NA	NA	NA
hsa-miR-1295b-5p	0	NA	NA	NA	NA	NA
hsa-miR-1296-3p	0	NA	NA	NA	NA	NA
hsa-miR-1298-3p	0	NA	NA	NA	NA	NA
hsa-miR-1298-5p	0	NA	NA	NA	NA	NA
hsa-miR-1301-5p	0	NA	NA	NA	NA	NA
hsa-miR-1302	0.173784	0.483371	0.697514	0.692992	0.488315	NA
hsa-miR-1303	0	NA	NA	NA	NA	NA
hsa-miR-1304-5p	0	NA	NA	NA	NA	NA
hsa-miR-130a-5p	0	NA	NA	NA	NA	NA
hsa-miR-1321	0	NA	NA	NA	NA	NA
hsa-miR-1322	0	NA	NA	NA	NA	NA
hsa-miR-1323	0	NA	NA	NA	NA	NA
hsa-miR-1324	0	NA	NA	NA	NA	NA
hsa-miR-134-3p	0	NA	NA	NA	NA	NA
hsa-miR-134-5p	0.217536	-0.501137	0.723108	-0.693033	0.488289	NA
hsa-miR-1343-5p	0	NA	NA	NA	NA	NA
hsa-miR-135a-3p	0	NA	NA	NA	NA	NA
hsa-miR-135b-3p	0.708131	-1.49053	0.967641	-1.54037	0.12347	NA
hsa-miR-136-3p	0	NA	NA	NA	NA	NA
hsa-miR-136-5p	0	NA	NA	NA	NA	NA
hsa-miR-137	0.493589	1.13623	0.909173	1.24974	0.211395	NA
hsa-miR-138-1-3p	0.255772	-0.568706	0.75638	-0.751879	0.452124	NA
hsa-miR-139-3p	0.326304	-0.653595	0.789608	-0.827747	0.407814	NA
hsa-miR-141-5p	0	NA	NA	NA	NA	NA
hsa-miR-142-5p	0	NA	NA	NA	NA	NA
hsa-miR-144-3p	0.146022	0.46454	0.68734	0.675852	0.499134	NA
hsa-miR-1468-3p	0	NA	NA	NA	NA	NA
hsa-miR-1469	0	NA	NA	NA	NA	NA
hsa-miR-146a-3p	0	NA	NA	NA	NA	NA
hsa-miR-146b-3p	0	NA	NA	NA	NA	NA
hsa-miR-1470	0	NA	NA	NA	NA	NA
hsa-miR-1471	0	NA	NA	NA	NA	NA
hsa-miR-147a	0	NA	NA	NA	NA	NA
hsa-miR-148a-5p	0.611849	1.36393	0.943444	1.44569	0.148263	NA
hsa-miR-148b-5p	0.675724	-0.545221	0.968753	-0.562807	0.573566	NA
hsa-miR-149-3p	0	NA	NA	NA	NA	NA
hsa-miR-150-3p	0	NA	NA	NA	NA	NA
hsa-miR-150-5p	0.320788	0.059349	0.817135	0.0726306	0.9421	NA
hsa-miR-153-3p	0.400811	0.361873	0.873787	0.414143	0.67877	NA
hsa-miR-153-5p	0	NA	NA	NA	NA	NA
hsa-miR-1537-3p	0.743759	1.62552	0.970417	1.67507	0.0939201	NA
hsa-miR-1537-5p	0	NA	NA	NA	NA	NA
hsa-miR-1538	0	NA	NA	NA	NA	NA
hsa-miR-1539	0.438065	0.931029	0.862862	1.079	0.280587	NA
hsa-miR-154-3p	0	NA	NA	NA	NA	NA
hsa-miR-154-5p	0	NA	NA	NA	NA	NA
hsa-miR-155-3p	0	NA	NA	NA	NA	NA
hsa-miR-1587	0	NA	NA	NA	NA	NA
hsa-miR-181c-3p	0.717874	0.352307	0.964528	0.365263	0.714915	NA
hsa-miR-181d-3p	0	NA	NA	NA	NA	NA
hsa-miR-182-3p	0	NA	NA	NA	NA	NA
hsa-miR-1825	0	NA	NA	NA	NA	NA
hsa-miR-1827	0	NA	NA	NA	NA	NA
hsa-miR-186-3p	0	NA	NA	NA	NA	NA
hsa-miR-187-5p	0.46681	0.3788	0.92438	0.409788	0.681961	NA
hsa-miR-18b-3p	0.636616	-0.576919	0.963685	-0.598659	0.5494	NA
hsa-miR-1908-3p	0.108768	-0.374057	0.677543	-0.552078	0.580895	NA
hsa-miR-1909-3p	0.917542	1.8664	0.982756	1.89915	0.0575452	NA
hsa-miR-1909-5p	0	NA	NA	NA	NA	NA
hsa-miR-190b	0.37037	-0.00234257	0.84934	-0.00275811	0.997799	NA
hsa-miR-1910-5p	0	NA	NA	NA	NA	NA
hsa-miR-1911-3p	0	NA	NA	NA	NA	NA
hsa-miR-1911-5p	0	NA	NA	NA	NA	NA
hsa-miR-1913	0.173784	0.483371	0.697514	0.692992	0.488315	NA
hsa-miR-1914-3p	0	NA	NA	NA	NA	NA
hsa-miR-1914-5p	0.146022	0.46454	0.68734	0.675852	0.499134	NA
hsa-miR-1915-3p	0	NA	NA	NA	NA	NA
hsa-miR-1915-5p	0.305354	-0.666567	0.798692	-0.834573	0.403958	NA
hsa-miR-194-3p	0.917542	1.8664	0.982756	1.89915	0.0575452	NA
hsa-miR-195-3p	0	NA	NA	NA	NA	NA
hsa-miR-196a-3p	0	NA	NA	NA	NA	NA
hsa-miR-196a-5p	0	NA	NA	NA	NA	NA
hsa-miR-196b-3p	0	NA	NA	NA	NA	NA
hsa-miR-196b-5p	0	NA	NA	NA	NA	NA
hsa-miR-197-5p	0.108768	-0.374057	0.677543	-0.552078	0.580895	NA
hsa-miR-1972	0	NA	NA	NA	NA	NA
hsa-miR-1976	0.696785	-1.37512	0.954475	-1.44071	0.149666	NA
hsa-miR-198	0	NA	NA	NA	NA	NA
hsa-miR-19a-5p	0	NA	NA	NA	NA	NA
hsa-miR-19b-2-5p	0.250169	0.522586	0.717279	0.728567	0.466266	NA
hsa-miR-200a-3p	0.347568	0.730944	0.803657	0.909523	0.363074	NA
hsa-miR-200a-5p	0	NA	NA	NA	NA	NA
hsa-miR-200b-5p	0	NA	NA	NA	NA	NA
hsa-miR-200c-5p	0	NA	NA	NA	NA	NA
hsa-miR-202-3p	0	NA	NA	NA	NA	NA
hsa-miR-202-5p	0.347568	0.730944	0.803657	0.909523	0.363074	NA
hsa-miR-203a-5p	0	NA	NA	NA	NA	NA
hsa-miR-203b-3p	0	NA	NA	NA	NA	NA
hsa-miR-203b-5p	0	NA	NA	NA	NA	NA
hsa-miR-204-3p	0.687181	-1.33746	0.951291	-1.40594	0.159741	NA
hsa-miR-205-3p	0	NA	NA	NA	NA	NA
hsa-miR-2052	0	NA	NA	NA	NA	NA
hsa-miR-2053	0	NA	NA	NA	NA	NA
hsa-miR-2054	0	NA	NA	NA	NA	NA
hsa-miR-211-3p	0	NA	NA	NA	NA	NA
hsa-miR-211-5p	0.691182	-0.373745	0.958961	-0.38974	0.696729	NA
hsa-miR-2113	0	NA	NA	NA	NA	NA
hsa-miR-2114-3p	0	NA	NA	NA	NA	NA
hsa-miR-2114-5p	0.423953	0.955304	0.871558	1.09609	0.27304	NA
hsa-miR-2115-3p	0	NA	NA	NA	NA	NA
hsa-miR-2115-5p	0	NA	NA	NA	NA	NA
hsa-miR-2116-3p	0	NA	NA	NA	NA	NA
hsa-miR-2116-5p	0	NA	NA	NA	NA	NA
hsa-miR-2117	0	NA	NA	NA	NA	NA
hsa-miR-212-5p	0.688234	1.463	0.95497	1.53199	0.125525	NA
hsa-miR-215-3p	0	NA	NA	NA	NA	NA
hsa-miR-216a-3p	0	NA	NA	NA	NA	NA
hsa-miR-216a-5p	0.679725	0.243056	0.978413	0.248419	0.80381	NA
hsa-miR-216b-3p	0	NA	NA	NA	NA	NA
hsa-miR-217	0	NA	NA	NA	NA	NA
hsa-miR-218-1-3p	0	NA	NA	NA	NA	NA
hsa-miR-219a-1-3p	0.925666	-1.79475	0.98393	-1.82406	0.068143	NA
hsa-miR-219a-2-3p	0	NA	NA	NA	NA	NA
hsa-miR-219a-5p	0.36454	-0.815781	0.848442	-0.961505	0.336299	NA
hsa-miR-219b-3p	0	NA	NA	NA	NA	NA
hsa-miR-222-5p	0	NA	NA	NA	NA	NA
hsa-miR-223-5p	0	NA	NA	NA	NA	NA
hsa-miR-2276-3p	0	NA	NA	NA	NA	NA
hsa-miR-2276-5p	0	NA	NA	NA	NA	NA
hsa-miR-2277-3p	0.250169	0.522586	0.717279	0.728567	0.466266	NA
hsa-miR-2277-5p	0	NA	NA	NA	NA	NA
hsa-miR-2355-3p	0.319806	0.762278	0.815365	0.934892	0.349844	NA
hsa-miR-2392	0.250169	0.522586	0.717279	0.728567	0.466266	NA
hsa-miR-23a-5p	0	NA	NA	NA	NA	NA
hsa-miR-2467-3p	0.708131	-1.49053	0.967641	-1.54037	0.12347	NA
hsa-miR-2467-5p	0	NA	NA	NA	NA	NA
hsa-miR-2681-3p	0	NA	NA	NA	NA	NA
hsa-miR-2681-5p	0	NA	NA	NA	NA	NA
hsa-miR-2682-3p	0	NA	NA	NA	NA	NA
hsa-miR-2682-5p	0.250169	0.522586	0.717279	0.728567	0.466266	NA
hsa-miR-26a-2-3p	0.439048	0.305864	0.891962	0.342912	0.731665	NA
hsa-miR-2861	0	NA	NA	NA	NA	NA
hsa-miR-2909	0	NA	NA	NA	NA	NA
hsa-miR-297	0	NA	NA	NA	NA	NA
hsa-miR-298	0	NA	NA	NA	NA	NA
hsa-miR-299-3p	0	NA	NA	NA	NA	NA
hsa-miR-299-5p	0	NA	NA	NA	NA	NA
hsa-miR-300	0	NA	NA	NA	NA	NA
hsa-miR-302e	0	NA	NA	NA	NA	NA
hsa-miR-302f	0	NA	NA	NA	NA	NA
hsa-miR-3064-3p	0	NA	NA	NA	NA	NA
hsa-miR-3074-3p	0.575578	0.134964	0.967703	0.139469	0.88908	NA
hsa-miR-3074-5p	0.146022	0.46454	0.68734	0.675852	0.499134	NA
hsa-miR-3115	0.569975	1.33106	0.941501	1.41376	0.157431	NA
hsa-miR-3116	0.173784	0.483371	0.697514	0.692992	0.488315	NA
hsa-miR-3117-5p	0	NA	NA	NA	NA	NA
hsa-miR-3118	0	NA	NA	NA	NA	NA
hsa-miR-3119	0	NA	NA	NA	NA	NA
hsa-miR-3120-3p	0	NA	NA	NA	NA	NA
hsa-miR-3120-5p	0	NA	NA	NA	NA	NA
hsa-miR-3121-3p	0	NA	NA	NA	NA	NA
hsa-miR-3121-5p	0	NA	NA	NA	NA	NA
hsa-miR-3122	0	NA	NA	NA	NA	NA
hsa-miR-3123	0	NA	NA	NA	NA	NA
hsa-miR-3124-3p	0	NA	NA	NA	NA	NA
hsa-miR-3125	0	NA	NA	NA	NA	NA
hsa-miR-3127-5p	0.393172	-0.748262	0.826131	-0.905743	0.365072	NA
hsa-miR-3128	0	NA	NA	NA	NA	NA
hsa-miR-3129-5p	0.843789	-1.56729	0.971134	-1.61387	0.106555	NA
hsa-miR-3130-3p	0	NA	NA	NA	NA	NA
hsa-miR-3131	0	NA	NA	NA	NA	NA
hsa-miR-3132	0.250169	0.522586	0.717279	0.728567	0.466266	NA
hsa-miR-3133	0	NA	NA	NA	NA	NA
hsa-miR-3134	0	NA	NA	NA	NA	NA
hsa-miR-3135a	0	NA	NA	NA	NA	NA
hsa-miR-3135b	0	NA	NA	NA	NA	NA
hsa-miR-3136-3p	0	NA	NA	NA	NA	NA
hsa-miR-3136-5p	0	NA	NA	NA	NA	NA
hsa-miR-3137	0	NA	NA	NA	NA	NA
hsa-miR-3138	0	NA	NA	NA	NA	NA
hsa-miR-3140-3p	0	NA	NA	NA	NA	NA
hsa-miR-3140-5p	0	NA	NA	NA	NA	NA
hsa-miR-3141	0	NA	NA	NA	NA	NA
hsa-miR-3142	0	NA	NA	NA	NA	NA
hsa-miR-3143	0	NA	NA	NA	NA	NA
hsa-miR-3144-3p	0	NA	NA	NA	NA	NA
hsa-miR-3144-5p	0	NA	NA	NA	NA	NA
hsa-miR-3145-3p	0.500338	0.989975	0.878645	1.12671	0.259867	NA
hsa-miR-3145-5p	0	NA	NA	NA	NA	NA
hsa-miR-3146	0.465827	1.08895	0.900047	1.20988	0.226326	NA
hsa-miR-3147	0	NA	NA	NA	NA	NA
hsa-miR-3148	0	NA	NA	NA	NA	NA
hsa-miR-3149	0	NA	NA	NA	NA	NA
hsa-miR-3150a-3p	0	NA	NA	NA	NA	NA
hsa-miR-3150a-5p	0	NA	NA	NA	NA	NA
hsa-miR-3150b-3p	0	NA	NA	NA	NA	NA
hsa-miR-3150b-5p	0	NA	NA	NA	NA	NA
hsa-miR-3151-3p	0	NA	NA	NA	NA	NA
hsa-miR-3151-5p	0	NA	NA	NA	NA	NA
hsa-miR-3152-3p	0	NA	NA	NA	NA	NA
hsa-miR-3152-5p	0	NA	NA	NA	NA	NA
hsa-miR-3153	0	NA	NA	NA	NA	NA
hsa-miR-3154	0	NA	NA	NA	NA	NA
hsa-miR-3155a	0.250169	0.522586	0.717279	0.728567	0.466266	NA
hsa-miR-3155b	0	NA	NA	NA	NA	NA
hsa-miR-3156-3p	0	NA	NA	NA	NA	NA
hsa-miR-3156-5p	0	NA	NA	NA	NA	NA
hsa-miR-3157-3p	0	NA	NA	NA	NA	NA
hsa-miR-3157-5p	0	NA	NA	NA	NA	NA
hsa-miR-3158-5p	0.438065	0.931029	0.862862	1.079	0.280587	NA
hsa-miR-3159	0	NA	NA	NA	NA	NA
hsa-miR-3160-3p	0	NA	NA	NA	NA	NA
hsa-miR-3160-5p	0	NA	NA	NA	NA	NA
hsa-miR-3161	0	NA	NA	NA	NA	NA
hsa-miR-3162-3p	0	NA	NA	NA	NA	NA
hsa-miR-3162-5p	0	NA	NA	NA	NA	NA
hsa-miR-3163	0	NA	NA	NA	NA	NA
hsa-miR-3164	0.746367	-1.52056	0.96974	-1.568	0.11688	NA
hsa-miR-3165	0.146022	0.46454	0.68734	0.675852	0.499134	NA
hsa-miR-3166	0	NA	NA	NA	NA	NA
hsa-miR-3167	0	NA	NA	NA	NA	NA
hsa-miR-3168	0	NA	NA	NA	NA	NA
hsa-miR-3169	0	NA	NA	NA	NA	NA
hsa-miR-3170	0.146022	0.46454	0.68734	0.675852	0.499134	NA
hsa-miR-3171	0	NA	NA	NA	NA	NA
hsa-miR-3173-3p	0.255772	-0.568706	0.75638	-0.751879	0.452124	NA
hsa-miR-3173-5p	0.319806	0.762278	0.815365	0.934892	0.349844	NA
hsa-miR-3175	0.801623	0.580889	0.977246	0.594414	0.552235	NA
hsa-miR-3177-5p	0	NA	NA	NA	NA	NA
hsa-miR-3178	0	NA	NA	NA	NA	NA
hsa-miR-3179	0	NA	NA	NA	NA	NA
hsa-miR-3180	0	NA	NA	NA	NA	NA
hsa-miR-3180-5p	0.108768	-0.374057	0.677543	-0.552078	0.580895	NA
hsa-miR-3181	0	NA	NA	NA	NA	NA
hsa-miR-3183	0	NA	NA	NA	NA	NA
hsa-miR-3184-3p	0	NA	NA	NA	NA	NA
hsa-miR-3184-5p	0	NA	NA	NA	NA	NA
hsa-miR-3185	0	NA	NA	NA	NA	NA
hsa-miR-3186-3p	0	NA	NA	NA	NA	NA
hsa-miR-3186-5p	0	NA	NA	NA	NA	NA
hsa-miR-3187-3p	0	NA	NA	NA	NA	NA
hsa-miR-3187-5p	0	NA	NA	NA	NA	NA
hsa-miR-3189-3p	0	NA	NA	NA	NA	NA
hsa-miR-3189-5p	0	NA	NA	NA	NA	NA
hsa-miR-3190-3p	0	NA	NA	NA	NA	NA
hsa-miR-3190-5p	0	NA	NA	NA	NA	NA
hsa-miR-3191-3p	0.217536	-0.501137	0.723108	-0.693033	0.488289	NA
hsa-miR-3191-5p	0	NA	NA	NA	NA	NA
hsa-miR-3192-3p	0	NA	NA	NA	NA	NA
hsa-miR-3192-5p	0	NA	NA	NA	NA	NA
hsa-miR-3193	0	NA	NA	NA	NA	NA
hsa-miR-3194-3p	0.423953	0.955304	0.871558	1.09609	0.27304	NA
hsa-miR-3195	0.147004	-0.41458	0.691169	-0.599825	0.548623	NA
hsa-miR-3196	0	NA	NA	NA	NA	NA
hsa-miR-3197	0	NA	NA	NA	NA	NA
hsa-miR-3198	0.250169	0.522586	0.717279	0.728567	0.466266	NA
hsa-miR-3199	0	NA	NA	NA	NA	NA
hsa-miR-3201	0	NA	NA	NA	NA	NA
hsa-miR-3202	0	NA	NA	NA	NA	NA
hsa-miR-320e	0.614797	-0.449117	0.945664	-0.474923	0.634842	NA
hsa-miR-323a-3p	0	NA	NA	NA	NA	NA
hsa-miR-323a-5p	0	NA	NA	NA	NA	NA
hsa-miR-323b-3p	0.147004	-0.41458	0.691169	-0.599825	0.548623	NA
hsa-miR-323b-5p	0	NA	NA	NA	NA	NA
hsa-miR-325	0	NA	NA	NA	NA	NA
hsa-miR-328-5p	0	NA	NA	NA	NA	NA
hsa-miR-329-3p	0	NA	NA	NA	NA	NA
hsa-miR-329-5p	0	NA	NA	NA	NA	NA
hsa-miR-337-3p	0	NA	NA	NA	NA	NA
hsa-miR-337-5p	0	NA	NA	NA	NA	NA
hsa-miR-33b-3p	0.429556	-0.174282	0.910273	-0.191461	0.848165	NA
hsa-miR-345-3p	0	NA	NA	NA	NA	NA
hsa-miR-34b-3p	0.36454	-0.815781	0.848442	-0.961505	0.336299	NA
hsa-miR-3529-3p	0	NA	NA	NA	NA	NA
hsa-miR-3529-5p	0	NA	NA	NA	NA	NA
hsa-miR-3591-3p	0	NA	NA	NA	NA	NA
hsa-miR-3606-3p	0	NA	NA	NA	NA	NA
hsa-miR-3606-5p	0	NA	NA	NA	NA	NA
hsa-miR-3607-5p	0.611849	1.36393	0.943444	1.44569	0.148263	NA
hsa-miR-3609	0	NA	NA	NA	NA	NA
hsa-miR-3610	0	NA	NA	NA	NA	NA
hsa-miR-3611	0	NA	NA	NA	NA	NA
hsa-miR-3612	0	NA	NA	NA	NA	NA
hsa-miR-3614-3p	0	NA	NA	NA	NA	NA
hsa-miR-3614-5p	0	NA	NA	NA	NA	NA
hsa-miR-3616-3p	0	NA	NA	NA	NA	NA
hsa-miR-3616-5p	0	NA	NA	NA	NA	NA
hsa-miR-3617-3p	0.500338	0.989975	0.878645	1.12671	0.259867	NA
hsa-miR-3617-5p	0	NA	NA	NA	NA	NA
hsa-miR-3618	0	NA	NA	NA	NA	NA
hsa-miR-3619-3p	0	NA	NA	NA	NA	NA
hsa-miR-3620-5p	0	NA	NA	NA	NA	NA
hsa-miR-3621	0	NA	NA	NA	NA	NA
hsa-miR-3622a-3p	0	NA	NA	NA	NA	NA
hsa-miR-3622a-5p	0	NA	NA	NA	NA	NA
hsa-miR-3622b-3p	0	NA	NA	NA	NA	NA
hsa-miR-3622b-5p	0	NA	NA	NA	NA	NA
hsa-miR-363-5p	0.423953	0.955304	0.871558	1.09609	0.27304	NA
hsa-miR-3646	0	NA	NA	NA	NA	NA
hsa-miR-3648	0	NA	NA	NA	NA	NA
hsa-miR-3649	0	NA	NA	NA	NA	NA
hsa-miR-3650	0	NA	NA	NA	NA	NA
hsa-miR-3651	0.631658	-1.28911	0.944364	-1.36506	0.172234	NA
hsa-miR-3652	0	NA	NA	NA	NA	NA
hsa-miR-3653-3p	0	NA	NA	NA	NA	NA
hsa-miR-3653-5p	0	NA	NA	NA	NA	NA
hsa-miR-3654	0	NA	NA	NA	NA	NA
hsa-miR-3655	0	NA	NA	NA	NA	NA
hsa-miR-3656	0	NA	NA	NA	NA	NA
hsa-miR-3657	0	NA	NA	NA	NA	NA
hsa-miR-3658	0	NA	NA	NA	NA	NA
hsa-miR-3659	0.34359	-0.739323	0.825428	-0.895685	0.370421	NA
hsa-miR-365a-5p	0.561126	-1.25079	0.942032	-1.32775	0.184259	NA
hsa-miR-365b-5p	0.250169	0.522586	0.717279	0.728567	0.466266	NA
hsa-miR-3660	0	NA	NA	NA	NA	NA
hsa-miR-3662	0	NA	NA	NA	NA	NA
hsa-miR-3663-3p	0	NA	NA	NA	NA	NA
hsa-miR-3663-5p	0	NA	NA	NA	NA	NA
hsa-miR-3664-3p	0	NA	NA	NA	NA	NA
hsa-miR-3664-5p	0	NA	NA	NA	NA	NA
hsa-miR-3665	0	NA	NA	NA	NA	NA
hsa-miR-3666	0	NA	NA	NA	NA	NA
hsa-miR-3667-3p	0	NA	NA	NA	NA	NA
hsa-miR-3667-5p	0	NA	NA	NA	NA	NA
hsa-miR-3668	0	NA	NA	NA	NA	NA
hsa-miR-367-5p	0	NA	NA	NA	NA	NA
hsa-miR-3670	0	NA	NA	NA	NA	NA
hsa-miR-3671	0	NA	NA	NA	NA	NA
hsa-miR-3672	0	NA	NA	NA	NA	NA
hsa-miR-3674	0	NA	NA	NA	NA	NA
hsa-miR-3675-3p	0	NA	NA	NA	NA	NA
hsa-miR-3675-5p	0	NA	NA	NA	NA	NA
hsa-miR-3677-3p	0.521351	1.07356	0.89548	1.19887	0.23058	NA
hsa-miR-3677-5p	0	NA	NA	NA	NA	NA
hsa-miR-3678-3p	0	NA	NA	NA	NA	NA
hsa-miR-3678-5p	0	NA	NA	NA	NA	NA
hsa-miR-3680-3p	0	NA	NA	NA	NA	NA
hsa-miR-3680-5p	0.147004	-0.41458	0.691169	-0.599825	0.548623	NA
hsa-miR-3681-3p	0	NA	NA	NA	NA	NA
hsa-miR-3681-5p	0	NA	NA	NA	NA	NA
hsa-miR-3682-3p	0	NA	NA	NA	NA	NA
hsa-miR-3682-5p	0	NA	NA	NA	NA	NA
hsa-miR-3683	0	NA	NA	NA	NA	NA
hsa-miR-3684	0.173784	0.483371	0.697514	0.692992	0.488315	NA
hsa-miR-3685	0.173784	0.483371	0.697514	0.692992	0.488315	NA
hsa-miR-3686	0	NA	NA	NA	NA	NA
hsa-miR-3687	0	NA	NA	NA	NA	NA
hsa-miR-3688-3p	0	NA	NA	NA	NA	NA
hsa-miR-3688-5p	0	NA	NA	NA	NA	NA
hsa-miR-3689a-3p	0	NA	NA	NA	NA	NA
hsa-miR-3689a-5p	0	NA	NA	NA	NA	NA
hsa-miR-3689b-3p	0	NA	NA	NA	NA	NA
hsa-miR-3689b-5p	0	NA	NA	NA	NA	NA
hsa-miR-3689c	0	NA	NA	NA	NA	NA
hsa-miR-3689d	0	NA	NA	NA	NA	NA
hsa-miR-3689e	0	NA	NA	NA	NA	NA
hsa-miR-3689f	0	NA	NA	NA	NA	NA
hsa-miR-369-3p	0	NA	NA	NA	NA	NA
hsa-miR-369-5p	0.735022	-1.31365	0.945047	-1.39003	0.164519	NA
hsa-miR-3690	0	NA	NA	NA	NA	NA
hsa-miR-3691-3p	0	NA	NA	NA	NA	NA
hsa-miR-3691-5p	0	NA	NA	NA	NA	NA
hsa-miR-3692-3p	0	NA	NA	NA	NA	NA
hsa-miR-3692-5p	0	NA	NA	NA	NA	NA
hsa-miR-370-3p	0	NA	NA	NA	NA	NA
hsa-miR-370-5p	0	NA	NA	NA	NA	NA
hsa-miR-3713	0	NA	NA	NA	NA	NA
hsa-miR-3714	0	NA	NA	NA	NA	NA
hsa-miR-371a-3p	0.173784	0.483371	0.697514	0.692992	0.488315	NA
hsa-miR-371a-5p	0	NA	NA	NA	NA	NA
hsa-miR-371b-3p	0.34359	-0.739323	0.825428	-0.895685	0.370421	NA
hsa-miR-371b-5p	0	NA	NA	NA	NA	NA
hsa-miR-372-3p	0	NA	NA	NA	NA	NA
hsa-miR-372-5p	0	NA	NA	NA	NA	NA
hsa-miR-373-3p	0	NA	NA	NA	NA	NA
hsa-miR-373-5p	0	NA	NA	NA	NA	NA
hsa-miR-374a-3p	0.293026	0.0185872	0.794976	0.0233808	0.981347	NA
hsa-miR-374c-3p	0	NA	NA	NA	NA	NA
hsa-miR-374c-5p	0.667373	1.44128	0.952509	1.51314	0.130244	NA
hsa-miR-376a-2-5p	0	NA	NA	NA	NA	NA
hsa-miR-376a-3p	0	NA	NA	NA	NA	NA
hsa-miR-376a-5p	0	NA	NA	NA	NA	NA
hsa-miR-376b-3p	0	NA	NA	NA	NA	NA
hsa-miR-376b-5p	0	NA	NA	NA	NA	NA
hsa-miR-376c-5p	0	NA	NA	NA	NA	NA
hsa-miR-377-3p	0	NA	NA	NA	NA	NA
hsa-miR-377-5p	0	NA	NA	NA	NA	NA
hsa-miR-378c	0.414122	-0.901232	0.872768	-1.03261	0.301784	NA
hsa-miR-378h	0.196586	-0.454363	0.703491	-0.645868	0.518365	NA
hsa-miR-378j	0.640594	0.688092	0.966512	0.711933	0.476506	NA
hsa-miR-379-3p	0	NA	NA	NA	NA	NA
hsa-miR-380-3p	0	NA	NA	NA	NA	NA
hsa-miR-380-5p	0	NA	NA	NA	NA	NA
hsa-miR-381-5p	0.319806	0.762278	0.815365	0.934892	0.349844	NA
hsa-miR-382-3p	0	NA	NA	NA	NA	NA
hsa-miR-382-5p	0.196586	-0.454363	0.703491	-0.645868	0.518365	NA
hsa-miR-383-3p	0	NA	NA	NA	NA	NA
hsa-miR-384	0	NA	NA	NA	NA	NA
hsa-miR-3907	0	NA	NA	NA	NA	NA
hsa-miR-3908	0	NA	NA	NA	NA	NA
hsa-miR-3911	0.347568	0.730944	0.803657	0.909523	0.363074	NA
hsa-miR-3912-5p	0.250169	0.522586	0.717279	0.728567	0.466266	NA
hsa-miR-3913-3p	0	NA	NA	NA	NA	NA
hsa-miR-3913-5p	0	NA	NA	NA	NA	NA
hsa-miR-3914	0	NA	NA	NA	NA	NA
hsa-miR-3915	0	NA	NA	NA	NA	NA
hsa-miR-3916	0	NA	NA	NA	NA	NA
hsa-miR-3917	0	NA	NA	NA	NA	NA
hsa-miR-3918	0.521351	1.07356	0.89548	1.19887	0.23058	NA
hsa-miR-3919	0	NA	NA	NA	NA	NA
hsa-miR-3920	0	NA	NA	NA	NA	NA
hsa-miR-3921	0	NA	NA	NA	NA	NA
hsa-miR-3922-3p	0	NA	NA	NA	NA	NA
hsa-miR-3922-5p	0	NA	NA	NA	NA	NA
hsa-miR-3923	0	NA	NA	NA	NA	NA
hsa-miR-3924	0	NA	NA	NA	NA	NA
hsa-miR-3925-3p	0	NA	NA	NA	NA	NA
hsa-miR-3925-5p	0	NA	NA	NA	NA	NA
hsa-miR-3926	0	NA	NA	NA	NA	NA
hsa-miR-3927-3p	0	NA	NA	NA	NA	NA
hsa-miR-3927-5p	0	NA	NA	NA	NA	NA
hsa-miR-3928-5p	0	NA	NA	NA	NA	NA
hsa-miR-3929	0.250169	0.522586	0.717279	0.728567	0.466266	NA
hsa-miR-3934-3p	0.173784	0.483371	0.697514	0.692992	0.488315	NA
hsa-miR-3934-5p	0	NA	NA	NA	NA	NA
hsa-miR-3935	0	NA	NA	NA	NA	NA
hsa-miR-3936	0	NA	NA	NA	NA	NA
hsa-miR-3937	0	NA	NA	NA	NA	NA
hsa-miR-3939	0.217536	-0.501137	0.723108	-0.693033	0.488289	NA
hsa-miR-3940-5p	0	NA	NA	NA	NA	NA
hsa-miR-3941	0.473308	-1.03326	0.902296	-1.14515	0.252149	NA
hsa-miR-3942-3p	0	NA	NA	NA	NA	NA
hsa-miR-3942-5p	0	NA	NA	NA	NA	NA
hsa-miR-3943	0	NA	NA	NA	NA	NA
hsa-miR-3944-3p	0	NA	NA	NA	NA	NA
hsa-miR-3944-5p	0.305354	-0.666567	0.798692	-0.834573	0.403958	NA
hsa-miR-3945	0	NA	NA	NA	NA	NA
hsa-miR-3972	0	NA	NA	NA	NA	NA
hsa-miR-3973	0	NA	NA	NA	NA	NA
hsa-miR-3974	0	NA	NA	NA	NA	NA
hsa-miR-3975	0	NA	NA	NA	NA	NA
hsa-miR-3976	0	NA	NA	NA	NA	NA
hsa-miR-3977	0	NA	NA	NA	NA	NA
hsa-miR-3978	0	NA	NA	NA	NA	NA
hsa-miR-409-3p	0	NA	NA	NA	NA	NA
hsa-miR-410-3p	0	NA	NA	NA	NA	NA
hsa-miR-410-5p	0	NA	NA	NA	NA	NA
hsa-miR-411-3p	0	NA	NA	NA	NA	NA
hsa-miR-411-5p	0.292043	0.616864	0.75967	0.812016	0.416783	NA
hsa-miR-412-3p	0	NA	NA	NA	NA	NA
hsa-miR-412-5p	0	NA	NA	NA	NA	NA
hsa-miR-4251	0	NA	NA	NA	NA	NA
hsa-miR-4252	0	NA	NA	NA	NA	NA
hsa-miR-4253	0	NA	NA	NA	NA	NA
hsa-miR-4254	0.402777	-0.88534	0.868293	-1.01963	0.307902	NA
hsa-miR-4255	0	NA	NA	NA	NA	NA
hsa-miR-4256	0	NA	NA	NA	NA	NA
hsa-miR-4257	0	NA	NA	NA	NA	NA
hsa-miR-4258	0	NA	NA	NA	NA	NA
hsa-miR-4259	0	NA	NA	NA	NA	NA
hsa-miR-4260	0	NA	NA	NA	NA	NA
hsa-miR-4261	0	NA	NA	NA	NA	NA
hsa-miR-4262	0	NA	NA	NA	NA	NA
hsa-miR-4263	0	NA	NA	NA	NA	NA
hsa-miR-4264	0	NA	NA	NA	NA	NA
hsa-miR-4265	0	NA	NA	NA	NA	NA
hsa-miR-4266	0	NA	NA	NA	NA	NA
hsa-miR-4267	0	NA	NA	NA	NA	NA
hsa-miR-4268	0	NA	NA	NA	NA	NA
hsa-miR-4269	0	NA	NA	NA	NA	NA
hsa-miR-4270	0	NA	NA	NA	NA	NA
hsa-miR-4271	0	NA	NA	NA	NA	NA
hsa-miR-4272	0	NA	NA	NA	NA	NA
hsa-miR-4273	0	NA	NA	NA	NA	NA
hsa-miR-4274	0	NA	NA	NA	NA	NA
hsa-miR-4275	0	NA	NA	NA	NA	NA
hsa-miR-4276	0	NA	NA	NA	NA	NA
hsa-miR-4277	0	NA	NA	NA	NA	NA
hsa-miR-4278	0	NA	NA	NA	NA	NA
hsa-miR-4279	0	NA	NA	NA	NA	NA
hsa-miR-4280	0	NA	NA	NA	NA	NA
hsa-miR-4281	0	NA	NA	NA	NA	NA
hsa-miR-4282	0	NA	NA	NA	NA	NA
hsa-miR-4283	0	NA	NA	NA	NA	NA
hsa-miR-4285	0	NA	NA	NA	NA	NA
hsa-miR-4287	0	NA	NA	NA	NA	NA
hsa-miR-4288	0	NA	NA	NA	NA	NA
hsa-miR-4289	0	NA	NA	NA	NA	NA
hsa-miR-429	0.293026	0.0185872	0.794976	0.0233808	0.981347	NA
hsa-miR-4290	0	NA	NA	NA	NA	NA
hsa-miR-4292	0	NA	NA	NA	NA	NA
hsa-miR-4293	0	NA	NA	NA	NA	NA
hsa-miR-4294	0	NA	NA	NA	NA	NA
hsa-miR-4295	0	NA	NA	NA	NA	NA
hsa-miR-4296	0	NA	NA	NA	NA	NA
hsa-miR-4297	0	NA	NA	NA	NA	NA
hsa-miR-4298	0	NA	NA	NA	NA	NA
hsa-miR-4299	0	NA	NA	NA	NA	NA
hsa-miR-4300	0	NA	NA	NA	NA	NA
hsa-miR-4301	0	NA	NA	NA	NA	NA
hsa-miR-4302	0	NA	NA	NA	NA	NA
hsa-miR-4303	0	NA	NA	NA	NA	NA
hsa-miR-4304	0	NA	NA	NA	NA	NA
hsa-miR-4305	0	NA	NA	NA	NA	NA
hsa-miR-4306	0.852526	1.1397	0.987081	1.15462	0.248246	NA
hsa-miR-4307	0	NA	NA	NA	NA	NA
hsa-miR-4308	0	NA	NA	NA	NA	NA
hsa-miR-4309	0	NA	NA	NA	NA	NA
hsa-miR-431-3p	0	NA	NA	NA	NA	NA
hsa-miR-431-5p	0	NA	NA	NA	NA	NA
hsa-miR-4310	0	NA	NA	NA	NA	NA
hsa-miR-4311	0	NA	NA	NA	NA	NA
hsa-miR-4312	0	NA	NA	NA	NA	NA
hsa-miR-4313	0	NA	NA	NA	NA	NA
hsa-miR-4314	0	NA	NA	NA	NA	NA
hsa-miR-4315	0	NA	NA	NA	NA	NA
hsa-miR-4316	0	NA	NA	NA	NA	NA
hsa-miR-4317	0	NA	NA	NA	NA	NA
hsa-miR-4318	0	NA	NA	NA	NA	NA
hsa-miR-4319	0	NA	NA	NA	NA	NA
hsa-miR-432-3p	0	NA	NA	NA	NA	NA
hsa-miR-432-5p	0	NA	NA	NA	NA	NA
hsa-miR-4320	0	NA	NA	NA	NA	NA
hsa-miR-4321	0	NA	NA	NA	NA	NA
hsa-miR-4322	0	NA	NA	NA	NA	NA
hsa-miR-4323	0	NA	NA	NA	NA	NA
hsa-miR-4324	0.147004	-0.41458	0.691169	-0.599825	0.548623	NA
hsa-miR-4325	0	NA	NA	NA	NA	NA
hsa-miR-4327	0	NA	NA	NA	NA	NA
hsa-miR-4328	0	NA	NA	NA	NA	NA
hsa-miR-4329	0	NA	NA	NA	NA	NA
hsa-miR-433-3p	0	NA	NA	NA	NA	NA
hsa-miR-433-5p	0	NA	NA	NA	NA	NA
hsa-miR-4330	0	NA	NA	NA	NA	NA
hsa-miR-4417	0	NA	NA	NA	NA	NA
hsa-miR-4418	0	NA	NA	NA	NA	NA
hsa-miR-4419a	0	NA	NA	NA	NA	NA
hsa-miR-4419b	0	NA	NA	NA	NA	NA
hsa-miR-4420	0	NA	NA	NA	NA	NA
hsa-miR-4424	0.173784	0.483371	0.697514	0.692992	0.488315	NA
hsa-miR-4425	0	NA	NA	NA	NA	NA
hsa-miR-4426	0	NA	NA	NA	NA	NA
hsa-miR-4427	0	NA	NA	NA	NA	NA
hsa-miR-4428	0.196586	-0.454363	0.703491	-0.645868	0.518365	NA
hsa-miR-4430	0	NA	NA	NA	NA	NA
hsa-miR-4431	0	NA	NA	NA	NA	NA
hsa-miR-4432	0	NA	NA	NA	NA	NA
hsa-miR-4433a-3p	0	NA	NA	NA	NA	NA
hsa-miR-4433a-5p	0	NA	NA	NA	NA	NA
hsa-miR-4433b-3p	0	NA	NA	NA	NA	NA
hsa-miR-4433b-5p	0	NA	NA	NA	NA	NA
hsa-miR-4434	0	NA	NA	NA	NA	NA
hsa-miR-4435	0	NA	NA	NA	NA	NA
hsa-miR-4436a	0	NA	NA	NA	NA	NA
hsa-miR-4436b-3p	0	NA	NA	NA	NA	NA
hsa-miR-4436b-5p	0	NA	NA	NA	NA	NA
hsa-miR-4437	0	NA	NA	NA	NA	NA
hsa-miR-4438	0	NA	NA	NA	NA	NA
hsa-miR-4439	0	NA	NA	NA	NA	NA
hsa-miR-4440	0.173784	0.483371	0.697514	0.692992	0.488315	NA
hsa-miR-4441	0	NA	NA	NA	NA	NA
hsa-miR-4442	0	NA	NA	NA	NA	NA
hsa-miR-4443	0.292043	0.616864	0.75967	0.812016	0.416783	NA
hsa-miR-4444	0	NA	NA	NA	NA	NA
hsa-miR-4445-3p	0	NA	NA	NA	NA	NA
hsa-miR-4445-5p	0	NA	NA	NA	NA	NA
hsa-miR-4446-3p	0	NA	NA	NA	NA	NA
hsa-miR-4446-5p	0	NA	NA	NA	NA	NA
hsa-miR-4447	0	NA	NA	NA	NA	NA
hsa-miR-4448	0	NA	NA	NA	NA	NA
hsa-miR-4449	0	NA	NA	NA	NA	NA
hsa-miR-4450	0	NA	NA	NA	NA	NA
hsa-miR-4451	0.771521	1.56543	0.964548	1.62297	0.104596	NA
hsa-miR-4452	0	NA	NA	NA	NA	NA
hsa-miR-4453	0	NA	NA	NA	NA	NA
hsa-miR-4456	0	NA	NA	NA	NA	NA
hsa-miR-4457	0	NA	NA	NA	NA	NA
hsa-miR-4458	0	NA	NA	NA	NA	NA
hsa-miR-4459	0	NA	NA	NA	NA	NA
hsa-miR-4460	0.173784	0.483371	0.697514	0.692992	0.488315	NA
hsa-miR-4461	0	NA	NA	NA	NA	NA
hsa-miR-4462	0	NA	NA	NA	NA	NA
hsa-miR-4463	0	NA	NA	NA	NA	NA
hsa-miR-4464	0	NA	NA	NA	NA	NA
hsa-miR-4465	0	NA	NA	NA	NA	NA
hsa-miR-4466	0	NA	NA	NA	NA	NA
hsa-miR-4467	0.743759	1.62552	0.970417	1.67507	0.0939201	NA
hsa-miR-4468	0	NA	NA	NA	NA	NA
hsa-miR-4469	0.196586	-0.454363	0.703491	-0.645868	0.518365	NA
hsa-miR-4470	0.292043	0.616864	0.75967	0.812016	0.416783	NA
hsa-miR-4471	0	NA	NA	NA	NA	NA
hsa-miR-4472	0	NA	NA	NA	NA	NA
hsa-miR-4474-3p	0.173784	0.483371	0.697514	0.692992	0.488315	NA
hsa-miR-4474-5p	0	NA	NA	NA	NA	NA
hsa-miR-4475	0	NA	NA	NA	NA	NA
hsa-miR-4476	0	NA	NA	NA	NA	NA
hsa-miR-4477a	0	NA	NA	NA	NA	NA
hsa-miR-4477b	0	NA	NA	NA	NA	NA
hsa-miR-4478	0.108768	-0.374057	0.677543	-0.552078	0.580895	NA
hsa-miR-4479	0	NA	NA	NA	NA	NA
hsa-miR-448	0	NA	NA	NA	NA	NA
hsa-miR-4480	0	NA	NA	NA	NA	NA
hsa-miR-4481	0	NA	NA	NA	NA	NA
hsa-miR-4482-3p	0	NA	NA	NA	NA	NA
hsa-miR-4482-5p	0	NA	NA	NA	NA	NA
hsa-miR-4483	0	NA	NA	NA	NA	NA
hsa-miR-4484	0	NA	NA	NA	NA	NA
hsa-miR-4485-5p	0	NA	NA	NA	NA	NA
hsa-miR-4486	0	NA	NA	NA	NA	NA
hsa-miR-4487	0	NA	NA	NA	NA	NA
hsa-miR-4488	0.490595	-1.0258	0.901949	-1.13732	0.255406	NA
hsa-miR-4489	0	NA	NA	NA	NA	NA
hsa-miR-4490	0.59838	-0.55623	0.968313	-0.574432	0.565675	NA
hsa-miR-4491	0	NA	NA	NA	NA	NA
hsa-miR-4492	0	NA	NA	NA	NA	NA
hsa-miR-4493	0	NA	NA	NA	NA	NA
hsa-miR-4494	0	NA	NA	NA	NA	NA
hsa-miR-4495	0	NA	NA	NA	NA	NA
hsa-miR-4496	0	NA	NA	NA	NA	NA
hsa-miR-4498	0.196586	-0.454363	0.703491	-0.645868	0.518365	NA
hsa-miR-4499	0	NA	NA	NA	NA	NA
hsa-miR-449b-3p	0.610708	-1.23956	0.938732	-1.32046	0.186681	NA
hsa-miR-449b-5p	0.396191	0.90554	0.858725	1.05452	0.291646	NA
hsa-miR-449c-3p	0	NA	NA	NA	NA	NA
hsa-miR-4501	0	NA	NA	NA	NA	NA
hsa-miR-4502	0	NA	NA	NA	NA	NA
hsa-miR-4503	0	NA	NA	NA	NA	NA
hsa-miR-4504	0.511544	-1.1041	0.916419	-1.2048	0.228281	NA
hsa-miR-4505	0	NA	NA	NA	NA	NA
hsa-miR-4507	0	NA	NA	NA	NA	NA
hsa-miR-4508	0.173784	0.483371	0.697514	0.692992	0.488315	NA
hsa-miR-4509	0	NA	NA	NA	NA	NA
hsa-miR-450a-1-3p	0.319806	0.762278	0.815365	0.934892	0.349844	NA
hsa-miR-450a-2-3p	0.792382	1.5992	0.967598	1.65275	0.098381	NA
hsa-miR-450b-3p	0.637599	-1.26738	0.942107	-1.34526	0.178541	NA
hsa-miR-4510	0	NA	NA	NA	NA	NA
hsa-miR-4511	0	NA	NA	NA	NA	NA
hsa-miR-4512	0.196586	-0.454363	0.703491	-0.645868	0.518365	NA
hsa-miR-4513	0	NA	NA	NA	NA	NA
hsa-miR-4514	0	NA	NA	NA	NA	NA
hsa-miR-4515	0	NA	NA	NA	NA	NA
hsa-miR-4516	0	NA	NA	NA	NA	NA
hsa-miR-4517	0	NA	NA	NA	NA	NA
hsa-miR-4518	0	NA	NA	NA	NA	NA
hsa-miR-4519	0	NA	NA	NA	NA	NA
hsa-miR-451b	0	NA	NA	NA	NA	NA
hsa-miR-452-3p	0	NA	NA	NA	NA	NA
hsa-miR-4520-2-3p	0	NA	NA	NA	NA	NA
hsa-miR-4520-3p	0	NA	NA	NA	NA	NA
hsa-miR-4520-5p	0	NA	NA	NA	NA	NA
hsa-miR-4522	0	NA	NA	NA	NA	NA
hsa-miR-4523	0	NA	NA	NA	NA	NA
hsa-miR-4524a-3p	0.862018	1.81179	0.980629	1.84758	0.064663	NA
hsa-miR-4524a-5p	0	NA	NA	NA	NA	NA
hsa-miR-4524b-3p	0	NA	NA	NA	NA	NA
hsa-miR-4524b-5p	0	NA	NA	NA	NA	NA
hsa-miR-4525	0	NA	NA	NA	NA	NA
hsa-miR-4526	0	NA	NA	NA	NA	NA
hsa-miR-4527	0	NA	NA	NA	NA	NA
hsa-miR-4528	0	NA	NA	NA	NA	NA
hsa-miR-4529-3p	0	NA	NA	NA	NA	NA
hsa-miR-4529-5p	0	NA	NA	NA	NA	NA
hsa-miR-4530	0	NA	NA	NA	NA	NA
hsa-miR-4531	0	NA	NA	NA	NA	NA
hsa-miR-4532	0.566956	-0.328854	0.931462	-0.353051	0.72405	NA
hsa-miR-4533	0	NA	NA	NA	NA	NA
hsa-miR-4534	0	NA	NA	NA	NA	NA
hsa-miR-4535	0	NA	NA	NA	NA	NA
hsa-miR-4536-3p	0.500338	0.989975	0.878645	1.12671	0.259867	NA
hsa-miR-4536-5p	0	NA	NA	NA	NA	NA
hsa-miR-4537	0	NA	NA	NA	NA	NA
hsa-miR-4538	0	NA	NA	NA	NA	NA
hsa-miR-4539	0	NA	NA	NA	NA	NA
hsa-miR-4540	0	NA	NA	NA	NA	NA
hsa-miR-4632-3p	0	NA	NA	NA	NA	NA
hsa-miR-4632-5p	0	NA	NA	NA	NA	NA
hsa-miR-4633-3p	0	NA	NA	NA	NA	NA
hsa-miR-4633-5p	0	NA	NA	NA	NA	NA
hsa-miR-4634	0	NA	NA	NA	NA	NA
hsa-miR-4635	0	NA	NA	NA	NA	NA
hsa-miR-4637	0	NA	NA	NA	NA	NA
hsa-miR-4638-3p	0	NA	NA	NA	NA	NA
hsa-miR-4638-5p	0	NA	NA	NA	NA	NA
hsa-miR-4639-3p	0	NA	NA	NA	NA	NA
hsa-miR-4639-5p	0	NA	NA	NA	NA	NA
hsa-miR-4640-3p	0.36454	-0.815781	0.848442	-0.961505	0.336299	NA
hsa-miR-4640-5p	0	NA	NA	NA	NA	NA
hsa-miR-4642	0	NA	NA	NA	NA	NA
hsa-miR-4643	0	NA	NA	NA	NA	NA
hsa-miR-4644	0	NA	NA	NA	NA	NA
hsa-miR-4645-3p	0	NA	NA	NA	NA	NA
hsa-miR-4645-5p	0	NA	NA	NA	NA	NA
hsa-miR-4646-3p	0	NA	NA	NA	NA	NA
hsa-miR-4646-5p	0	NA	NA	NA	NA	NA
hsa-miR-4647	0.196586	-0.454363	0.703491	-0.645868	0.518365	NA
hsa-miR-4648	0	NA	NA	NA	NA	NA
hsa-miR-4649-3p	0	NA	NA	NA	NA	NA
hsa-miR-4649-5p	0	NA	NA	NA	NA	NA
hsa-miR-4650-3p	0	NA	NA	NA	NA	NA
hsa-miR-4650-5p	0	NA	NA	NA	NA	NA
hsa-miR-4651	0	NA	NA	NA	NA	NA
hsa-miR-4652-3p	0	NA	NA	NA	NA	NA
hsa-miR-4652-5p	0	NA	NA	NA	NA	NA
hsa-miR-4653-3p	0	NA	NA	NA	NA	NA
hsa-miR-4653-5p	0	NA	NA	NA	NA	NA
hsa-miR-4654	0.217536	-0.501137	0.723108	-0.693033	0.488289	NA
hsa-miR-4655-3p	0	NA	NA	NA	NA	NA
hsa-miR-4655-5p	0	NA	NA	NA	NA	NA
hsa-miR-4657	0	NA	NA	NA	NA	NA
hsa-miR-4658	0	NA	NA	NA	NA	NA
hsa-miR-4659a-3p	0	NA	NA	NA	NA	NA
hsa-miR-4659a-5p	0	NA	NA	NA	NA	NA
hsa-miR-4659b-3p	0	NA	NA	NA	NA	NA
hsa-miR-4659b-5p	0	NA	NA	NA	NA	NA
hsa-miR-466	0	NA	NA	NA	NA	NA
hsa-miR-4660	0.467792	-0.211987	0.90207	-0.235001	0.814208	NA
hsa-miR-4661-3p	0	NA	NA	NA	NA	NA
hsa-miR-4662a-3p	0.250169	0.522586	0.717279	0.728567	0.466266	NA
hsa-miR-4662b	0	NA	NA	NA	NA	NA
hsa-miR-4663	0	NA	NA	NA	NA	NA
hsa-miR-4664-3p	0	NA	NA	NA	NA	NA
hsa-miR-4664-5p	0.569975	1.33106	0.941501	1.41376	0.157431	NA
hsa-miR-4665-3p	0	NA	NA	NA	NA	NA
hsa-miR-4666a-3p	0	NA	NA	NA	NA	NA
hsa-miR-4666a-5p	0	NA	NA	NA	NA	NA
hsa-miR-4666b	0	NA	NA	NA	NA	NA
hsa-miR-4667-5p	0	NA	NA	NA	NA	NA
hsa-miR-4668-3p	0	NA	NA	NA	NA	NA
hsa-miR-4668-5p	0	NA	NA	NA	NA	NA
hsa-miR-4669	0	NA	NA	NA	NA	NA
hsa-miR-4670-3p	0	NA	NA	NA	NA	NA
hsa-miR-4670-5p	0	NA	NA	NA	NA	NA
hsa-miR-4671-3p	0	NA	NA	NA	NA	NA
hsa-miR-4671-5p	0	NA	NA	NA	NA	NA
hsa-miR-4672	0.36454	-0.815781	0.848442	-0.961505	0.336299	NA
hsa-miR-4673	0	NA	NA	NA	NA	NA
hsa-miR-4674	0	NA	NA	NA	NA	NA
hsa-miR-4675	0	NA	NA	NA	NA	NA
hsa-miR-4676-3p	0	NA	NA	NA	NA	NA
hsa-miR-4676-5p	0	NA	NA	NA	NA	NA
hsa-miR-4677-5p	0	NA	NA	NA	NA	NA
hsa-miR-4678	0	NA	NA	NA	NA	NA
hsa-miR-4679	0	NA	NA	NA	NA	NA
hsa-miR-4680-3p	0	NA	NA	NA	NA	NA
hsa-miR-4680-5p	0	NA	NA	NA	NA	NA
hsa-miR-4681	0	NA	NA	NA	NA	NA
hsa-miR-4682	0	NA	NA	NA	NA	NA
hsa-miR-4684-3p	0.490595	-1.0258	0.901949	-1.13732	0.255406	NA
hsa-miR-4684-5p	0	NA	NA	NA	NA	NA
hsa-miR-4685-5p	0	NA	NA	NA	NA	NA
hsa-miR-4686	0	NA	NA	NA	NA	NA
hsa-miR-4687-3p	0	NA	NA	NA	NA	NA
hsa-miR-4687-5p	0	NA	NA	NA	NA	NA
hsa-miR-4688	0	NA	NA	NA	NA	NA
hsa-miR-4689	0	NA	NA	NA	NA	NA
hsa-miR-4690-3p	0.794966	-0.835726	0.985071	-0.848391	0.39622	NA
hsa-miR-4690-5p	0	NA	NA	NA	NA	NA
hsa-miR-4691-3p	0	NA	NA	NA	NA	NA
hsa-miR-4691-5p	0	NA	NA	NA	NA	NA
hsa-miR-4692	0	NA	NA	NA	NA	NA
hsa-miR-4693-3p	0	NA	NA	NA	NA	NA
hsa-miR-4693-5p	0	NA	NA	NA	NA	NA
hsa-miR-4694-3p	0	NA	NA	NA	NA	NA
hsa-miR-4694-5p	0	NA	NA	NA	NA	NA
hsa-miR-4695-3p	0	NA	NA	NA	NA	NA
hsa-miR-4695-5p	0	NA	NA	NA	NA	NA
hsa-miR-4696	0	NA	NA	NA	NA	NA
hsa-miR-4697-3p	0	NA	NA	NA	NA	NA
hsa-miR-4697-5p	0	NA	NA	NA	NA	NA
hsa-miR-4698	0	NA	NA	NA	NA	NA
hsa-miR-4699-3p	0	NA	NA	NA	NA	NA
hsa-miR-4699-5p	0	NA	NA	NA	NA	NA
hsa-miR-4700-3p	0	NA	NA	NA	NA	NA
hsa-miR-4700-5p	0	NA	NA	NA	NA	NA
hsa-miR-4701-3p	0	NA	NA	NA	NA	NA
hsa-miR-4701-5p	0.292043	0.616864	0.75967	0.812016	0.416783	NA
hsa-miR-4703-3p	0	NA	NA	NA	NA	NA
hsa-miR-4703-5p	0	NA	NA	NA	NA	NA
hsa-miR-4704-3p	0	NA	NA	NA	NA	NA
hsa-miR-4704-5p	0.250169	0.522586	0.717279	0.728567	0.466266	NA
hsa-miR-4705	0	NA	NA	NA	NA	NA
hsa-miR-4706	0	NA	NA	NA	NA	NA
hsa-miR-4707-3p	0.648944	-1.36055	0.955643	-1.42371	0.154532	NA
hsa-miR-4707-5p	0.441013	-0.858486	0.858354	-1.00015	0.317236	NA
hsa-miR-4708-3p	0	NA	NA	NA	NA	NA
hsa-miR-4708-5p	0	NA	NA	NA	NA	NA
hsa-miR-4709-3p	0	NA	NA	NA	NA	NA
hsa-miR-4709-5p	0.569975	1.33106	0.941501	1.41376	0.157431	NA
hsa-miR-4710	0	NA	NA	NA	NA	NA
hsa-miR-4711-3p	0	NA	NA	NA	NA	NA
hsa-miR-4711-5p	0	NA	NA	NA	NA	NA
hsa-miR-4712-3p	0	NA	NA	NA	NA	NA
hsa-miR-4712-5p	0	NA	NA	NA	NA	NA
hsa-miR-4713-3p	0	NA	NA	NA	NA	NA
hsa-miR-4713-5p	0	NA	NA	NA	NA	NA
hsa-miR-4714-3p	0.446755	0.0908157	0.886475	0.102446	0.918403	NA
hsa-miR-4714-5p	0	NA	NA	NA	NA	NA
hsa-miR-4715-3p	0	NA	NA	NA	NA	NA
hsa-miR-4715-5p	0	NA	NA	NA	NA	NA
hsa-miR-4716-3p	0	NA	NA	NA	NA	NA
hsa-miR-4716-5p	0	NA	NA	NA	NA	NA
hsa-miR-4717-3p	0	NA	NA	NA	NA	NA
hsa-miR-4717-5p	0	NA	NA	NA	NA	NA
hsa-miR-4718	0	NA	NA	NA	NA	NA
hsa-miR-4719	0	NA	NA	NA	NA	NA
hsa-miR-4720-3p	0	NA	NA	NA	NA	NA
hsa-miR-4720-5p	0	NA	NA	NA	NA	NA
hsa-miR-4721	0	NA	NA	NA	NA	NA
hsa-miR-4722-3p	0	NA	NA	NA	NA	NA
hsa-miR-4722-5p	0	NA	NA	NA	NA	NA
hsa-miR-4723-3p	0	NA	NA	NA	NA	NA
hsa-miR-4723-5p	0.397173	0.15406	0.863436	0.178426	0.858388	NA
hsa-miR-4724-3p	0	NA	NA	NA	NA	NA
hsa-miR-4724-5p	0	NA	NA	NA	NA	NA
hsa-miR-4725-3p	0	NA	NA	NA	NA	NA
hsa-miR-4725-5p	0	NA	NA	NA	NA	NA
hsa-miR-4726-3p	0	NA	NA	NA	NA	NA
hsa-miR-4727-3p	0	NA	NA	NA	NA	NA
hsa-miR-4727-5p	0.294009	-0.574851	0.757119	-0.759261	0.447696	NA
hsa-miR-4728-5p	0.250169	0.522586	0.717279	0.728567	0.466266	NA
hsa-miR-4729	0	NA	NA	NA	NA	NA
hsa-miR-4730	0	NA	NA	NA	NA	NA
hsa-miR-4731-3p	0	NA	NA	NA	NA	NA
hsa-miR-4731-5p	0.292043	0.616864	0.75967	0.812016	0.416783	NA
hsa-miR-4732-3p	0	NA	NA	NA	NA	NA
hsa-miR-4732-5p	0	NA	NA	NA	NA	NA
hsa-miR-4733-3p	0	NA	NA	NA	NA	NA
hsa-miR-4733-5p	0	NA	NA	NA	NA	NA
hsa-miR-4734	0	NA	NA	NA	NA	NA
hsa-miR-4735-3p	0	NA	NA	NA	NA	NA
hsa-miR-4735-5p	0	NA	NA	NA	NA	NA
hsa-miR-4736	0	NA	NA	NA	NA	NA
hsa-miR-4737	0	NA	NA	NA	NA	NA
hsa-miR-4738-3p	0	NA	NA	NA	NA	NA
hsa-miR-4738-5p	0	NA	NA	NA	NA	NA
hsa-miR-4739	0	NA	NA	NA	NA	NA
hsa-miR-4740-3p	0	NA	NA	NA	NA	NA
hsa-miR-4740-5p	0	NA	NA	NA	NA	NA
hsa-miR-4741	0.173784	0.483371	0.697514	0.692992	0.488315	NA
hsa-miR-4742-3p	0.504959	0.533933	0.93378	0.571797	0.567459	NA
hsa-miR-4743-3p	0	NA	NA	NA	NA	NA
hsa-miR-4743-5p	0	NA	NA	NA	NA	NA
hsa-miR-4744	0	NA	NA	NA	NA	NA
hsa-miR-4745-3p	0	NA	NA	NA	NA	NA
hsa-miR-4745-5p	0.255772	-0.568706	0.75638	-0.751879	0.452124	NA
hsa-miR-4746-3p	0	NA	NA	NA	NA	NA
hsa-miR-4746-5p	0	NA	NA	NA	NA	NA
hsa-miR-4747-3p	0.196586	-0.454363	0.703491	-0.645868	0.518365	NA
hsa-miR-4747-5p	0	NA	NA	NA	NA	NA
hsa-miR-4748	0.108768	-0.374057	0.677543	-0.552078	0.580895	NA
hsa-miR-4749-5p	0	NA	NA	NA	NA	NA
hsa-miR-4750-3p	0.250169	0.522586	0.717279	0.728567	0.466266	NA
hsa-miR-4750-5p	0.196586	-0.454363	0.703491	-0.645868	0.518365	NA
hsa-miR-4751	0	NA	NA	NA	NA	NA
hsa-miR-4752	0	NA	NA	NA	NA	NA
hsa-miR-4753-3p	0	NA	NA	NA	NA	NA
hsa-miR-4753-5p	0	NA	NA	NA	NA	NA
hsa-miR-4754	0	NA	NA	NA	NA	NA
hsa-miR-4755-3p	0	NA	NA	NA	NA	NA
hsa-miR-4755-5p	0.37037	-0.00234257	0.84934	-0.00275811	0.997799	NA
hsa-miR-4756-3p	0	NA	NA	NA	NA	NA
hsa-miR-4756-5p	0	NA	NA	NA	NA	NA
hsa-miR-4757-3p	0.196586	-0.454363	0.703491	-0.645868	0.518365	NA
hsa-miR-4757-5p	0	NA	NA	NA	NA	NA
hsa-miR-4758-3p	0	NA	NA	NA	NA	NA
hsa-miR-4758-5p	0	NA	NA	NA	NA	NA
hsa-miR-4759	0	NA	NA	NA	NA	NA
hsa-miR-4760-3p	0	NA	NA	NA	NA	NA
hsa-miR-4760-5p	0	NA	NA	NA	NA	NA
hsa-miR-4761-3p	0.743759	1.62552	0.970417	1.67507	0.0939201	NA
hsa-miR-4761-5p	0	NA	NA	NA	NA	NA
hsa-miR-4762-3p	0	NA	NA	NA	NA	NA
hsa-miR-4762-5p	0	NA	NA	NA	NA	NA
hsa-miR-4763-3p	0	NA	NA	NA	NA	NA
hsa-miR-4763-5p	0	NA	NA	NA	NA	NA
hsa-miR-4764-3p	0	NA	NA	NA	NA	NA
hsa-miR-4764-5p	0	NA	NA	NA	NA	NA
hsa-miR-4765	0	NA	NA	NA	NA	NA
hsa-miR-4766-3p	0.569975	1.33106	0.941501	1.41376	0.157431	NA
hsa-miR-4766-5p	0	NA	NA	NA	NA	NA
hsa-miR-4767	0	NA	NA	NA	NA	NA
hsa-miR-4768-3p	0	NA	NA	NA	NA	NA
hsa-miR-4768-5p	0	NA	NA	NA	NA	NA
hsa-miR-4769-3p	0	NA	NA	NA	NA	NA
hsa-miR-4769-5p	0	NA	NA	NA	NA	NA
hsa-miR-4771	0	NA	NA	NA	NA	NA
hsa-miR-4772-3p	0	NA	NA	NA	NA	NA
hsa-miR-4772-5p	0	NA	NA	NA	NA	NA
hsa-miR-4773	0	NA	NA	NA	NA	NA
hsa-miR-4774-3p	0.196586	-0.454363	0.703491	-0.645868	0.518365	NA
hsa-miR-4774-5p	0	NA	NA	NA	NA	NA
hsa-miR-4775	0	NA	NA	NA	NA	NA
hsa-miR-4776-3p	0	NA	NA	NA	NA	NA
hsa-miR-4776-5p	0	NA	NA	NA	NA	NA
hsa-miR-4777-3p	0	NA	NA	NA	NA	NA
hsa-miR-4777-5p	0	NA	NA	NA	NA	NA
hsa-miR-4778-3p	0	NA	NA	NA	NA	NA
hsa-miR-4778-5p	0	NA	NA	NA	NA	NA
hsa-miR-4779	0.146022	0.46454	0.68734	0.675852	0.499134	NA
hsa-miR-4780	0	NA	NA	NA	NA	NA
hsa-miR-4781-3p	0	NA	NA	NA	NA	NA
hsa-miR-4781-5p	0	NA	NA	NA	NA	NA
hsa-miR-4782-3p	0	NA	NA	NA	NA	NA
hsa-miR-4782-5p	0	NA	NA	NA	NA	NA
hsa-miR-4783-3p	0	NA	NA	NA	NA	NA
hsa-miR-4783-5p	0	NA	NA	NA	NA	NA
hsa-miR-4784	0.196586	-0.454363	0.703491	-0.645868	0.518365	NA
hsa-miR-4785	0.439048	0.305864	0.891962	0.342912	0.731665	NA
hsa-miR-4786-3p	0	NA	NA	NA	NA	NA
hsa-miR-4786-5p	0	NA	NA	NA	NA	NA
hsa-miR-4787-5p	0	NA	NA	NA	NA	NA
hsa-miR-4788	0	NA	NA	NA	NA	NA
hsa-miR-4789-3p	0	NA	NA	NA	NA	NA
hsa-miR-4789-5p	0	NA	NA	NA	NA	NA
hsa-miR-4790-3p	0	NA	NA	NA	NA	NA
hsa-miR-4790-5p	0	NA	NA	NA	NA	NA
hsa-miR-4792	0.588017	-1.10296	0.913411	-1.20752	0.227233	NA
hsa-miR-4793-3p	0	NA	NA	NA	NA	NA
hsa-miR-4793-5p	0	NA	NA	NA	NA	NA
hsa-miR-4794	0	NA	NA	NA	NA	NA
hsa-miR-4795-3p	0	NA	NA	NA	NA	NA
hsa-miR-4795-5p	0	NA	NA	NA	NA	NA
hsa-miR-4796-3p	0	NA	NA	NA	NA	NA
hsa-miR-4796-5p	0	NA	NA	NA	NA	NA
hsa-miR-4797-3p	0	NA	NA	NA	NA	NA
hsa-miR-4797-5p	0	NA	NA	NA	NA	NA
hsa-miR-4798-3p	0	NA	NA	NA	NA	NA
hsa-miR-4798-5p	0.363558	-0.139829	0.852048	-0.16411	0.869645	NA
hsa-miR-4799-3p	0	NA	NA	NA	NA	NA
hsa-miR-4799-5p	0.500338	0.989975	0.878645	1.12671	0.259867	NA
hsa-miR-4800-3p	0	NA	NA	NA	NA	NA
hsa-miR-4800-5p	0	NA	NA	NA	NA	NA
hsa-miR-4801	0	NA	NA	NA	NA	NA
hsa-miR-4802-3p	0	NA	NA	NA	NA	NA
hsa-miR-4802-5p	0	NA	NA	NA	NA	NA
hsa-miR-4803	0	NA	NA	NA	NA	NA
hsa-miR-4804-3p	0	NA	NA	NA	NA	NA
hsa-miR-4804-5p	0	NA	NA	NA	NA	NA
hsa-miR-485-3p	0	NA	NA	NA	NA	NA
hsa-miR-485-5p	0	NA	NA	NA	NA	NA
hsa-miR-487a-3p	0	NA	NA	NA	NA	NA
hsa-miR-487a-5p	0.473308	-1.03326	0.902296	-1.14515	0.252149	NA
hsa-miR-487b-3p	0.465827	1.08895	0.900047	1.20988	0.226326	NA
hsa-miR-487b-5p	0	NA	NA	NA	NA	NA
hsa-miR-488-3p	0	NA	NA	NA	NA	NA
hsa-miR-489-5p	0	NA	NA	NA	NA	NA
hsa-miR-491-3p	0.641489	0.288795	0.966157	0.298911	0.765008	NA
hsa-miR-492	0	NA	NA	NA	NA	NA
hsa-miR-493-3p	0	NA	NA	NA	NA	NA
hsa-miR-493-5p	0	NA	NA	NA	NA	NA
hsa-miR-494-3p	0.347568	0.730944	0.803657	0.909523	0.363074	NA
hsa-miR-494-5p	0	NA	NA	NA	NA	NA
hsa-miR-495-3p	0.250169	0.522586	0.717279	0.728567	0.466266	NA
hsa-miR-495-5p	0	NA	NA	NA	NA	NA
hsa-miR-496	0.173784	0.483371	0.697514	0.692992	0.488315	NA
hsa-miR-497-3p	0	NA	NA	NA	NA	NA
hsa-miR-497-5p	0	NA	NA	NA	NA	NA
hsa-miR-498	0	NA	NA	NA	NA	NA
hsa-miR-4999-3p	0.146022	0.46454	0.68734	0.675852	0.499134	NA
hsa-miR-499b-3p	0	NA	NA	NA	NA	NA
hsa-miR-499b-5p	0	NA	NA	NA	NA	NA
hsa-miR-5000-3p	0.250169	0.522586	0.717279	0.728567	0.466266	NA
hsa-miR-5000-5p	0	NA	NA	NA	NA	NA
hsa-miR-5001-3p	0	NA	NA	NA	NA	NA
hsa-miR-5001-5p	0.347568	0.730944	0.803657	0.909523	0.363074	NA
hsa-miR-5002-3p	0	NA	NA	NA	NA	NA
hsa-miR-5002-5p	0	NA	NA	NA	NA	NA
hsa-miR-5003-3p	0	NA	NA	NA	NA	NA
hsa-miR-5004-3p	0	NA	NA	NA	NA	NA
hsa-miR-5004-5p	0.147004	-0.41458	0.691169	-0.599825	0.548623	NA
hsa-miR-5006-3p	0.423953	0.955304	0.871558	1.09609	0.27304	NA
hsa-miR-5006-5p	0	NA	NA	NA	NA	NA
hsa-miR-5007-3p	0	NA	NA	NA	NA	NA
hsa-miR-5007-5p	0	NA	NA	NA	NA	NA
hsa-miR-5008-3p	0	NA	NA	NA	NA	NA
hsa-miR-5008-5p	0	NA	NA	NA	NA	NA
hsa-miR-5009-3p	0	NA	NA	NA	NA	NA
hsa-miR-5009-5p	0	NA	NA	NA	NA	NA
hsa-miR-500b-3p	0	NA	NA	NA	NA	NA
hsa-miR-500b-5p	0	NA	NA	NA	NA	NA
hsa-miR-5010-5p	0	NA	NA	NA	NA	NA
hsa-miR-5011-3p	0	NA	NA	NA	NA	NA
hsa-miR-5011-5p	0	NA	NA	NA	NA	NA
hsa-miR-502-5p	0	NA	NA	NA	NA	NA
hsa-miR-503-3p	0.147004	-0.41458	0.691169	-0.599825	0.548623	NA
hsa-miR-504-3p	0	NA	NA	NA	NA	NA
hsa-miR-5047	0	NA	NA	NA	NA	NA
hsa-miR-505-5p	0	NA	NA	NA	NA	NA
hsa-miR-506-3p	0	NA	NA	NA	NA	NA
hsa-miR-506-5p	0	NA	NA	NA	NA	NA
hsa-miR-507	0	NA	NA	NA	NA	NA
hsa-miR-508-5p	0.816898	-1.6523	0.978156	-1.68919	0.0911821	NA
hsa-miR-5087	0	NA	NA	NA	NA	NA
hsa-miR-5088-3p	0.465827	1.08895	0.900047	1.20988	0.226326	NA
hsa-miR-5088-5p	0.196586	-0.454363	0.703491	-0.645868	0.518365	NA
hsa-miR-5089-3p	0.255772	-0.568706	0.75638	-0.751879	0.452124	NA
hsa-miR-5089-5p	0	NA	NA	NA	NA	NA
hsa-miR-509-3p	0.569975	1.33106	0.941501	1.41376	0.157431	NA
hsa-miR-509-5p	0.767543	0.138794	0.983716	0.141091	0.887798	NA
hsa-miR-5090	0	NA	NA	NA	NA	NA
hsa-miR-5091	0	NA	NA	NA	NA	NA
hsa-miR-5092	0	NA	NA	NA	NA	NA
hsa-miR-5093	0	NA	NA	NA	NA	NA
hsa-miR-5094	0.108768	-0.374057	0.677543	-0.552078	0.580895	NA
hsa-miR-5095	0	NA	NA	NA	NA	NA
hsa-miR-5096	0	NA	NA	NA	NA	NA
hsa-miR-510-3p	0	NA	NA	NA	NA	NA
hsa-miR-510-5p	0.250169	0.522586	0.717279	0.728567	0.466266	NA
hsa-miR-5100	0	NA	NA	NA	NA	NA
hsa-miR-511-3p	0	NA	NA	NA	NA	NA
hsa-miR-511-5p	0	NA	NA	NA	NA	NA
hsa-miR-512-3p	0	NA	NA	NA	NA	NA
hsa-miR-512-5p	0	NA	NA	NA	NA	NA
hsa-miR-513a-3p	0	NA	NA	NA	NA	NA
hsa-miR-513a-5p	0	NA	NA	NA	NA	NA
hsa-miR-513b-3p	0	NA	NA	NA	NA	NA
hsa-miR-513b-5p	0	NA	NA	NA	NA	NA
hsa-miR-513c-3p	0	NA	NA	NA	NA	NA
hsa-miR-513c-5p	0	NA	NA	NA	NA	NA
hsa-miR-514a-5p	0.250169	0.522586	0.717279	0.728567	0.466266	NA
hsa-miR-514b-3p	0	NA	NA	NA	NA	NA
hsa-miR-514b-5p	0.146022	0.46454	0.68734	0.675852	0.499134	NA
hsa-miR-515-3p	0	NA	NA	NA	NA	NA
hsa-miR-515-5p	0	NA	NA	NA	NA	NA
hsa-miR-516a-3p	0	NA	NA	NA	NA	NA
hsa-miR-516a-5p	0	NA	NA	NA	NA	NA
hsa-miR-516b-3p	0	NA	NA	NA	NA	NA
hsa-miR-516b-5p	0	NA	NA	NA	NA	NA
hsa-miR-517-5p	0	NA	NA	NA	NA	NA
hsa-miR-517a-3p	0	NA	NA	NA	NA	NA
hsa-miR-517b-3p	0	NA	NA	NA	NA	NA
hsa-miR-517c-3p	0	NA	NA	NA	NA	NA
hsa-miR-5186	0	NA	NA	NA	NA	NA
hsa-miR-5187-3p	0.173784	0.483371	0.697514	0.692992	0.488315	NA
hsa-miR-5188	0	NA	NA	NA	NA	NA
hsa-miR-5189-3p	0	NA	NA	NA	NA	NA
hsa-miR-5189-5p	0	NA	NA	NA	NA	NA
hsa-miR-518a-3p	0	NA	NA	NA	NA	NA
hsa-miR-518a-5p	0	NA	NA	NA	NA	NA
hsa-miR-518b	0	NA	NA	NA	NA	NA
hsa-miR-518c-3p	0	NA	NA	NA	NA	NA
hsa-miR-518c-5p	0	NA	NA	NA	NA	NA
hsa-miR-518d-3p	0	NA	NA	NA	NA	NA
hsa-miR-518d-5p	0	NA	NA	NA	NA	NA
hsa-miR-518e-3p	0	NA	NA	NA	NA	NA
hsa-miR-518e-5p	0	NA	NA	NA	NA	NA
hsa-miR-518f-3p	0	NA	NA	NA	NA	NA
hsa-miR-518f-5p	0	NA	NA	NA	NA	NA
hsa-miR-5190	0	NA	NA	NA	NA	NA
hsa-miR-5191	0	NA	NA	NA	NA	NA
hsa-miR-5192	0	NA	NA	NA	NA	NA
hsa-miR-5193	0.36454	-0.815781	0.848442	-0.961505	0.336299	NA
hsa-miR-5194	0	NA	NA	NA	NA	NA
hsa-miR-5195-3p	0	NA	NA	NA	NA	NA
hsa-miR-5195-5p	0	NA	NA	NA	NA	NA
hsa-miR-5196-3p	0	NA	NA	NA	NA	NA
hsa-miR-5196-5p	0	NA	NA	NA	NA	NA
hsa-miR-5197-3p	0	NA	NA	NA	NA	NA
hsa-miR-5197-5p	0	NA	NA	NA	NA	NA
hsa-miR-519a-3p	0	NA	NA	NA	NA	NA
hsa-miR-519a-5p	0	NA	NA	NA	NA	NA
hsa-miR-519b-3p	0	NA	NA	NA	NA	NA
hsa-miR-519b-5p	0	NA	NA	NA	NA	NA
hsa-miR-519c-3p	0	NA	NA	NA	NA	NA
hsa-miR-519c-5p	0	NA	NA	NA	NA	NA
hsa-miR-519d-3p	0	NA	NA	NA	NA	NA
hsa-miR-519d-5p	0	NA	NA	NA	NA	NA
hsa-miR-519e-3p	0	NA	NA	NA	NA	NA
hsa-miR-519e-5p	0	NA	NA	NA	NA	NA
hsa-miR-520a-3p	0	NA	NA	NA	NA	NA
hsa-miR-520a-5p	0	NA	NA	NA	NA	NA
hsa-miR-520b	0	NA	NA	NA	NA	NA
hsa-miR-520c-3p	0	NA	NA	NA	NA	NA
hsa-miR-520c-5p	0	NA	NA	NA	NA	NA
hsa-miR-520d-3p	0	NA	NA	NA	NA	NA
hsa-miR-520d-5p	0	NA	NA	NA	NA	NA
hsa-miR-520e	0	NA	NA	NA	NA	NA
hsa-miR-520f-3p	0	NA	NA	NA	NA	NA
hsa-miR-520f-5p	0	NA	NA	NA	NA	NA
hsa-miR-520g-3p	0	NA	NA	NA	NA	NA
hsa-miR-520g-5p	0	NA	NA	NA	NA	NA
hsa-miR-520h	0	NA	NA	NA	NA	NA
hsa-miR-521	0	NA	NA	NA	NA	NA
hsa-miR-522-3p	0	NA	NA	NA	NA	NA
hsa-miR-522-5p	0	NA	NA	NA	NA	NA
hsa-miR-523-3p	0	NA	NA	NA	NA	NA
hsa-miR-523-5p	0	NA	NA	NA	NA	NA
hsa-miR-524-3p	0	NA	NA	NA	NA	NA
hsa-miR-524-5p	0	NA	NA	NA	NA	NA
hsa-miR-525-3p	0	NA	NA	NA	NA	NA
hsa-miR-525-5p	0	NA	NA	NA	NA	NA
hsa-miR-526a	0	NA	NA	NA	NA	NA
hsa-miR-526b-3p	0	NA	NA	NA	NA	NA
hsa-miR-526b-5p	0	NA	NA	NA	NA	NA
hsa-miR-527	0	NA	NA	NA	NA	NA
hsa-miR-539-3p	0	NA	NA	NA	NA	NA
hsa-miR-539-5p	0	NA	NA	NA	NA	NA
hsa-miR-541-3p	0	NA	NA	NA	NA	NA
hsa-miR-541-5p	0	NA	NA	NA	NA	NA
hsa-miR-543	0	NA	NA	NA	NA	NA
hsa-miR-544a	0	NA	NA	NA	NA	NA
hsa-miR-544b	0	NA	NA	NA	NA	NA
hsa-miR-548a-3p	0	NA	NA	NA	NA	NA
hsa-miR-548a-5p	0	NA	NA	NA	NA	NA
hsa-miR-548aa	0.147004	-0.41458	0.691169	-0.599825	0.548623	NA
hsa-miR-548ab	0	NA	NA	NA	NA	NA
hsa-miR-548ac	0	NA	NA	NA	NA	NA
hsa-miR-548ad-3p	0	NA	NA	NA	NA	NA
hsa-miR-548ad-5p	0	NA	NA	NA	NA	NA
hsa-miR-548ae-3p	0	NA	NA	NA	NA	NA
hsa-miR-548ae-5p	0	NA	NA	NA	NA	NA
hsa-miR-548ag	0	NA	NA	NA	NA	NA
hsa-miR-548ah-3p	0	NA	NA	NA	NA	NA
hsa-miR-548ah-5p	0	NA	NA	NA	NA	NA
hsa-miR-548ai	0.669894	-1.43232	0.962298	-1.48844	0.136636	NA
hsa-miR-548aj-3p	0	NA	NA	NA	NA	NA
hsa-miR-548aj-5p	0	NA	NA	NA	NA	NA
hsa-miR-548ak	0.305354	-0.666567	0.798692	-0.834573	0.403958	NA
hsa-miR-548al	0.805553	-1.55094	0.970358	-1.59832	0.109973	NA
hsa-miR-548am-3p	0	NA	NA	NA	NA	NA
hsa-miR-548am-5p	0	NA	NA	NA	NA	NA
hsa-miR-548an	0	NA	NA	NA	NA	NA
hsa-miR-548ao-3p	0.547816	0.0918106	0.950914	0.0965499	0.923084	NA
hsa-miR-548ap-3p	0	NA	NA	NA	NA	NA
hsa-miR-548ap-5p	0	NA	NA	NA	NA	NA
hsa-miR-548aq-3p	0	NA	NA	NA	NA	NA
hsa-miR-548ar-3p	0	NA	NA	NA	NA	NA
hsa-miR-548ar-5p	0	NA	NA	NA	NA	NA
hsa-miR-548as-3p	0	NA	NA	NA	NA	NA
hsa-miR-548as-5p	0	NA	NA	NA	NA	NA
hsa-miR-548at-3p	0	NA	NA	NA	NA	NA
hsa-miR-548at-5p	0	NA	NA	NA	NA	NA
hsa-miR-548au-3p	0	NA	NA	NA	NA	NA
hsa-miR-548au-5p	0.611849	1.36393	0.943444	1.44569	0.148263	NA
hsa-miR-548av-3p	0	NA	NA	NA	NA	NA
hsa-miR-548av-5p	0	NA	NA	NA	NA	NA
hsa-miR-548aw	0	NA	NA	NA	NA	NA
hsa-miR-548ax	0.217536	-0.501137	0.723108	-0.693033	0.488289	NA
hsa-miR-548ay-3p	0.173784	0.483371	0.697514	0.692992	0.488315	NA
hsa-miR-548ay-5p	0.146022	0.46454	0.68734	0.675852	0.499134	NA
hsa-miR-548az-3p	0	NA	NA	NA	NA	NA
hsa-miR-548az-5p	0	NA	NA	NA	NA	NA
hsa-miR-548b-3p	0	NA	NA	NA	NA	NA
hsa-miR-548b-5p	0	NA	NA	NA	NA	NA
hsa-miR-548ba	0	NA	NA	NA	NA	NA
hsa-miR-548bb-3p	0	NA	NA	NA	NA	NA
hsa-miR-548bb-5p	0	NA	NA	NA	NA	NA
hsa-miR-548c-3p	0	NA	NA	NA	NA	NA
hsa-miR-548c-5p	0.250169	0.522586	0.717279	0.728567	0.466266	NA
hsa-miR-548d-3p	0	NA	NA	NA	NA	NA
hsa-miR-548d-5p	0.146022	0.46454	0.68734	0.675852	0.499134	NA
hsa-miR-548e-3p	0.347568	0.730944	0.803657	0.909523	0.363074	NA
hsa-miR-548e-5p	0	NA	NA	NA	NA	NA
hsa-miR-548f-3p	0	NA	NA	NA	NA	NA
hsa-miR-548f-5p	0	NA	NA	NA	NA	NA
hsa-miR-548g-3p	0	NA	NA	NA	NA	NA
hsa-miR-548g-5p	0	NA	NA	NA	NA	NA
hsa-miR-548h-3p	0.108768	-0.374057	0.677543	-0.552078	0.580895	NA
hsa-miR-548h-5p	0.785633	1.65435	0.971002	1.70375	0.0884275	NA
hsa-miR-548i	0	NA	NA	NA	NA	NA
hsa-miR-548j-3p	0.147004	-0.41458	0.691169	-0.599825	0.548623	NA
hsa-miR-548j-5p	0	NA	NA	NA	NA	NA
hsa-miR-548l	0.196586	-0.454363	0.703491	-0.645868	0.518365	NA
hsa-miR-548m	0	NA	NA	NA	NA	NA
hsa-miR-548n	0	NA	NA	NA	NA	NA
hsa-miR-548o-3p	0.146022	0.46454	0.68734	0.675852	0.499134	NA
hsa-miR-548o-5p	0.250169	0.522586	0.717279	0.728567	0.466266	NA
hsa-miR-548p	0.396191	0.90554	0.858725	1.05452	0.291646	NA
hsa-miR-548s	0	NA	NA	NA	NA	NA
hsa-miR-548t-3p	0	NA	NA	NA	NA	NA
hsa-miR-548t-5p	0	NA	NA	NA	NA	NA
hsa-miR-548u	0	NA	NA	NA	NA	NA
hsa-miR-548x-3p	0	NA	NA	NA	NA	NA
hsa-miR-548x-5p	0	NA	NA	NA	NA	NA
hsa-miR-548z	0.108768	-0.374057	0.677543	-0.552078	0.580895	NA
hsa-miR-549a	0.396191	0.90554	0.858725	1.05452	0.291646	NA
hsa-miR-550b-2-5p	0	NA	NA	NA	NA	NA
hsa-miR-550b-3p	0	NA	NA	NA	NA	NA
hsa-miR-552-3p	0	NA	NA	NA	NA	NA
hsa-miR-552-5p	0	NA	NA	NA	NA	NA
hsa-miR-553	0	NA	NA	NA	NA	NA
hsa-miR-554	0	NA	NA	NA	NA	NA
hsa-miR-555	0	NA	NA	NA	NA	NA
hsa-miR-556-3p	0.292043	0.616864	0.75967	0.812016	0.416783	NA
hsa-miR-556-5p	0	NA	NA	NA	NA	NA
hsa-miR-557	0	NA	NA	NA	NA	NA
hsa-miR-5571-3p	0	NA	NA	NA	NA	NA
hsa-miR-5571-5p	0	NA	NA	NA	NA	NA
hsa-miR-5572	0	NA	NA	NA	NA	NA
hsa-miR-5579-3p	0	NA	NA	NA	NA	NA
hsa-miR-5579-5p	0	NA	NA	NA	NA	NA
hsa-miR-558	0	NA	NA	NA	NA	NA
hsa-miR-5580-3p	0	NA	NA	NA	NA	NA
hsa-miR-5580-5p	0	NA	NA	NA	NA	NA
hsa-miR-5581-5p	0	NA	NA	NA	NA	NA
hsa-miR-5582-3p	0	NA	NA	NA	NA	NA
hsa-miR-5582-5p	0	NA	NA	NA	NA	NA
hsa-miR-5583-3p	0	NA	NA	NA	NA	NA
hsa-miR-5583-5p	0	NA	NA	NA	NA	NA
hsa-miR-5584-3p	0	NA	NA	NA	NA	NA
hsa-miR-5584-5p	0	NA	NA	NA	NA	NA
hsa-miR-5585-3p	0.108768	-0.374057	0.677543	-0.552078	0.580895	NA
hsa-miR-5585-5p	0	NA	NA	NA	NA	NA
hsa-miR-5586-3p	0	NA	NA	NA	NA	NA
hsa-miR-5586-5p	0	NA	NA	NA	NA	NA
hsa-miR-5587-3p	0.108768	-0.374057	0.677543	-0.552078	0.580895	NA
hsa-miR-5587-5p	0.60334	0.16023	0.96102	0.166729	0.867583	NA
hsa-miR-5588-3p	0	NA	NA	NA	NA	NA
hsa-miR-5588-5p	0	NA	NA	NA	NA	NA
hsa-miR-5589-3p	0	NA	NA	NA	NA	NA
hsa-miR-5589-5p	0	NA	NA	NA	NA	NA
hsa-miR-559	0	NA	NA	NA	NA	NA
hsa-miR-5590-3p	0	NA	NA	NA	NA	NA
hsa-miR-5590-5p	0	NA	NA	NA	NA	NA
hsa-miR-5591-3p	0	NA	NA	NA	NA	NA
hsa-miR-5591-5p	0	NA	NA	NA	NA	NA
hsa-miR-561-3p	0	NA	NA	NA	NA	NA
hsa-miR-561-5p	0.396191	0.90554	0.858725	1.05452	0.291646	NA
hsa-miR-562	0	NA	NA	NA	NA	NA
hsa-miR-563	0	NA	NA	NA	NA	NA
hsa-miR-564	0	NA	NA	NA	NA	NA
hsa-miR-566	0	NA	NA	NA	NA	NA
hsa-miR-567	0	NA	NA	NA	NA	NA
hsa-miR-568	0	NA	NA	NA	NA	NA
hsa-miR-5680	0	NA	NA	NA	NA	NA
hsa-miR-5681a	0	NA	NA	NA	NA	NA
hsa-miR-5681b	0	NA	NA	NA	NA	NA
hsa-miR-5682	0	NA	NA	NA	NA	NA
hsa-miR-5683	0.319806	0.762278	0.815365	0.934892	0.349844	NA
hsa-miR-5684	0	NA	NA	NA	NA	NA
hsa-miR-5685	0	NA	NA	NA	NA	NA
hsa-miR-5687	0	NA	NA	NA	NA	NA
hsa-miR-5688	0	NA	NA	NA	NA	NA
hsa-miR-5689	0	NA	NA	NA	NA	NA
hsa-miR-569	0	NA	NA	NA	NA	NA
hsa-miR-5690	0	NA	NA	NA	NA	NA
hsa-miR-5691	0	NA	NA	NA	NA	NA
hsa-miR-5692a	0	NA	NA	NA	NA	NA
hsa-miR-5692b	0	NA	NA	NA	NA	NA
hsa-miR-5692c	0	NA	NA	NA	NA	NA
hsa-miR-5693	0	NA	NA	NA	NA	NA
hsa-miR-5694	0	NA	NA	NA	NA	NA
hsa-miR-5695	0	NA	NA	NA	NA	NA
hsa-miR-5696	0	NA	NA	NA	NA	NA
hsa-miR-5697	0	NA	NA	NA	NA	NA
hsa-miR-5698	0	NA	NA	NA	NA	NA
hsa-miR-5699-3p	0	NA	NA	NA	NA	NA
hsa-miR-570-3p	0.903892	1.79931	0.978848	1.83819	0.0660351	NA
hsa-miR-570-5p	0.669894	-1.43232	0.962298	-1.48844	0.136636	NA
hsa-miR-5700	0	NA	NA	NA	NA	NA
hsa-miR-5701	0	NA	NA	NA	NA	NA
hsa-miR-5702	0	NA	NA	NA	NA	NA
hsa-miR-5703	0	NA	NA	NA	NA	NA
hsa-miR-5704	0	NA	NA	NA	NA	NA
hsa-miR-5705	0	NA	NA	NA	NA	NA
hsa-miR-5706	0.402777	-0.88534	0.868293	-1.01963	0.307902	NA
hsa-miR-5707	0	NA	NA	NA	NA	NA
hsa-miR-5708	0	NA	NA	NA	NA	NA
hsa-miR-571	0	NA	NA	NA	NA	NA
hsa-miR-572	0	NA	NA	NA	NA	NA
hsa-miR-573	0	NA	NA	NA	NA	NA
hsa-miR-5739	0	NA	NA	NA	NA	NA
hsa-miR-575	0	NA	NA	NA	NA	NA
hsa-miR-577	0	NA	NA	NA	NA	NA
hsa-miR-578	0	NA	NA	NA	NA	NA
hsa-miR-5787	0	NA	NA	NA	NA	NA
hsa-miR-579-5p	0.569975	1.33106	0.941501	1.41376	0.157431	NA
hsa-miR-580-5p	0	NA	NA	NA	NA	NA
hsa-miR-581	0.146022	0.46454	0.68734	0.675852	0.499134	NA
hsa-miR-582-3p	0	NA	NA	NA	NA	NA
hsa-miR-583	0	NA	NA	NA	NA	NA
hsa-miR-586	0.196586	-0.454363	0.703491	-0.645868	0.518365	NA
hsa-miR-587	0	NA	NA	NA	NA	NA
hsa-miR-588	0	NA	NA	NA	NA	NA
hsa-miR-591	0	NA	NA	NA	NA	NA
hsa-miR-593-3p	0	NA	NA	NA	NA	NA
hsa-miR-593-5p	0	NA	NA	NA	NA	NA
hsa-miR-595	0	NA	NA	NA	NA	NA
hsa-miR-596	0	NA	NA	NA	NA	NA
hsa-miR-597-3p	0.326304	-0.653595	0.789608	-0.827747	0.407814	NA
hsa-miR-599	0	NA	NA	NA	NA	NA
hsa-miR-600	0	NA	NA	NA	NA	NA
hsa-miR-601	0	NA	NA	NA	NA	NA
hsa-miR-602	0	NA	NA	NA	NA	NA
hsa-miR-603	0	NA	NA	NA	NA	NA
hsa-miR-604	0	NA	NA	NA	NA	NA
hsa-miR-605-3p	0.438065	0.931029	0.862862	1.079	0.280587	NA
hsa-miR-605-5p	0	NA	NA	NA	NA	NA
hsa-miR-606	0	NA	NA	NA	NA	NA
hsa-miR-6068	0	NA	NA	NA	NA	NA
hsa-miR-6069	0	NA	NA	NA	NA	NA
hsa-miR-607	0	NA	NA	NA	NA	NA
hsa-miR-6070	0	NA	NA	NA	NA	NA
hsa-miR-6071	0	NA	NA	NA	NA	NA
hsa-miR-6072	0	NA	NA	NA	NA	NA
[truncated: 590 more rows]

## Sheet: chicken control vs retinectomy
The differential expression analysis of known mature miRNAs between different treatments in chicken (control vs retinectomy) dataset using mirPRo and DESeq2
	baseMean	log2FoldChange	lfcSE	stat	pvalue	padj
gga-miR-21-5p	5237.18	0.462461	0.0863864	5.35341	8.63134e-08	8.71766e-06
gga-miR-205b	175.161	0.668706	0.13017	5.13716	2.78921e-07	1.40855e-05
gga-miR-21-3p	57.4425	0.701222	0.171007	4.10054	4.12184e-05	0.00138769
gga-miR-10a-5p	267.3	-0.478	0.149426	-3.19891	0.00137946	0.023221
gga-miR-10b-5p	115.346	-0.580711	0.17561	-3.30682	0.000943628	0.023221
gga-miR-1574-3p	391.541	0.351197	0.109311	3.21281	0.00131442	0.023221
gga-miR-130b-5p	562.177	0.279677	0.0927899	3.01409	0.00257749	0.0371896
gga-miR-1662	87.224	0.452543	0.155898	2.90281	0.00369833	0.0466914
gga-miR-125b-3p	1711.08	-0.185902	0.0712666	-2.60854	0.00909292	0.0888495
gga-miR-130a-3p	2286.04	-0.324525	0.125436	-2.58717	0.00967667	0.0888495
gga-miR-130c-3p	668.737	-0.314647	0.119616	-2.63048	0.00852644	0.0888495
gga-miR-99a-5p	1279.33	-0.207913	0.0843185	-2.4658	0.0136706	0.115061
gga-miR-184-3p	314.567	-0.307317	0.134496	-2.28495	0.0223158	0.173377
gga-miR-125b-5p	3533.66	-0.187192	0.0880813	-2.12522	0.0335683	0.242172
gga-miR-1454	49.6743	0.316723	0.172843	1.83243	0.0668878	0.386866
gga-miR-199-5p	549.966	-0.178959	0.0983956	-1.81877	0.0689465	0.386866
gga-miR-214	80.9597	-0.288322	0.155502	-1.85414	0.0637195	0.386866
gga-miR-454-3p	14152.8	-0.11095	0.0588915	-1.88397	0.0595692	0.386866
gga-miR-106-5p	844.056	-0.158227	0.09791	-1.61605	0.106083	0.487019
gga-miR-15b-5p	132.608	-0.234072	0.144114	-1.62422	0.104329	0.487019
gga-miR-20a-5p	610.878	-0.177038	0.106013	-1.66996	0.0949271	0.487019
gga-miR-23b-3p	84.7748	-0.256425	0.15813	-1.62161	0.104888	0.487019
gga-let-7b	168.27	-0.241578	0.153073	-1.57819	0.114522	0.5029
gga-miR-1451-5p	51.0135	-0.240628	0.167686	-1.43499	0.151291	0.524206
gga-miR-15c-5p	1340.98	0.110617	0.0788956	1.40207	0.160895	0.524206
gga-miR-181a-5p	13207.9	0.158004	0.104596	1.51062	0.130886	0.524206
gga-miR-199-3p	1031.16	-0.126944	0.0868075	-1.46236	0.143642	0.524206
gga-miR-211	38667	0.140056	0.0942986	1.48524	0.137481	0.524206
gga-miR-22-3p	8164.48	0.132318	0.0941231	1.40579	0.159785	0.524206
gga-miR-30e-5p	195.2	0.175677	0.123214	1.42578	0.153932	0.524206
gga-miR-451	208.016	0.229034	0.160405	1.42785	0.153335	0.524206
gga-miR-204	77183.9	0.13726	0.102693	1.33661	0.18135	0.572386
gga-miR-20b-5p	1156.66	-0.120509	0.0913538	-1.31915	0.18712	0.572702
gga-miR-456-3p	1699.37	0.101092	0.077637	1.30211	0.19288	0.572966
gga-miR-148a-5p	627.961	-0.139599	0.112669	-1.23902	0.215339	0.593389
gga-miR-1559-5p	215.307	0.149726	0.121104	1.23635	0.216329	0.593389
gga-miR-215-5p	66.7992	-0.203446	0.164931	-1.23352	0.21738	0.593389
gga-let-7j-5p	392.31	-0.176387	0.15466	-1.14048	0.254088	0.608349
gga-miR-100-5p	3109.75	0.122627	0.10641	1.1524	0.249156	0.608349
gga-miR-26a-5p	21583.3	0.0850399	0.0753394	1.12876	0.259	0.608349
gga-miR-301a-3p	4957.95	-0.0898084	0.0783706	-1.14594	0.251818	0.608349
gga-miR-3523	62.3276	0.196519	0.170189	1.15471	0.24821	0.608349
gga-miR-92-3p	48342.6	-0.110129	0.093598	-1.17661	0.23935	0.608349
gga-miR-9-3p	111.885	-0.19116	0.174132	-1.09778	0.272299	0.625049
gga-let-7c-5p	1412.61	-0.183968	0.174205	-1.05604	0.290948	0.638821
gga-miR-190a-5p	83.0669	-0.164053	0.15381	-1.0666	0.286154	0.638821
gga-miR-106-3p	331.172	-0.130848	0.133595	-0.979432	0.327367	0.64676
gga-miR-135a-5p	174.881	-0.138607	0.136113	-1.01832	0.308526	0.64676
gga-miR-144-5p	112.657	0.152662	0.155589	0.981191	0.326499	0.64676
gga-miR-1552-5p	91.1784	-0.147325	0.154207	-0.955373	0.339389	0.64676
gga-miR-18b-5p	535.227	-0.106162	0.1052	-1.00915	0.312903	0.64676
gga-miR-205a	140.144	0.167405	0.166851	1.00332	0.315707	0.64676
gga-miR-219b	517.327	0.100094	0.103799	0.964309	0.334891	0.64676
gga-miR-6542-3p	115.053	0.136561	0.147655	0.924865	0.355036	0.664049
gga-miR-15a	213.155	-0.110217	0.125801	-0.876121	0.380964	0.675042
gga-miR-16c-5p	238.965	-0.109936	0.124994	-0.879533	0.379113	0.675042
gga-miR-17-5p	827.407	-0.0807152	0.0900754	-0.896084	0.370208	0.675042
gga-miR-30c-5p	4263.17	-0.0735104	0.0911215	-0.80673	0.419822	0.73107
gga-let-7a-5p	1181.1	-0.130444	0.176903	-0.737377	0.460893	0.753338
gga-miR-128-1-5p	95.9124	-0.110666	0.151056	-0.732618	0.463791	0.753338
gga-miR-144-3p	67.0668	0.117912	0.171682	0.686806	0.492205	0.753338
gga-miR-146c-5p	7317.22	0.078646	0.109133	0.720642	0.47113	0.753338
gga-miR-181a-3p	610.903	-0.084115	0.119382	-0.704589	0.481066	0.753338
gga-miR-19b-3p	1233.68	-0.0671396	0.0879064	-0.763763	0.445009	0.753338
gga-miR-30b-5p	508.941	-0.0775028	0.112865	-0.686687	0.49228	0.753338
gga-miR-30d	9199.52	0.055022	0.0751801	0.73187	0.464248	0.753338
gga-miR-1458	53.8062	0.109171	0.176947	0.616968	0.537256	0.809893
gga-miR-31-5p	57.7521	-0.104328	0.172682	-0.604159	0.545738	0.810581
gga-miR-153-3p	129.55	0.0753846	0.144617	0.521269	0.602179	0.856621
gga-miR-27b-3p	1325.37	0.0549683	0.104307	0.526988	0.598202	0.856621
gga-miR-30a-5p	7873.2	-0.0528575	0.0999543	-0.528817	0.596932	0.856621
gga-miR-130b-3p	3865.69	-0.0355763	0.0721536	-0.493063	0.621968	0.862373
gga-miR-17-3p	69.8752	-0.0800202	0.164735	-0.485752	0.627143	0.862373
gga-miR-222a	2695.32	-0.0307844	0.0642491	-0.479141	0.631838	0.862373
gga-miR-126-5p	11487.4	0.0267143	0.0585164	0.456526	0.648012	0.866096
gga-miR-221-3p	714.702	0.037686	0.0834905	0.45138	0.651716	0.866096
gga-let-7i	82.9003	0.0541092	0.172793	0.313145	0.75417	0.911399
gga-miR-103-3p	2635.99	-0.0211325	0.0678493	-0.311462	0.75545	0.911399
gga-miR-107-3p	451.783	0.0412278	0.109004	0.378222	0.705266	0.911399
gga-miR-128-3p	1707.9	-0.0250529	0.075883	-0.330151	0.741286	0.911399
gga-miR-130a-5p	177.056	-0.0522729	0.144681	-0.361299	0.717876	0.911399
gga-miR-1674	65.5416	-0.0540952	0.175568	-0.308114	0.757995	0.911399
gga-miR-19a-3p	413.298	-0.0383313	0.112915	-0.339469	0.734256	0.911399
gga-miR-2954	2031.2	-0.0565141	0.170813	-0.330854	0.740755	0.911399
gga-miR-126-3p	875.796	-0.0351782	0.119004	-0.295606	0.767531	0.912007
gga-miR-101-3p	1380.79	-0.0182449	0.0752538	-0.242445	0.808436	0.919194
gga-miR-16-5p	1064.08	0.0192133	0.0813845	0.236081	0.81337	0.919194
gga-miR-2188-5p	46.7975	-0.0375405	0.172974	-0.21703	0.828185	0.919194
gga-miR-30a-3p	217.402	0.0317784	0.131213	0.242189	0.808634	0.919194
gga-miR-455-5p	475.832	-0.0249145	0.110037	-0.226419	0.820875	0.919194
gga-miR-9-5p	3704.09	-0.0425589	0.168352	-0.252797	0.800425	0.919194
gga-let-7f-5p	1410.3	-0.0257388	0.131445	-0.195814	0.844756	0.927395
gga-miR-181b-5p	4673.75	0.018226	0.10487	0.173797	0.862025	0.936178
gga-miR-18a-5p	335.961	-0.0146451	0.110453	-0.132591	0.894517	0.96113
gga-let-7g-5p	200.049	0.0188269	0.16074	0.117127	0.90676	0.964029
gga-miR-301b-3p	1707.92	-0.00893026	0.0937577	-0.0952483	0.924118	0.972249
gga-miR-183	59.0711	0.0133799	0.167022	0.0801084	0.936151	0.974755
gga-miR-148a-3p	9773.32	0.00300423	0.0606688	0.0495185	0.960506	0.977013
gga-miR-2131-5p	115.117	0.00470813	0.163397	0.028814	0.977013	0.977013
gga-miR-218-5p	593.708	0.00425324	0.09888	0.0430141	0.96569	0.977013
gga-miR-30c-1-3p	56.6835	-0.00648762	0.17094	-0.0379527	0.969725	0.977013
gga-let-7a-2-3p	4.60655	-0.0673548	0.136288	-0.494207	0.62116	NA
gga-let-7a-3p	4.72101	-0.0165328	0.141599	-0.116759	0.907051	NA
gga-let-7c-3p	13.8754	0.0105592	0.172849	0.061089	0.951288	NA
gga-let-7d	2.79737	0.0518752	0.115212	0.450257	0.652525	NA
gga-let-7f-3p	0	NA	NA	NA	NA	NA
gga-let-7g-3p	2.13884	0.111333	0.103394	1.07679	0.281576	NA
gga-let-7j-3p	33.2973	0.149206	0.176529	0.845219	0.397989	NA
gga-let-7k-3p	2.41151	-0.0251508	0.111212	-0.226152	0.821083	NA
gga-let-7k-5p	20.3027	0.00279095	0.17769	0.0157068	0.987468	NA
gga-miR-100-3p	0.550779	0.0056692	0.0525406	0.107901	0.914074	NA
gga-miR-101-1-5p	0	NA	NA	NA	NA	NA
gga-miR-101-2-5p	6.49643	-0.211173	0.152757	-1.38241	0.166846	NA
gga-miR-103-1-5p	0	NA	NA	NA	NA	NA
gga-miR-103-2-5p	0.793544	-0.0908286	0.0610637	-1.48744	0.136899	NA
gga-miR-107-5p	3.94382	0.0467483	0.131945	0.354302	0.723112	NA
gga-miR-10a-3p	0.104466	-0.0151114	0.0259577	-0.582155	0.560462	NA
gga-miR-10b-3p	0	NA	NA	NA	NA	NA
gga-miR-122-3p	0	NA	NA	NA	NA	NA
gga-miR-122-5p	0.157643	0.0152459	0.0269542	0.565624	0.57165	NA
gga-miR-122b	0	NA	NA	NA	NA	NA
gga-miR-124a-3p	2.33111	-0.0549021	0.105361	-0.521084	0.602308	NA
gga-miR-124a-5p	0	NA	NA	NA	NA	NA
gga-miR-124b	0	NA	NA	NA	NA	NA
gga-miR-124c-3p	0	NA	NA	NA	NA	NA
gga-miR-124c-5p	0	NA	NA	NA	NA	NA
gga-miR-128-2-5p	14.3002	-0.1306	0.174644	-0.747805	0.454578	NA
gga-miR-1306-3p	7.9145	-0.0658832	0.157255	-0.418959	0.675246	NA
gga-miR-1306-5p	0	NA	NA	NA	NA	NA
gga-miR-130c-5p	13.6599	-0.200532	0.173379	-1.15661	0.247432	NA
gga-miR-1329-3p	0.583195	0.0351313	0.050882	0.690446	0.489914	NA
gga-miR-1329-5p	14.9787	0.169539	0.174855	0.969601	0.332246	NA
gga-miR-133a-3p	30.8012	0.180876	0.177622	1.01832	0.308527	NA
gga-miR-133a-5p	0.317859	0.0260394	0.0338749	0.768692	0.442076	NA
gga-miR-133b	0.125227	-0.0157704	0.0263985	-0.597398	0.550242	NA
gga-miR-133c-3p	2.24659	0.0470641	0.104432	0.450667	0.65223	NA
gga-miR-133c-5p	0	NA	NA	NA	NA	NA
gga-miR-1354	0	NA	NA	NA	NA	NA
gga-miR-135a-1-3p	0.323659	0.0265991	0.0342317	0.777033	0.43714	NA
gga-miR-135a-2-3p	0.425552	0.0186622	0.042833	0.435696	0.663058	NA
gga-miR-135a-3-3p	13.7627	-0.0930414	0.17424	-0.533983	0.593354	NA
gga-miR-135b	0	NA	NA	NA	NA	NA
gga-miR-137-3p	0.104466	-0.0151114	0.0259577	-0.582155	0.560462	NA
gga-miR-137-5p	0.125227	-0.0157704	0.0263985	-0.597398	0.550242	NA
gga-miR-138-1-3p	0	NA	NA	NA	NA	NA
gga-miR-138-2-3p	0	NA	NA	NA	NA	NA
gga-miR-138-5p	7.74644	0.0491357	0.158681	0.309652	0.756826	NA
gga-miR-1397-3p	0	NA	NA	NA	NA	NA
gga-miR-1397-5p	14.6512	0.0720117	0.171445	0.420029	0.674464	NA
gga-miR-140-3p	41.0431	0.0511571	0.173528	0.294806	0.768142	NA
gga-miR-140-5p	0.393136	-0.00937769	0.0411917	-0.22766	0.819911	NA
gga-miR-1416-3p	0.515136	-0.0236019	0.0481761	-0.489909	0.624198	NA
gga-miR-1416-5p	6.37212	0.0648004	0.153663	0.421705	0.67324	NA
gga-miR-142-3p	10.0872	0.179488	0.164687	1.08987	0.275768	NA
gga-miR-142-5p	32.392	0.268237	0.175801	1.5258	0.127059	NA
gga-miR-1434	0.157643	0.0152459	0.0269542	0.565624	0.57165	NA
gga-miR-1451-3p	6.93211	-0.202487	0.149488	-1.35453	0.175566	NA
gga-miR-1452	1.22044	-0.0219892	0.077306	-0.284444	0.77607	NA
gga-miR-1453	0.160216	0.0153223	0.0269913	0.567677	0.570254	NA
gga-miR-1456-3p	2.26306	-0.0185274	0.0988592	-0.187412	0.851337	NA
gga-miR-1456-5p	8.56362	-0.146449	0.159029	-0.920898	0.357104	NA
gga-miR-1457	0	NA	NA	NA	NA	NA
gga-miR-1459	0	NA	NA	NA	NA	NA
gga-miR-1460	0.612329	0.0341104	0.0518712	0.657598	0.510797	NA
gga-miR-1462-3p	2.09745	0.0253839	0.102233	0.248295	0.803906	NA
gga-miR-1462-5p	0	NA	NA	NA	NA	NA
gga-miR-1463	4.86717	-0.0129276	0.130098	-0.0993677	0.920846	NA
gga-miR-1464	2.46476	-0.0290359	0.108561	-0.267462	0.789113	NA
gga-miR-1465	0	NA	NA	NA	NA	NA
gga-miR-1466	0	NA	NA	NA	NA	NA
gga-miR-1467-3p	0.585115	0.0294096	0.0463145	0.634998	0.52543	NA
gga-miR-1467-5p	2.10784	-0.0474658	0.104064	-0.456121	0.648303	NA
gga-miR-146a-3p	1.41291	0.0114313	0.0809366	0.141237	0.887682	NA
gga-miR-146a-5p	16.1482	0.165607	0.174522	0.948917	0.342663	NA
gga-miR-146b-3p	0	NA	NA	NA	NA	NA
gga-miR-146b-5p	11.0936	0.115757	0.155385	0.74497	0.45629	NA
gga-miR-146c-3p	15.1788	0.236339	0.173455	1.36254	0.173028	NA
gga-miR-147	17.9746	0.171014	0.177416	0.963913	0.335089	NA
gga-miR-153-5p	3.40108	-0.0562463	0.121526	-0.462833	0.643484	NA
gga-miR-155	1.28626	0.160306	0.0809289	1.98083	0.0476106	NA
gga-miR-1550-3p	0.389909	-0.0095374	0.0410304	-0.232447	0.816191	NA
gga-miR-1550-5p	0.28867	0.00176273	0.0307756	0.0572769	0.954325	NA
gga-miR-1551-3p	0.229693	-0.019046	0.0284987	-0.668313	0.503934	NA
gga-miR-1551-5p	2.27267	0.0677247	0.0990884	0.683478	0.494305	NA
gga-miR-1552-3p	26.5265	0.0056707	0.178027	0.031853	0.974589	NA
gga-miR-1553-3p	0.229693	-0.019046	0.0284987	-0.668313	0.503934	NA
gga-miR-1553-5p	0.596268	-0.0342303	0.0524299	-0.652877	0.513835	NA
gga-miR-1554	0	NA	NA	NA	NA	NA
gga-miR-1555-3p	0.408097	-0.00915374	0.0380333	-0.240677	0.809806	NA
gga-miR-1555-5p	0.229693	-0.019046	0.0284987	-0.668313	0.503934	NA
gga-miR-1556	0	NA	NA	NA	NA	NA
gga-miR-1557	0	NA	NA	NA	NA	NA
gga-miR-1558	0	NA	NA	NA	NA	NA
gga-miR-1559-3p	3.27069	-0.00815221	0.115767	-0.070419	0.94386	NA
gga-miR-1560-3p	12.5196	0.120111	0.170682	0.70371	0.481613	NA
gga-miR-1560-5p	18.5127	0.310759	0.175966	1.76601	0.0773939	NA
gga-miR-1561	0	NA	NA	NA	NA	NA
gga-miR-1562-3p	0	NA	NA	NA	NA	NA
gga-miR-1562-5p	0.104466	-0.0151114	0.0259577	-0.582155	0.560462	NA
gga-miR-1563	1.46937	0.0846823	0.0873201	0.969791	0.332151	NA
gga-miR-1564-3p	0	NA	NA	NA	NA	NA
gga-miR-1564-5p	0	NA	NA	NA	NA	NA
gga-miR-1565	0	NA	NA	NA	NA	NA
gga-miR-1567	0	NA	NA	NA	NA	NA
gga-miR-1568	0	NA	NA	NA	NA	NA
gga-miR-1569	0.41067	-0.00903524	0.0381568	-0.236793	0.812818	NA
gga-miR-1570	0	NA	NA	NA	NA	NA
gga-miR-1571	0.125227	-0.0157704	0.0263985	-0.597398	0.550242	NA
gga-miR-1572	0	NA	NA	NA	NA	NA
gga-miR-1573	0	NA	NA	NA	NA	NA
gga-miR-1574-5p	43.1846	0.194218	0.173393	1.1201	0.262672	NA
gga-miR-1575	0	NA	NA	NA	NA	NA
gga-miR-1576	0	NA	NA	NA	NA	NA
gga-miR-1577	0	NA	NA	NA	NA	NA
gga-miR-1578	0	NA	NA	NA	NA	NA
gga-miR-1579	0	NA	NA	NA	NA	NA
gga-miR-1580	0.317859	0.0260394	0.0338749	0.768692	0.442076	NA
gga-miR-1581	0.262109	0.00271582	0.0290231	0.0935744	0.925447	NA
gga-miR-1582	0	NA	NA	NA	NA	NA
gga-miR-1583	0	NA	NA	NA	NA	NA
gga-miR-1584	0	NA	NA	NA	NA	NA
gga-miR-1585	2.10092	-0.158214	0.10456	-1.51314	0.130244	NA
gga-miR-1586	0.163443	0.0154164	0.0270368	0.570202	0.568541	NA
gga-miR-1587	0	NA	NA	NA	NA	NA
gga-miR-1588	0.163443	0.0154164	0.0270368	0.570202	0.568541	NA
gga-miR-1589	0	NA	NA	NA	NA	NA
gga-miR-1590	0.710995	0.0254935	0.0626714	0.406781	0.684169	NA
gga-miR-1591-3p	0.874438	0.045627	0.0691373	0.659948	0.509287	NA
gga-miR-1591-5p	0.532591	0.00706091	0.0481598	0.146614	0.883437	NA
gga-miR-1592	0.865411	0.0412441	0.065792	0.626886	0.530734	NA
gga-miR-1593	0.157643	0.0152459	0.0269542	0.565624	0.57165	NA
gga-miR-1594	0	NA	NA	NA	NA	NA
gga-miR-1595-3p	0.160216	0.0153223	0.0269913	0.567677	0.570254	NA
gga-miR-1595-5p	0	NA	NA	NA	NA	NA
gga-miR-1596-3p	0.422325	0.0184244	0.0426803	0.431685	0.66597	NA
gga-miR-1596-5p	0.902584	-0.061997	0.0653155	-0.949192	0.342523	NA
gga-miR-1597-3p	5.64411	0.164762	0.146426	1.12522	0.260496	NA
gga-miR-1597-5p	0	NA	NA	NA	NA	NA
gga-miR-1598	0	NA	NA	NA	NA	NA
gga-miR-1599	0	NA	NA	NA	NA	NA
gga-miR-15b-3p	0	NA	NA	NA	NA	NA
gga-miR-15c-3p	15.5951	0.213382	0.172647	1.23594	0.216479	NA
gga-miR-16-1-3p	1.02639	0.0511985	0.0684212	0.748284	0.454289	NA
gga-miR-16-2-3p	1.38774	-0.0267535	0.0809679	-0.330421	0.741082	NA
gga-miR-1600	0.104466	-0.0151114	0.0259577	-0.582155	0.560462	NA
gga-miR-1601	0	NA	NA	NA	NA	NA
gga-miR-1602	0.387448	-0.0245039	0.0322818	-0.759062	0.447815	NA
gga-miR-1603	0.637902	-0.0579415	0.0492414	-1.17668	0.239322	NA
gga-miR-1604	0.157643	0.0152459	0.0269542	0.565624	0.57165	NA
gga-miR-1605	0	NA	NA	NA	NA	NA
gga-miR-1606	0	NA	NA	NA	NA	NA
gga-miR-1607	0	NA	NA	NA	NA	NA
gga-miR-1608	0	NA	NA	NA	NA	NA
gga-miR-1609	0.323659	0.0265991	0.0342317	0.777033	0.43714	NA
gga-miR-1610	0	NA	NA	NA	NA	NA
gga-miR-1611	0	NA	NA	NA	NA	NA
gga-miR-1612	0.157643	0.0152459	0.0269542	0.565624	0.57165	NA
gga-miR-1613	0.678579	-0.00975694	0.0585008	-0.166783	0.867541	NA
gga-miR-1614-3p	0	NA	NA	NA	NA	NA
gga-miR-1614-5p	0.366575	-0.00608868	0.035835	-0.169909	0.865082	NA
gga-miR-1615	0	NA	NA	NA	NA	NA
gga-miR-1616	0	NA	NA	NA	NA	NA
gga-miR-1617	0	NA	NA	NA	NA	NA
gga-miR-1618-3p	0	NA	NA	NA	NA	NA
gga-miR-1618-5p	0.104466	-0.0151114	0.0259577	-0.582155	0.560462	NA
gga-miR-1619	0	NA	NA	NA	NA	NA
gga-miR-1620	0.163443	0.0154164	0.0270368	0.570202	0.568541	NA
gga-miR-1621-3p	0	NA	NA	NA	NA	NA
gga-miR-1621-5p	0.104466	-0.0151114	0.0259577	-0.582155	0.560462	NA
gga-miR-1622	0.163443	0.0154164	0.0270368	0.570202	0.568541	NA
gga-miR-1623	0	NA	NA	NA	NA	NA
gga-miR-1624	0	NA	NA	NA	NA	NA
gga-miR-1625-3p	0	NA	NA	NA	NA	NA
gga-miR-1625-5p	4.16717	0.00128236	0.13217	0.00970233	0.992259	NA
gga-miR-1626-3p	0	NA	NA	NA	NA	NA
gga-miR-1626-5p	0.208932	-0.0186807	0.0282267	-0.661808	0.508094	NA
gga-miR-1627-3p	0	NA	NA	NA	NA	NA
gga-miR-1627-5p	0	NA	NA	NA	NA	NA
gga-miR-1628	0.125227	-0.0157704	0.0263985	-0.597398	0.550242	NA
gga-miR-1629	0	NA	NA	NA	NA	NA
gga-miR-1630	0	NA	NA	NA	NA	NA
gga-miR-1631	0	NA	NA	NA	NA	NA
gga-miR-1632-3p	0	NA	NA	NA	NA	NA
gga-miR-1632-5p	0	NA	NA	NA	NA	NA
gga-miR-1633	0.104466	-0.0151114	0.0259577	-0.582155	0.560462	NA
gga-miR-1634	0	NA	NA	NA	NA	NA
gga-miR-1635	10.8399	0.185384	0.160618	1.15419	0.248421	NA
gga-miR-1636	0.229693	-0.019046	0.0284987	-0.668313	0.503934	NA
gga-miR-1637	0	NA	NA	NA	NA	NA
gga-miR-1638	0	NA	NA	NA	NA	NA
gga-miR-1639	0	NA	NA	NA	NA	NA
gga-miR-1640	0.320432	0.0205692	0.0301399	0.682456	0.494951	NA
gga-miR-1641	0.323659	0.0265991	0.0342317	0.777033	0.43714	NA
gga-miR-1642	0.387448	-0.0245039	0.0322818	-0.759062	0.447815	NA
gga-miR-1643-3p	0	NA	NA	NA	NA	NA
gga-miR-1643-5p	0	NA	NA	NA	NA	NA
gga-miR-1644	0.163443	0.0154164	0.0270368	0.570202	0.568541	NA
gga-miR-1645	0.387448	-0.0245039	0.0322818	-0.759062	0.447815	NA
gga-miR-1646	0	NA	NA	NA	NA	NA
gga-miR-1647	0	NA	NA	NA	NA	NA
gga-miR-1648-3p	0	NA	NA	NA	NA	NA
gga-miR-1648-5p	0.267909	0.00303589	0.029414	0.103213	0.917794	NA
gga-miR-1649-3p	0.37568	-0.0270022	0.0338577	-0.79752	0.425149	NA
gga-miR-1649-5p	0.104466	-0.0151114	0.0259577	-0.582155	0.560462	NA
gga-miR-1650	0.157643	0.0152459	0.0269542	0.565624	0.57165	NA
gga-miR-1651-3p	1.43436	0.0291415	0.0754476	0.386249	0.699313	NA
gga-miR-1651-5p	0	NA	NA	NA	NA	NA
gga-miR-1652	0	NA	NA	NA	NA	NA
gga-miR-1653	0.125227	-0.0157704	0.0263985	-0.597398	0.550242	NA
gga-miR-1654	0.603302	0.0334394	0.0515555	0.64861	0.51659	NA
gga-miR-1655-3p	0.160216	0.0153223	0.0269913	0.567677	0.570254	NA
gga-miR-1655-5p	1.40927	-0.0512643	0.083314	-0.615315	0.538347	NA
gga-miR-1656	0.104466	-0.0151114	0.0259577	-0.582155	0.560462	NA
gga-miR-1657	0.815573	-0.0057165	0.0600594	-0.0951807	0.924171	NA
gga-miR-1658-3p	0	NA	NA	NA	NA	NA
gga-miR-1658-5p	0	NA	NA	NA	NA	NA
gga-miR-1659	0.157643	0.0152459	0.0269542	0.565624	0.57165	NA
gga-miR-1660	0	NA	NA	NA	NA	NA
gga-miR-1661	2.08315	0.0277271	0.102214	0.271266	0.786186	NA
gga-miR-1663-3p	2.31357	-0.0482633	0.105776	-0.456279	0.64819	NA
gga-miR-1663-5p	0	NA	NA	NA	NA	NA
gga-miR-1664-3p	0	NA	NA	NA	NA	NA
gga-miR-1664-5p	0	NA	NA	NA	NA	NA
gga-miR-1665	1.8741	0.0728607	0.0989683	0.736203	0.461607	NA
gga-miR-1666	0	NA	NA	NA	NA	NA
gga-miR-1667-3p	0.125227	-0.0157704	0.0263985	-0.597398	0.550242	NA
gga-miR-1667-5p	0	NA	NA	NA	NA	NA
gga-miR-1668-3p	5.38687	0.0287504	0.145239	0.197953	0.843082	NA
gga-miR-1668-5p	0	NA	NA	NA	NA	NA
gga-miR-1669	0.547664	-0.0101773	0.0426848	-0.238428	0.811549	NA
gga-miR-1670	0	NA	NA	NA	NA	NA
gga-miR-1671	0	NA	NA	NA	NA	NA
gga-miR-1672	1.04111	0.0576308	0.0697979	0.825681	0.408985	NA
gga-miR-1673	0	NA	NA	NA	NA	NA
gga-miR-1675	0	NA	NA	NA	NA	NA
gga-miR-1676-3p	0	NA	NA	NA	NA	NA
gga-miR-1676-5p	0	NA	NA	NA	NA	NA
gga-miR-1677-3p	12.8179	-0.0738842	0.171403	-0.431056	0.666427	NA
gga-miR-1677-5p	13.0731	0.174734	0.173278	1.0084	0.313261	NA
gga-miR-1678	0.125227	-0.0157704	0.0263985	-0.597398	0.550242	NA
gga-miR-1679	0.387448	-0.0245039	0.0322818	-0.759062	0.447815	NA
gga-miR-1680-3p	0.163443	0.0154164	0.0270368	0.570202	0.568541	NA
gga-miR-1680-5p	6.6336	0.0944317	0.150964	0.625525	0.531627	NA
gga-miR-1681	31.8616	0.0608034	0.17751	0.342536	0.731948	NA
gga-miR-1682	0	NA	NA	NA	NA	NA
gga-miR-1683	0.483876	0.0441288	0.0438667	1.00597	0.314428	NA
gga-miR-1684a-3p	0.606529	0.038402	0.0552364	0.695229	0.486912	NA
gga-miR-1684a-5p	0	NA	NA	NA	NA	NA
gga-miR-1684b-3p	0	NA	NA	NA	NA	NA
gga-miR-1685-3p	0	NA	NA	NA	NA	NA
gga-miR-1685-5p	0	NA	NA	NA	NA	NA
gga-miR-1686	0	NA	NA	NA	NA	NA
gga-miR-1687-3p	0.125227	-0.0157704	0.0263985	-0.597398	0.550242	NA
gga-miR-1687-5p	0	NA	NA	NA	NA	NA
gga-miR-1688	0.104466	-0.0151114	0.0259577	-0.582155	0.560462	NA
gga-miR-1689-3p	4.00895	0.0539363	0.128324	0.420314	0.674256	NA
gga-miR-1689-5p	0.408097	-0.00915374	0.0380333	-0.240677	0.809806	NA
gga-miR-1690-5p	0.160216	0.0153223	0.0269913	0.567677	0.570254	NA
gga-miR-1691	0	NA	NA	NA	NA	NA
gga-miR-1692	0	NA	NA	NA	NA	NA
gga-miR-1693	0.157643	0.0152459	0.0269542	0.565624	0.57165	NA
gga-miR-1694	0	NA	NA	NA	NA	NA
gga-miR-1695	0.125227	-0.0157704	0.0263985	-0.597398	0.550242	NA
gga-miR-1696	0.104466	-0.0151114	0.0259577	-0.582155	0.560462	NA
gga-miR-1697	0	NA	NA	NA	NA	NA
gga-miR-1698	10.8615	0.154411	0.168133	0.918387	0.358417	NA
gga-miR-1699	0.157643	0.0152459	0.0269542	0.565624	0.57165	NA
gga-miR-16c-3p	0.655357	-0.0243327	0.0510894	-0.476276	0.633878	NA
gga-miR-1700	0	NA	NA	NA	NA	NA
gga-miR-1701	0	NA	NA	NA	NA	NA
gga-miR-1702	0.438625	-0.043107	0.0425875	-1.0122	0.311444	NA
gga-miR-1703-3p	0	NA	NA	NA	NA	NA
gga-miR-1703-5p	0.86095	-0.0350195	0.0658742	-0.531611	0.594995	NA
gga-miR-1704	0	NA	NA	NA	NA	NA
gga-miR-1705	0.104466	-0.0151114	0.0259577	-0.582155	0.560462	NA
gga-miR-1706	0.320432	0.0205692	0.0301399	0.682456	0.494951	NA
gga-miR-1707	0.28867	0.00176273	0.0307756	0.0572769	0.954325	NA
gga-miR-1708	0.160216	0.0153223	0.0269913	0.567677	0.570254	NA
gga-miR-1709	0	NA	NA	NA	NA	NA
gga-miR-1710	0.163443	0.0154164	0.0270368	0.570202	0.568541	NA
gga-miR-1711	0	NA	NA	NA	NA	NA
gga-miR-1712-3p	6.50303	-0.0282956	0.148712	-0.190271	0.849097	NA
gga-miR-1712-5p	1.12752	0.0443396	0.0746324	0.594106	0.552441	NA
gga-miR-1713	0	NA	NA	NA	NA	NA
gga-miR-1714	0	NA	NA	NA	NA	NA
gga-miR-1715-3p	0	NA	NA	NA	NA	NA
gga-miR-1715-5p	0.104466	-0.0151114	0.0259577	-0.582155	0.560462	NA
gga-miR-1716	0.923266	-0.0193486	0.0611318	-0.316506	0.751619	NA
gga-miR-1717	1.98595	-0.0504701	0.102125	-0.494197	0.621167	NA
gga-miR-1718	0.104466	-0.0151114	0.0259577	-0.582155	0.560462	NA
gga-miR-1719	0	NA	NA	NA	NA	NA
gga-miR-1720-3p	46.5264	0.332662	0.170849	1.94711	0.0515218	NA
gga-miR-1720-5p	3.76511	0.235254	0.124364	1.89166	0.0585368	NA
gga-miR-1721	0.264682	0.00285804	0.0291974	0.0978867	0.922022	NA
gga-miR-1722-3p	0.125227	-0.0157704	0.0263985	-0.597398	0.550242	NA
gga-miR-1722-5p	1.44426	-0.0137047	0.0830636	-0.164991	0.868951	NA
gga-miR-1723	0	NA	NA	NA	NA	NA
gga-miR-1724	24.3081	0.150059	0.178026	0.842904	0.399282	NA
gga-miR-1725	0	NA	NA	NA	NA	NA
gga-miR-1726	0	NA	NA	NA	NA	NA
gga-miR-1727	0.262109	0.00271582	0.0290231	0.0935744	0.925447	NA
gga-miR-1728-3p	2.6766	0.163401	0.112571	1.45153	0.146631	NA
gga-miR-1728-5p	0	NA	NA	NA	NA	NA
gga-miR-1729-3p	6.19224	-0.0219825	0.14595	-0.150616	0.880278	NA
gga-miR-1729-5p	8.82298	0.146873	0.161022	0.912134	0.361698	NA
gga-miR-1730-3p	0	NA	NA	NA	NA	NA
gga-miR-1730-5p	0	NA	NA	NA	NA	NA
gga-miR-1731-3p	0	NA	NA	NA	NA	NA
gga-miR-1731-5p	6.32588	0.120722	0.14384	0.839278	0.401313	NA
gga-miR-1732	0	NA	NA	NA	NA	NA
gga-miR-1733	0	NA	NA	NA	NA	NA
gga-miR-1734	0.125227	-0.0157704	0.0263985	-0.597398	0.550242	NA
gga-miR-1735	0	NA	NA	NA	NA	NA
gga-miR-1736-3p	7.55824	0.144863	0.157266	0.921132	0.356982	NA
gga-miR-1736-5p	0.104466	-0.0151114	0.0259577	-0.582155	0.560462	NA
gga-miR-1737	0	NA	NA	NA	NA	NA
gga-miR-1738	0.104466	-0.0151114	0.0259577	-0.582155	0.560462	NA
gga-miR-1739	0	NA	NA	NA	NA	NA
gga-miR-1740-3p	0	NA	NA	NA	NA	NA
gga-miR-1740-5p	1.60343	-0.14631	0.0868199	-1.68521	0.0919473	NA
gga-miR-1741	0	NA	NA	NA	NA	NA
gga-miR-1742	0.160216	0.0153223	0.0269913	0.567677	0.570254	NA
gga-miR-1743	0	NA	NA	NA	NA	NA
gga-miR-1744-3p	0.393136	-0.00937769	0.0411917	-0.22766	0.819911	NA
gga-miR-1744-5p	0	NA	NA	NA	NA	NA
gga-miR-1745	0	NA	NA	NA	NA	NA
gga-miR-1746	1.97105	-0.00582252	0.0943743	-0.061696	0.950805	NA
gga-miR-1747-3p	0.160216	0.0153223	0.0269913	0.567677	0.570254	NA
gga-miR-1747-5p	1.50538	-0.143234	0.0850895	-1.68333	0.0923109	NA
gga-miR-1748	0	NA	NA	NA	NA	NA
gga-miR-1749-3p	0	NA	NA	NA	NA	NA
gga-miR-1749-5p	0	NA	NA	NA	NA	NA
gga-miR-1750	0	NA	NA	NA	NA	NA
gga-miR-1751-5p	0.478075	0.0435905	0.0436052	0.999663	0.317474	NA
gga-miR-1752	0	NA	NA	NA	NA	NA
gga-miR-1753	0	NA	NA	NA	NA	NA
gga-miR-1754-3p	0	NA	NA	NA	NA	NA
gga-miR-1754-5p	0	NA	NA	NA	NA	NA
gga-miR-1755	0	NA	NA	NA	NA	NA
gga-miR-1756a	2.36998	-0.019418	0.106764	-0.181878	0.855678	NA
gga-miR-1756b	0	NA	NA	NA	NA	NA
gga-miR-1757	0	NA	NA	NA	NA	NA
gga-miR-1758	0.125227	-0.0157704	0.0263985	-0.597398	0.550242	NA
gga-miR-1759-3p	0	NA	NA	NA	NA	NA
gga-miR-1759-5p	0.315286	0.0201387	0.029826	0.675208	0.499544	NA
gga-miR-1760	0	NA	NA	NA	NA	NA
gga-miR-1761	0	NA	NA	NA	NA	NA
gga-miR-1762	0	NA	NA	NA	NA	NA
gga-miR-1763	0	NA	NA	NA	NA	NA
gga-miR-1764-3p	0.774896	-0.0532663	0.0472531	-1.12726	0.259634	NA
gga-miR-1764-5p	0	NA	NA	NA	NA	NA
gga-miR-1765	3.33674	0.00193476	0.122113	0.0158441	0.987359	NA
gga-miR-1766	0.65213	-0.0245309	0.0509895	-0.481096	0.630448	NA
gga-miR-1767	0	NA	NA	NA	NA	NA
gga-miR-1768	0.160216	0.0153223	0.0269913	0.567677	0.570254	NA
gga-miR-1769-3p	0.873785	0.040768	0.0650933	0.626302	0.531117	NA
gga-miR-1769-5p	0.387448	-0.0245039	0.0322818	-0.759062	0.447815	NA
gga-miR-1770	0	NA	NA	NA	NA	NA
gga-miR-1771	0.157643	0.0152459	0.0269542	0.565624	0.57165	NA
gga-miR-1772-3p	0.157643	0.0152459	0.0269542	0.565624	0.57165	NA
gga-miR-1772-5p	0.104466	-0.0151114	0.0259577	-0.582155	0.560462	NA
gga-miR-1773-3p	0	NA	NA	NA	NA	NA
gga-miR-1773-5p	0	NA	NA	NA	NA	NA
gga-miR-1774	0.163443	0.0154164	0.0270368	0.570202	0.568541	NA
gga-miR-1775-3p	0	NA	NA	NA	NA	NA
gga-miR-1775-5p	0	NA	NA	NA	NA	NA
gga-miR-1776	0.104466	-0.0151114	0.0259577	-0.582155	0.560462	NA
gga-miR-1777	0.163443	0.0154164	0.0270368	0.570202	0.568541	NA
gga-miR-1778	0	NA	NA	NA	NA	NA
gga-miR-1779	0.544979	0.00493915	0.0486413	0.101542	0.91912	NA
gga-miR-1780	0.125227	-0.0157704	0.0263985	-0.597398	0.550242	NA
gga-miR-1781-3p	0.563852	-0.060161	0.0500905	-1.20105	0.229733	NA
gga-miR-1781-5p	0	NA	NA	NA	NA	NA
gga-miR-1782	6.74301	-0.0111199	0.14941	-0.0744257	0.940672	NA
gga-miR-1783	0	NA	NA	NA	NA	NA
gga-miR-1784-5p	0.387448	-0.0245039	0.0322818	-0.759062	0.447815	NA
gga-miR-1785	0.387448	-0.0245039	0.0322818	-0.759062	0.447815	NA
gga-miR-1786	13.1042	-0.102621	0.166667	-0.615726	0.538075	NA
gga-miR-1787	0	NA	NA	NA	NA	NA
gga-miR-1788-3p	0.642172	0.0625519	0.0519487	1.20411	0.228547	NA
gga-miR-1788-5p	0	NA	NA	NA	NA	NA
gga-miR-1789	0	NA	NA	NA	NA	NA
gga-miR-1790	0	NA	NA	NA	NA	NA
gga-miR-1791-3p	0	NA	NA	NA	NA	NA
gga-miR-1791-5p	0	NA	NA	NA	NA	NA
gga-miR-1792	0	NA	NA	NA	NA	NA
gga-miR-1793	0.647319	0.0630078	0.0521308	1.20865	0.226798	NA
gga-miR-1794	0	NA	NA	NA	NA	NA
gga-miR-1795	0	NA	NA	NA	NA	NA
gga-miR-1796	0	NA	NA	NA	NA	NA
gga-miR-1797	0	NA	NA	NA	NA	NA
gga-miR-1798-3p	0	NA	NA	NA	NA	NA
gga-miR-1798-5p	13.2336	0.205264	0.17119	1.19904	0.230511	NA
gga-miR-1799	0	NA	NA	NA	NA	NA
gga-miR-1800	0.163443	0.0154164	0.0270368	0.570202	0.568541	NA
gga-miR-1801	0.783045	-0.02413	0.0636616	-0.379035	0.704662	NA
gga-miR-1802	0	NA	NA	NA	NA	NA
gga-miR-1803	0	NA	NA	NA	NA	NA
gga-miR-1804	0	NA	NA	NA	NA	NA
gga-miR-1805-3p	12.0163	-0.306253	0.162045	-1.88993	0.058768	NA
gga-miR-1805-5p	0	NA	NA	NA	NA	NA
gga-miR-1806	0.687661	0.0223317	0.0550726	0.405496	0.685113	NA
gga-miR-1807	0	NA	NA	NA	NA	NA
gga-miR-1808	3.42425	0.0700164	0.119876	0.584072	0.559172	NA
gga-miR-1809	0	NA	NA	NA	NA	NA
gga-miR-1811	0.104466	-0.0151114	0.0259577	-0.582155	0.560462	NA
gga-miR-1812-3p	0	NA	NA	NA	NA	NA
gga-miR-1812-5p	0	NA	NA	NA	NA	NA
gga-miR-1813	0.264682	0.00285804	0.0291974	0.0978867	0.922022	NA
gga-miR-1814	0	NA	NA	NA	NA	NA
gga-miR-1815	0	NA	NA	NA	NA	NA
gga-miR-1816	0	NA	NA	NA	NA	NA
gga-miR-181b-1-3p	0.906201	0.0782845	0.0675888	1.15825	0.246763	NA
gga-miR-181b-2-3p	0	NA	NA	NA	NA	NA
gga-miR-184-5p	0.387448	-0.0245039	0.0322818	-0.759062	0.447815	NA
gga-miR-1845	0	NA	NA	NA	NA	NA
gga-miR-187-3p	3.34481	-0.0722229	0.112438	-0.642337	0.520655	NA
gga-miR-187-5p	0	NA	NA	NA	NA	NA
gga-miR-18a-3p	43.7498	0.30697	0.171573	1.78915	0.0735907	NA
gga-miR-18b-3p	27.6005	-0.0786725	0.177778	-0.442532	0.658104	NA
gga-miR-190a-3p	0.393136	-0.00937769	0.0411917	-0.22766	0.819911	NA
gga-miR-193a-3p	14.037	0.00120676	0.172489	0.00699617	0.994418	NA
gga-miR-193a-5p	1.13009	0.0445035	0.0746761	0.595954	0.551206	NA
gga-miR-193b-3p	15.9968	0.193223	0.176173	1.09678	0.272737	NA
gga-miR-193b-5p	0.163443	0.0154164	0.0270368	0.570202	0.568541	NA
gga-miR-194	1.31629	-0.0157727	0.0800996	-0.196913	0.843896	NA
gga-miR-196-1-3p	0.827961	-0.00847131	0.0571114	-0.14833	0.882083	NA
gga-miR-196-2-3p	0	NA	NA	NA	NA	NA
gga-miR-196-5p	16.8903	-0.0409812	0.176691	-0.231937	0.816587	NA
gga-miR-199b	1.79778	-0.0174025	0.0947544	-0.183659	0.854281	NA
gga-miR-19a-5p	4.4185	0.0760733	0.13779	0.552096	0.580883	NA
gga-miR-19b-5p	3.76634	-0.183667	0.123026	-1.49292	0.135459	NA
gga-miR-1a-1-5p	0	NA	NA	NA	NA	NA
gga-miR-1a-2-5p	0	NA	NA	NA	NA	NA
gga-miR-1a-3p	3.28138	0.111021	0.12458	0.891158	0.372844	NA
gga-miR-1b-3p	0.163443	0.0154164	0.0270368	0.570202	0.568541	NA
gga-miR-1b-5p	0	NA	NA	NA	NA	NA
gga-miR-1c	0	NA	NA	NA	NA	NA
gga-miR-200a-3p	10.6066	-0.0293461	0.162268	-0.180849	0.856486	NA
gga-miR-200a-5p	2.0655	0.0405545	0.100316	0.404267	0.686017	NA
gga-miR-200b-3p	7.29632	-0.152566	0.149167	-1.02279	0.306409	NA
gga-miR-200b-5p	0	NA	NA	NA	NA	NA
gga-miR-202-3p	0	NA	NA	NA	NA	NA
gga-miR-202-5p	0.387448	-0.0245039	0.0322818	-0.759062	0.447815	NA
gga-miR-203a	6.79471	-0.13931	0.154501	-0.901677	0.367228	NA
gga-miR-206	0.229693	-0.019046	0.0284987	-0.668313	0.503934	NA
gga-miR-20a-3p	0	NA	NA	NA	NA	NA
gga-miR-20b-3p	6.76566	-0.0787129	0.152906	-0.514779	0.606707	NA
gga-miR-2126	0	NA	NA	NA	NA	NA
gga-miR-2127	0	NA	NA	NA	NA	NA
gga-miR-2128	3.67328	0.00664521	0.130676	0.0508526	0.959443	NA
gga-miR-2129	0.229693	-0.019046	0.0284987	-0.668313	0.503934	NA
gga-miR-2130	1.84338	-0.0877312	0.0927238	-0.946155	0.344069	NA
gga-miR-2131-3p	28.4766	0.000249329	0.177956	0.00140107	0.998882	NA
gga-miR-215-3p	0	NA	NA	NA	NA	NA
gga-miR-216a	2.61165	-0.0254246	0.0330619	-0.768999	NA	NA
gga-miR-216b	14.8466	-0.237861	0.100879	-2.35788	0.0183796	NA
gga-miR-216c	0	NA	NA	NA	NA	NA
gga-miR-217-3p	0	NA	NA	NA	NA	NA
gga-miR-217-5p	1.56888	-0.0150056	0.0326596	-0.459454	0.645908	NA
gga-miR-218-3p	1.81548	-0.154904	0.0960865	-1.61213	0.106933	NA
gga-miR-2188-3p	1.80298	0.0211564	0.0925506	0.228593	0.819185	NA
gga-miR-219a	0	NA	NA	NA	NA	NA
gga-miR-22-5p	2.33215	0.0870671	0.105959	0.821703	0.411246	NA
gga-miR-221-5p	2.73015	0.0109881	0.10766	0.102063	0.918707	NA
gga-miR-222b-3p	1.62184	-0.0163406	0.0889095	-0.18379	0.854179	NA
gga-miR-222b-5p	0	NA	NA	NA	NA	NA
gga-miR-223	23.6168	0.448033	0.177302	2.52694	0.011506	NA
gga-miR-23b-5p	0	NA	NA	NA	NA	NA
gga-miR-24-3p	30.6331	-0.0261068	0.176728	-0.147723	0.882561	NA
gga-miR-24-5p	0.417864	-0.0314432	0.0364878	-0.861748	0.388826	NA
gga-miR-26a-3p	22.3411	0.265073	0.177813	1.49074	0.136029	NA
gga-miR-27b-5p	12.2126	0.0627926	0.17067	0.367917	0.712935	NA
gga-miR-29a-3p	9.29156	0.16415	0.162909	1.00761	0.31364	NA
gga-miR-29a-5p	0.160216	0.0153223	0.0269913	0.567677	0.570254	NA
gga-miR-29b-1-5p	0	NA	NA	NA	NA	NA
gga-miR-29b-2-5p	0	NA	NA	NA	NA	NA
gga-miR-29b-3p	1.51497	0.0195835	0.0855467	0.228921	0.81893	NA
gga-miR-29c-3p	8.86666	0.150387	0.161806	0.929431	0.352666	NA
gga-miR-29c-5p	0	NA	NA	NA	NA	NA
gga-miR-301a-5p	25.3515	-0.123885	0.177873	-0.696479	0.486129	NA
gga-miR-301b-5p	26.7402	-0.111595	0.177971	-0.627037	0.530635	NA
gga-miR-302a	0.483876	0.0441288	0.0438667	1.00597	0.314428	NA
gga-miR-302b-3p	22.3779	-0.255173	0.177907	-1.4343	0.151486	NA
gga-miR-302b-5p	0	NA	NA	NA	NA	NA
gga-miR-302c-3p	18.3357	-0.360117	0.176917	-2.03551	0.0417994	NA
gga-miR-302c-5p	3.06101	-0.0821533	0.114971	-0.714554	0.474885	NA
gga-miR-302d	28.2662	-0.265434	0.177497	-1.49542	0.134804	NA
gga-miR-3064-3p	0	NA	NA	NA	NA	NA
gga-miR-3064-5p	0	NA	NA	NA	NA	NA
gga-miR-30b-3p	1.15805	0.00172697	0.0699176	0.0247	0.980294	NA
gga-miR-30c-2-3p	0.830422	0.00720923	0.0643944	0.111954	0.91086	NA
gga-miR-30e-3p	31.013	0.223187	0.176873	1.26185	0.207004	NA
gga-miR-31-3p	1.64353	-0.0119051	0.0873224	-0.136335	0.891556	NA
gga-miR-32-3p	0	NA	NA	NA	NA	NA
gga-miR-32-5p	6.71866	0.0173949	0.154428	0.112641	0.910316	NA
gga-miR-33-3p	0	NA	NA	NA	NA	NA
gga-miR-33-5p	36.7753	-0.0386414	0.177147	-0.218131	0.827327	NA
gga-miR-34a-3p	1.3953	0.0420468	0.0735411	0.571746	0.567494	NA
gga-miR-34a-5p	10.1484	-0.172956	0.167054	-1.03533	0.300513	NA
gga-miR-34b-3p	0	NA	NA	NA	NA	NA
gga-miR-34b-5p	0	NA	NA	NA	NA	NA
gga-miR-34c-3p	0	NA	NA	NA	NA	NA
gga-miR-34c-5p	1.1981	0.0861402	0.0800847	1.07561	0.2821	NA
gga-miR-3524a	0	NA	NA	NA	NA	NA
gga-miR-3524b-3p	0	NA	NA	NA	NA	NA
gga-miR-3525	0.317859	0.0260394	0.0338749	0.768692	0.442076	NA
gga-miR-3526	0	NA	NA	NA	NA	NA
gga-miR-3528	0	NA	NA	NA	NA	NA
gga-miR-3529	13.998	-0.138808	0.17126	-0.810513	0.417645	NA
gga-miR-3530-3p	1.46081	0.0365439	0.0735713	0.496714	0.619391	NA
gga-miR-3530-5p	0.387336	-0.00966659	0.0409008	-0.236342	0.813167	NA
gga-miR-3531-3p	0.160216	0.0153223	0.0269913	0.567677	0.570254	NA
gga-miR-3531-5p	0.902584	-0.061997	0.0653155	-0.949192	0.342523	NA
gga-miR-3532-3p	9.18011	-0.0705558	0.161828	-0.435991	0.662843	NA
gga-miR-3532-5p	0.583195	0.0351313	0.050882	0.690446	0.489914	NA
gga-miR-3533	0	NA	NA	NA	NA	NA
gga-miR-3534	0.267909	0.00303589	0.029414	0.103213	0.917794	NA
gga-miR-3535	0	NA	NA	NA	NA	NA
gga-miR-3536	0.157643	0.0152459	0.0269542	0.565624	0.57165	NA
gga-miR-3537	0	NA	NA	NA	NA	NA
gga-miR-3538	4.43385	0.224741	0.133175	1.68757	0.0914941	NA
gga-miR-3539	0.605875	0.0279416	0.0469717	0.594861	0.551937	NA
gga-miR-3540	0.163443	0.0154164	0.0270368	0.570202	0.568541	NA
gga-miR-3594-3p	6.56031	-0.0320298	0.15313	-0.209168	0.834317	NA
gga-miR-3594-5p	0	NA	NA	NA	NA	NA
gga-miR-3607-3p	0.313398	-0.0212526	0.0300937	-0.706216	0.480054	NA
gga-miR-3607-5p	7.20407	-0.0754115	0.145592	-0.517965	0.604483	NA
gga-miR-365-1-5p	0	NA	NA	NA	NA	NA
gga-miR-365-2-5p	0	NA	NA	NA	NA	NA
gga-miR-365-3p	4.74305	-0.0416359	0.13869	-0.300209	0.764018	NA
gga-miR-365b-5p	0	NA	NA	NA	NA	NA
gga-miR-367	0.702734	0.00494058	0.0490207	0.100786	0.919721	NA
gga-miR-375	0.104466	-0.0151114	0.0259577	-0.582155	0.560462	NA
gga-miR-383-3p	0	NA	NA	NA	NA	NA
gga-miR-383-5p	0.637902	-0.0579415	0.0492414	-1.17668	0.239322	NA
gga-miR-429-3p	27.7104	0.170275	0.17657	0.96435	0.33487	NA
gga-miR-429-5p	0	NA	NA	NA	NA	NA
gga-miR-449a	0.267909	0.00303589	0.029414	0.103213	0.917794	NA
gga-miR-449b-3p	0	NA	NA	NA	NA	NA
gga-miR-449b-5p	0.815461	0.00971656	0.0672906	0.144397	0.885187	NA
gga-miR-449c-3p	0	NA	NA	NA	NA	NA
gga-miR-449c-5p	1.92032	-0.017676	0.0973472	-0.181577	0.855915	NA
gga-miR-454-5p	0.313398	-0.0212526	0.0300937	-0.706216	0.480054	NA
gga-miR-455-3p	25.2483	-0.110719	0.177888	-0.622409	0.533673	NA
gga-miR-456-5p	0	NA	NA	NA	NA	NA
gga-miR-458a-3p	3.82439	0.0632932	0.129349	0.48932	0.624615	NA
gga-miR-458a-5p	0	NA	NA	NA	NA	NA
gga-miR-458b-3p	0	NA	NA	NA	NA	NA
gga-miR-458b-5p	0	NA	NA	NA	NA	NA
gga-miR-460a-3p	1.13228	-0.0965871	0.0749296	-1.28904	0.197385	NA
gga-miR-460a-5p	17.9231	-0.213203	0.17632	-1.20918	0.226594	NA
gga-miR-460b-3p	0	NA	NA	NA	NA	NA
gga-miR-460b-5p	0.104466	-0.0151114	0.0259577	-0.582155	0.560462	NA
gga-miR-466	0	NA	NA	NA	NA	NA
gga-miR-4732-5p	0	NA	NA	NA	NA	NA
gga-miR-489-3p	0	NA	NA	NA	NA	NA
gga-miR-489-5p	0.125227	-0.0157704	0.0263985	-0.597398	0.550242	NA
gga-miR-490-3p	1.1009	0.0116625	0.0779575	0.149601	0.881079	NA
gga-miR-490-5p	0.313398	-0.0212526	0.0300937	-0.706216	0.480054	NA
gga-miR-499-3p	0.125227	-0.0157704	0.0263985	-0.597398	0.550242	NA
gga-miR-499-5p	2.03529	-0.103893	0.0972283	-1.06855	0.285274	NA
gga-miR-551-3p	46.5285	-0.00107303	0.172007	-0.00623833	0.995023	NA
gga-miR-551-5p	4.26496	0.0356559	0.134856	0.264399	0.791472	NA
gga-miR-6516-3p	0	NA	NA	NA	NA	NA
gga-miR-6516-5p	0	NA	NA	NA	NA	NA
gga-miR-6542-5p	0	NA	NA	NA	NA	NA
gga-miR-6543-3p	0	NA	NA	NA	NA	NA
gga-miR-6543-5p	1.8244	0.0212444	0.0956422	0.222124	0.824218	NA
gga-miR-6544-3p	0	NA	NA	NA	NA	NA
gga-miR-6544-5p	1.31241	-0.0160136	0.0800489	-0.200048	0.841443	NA
gga-miR-6545-3p	0	NA	NA	NA	NA	NA
gga-miR-6545-5p	0	NA	NA	NA	NA	NA
gga-miR-6546-3p	0	NA	NA	NA	NA	NA
gga-miR-6546-5p	0.550779	0.0056692	0.0525406	0.107901	0.914074	NA
gga-miR-6547-3p	0.408097	-0.00915374	0.0380333	-0.240677	0.809806	NA
gga-miR-6547-5p	0.104466	-0.0151114	0.0259577	-0.582155	0.560462	NA
gga-miR-6548-3p	4.56124	0.0460853	0.133357	0.345579	0.729659	NA
gga-miR-6548-5p	14.4752	-0.272995	0.174829	-1.5615	0.118406	NA
gga-miR-6549-3p	1.53953	-0.0514061	0.0909491	-0.565219	0.571925	NA
gga-miR-6549-5p	0	NA	NA	NA	NA	NA
gga-miR-6550-3p	0	NA	NA	NA	NA	NA
gga-miR-6550-5p	0	NA	NA	NA	NA	NA
gga-miR-6551-3p	0.705307	0.00811453	0.0527706	0.15377	0.877791	NA
gga-miR-6551-5p	0.326886	0.0211076	0.0305279	0.691421	0.489301	NA
gga-miR-6552-3p	0	NA	NA	NA	NA	NA
gga-miR-6552-5p	0	NA	NA	NA	NA	NA
gga-miR-6553-3p	0.742368	-0.081329	0.0580873	-1.40012	0.161478	NA
gga-miR-6553-5p	0	NA	NA	NA	NA	NA
gga-miR-6554-3p	1.16803	-0.0759313	0.0700703	-1.08364	0.278523	NA
gga-miR-6554-5p	0	NA	NA	NA	NA	NA
gga-miR-6555-3p	0	NA	NA	NA	NA	NA
gga-miR-6555-5p	0.422325	0.0184244	0.0426803	0.431685	0.66597	NA
gga-miR-6556-3p	0	NA	NA	NA	NA	NA
gga-miR-6556-5p	1.65983	-0.110129	0.0890412	-1.23683	0.216149	NA
gga-miR-6557-3p	3.79342	0.024426	0.123955	0.197055	0.843784	NA
gga-miR-6557-5p	0	NA	NA	NA	NA	NA
gga-miR-6558-3p	0	NA	NA	NA	NA	NA
gga-miR-6558-5p	0	NA	NA	NA	NA	NA
gga-miR-6559-3p	0.163443	0.0154164	0.0270368	0.570202	0.568541	NA
gga-miR-6559-5p	0	NA	NA	NA	NA	NA
gga-miR-6560-3p	9.66949	-0.078641	0.167224	-0.470272	0.638161	NA
gga-miR-6560-5p	0.491802	-0.0218753	0.0471628	-0.463825	0.642773	NA
gga-miR-6561-3p	0	NA	NA	NA	NA	NA
gga-miR-6561-5p	2.31946	-0.0899347	0.103994	-0.864808	0.387144	NA
gga-miR-6562-3p	0	NA	NA	NA	NA	NA
gga-miR-6562-5p	0	NA	NA	NA	NA	NA
gga-miR-6563-3p	0.515136	-0.0236019	0.0481761	-0.489909	0.624198	NA
gga-miR-6563-5p	0	NA	NA	NA	NA	NA
gga-miR-6564-3p	0	NA	NA	NA	NA	NA
gga-miR-6564-5p	0	NA	NA	NA	NA	NA
gga-miR-6565-3p	0.515136	-0.0236019	0.0481761	-0.489909	0.624198	NA
gga-miR-6565-5p	0	NA	NA	NA	NA	NA
gga-miR-6566-3p	1.18081	0.0608253	0.0699425	0.869648	0.384493	NA
gga-miR-6566-5p	0.387448	-0.0245039	0.0322818	-0.759062	0.447815	NA
gga-miR-6567-3p	0	NA	NA	NA	NA	NA
gga-miR-6567-5p	0	NA	NA	NA	NA	NA
gga-miR-6568-3p	2.81134	-0.0560152	0.115017	-0.487017	0.626246	NA
gga-miR-6568-5p	1.01859	-0.0180535	0.0709453	-0.25447	0.799132	NA
gga-miR-6569-3p	0	NA	NA	NA	NA	NA
gga-miR-6569-5p	0	NA	NA	NA	NA	NA
gga-miR-6570-3p	0	NA	NA	NA	NA	NA
gga-miR-6570-5p	0.471041	-0.0156843	0.0415076	-0.377866	0.70553	NA
gga-miR-6571-3p	0	NA	NA	NA	NA	NA
gga-miR-6571-5p	0	NA	NA	NA	NA	NA
gga-miR-6572-3p	0.104466	-0.0151114	0.0259577	-0.582155	0.560462	NA
gga-miR-6572-5p	0	NA	NA	NA	NA	NA
gga-miR-6573-3p	1.28246	0.0569853	0.0736616	0.77361	0.439161	NA
gga-miR-6573-5p	0	NA	NA	NA	NA	NA
gga-miR-6574-3p	0.104466	-0.0151114	0.0259577	-0.582155	0.560462	NA
gga-miR-6574-5p	0	NA	NA	NA	NA	NA
gga-miR-6575-3p	0	NA	NA	NA	NA	NA
gga-miR-6575-5p	1.45118	0.0882733	0.0877943	1.00546	0.314677	NA
gga-miR-6576-3p	0	NA	NA	NA	NA	NA
gga-miR-6576-5p	0.104466	-0.0151114	0.0259577	-0.582155	0.560462	NA
gga-miR-6577-3p	0	NA	NA	NA	NA	NA
gga-miR-6577-5p	0	NA	NA	NA	NA	NA
gga-miR-6578-3p	0	NA	NA	NA	NA	NA
gga-miR-6578-5p	0.315286	0.0201387	0.029826	0.675208	0.499544	NA
gga-miR-6579-3p	0	NA	NA	NA	NA	NA
gga-miR-6579-5p	1.4038	0.052148	0.0862642	0.604515	0.545501	NA
gga-miR-6580-3p	0	NA	NA	NA	NA	NA
gga-miR-6580-5p	0	NA	NA	NA	NA	NA
gga-miR-6581-3p	0	NA	NA	NA	NA	NA
gga-miR-6581-5p	0	NA	NA	NA	NA	NA
gga-miR-6582-3p	1.46213	0.0778699	0.0820916	0.948573	0.342838	NA
gga-miR-6582-5p	0.583195	0.0351313	0.050882	0.690446	0.489914	NA
gga-miR-6583-5p	0	NA	NA	NA	NA	NA
gga-miR-6584-5p	0	NA	NA	NA	NA	NA
gga-miR-6585-5p	0	NA	NA	NA	NA	NA
gga-miR-6586-5p	0.480146	-0.0475809	0.0446912	-1.06466	0.287031	NA
gga-miR-6587-3p	0	NA	NA	NA	NA	NA
gga-miR-6587-5p	0	NA	NA	NA	NA	NA
gga-miR-6588-3p	0	NA	NA	NA	NA	NA
gga-miR-6589-5p	0	NA	NA	NA	NA	NA
gga-miR-6590-3p	1.08014	0.0133863	0.0765935	0.174771	0.86126	NA
gga-miR-6590-5p	0	NA	NA	NA	NA	NA
gga-miR-6591-3p	0	NA	NA	NA	NA	NA
gga-miR-6592-3p	1.02524	-0.0787947	0.0698359	-1.12828	0.2592	NA
gga-miR-6593-3p	0	NA	NA	NA	NA	NA
gga-miR-6593-5p	0	NA	NA	NA	NA	NA
gga-miR-6594-5p	0.157643	0.0152459	0.0269542	0.565624	0.57165	NA
gga-miR-6595-5p	0	NA	NA	NA	NA	NA
gga-miR-6596-3p	0.104466	-0.0151114	0.0259577	-0.582155	0.560462	NA
gga-miR-6596-5p	0	NA	NA	NA	NA	NA
gga-miR-6597-3p	0.655357	-0.0243327	0.0510894	-0.476276	0.633878	NA
gga-miR-6598-5p	0	NA	NA	NA	NA	NA
gga-miR-6599-3p	8.6656	0.150381	0.163279	0.921005	0.357048	NA
gga-miR-6599-5p	0.475502	0.0433504	0.043488	0.996837	0.318844	NA
gga-miR-6600-3p	0.157643	0.0152459	0.0269542	0.565624	0.57165	NA
gga-miR-6601-3p	0	NA	NA	NA	NA	NA
gga-miR-6602-5p	0	NA	NA	NA	NA	NA
gga-miR-6603-3p	0	NA	NA	NA	NA	NA
gga-miR-6604-5p	3.02273	-0.0726657	0.121386	-0.598633	0.549417	NA
gga-miR-6605-5p	0	NA	NA	NA	NA	NA
gga-miR-6606-5p	1.4253	0.00910824	0.0800482	0.113784	0.909409	NA
gga-miR-6607-5p	0	NA	NA	NA	NA	NA
gga-miR-6608-3p	0.315286	0.0201387	0.029826	0.675208	0.499544	NA
gga-miR-6608-5p	0	NA	NA	NA	NA	NA
gga-miR-6609-3p	2.74729	0.148509	0.114075	1.30186	0.192964	NA
gga-miR-6610-3p	0	NA	NA	NA	NA	NA
gga-miR-6611-5p	0	NA	NA	NA	NA	NA
gga-miR-6612-5p	0.125227	-0.0157704	0.0263985	-0.597398	0.550242	NA
gga-miR-6613-3p	0	NA	NA	NA	NA	NA
gga-miR-6614-3p	0.104466	-0.0151114	0.0259577	-0.582155	0.560462	NA
gga-miR-6615-3p	0.491914	-0.0413502	0.041787	-0.989548	0.322395	NA
gga-miR-6615-5p	4.99264	0.107913	0.139865	0.77155	0.440381	NA
gga-miR-6616-5p	0	NA	NA	NA	NA	NA
gga-miR-6617-3p	0	NA	NA	NA	NA	NA
gga-miR-6618-5p	0	NA	NA	NA	NA	NA
gga-miR-6619-5p	0	NA	NA	NA	NA	NA
gga-miR-6620-5p	0	NA	NA	NA	NA	NA
gga-miR-6621-5p	0	NA	NA	NA	NA	NA
gga-miR-6622-3p	0	NA	NA	NA	NA	NA
gga-miR-6623-3p	34.3803	0.270645	0.177341	1.52613	0.126978	NA
gga-miR-6624-3p	0	NA	NA	NA	NA	NA
gga-miR-6625-5p	0	NA	NA	NA	NA	NA
gga-miR-6626-5p	0	NA	NA	NA	NA	NA
gga-miR-6627-3p	0	NA	NA	NA	NA	NA
gga-miR-6628-3p	0	NA	NA	NA	NA	NA
gga-miR-6629-5p	0	NA	NA	NA	NA	NA
gga-miR-6630-3p	0	NA	NA	NA	NA	NA
gga-miR-6631-5p	26.9626	0.168873	0.177769	0.949959	0.342133	NA
gga-miR-6632-5p	0	NA	NA	NA	NA	NA
gga-miR-6633-5p	0	NA	NA	NA	NA	NA
gga-miR-6634-5p	0	NA	NA	NA	NA	NA
gga-miR-6635-5p	0	NA	NA	NA	NA	NA
gga-miR-6637-3p	0	NA	NA	NA	NA	NA
gga-miR-6639-5p	0.229693	-0.019046	0.0284987	-0.668313	0.503934	NA
gga-miR-6640-5p	0.262109	0.00271582	0.0290231	0.0935744	0.925447	NA
gga-miR-6641-3p	0	NA	NA	NA	NA	NA
gga-miR-6641-5p	0	NA	NA	NA	NA	NA
gga-miR-6642-3p	0	NA	NA	NA	NA	NA
gga-miR-6642-5p	0	NA	NA	NA	NA	NA
gga-miR-6643-5p	0.125227	-0.0157704	0.0263985	-0.597398	0.550242	NA
gga-miR-6644-3p	0	NA	NA	NA	NA	NA
gga-miR-6645-5p	0	NA	NA	NA	NA	NA
gga-miR-6646-3p	0	NA	NA	NA	NA	NA
gga-miR-6647-5p	0	NA	NA	NA	NA	NA
gga-miR-6648-3p	11.3084	-0.0631587	0.168157	-0.375593	0.707219	NA
gga-miR-6648-5p	0	NA	NA	NA	NA	NA
gga-miR-6649-3p	0.323659	0.0265991	0.0342317	0.777033	0.43714	NA
gga-miR-6649-5p	0.125227	-0.0157704	0.0263985	-0.597398	0.550242	NA
gga-miR-6650-5p	0	NA	NA	NA	NA	NA
gga-miR-6651-5p	0	NA	NA	NA	NA	NA
gga-miR-6652-5p	0.491914	-0.0413502	0.041787	-0.989548	0.322395	NA
gga-miR-6653-3p	0.104466	-0.0151114	0.0259577	-0.582155	0.560462	NA
gga-miR-6654-3p	0.670318	-0.0264601	0.0515826	-0.512965	0.607976	NA
gga-miR-6655-5p	0.104466	-0.0151114	0.0259577	-0.582155	0.560462	NA
gga-miR-6656-5p	0.687007	0.0222901	0.0550523	0.40489	0.685558	NA
gga-miR-6657-3p	0	NA	NA	NA	NA	NA
gga-miR-6658-3p	0	NA	NA	NA	NA	NA
gga-miR-6659-3p	3.88933	0.0200607	0.130624	0.153576	0.877944	NA
gga-miR-6660-3p	0.588342	0.0355238	0.0510691	0.695603	0.486677	NA
gga-miR-6661-5p	0.125227	-0.0157704	0.0263985	-0.597398	0.550242	NA
gga-miR-6662-3p	0.638945	0.0721509	0.055634	1.29688	0.194671	NA
gga-miR-6663-5p	1.08679	-0.0406216	0.0692875	-0.586276	0.55769	NA
gga-miR-6664-3p	0.264682	0.00285804	0.0291974	0.0978867	0.922022	NA
gga-miR-6665-5p	30.8835	-0.182144	0.177441	-1.02651	0.304653	NA
gga-miR-6666-3p	0.419752	0.0153001	0.0386459	0.395904	0.692176	NA
gga-miR-6667-5p	0	NA	NA	NA	NA	NA
gga-miR-6668-3p	0	NA	NA	NA	NA	NA
gga-miR-6669-3p	0.978904	0.0294619	0.0732763	0.402066	0.687635	NA
gga-miR-6669-5p	0	NA	NA	NA	NA	NA
gga-miR-6670-5p	0.334159	-0.0303735	0.0358726	-0.846705	0.39716	NA
gga-miR-6671-5p	0.163443	0.0154164	0.0270368	0.570202	0.568541	NA
gga-miR-6672-3p	0.163443	0.0154164	0.0270368	0.570202	0.568541	NA
gga-miR-6673-3p	0	NA	NA	NA	NA	NA
gga-miR-6674-3p	0.157643	0.0152459	0.0269542	0.565624	0.57165	NA
gga-miR-6675-3p	0.262109	0.00271582	0.0290231	0.0935744	0.925447	NA
gga-miR-6675-5p	0.125227	-0.0157704	0.0263985	-0.597398	0.550242	NA
gga-miR-6676-3p	0.125227	-0.0157704	0.0263985	-0.597398	0.550242	NA
gga-miR-6677-3p	0.163443	0.0154164	0.0270368	0.570202	0.568541	NA
gga-miR-6677-5p	0.846834	-0.0984046	0.0636313	-1.54648	0.121988	NA
gga-miR-6678-3p	0	NA	NA	NA	NA	NA
gga-miR-6679-5p	0	NA	NA	NA	NA	NA
gga-miR-6680-3p	0	NA	NA	NA	NA	NA
gga-miR-6681-5p	0.125227	-0.0157704	0.0263985	-0.597398	0.550242	NA
gga-miR-6682-3p	0	NA	NA	NA	NA	NA
gga-miR-6683-3p	0	NA	NA	NA	NA	NA
gga-miR-6684-5p	0	NA	NA	NA	NA	NA
gga-miR-6685-3p	0	NA	NA	NA	NA	NA
gga-miR-6685-5p	0	NA	NA	NA	NA	NA
gga-miR-6686-3p	0	NA	NA	NA	NA	NA
gga-miR-6687-3p	0	NA	NA	NA	NA	NA
gga-miR-6688-3p	0	NA	NA	NA	NA	NA
gga-miR-6689-3p	2.20578	-0.0200712	0.102412	-0.195985	0.844622	NA
gga-miR-6690-5p	0	NA	NA	NA	NA	NA
gga-miR-6691-5p	0	NA	NA	NA	NA	NA
gga-miR-6692-5p	0	NA	NA	NA	NA	NA
gga-miR-6693-3p	0.285443	0.00158904	0.0305716	0.0519777	0.958546	NA
gga-miR-6694-3p	2.62887	-0.0155086	0.110787	-0.139986	0.888671	NA
gga-miR-6695-5p	0	NA	NA	NA	NA	NA
gga-miR-6696-3p	0.707881	0.00526867	0.049173	0.107146	0.914673	NA
gga-miR-6696-5p	0.550891	-0.00997726	0.0428026	-0.233099	0.815684	NA
gga-miR-6697-5p	0.163443	0.0154164	0.0270368	0.570202	0.568541	NA
gga-miR-6698-3p	0.262109	0.00271582	0.0290231	0.0935744	0.925447	NA
gga-miR-6699-5p	0	NA	NA	NA	NA	NA
gga-miR-6700-3p	0	NA	NA	NA	NA	NA
gga-miR-6700-5p	0	NA	NA	NA	NA	NA
gga-miR-6701-3p	0.160216	0.0153223	0.0269913	0.567677	0.570254	NA
gga-miR-6702-5p	0	NA	NA	NA	NA	NA
gga-miR-6703-3p	0.160216	0.0153223	0.0269913	0.567677	0.570254	NA
gga-miR-6704-5p	0	NA	NA	NA	NA	NA
gga-miR-6705-5p	0.425552	0.0186622	0.042833	0.435696	0.663058	NA
gga-miR-6706-5p	0	NA	NA	NA	NA	NA
gga-miR-6707-5p	0	NA	NA	NA	NA	NA
gga-miR-6708-5p	0.125227	-0.0157704	0.0263985	-0.597398	0.550242	NA
gga-miR-6709-5p	0.59638	-0.0543112	0.0477189	-1.13815	0.255059	NA
gga-miR-6710-3p	0.839561	-0.00773278	0.0574059	-0.134704	0.892846	NA
gga-miR-6711-5p	0	NA	NA	NA	NA	NA
gga-miR-6712-5p	0	NA	NA	NA	NA	NA
gga-miR-6713-3p	0	NA	NA	NA	NA	NA
gga-miR-6714-3p	0	NA	NA	NA	NA	NA
gga-miR-7	30.5477	-0.112422	0.176802	-0.635863	0.524866	NA
gga-miR-7437-3p	0	NA	NA	NA	NA	NA
gga-miR-7437-5p	0	NA	NA	NA	NA	NA
gga-miR-7438-3p	0	NA	NA	NA	NA	NA
gga-miR-7438-5p	0	NA	NA	NA	NA	NA
gga-miR-7439-3p	0	NA	NA	NA	NA	NA
gga-miR-7439-5p	0	NA	NA	NA	NA	NA
gga-miR-7440-3p	0	NA	NA	NA	NA	NA
gga-miR-7440-5p	0	NA	NA	NA	NA	NA
gga-miR-7441-3p	0	NA	NA	NA	NA	NA
gga-miR-7441-5p	0.672779	-0.0101059	0.058328	-0.173261	0.862447	NA
gga-miR-7442-3p	0	NA	NA	NA	NA	NA
gga-miR-7442-5p	0.125227	-0.0157704	0.0263985	-0.597398	0.550242	NA
gga-miR-7443-3p	1.299	-0.0331289	0.0762514	-0.434469	0.663948	NA
gga-miR-7443-5p	0.160216	0.0153223	0.0269913	0.567677	0.570254	NA
gga-miR-7444-3p	0.160216	0.0153223	0.0269913	0.567677	0.570254	NA
gga-miR-7444-5p	0	NA	NA	NA	NA	NA
gga-miR-7445-3p	0	NA	NA	NA	NA	NA
gga-miR-7445-5p	0	NA	NA	NA	NA	NA
gga-miR-7446-3p	0	NA	NA	NA	NA	NA
gga-miR-7446-5p	0	NA	NA	NA	NA	NA
gga-miR-7447-3p	0	NA	NA	NA	NA	NA
gga-miR-7447-5p	0.491914	-0.0413502	0.041787	-0.989548	0.322395	NA
gga-miR-7448-3p	0	NA	NA	NA	NA	NA
gga-miR-7448-5p	0	NA	NA	NA	NA	NA
gga-miR-7449-3p	0.417864	-0.0314432	0.0364878	-0.861748	0.388826	NA
gga-miR-7449-5p	0	NA	NA	NA	NA	NA
gga-miR-7450-3p	0	NA	NA	NA	NA	NA
gga-miR-7450-5p	0	NA	NA	NA	NA	NA
gga-miR-7451-3p	0	NA	NA	NA	NA	NA
gga-miR-7451-5p	0	NA	NA	NA	NA	NA
gga-miR-7452-3p	0	NA	NA	NA	NA	NA
gga-miR-7452-5p	0	NA	NA	NA	NA	NA
gga-miR-7453-3p	0	NA	NA	NA	NA	NA
gga-miR-7453-5p	0	NA	NA	NA	NA	NA
gga-miR-7454-3p	0	NA	NA	NA	NA	NA
gga-miR-7454-5p	0	NA	NA	NA	NA	NA
gga-miR-7455-3p	0.317859	0.0260394	0.0338749	0.768692	0.442076	NA
gga-miR-7455-5p	0	NA	NA	NA	NA	NA
gga-miR-7456-3p	0	NA	NA	NA	NA	NA
gga-miR-7456-5p	0	NA	NA	NA	NA	NA
gga-miR-7457-3p	0	NA	NA	NA	NA	NA
gga-miR-7457-5p	0	NA	NA	NA	NA	NA
gga-miR-7458-3p	0	NA	NA	NA	NA	NA
gga-miR-7458-5p	0	NA	NA	NA	NA	NA
gga-miR-7459-3p	0	NA	NA	NA	NA	NA
gga-miR-7459-5p	0	NA	NA	NA	NA	NA
gga-miR-7460-3p	5.3179	-0.0709919	0.143359	-0.495202	0.620457	NA
gga-miR-7460-5p	2.69553	0.110553	0.11447	0.965783	0.334153	NA
gga-miR-7461-3p	0	NA	NA	NA	NA	NA
gga-miR-7461-5p	0	NA	NA	NA	NA	NA
gga-miR-7462-3p	0.125227	-0.0157704	0.0263985	-0.597398	0.550242	NA
gga-miR-7462-5p	0	NA	NA	NA	NA	NA
gga-miR-7463-3p	0	NA	NA	NA	NA	NA
gga-miR-7463-5p	0	NA	NA	NA	NA	NA
gga-miR-7464-3p	0	NA	NA	NA	NA	NA
gga-miR-7464-5p	0	NA	NA	NA	NA	NA
gga-miR-7465-3p	0.818034	0.00951091	0.0640976	0.148382	0.882042	NA
gga-miR-7465-5p	0	NA	NA	NA	NA	NA
gga-miR-7466-3p	0	NA	NA	NA	NA	NA
gga-miR-7466-5p	0	NA	NA	NA	NA	NA
gga-miR-7467-3p	0	NA	NA	NA	NA	NA
gga-miR-7467-5p	0	NA	NA	NA	NA	NA
gga-miR-7468-3p	0	NA	NA	NA	NA	NA
gga-miR-7468-5p	0	NA	NA	NA	NA	NA
gga-miR-7469-3p	0	NA	NA	NA	NA	NA
gga-miR-7469-5p	0	NA	NA	NA	NA	NA
gga-miR-7470-3p	0	NA	NA	NA	NA	NA
gga-miR-7470-5p	0	NA	NA	NA	NA	NA
gga-miR-7471-3p	0	NA	NA	NA	NA	NA
gga-miR-7471-5p	0.157643	0.0152459	0.0269542	0.565624	0.57165	NA
gga-miR-7472-3p	0	NA	NA	NA	NA	NA
gga-miR-7472-5p	0.709839	-0.0779175	0.056743	-1.37316	0.169701	NA
gga-miR-7473-3p	0	NA	NA	NA	NA	NA
gga-miR-7473-5p	0	NA	NA	NA	NA	NA
gga-miR-7474-3p	0	NA	NA	NA	NA	NA
gga-miR-7474-5p	0	NA	NA	NA	NA	NA
gga-miR-7475-3p	0	NA	NA	NA	NA	NA
gga-miR-7475-5p	0.208932	-0.0186807	0.0282267	-0.661808	0.508094	NA
gga-miR-7476-3p	0	NA	NA	NA	NA	NA
gga-miR-7476-5p	0	NA	NA	NA	NA	NA
gga-miR-7477-3p	0	NA	NA	NA	NA	NA
gga-miR-7477-5p	0	NA	NA	NA	NA	NA
gga-miR-7478-3p	0	NA	NA	NA	NA	NA
gga-miR-7478-5p	0	NA	NA	NA	NA	NA
gga-miR-7479-3p	0	NA	NA	NA	NA	NA
gga-miR-7479-5p	0	NA	NA	NA	NA	NA
gga-miR-7480-3p	0	NA	NA	NA	NA	NA
gga-miR-7480-5p	0	NA	NA	NA	NA	NA
gga-miR-7481-3p	0	NA	NA	NA	NA	NA
gga-miR-7481-5p	0	NA	NA	NA	NA	NA
gga-miR-7482-3p	0	NA	NA	NA	NA	NA
gga-miR-7482-5p	0	NA	NA	NA	NA	NA
gga-miR-7483-3p	0	NA	NA	NA	NA	NA
gga-miR-7483-5p	0	NA	NA	NA	NA	NA
gga-miR-757	0	NA	NA	NA	NA	NA
gga-miR-762	0	NA	NA	NA	NA	NA
gga-miR-7b	11.7967	0.104378	0.158694	0.657732	0.51071	NA
gga-miR-92-5p	29.4755	-0.0420901	0.177303	-0.237391	0.812354	NA
gga-miR-99a-3p	34.1686	-0.229872	0.176067	-1.30559	0.191691	NA

## Sheet: chicken control vs FGF2
The differential expression analysis of known mature miRNAs between different treatments in chicken (control vs FGF2) dataset using mirPRo and DESeq2
	baseMean	log2FoldChange	lfcSE	stat	pvalue	padj
gga-miR-21-5p	6861.39	1.03968	0.102492	10.144	3.52371e-24	4.47511e-22
gga-miR-21-3p	81.7372	1.5284	0.212399	7.1959	6.20481e-13	3.94005e-11
gga-miR-205a	185.576	0.90917	0.234512	3.87685	0.000105816	0.00447955
gga-miR-125b-3p	1693.79	-0.276242	0.0880654	-3.13678	0.00170813	0.0361554
gga-miR-130b-3p	3719.91	-0.205046	0.0641675	-3.19548	0.00139599	0.0361554
gga-miR-223	25.5134	0.840654	0.267377	3.14408	0.00166608	0.0361554
gga-miR-429-3p	37.9947	0.793116	0.269862	2.93897	0.00329307	0.0597457
gga-miR-451	237.639	0.548336	0.18963	2.89162	0.00383261	0.0608427
gga-miR-205b	165.568	0.560361	0.197563	2.83637	0.00456291	0.0643877
gga-miR-153-3p	153.519	0.456307	0.165389	2.759	0.00579793	0.0736337
gga-miR-146a-5p	24.4492	0.794759	0.302024	2.63145	0.00850221	0.0981619
gga-miR-99a-3p	30.6913	-0.665756	0.258549	-2.57497	0.0100248	0.106095
gga-miR-100-5p	3517.65	0.386291	0.156169	2.47355	0.013378	0.1275
gga-miR-1662	88.559	0.51562	0.209956	2.45585	0.0140551	0.1275
gga-miR-130b-5p	583.769	0.331055	0.138326	2.39329	0.016698	0.141376
gga-miR-10a-5p	301.201	-0.697995	0.310593	-2.2473	0.0246211	0.183934
gga-miR-183	74.5907	0.50151	0.221797	2.26113	0.0237514	0.183934
gga-miR-142-5p	35.434	0.529584	0.238943	2.21637	0.0266665	0.188147
gga-miR-144-3p	80.6553	0.507978	0.238769	2.12749	0.0333795	0.21196
gga-miR-9-5p	3442.91	-0.324286	0.15197	-2.13388	0.0328525	0.21196
gga-miR-103-3p	2561.28	-0.157654	0.0751529	-2.09778	0.0359249	0.21726
gga-miR-30a-5p	7570.07	-0.222462	0.113038	-1.96802	0.049066	0.283245
gga-let-7c-5p	1404.87	-0.344377	0.185993	-1.85156	0.0640889	0.353882
gga-miR-222a	3027.04	0.229057	0.127828	1.79192	0.0731463	0.387066
gga-miR-3523	69.4354	0.426965	0.243136	1.75608	0.0790751	0.401702
gga-miR-2188-5p	58.8826	0.422064	0.244618	1.7254	0.0844558	0.412534
gga-miR-454-3p	14215.4	-0.152278	0.0896679	-1.69825	0.0894609	0.420798
gga-miR-130a-5p	205.127	0.267988	0.16627	1.61177	0.107012	0.475236
gga-miR-26a-5p	22404	0.140356	0.0874554	1.60489	0.108519	0.475236
gga-let-7b	169.666	-0.314655	0.202469	-1.55409	0.120162	0.49566
gga-miR-22-3p	8367.65	0.157434	0.101528	1.55064	0.120988	0.49566
gga-miR-181b-5p	4403.76	-0.200149	0.135897	-1.4728	0.140804	0.547613
gga-miR-218-5p	563.748	-0.189157	0.130307	-1.45163	0.146605	0.547613
gga-miR-302d	29.0711	-0.368725	0.253641	-1.45373	0.146022	0.547613
gga-miR-184-3p	331.829	-0.237292	0.166222	-1.42756	0.15342	0.556695
gga-miR-130c-3p	713.202	-0.195516	0.150858	-1.29603	0.194966	0.641098
gga-miR-148a-5p	625.968	-0.199405	0.152093	-1.31107	0.189834	0.641098
gga-miR-18a-3p	42.4358	0.300005	0.230328	1.30251	0.192742	0.641098
gga-miR-301b-3p	1661.5	-0.136857	0.106049	-1.29051	0.196873	0.641098
gga-miR-30a-3p	203.39	-0.202325	0.15866	-1.27521	0.202235	0.642096
gga-miR-1559-5p	219.87	0.181371	0.146881	1.23481	0.2169	0.655865
gga-miR-181a-3p	600.722	-0.192441	0.154889	-1.24244	0.214075	0.655865
gga-miR-1552-5p	91.287	-0.223067	0.185004	-1.20574	0.227917	0.668037
gga-miR-92-3p	47427.6	-0.213036	0.178028	-1.19664	0.231446	0.668037
gga-let-7a-5p	1192.74	-0.23063	0.20011	-1.15252	0.249109	0.687756
gga-miR-20b-5p	1175.27	-0.129377	0.111339	-1.16201	0.245231	0.687756
gga-let-7j-5p	395.878	-0.229537	0.21085	-1.08863	0.276318	0.701494
gga-miR-125b-5p	4011.87	0.116914	0.105524	1.10794	0.267887	0.701494
gga-miR-16c-5p	238.738	-0.164932	0.152632	-1.08058	0.279883	0.701494
gga-miR-215-5p	85.9045	0.278606	0.258807	1.0765	0.281702	0.701494
gga-miR-30c-1-3p	52.1263	-0.267207	0.23815	-1.12201	0.261858	0.701494
gga-miR-106-5p	866.585	-0.135862	0.130281	-1.04283	0.297025	0.705895
gga-miR-107-3p	433.407	-0.123823	0.118181	-1.04774	0.294758	0.705895
gga-miR-128-1-5p	94.9642	-0.198624	0.191699	-1.03612	0.300144	0.705895
gga-miR-1451-5p	53.1804	-0.226833	0.222183	-1.02093	0.307288	0.709496
gga-miR-455-3p	24.6718	-0.264731	0.265347	-0.997678	0.318435	0.709496
gga-miR-6542-3p	118.04	0.177259	0.177136	1.0007	0.316972	0.709496
gga-miR-10b-5p	128.54	-0.302197	0.311444	-0.970308	0.331893	0.726731
gga-miR-301a-3p	5036.7	-0.0974075	0.101816	-0.956698	0.338719	0.729108
gga-miR-30c-5p	4324.77	-0.0885957	0.0949047	-0.933522	0.35055	0.741998
gga-miR-15a	216.038	-0.134295	0.145881	-0.920576	0.357272	0.743828
gga-miR-2131-5p	125.024	0.176886	0.197158	0.89718	0.369623	0.75713
gga-let-7i	89.1365	0.193538	0.231463	0.836152	0.403069	0.764027
gga-miR-106-3p	339.314	-0.130664	0.152782	-0.855234	0.392421	0.764027
gga-miR-126-3p	863.759	-0.127709	0.147226	-0.867433	0.385705	0.764027
gga-miR-144-5p	116.253	0.204473	0.242476	0.843272	0.399076	0.764027
gga-miR-1720-3p	42.5147	0.202065	0.235789	0.856972	0.391461	0.764027
gga-miR-146c-5p	6961.19	-0.101332	0.13458	-0.752948	0.451481	0.830987
gga-miR-16-5p	1103.28	0.07428	0.0974965	0.761873	0.446136	0.830987
gga-miR-130a-3p	2525.58	-0.112431	0.156867	-0.71673	0.473541	0.847038
gga-miR-6665-5p	32.2183	-0.184184	0.256806	-0.717212	0.473243	0.847038
gga-miR-128-3p	1706.83	-0.0818908	0.119007	-0.688115	0.49138	0.859272
gga-miR-17-3p	69.8803	-0.142833	0.2121	-0.673423	0.500678	0.859272
gga-miR-19a-3p	412.488	-0.0929921	0.136055	-0.683487	0.494299	0.859272
gga-miR-17-5p	843.898	-0.0754374	0.114475	-0.658986	0.509905	0.859819
gga-miR-181a-5p	12261.9	-0.0830518	0.127839	-0.64966	0.515912	0.859819
gga-miR-199-3p	1072.1	-0.0739159	0.116919	-0.6322	0.527256	0.859819
gga-miR-31-5p	66.9719	0.155972	0.247205	0.630943	0.528078	0.859819
gga-miR-30d	9023.59	-0.0482485	0.0812887	-0.593545	0.552817	0.888705
gga-let-7g-5p	208.395	0.0852942	0.205293	0.415475	0.677794	0.92345
gga-miR-101-3p	1391.18	-0.0450898	0.0996138	-0.452646	0.650803	0.92345
gga-miR-140-3p	38.8685	-0.0970457	0.24369	-0.398235	0.690457	0.92345
gga-miR-1574-5p	40.7755	0.098686	0.239719	0.411675	0.680578	0.92345
gga-miR-1674	72.0894	0.100687	0.223521	0.45046	0.652379	0.92345
gga-miR-18b-3p	31.3613	0.103532	0.270734	0.382411	0.702156	0.92345
gga-miR-18b-5p	553.663	-0.0611201	0.145447	-0.420223	0.674323	0.92345
gga-miR-190a-5p	87.8288	-0.0755386	0.192989	-0.391415	0.695491	0.92345
gga-miR-211	38282.3	0.0680804	0.175934	0.386965	0.698782	0.92345
gga-miR-214	90.0087	-0.0992336	0.182136	-0.544832	0.585869	0.92345
gga-miR-221-3p	731.115	0.0534833	0.109369	0.489018	0.624829	0.92345
gga-miR-23b-3p	93.8669	-0.0846716	0.176759	-0.479024	0.631922	0.92345
gga-miR-27b-3p	1352.11	0.0616507	0.1224	0.503684	0.614484	0.92345
gga-miR-301a-5p	26.6093	-0.13371	0.267194	-0.500425	0.616776	0.92345
gga-miR-33-5p	40.0556	0.106865	0.254735	0.419514	0.674841	0.92345
gga-miR-6623-3p	30.8993	0.120039	0.282672	0.424659	0.671086	0.92345
gga-miR-7	31.3816	-0.130601	0.250478	-0.521408	0.602083	0.92345
gga-miR-92-5p	32.6693	0.101017	0.267128	0.378159	0.705312	0.92345
gga-miR-20a-5p	650.842	-0.0500626	0.140251	-0.356949	0.72113	0.934525
gga-miR-15c-5p	1295.55	-0.0335923	0.102453	-0.327882	0.743001	0.935537
gga-miR-204	76423.8	0.0655827	0.200836	0.326548	0.744009	0.935537
gga-miR-456-3p	1642.57	-0.0416268	0.125811	-0.330868	0.740744	0.935537
gga-let-7j-3p	31.7428	0.0751649	0.246122	0.305396	0.760064	0.938384
gga-miR-148a-3p	10003.6	0.0184611	0.0634858	0.290792	0.771211	0.938384
gga-miR-1574-3p	341.187	-0.0485799	0.169222	-0.287078	0.774052	0.938384
gga-miR-15b-5p	150.999	0.0468581	0.164554	0.284758	0.77583	0.938384
gga-miR-126-5p	11502	-0.0196275	0.0928435	-0.211404	0.832572	0.941986
gga-miR-135a-5p	191.013	0.0327832	0.157749	0.207818	0.835371	0.941986
gga-miR-1454	42.9946	0.0551125	0.238388	0.231188	0.817169	0.941986
gga-miR-199-5p	590.964	-0.0309123	0.123208	-0.250895	0.801895	0.941986
gga-miR-19b-3p	1275.52	-0.0225927	0.115988	-0.194784	0.845562	0.941986
gga-miR-2131-3p	28.2363	-0.0641865	0.271859	-0.236102	0.813354	0.941986
gga-miR-30e-3p	27.9886	0.0687826	0.25567	0.269029	0.787907	0.941986
gga-miR-455-5p	493.796	0.0267941	0.135991	0.197029	0.843805	0.941986
gga-miR-99a-5p	1415.99	0.0314776	0.12759	0.246709	0.805133	0.941986
gga-miR-2954	2110.06	-0.0519465	0.31212	-0.166431	0.867818	0.94199
gga-miR-30e-5p	185.969	0.0255826	0.142787	0.179166	0.857807	0.94199
gga-miR-551-3p	47.903	0.0404151	0.237922	0.169867	0.865115	0.94199
gga-miR-1681	31.3372	0.0359692	0.275804	0.130416	0.896237	0.964594
gga-let-7f-5p	1442.67	-0.014081	0.169255	-0.083194	0.933697	0.978696
gga-miR-133a-3p	27.566	-0.0198589	0.264561	-0.0750635	0.940164	0.978696
gga-miR-24-3p	31.936	0.0200108	0.245366	0.0815549	0.935001	0.978696
gga-miR-30b-5p	532.535	-0.00915835	0.121636	-0.0752934	0.939981	0.978696
gga-miR-18a-5p	343.616	0.00581006	0.148105	0.0392294	0.968708	0.984207
gga-miR-6631-5p	24.7958	0.0133696	0.265137	0.0504253	0.959783	0.984207
gga-miR-9-3p	126.754	0.0122992	0.309141	0.0397851	0.968264	0.984207
gga-miR-219b	504.153	-0.00368589	0.13264	-0.0277887	0.977831	0.985591
gga-miR-1458	51.4225	-0.00155819	0.269214	-0.00578791	0.995382	0.995382
gga-let-7a-2-3p	6.67796	0.317166	0.312396	1.01527	0.309978	NA
gga-let-7a-3p	4.93718	0.0261263	0.308383	0.0847206	0.932484	NA
gga-let-7c-3p	12.9516	-0.150289	0.293781	-0.511569	0.608953	NA
gga-let-7d	2.82149	0.150071	0.29271	0.512694	0.608166	NA
gga-let-7f-3p	0	NA	NA	NA	NA	NA
gga-let-7g-3p	2.29176	0.355982	0.277422	1.28318	0.19943	NA
gga-let-7k-3p	2.63071	0.00786802	0.288591	0.0272636	0.978249	NA
gga-let-7k-5p	21.0867	0.0561338	0.270088	0.207835	0.835358	NA
gga-miR-100-3p	0.475837	-0.0015749	0.159894	-0.00984969	0.992141	NA
gga-miR-101-1-5p	0.242756	0.0765474	0.100618	0.760776	0.446791	NA
gga-miR-101-2-5p	6.85593	-0.297361	0.311866	-0.953492	0.340341	NA
gga-miR-103-1-5p	0	NA	NA	NA	NA	NA
gga-miR-103-2-5p	1.44735	-0.0833707	0.24333	-0.342623	0.731882	NA
gga-miR-107-5p	3.70308	0.0154276	0.297134	0.0519213	0.958591	NA
gga-miR-10a-3p	0.106087	-0.0465683	0.079086	-0.588831	0.555974	NA
gga-miR-10b-3p	0	NA	NA	NA	NA	NA
gga-miR-122-3p	0	NA	NA	NA	NA	NA
gga-miR-122-5p	0.121378	0.042361	0.0801933	0.528236	0.597335	NA
gga-miR-122b	0	NA	NA	NA	NA	NA
gga-miR-124a-3p	3.102	0.0735628	0.295179	0.249214	0.803195	NA
gga-miR-124a-5p	0	NA	NA	NA	NA	NA
gga-miR-124b	0	NA	NA	NA	NA	NA
gga-miR-124c-3p	0	NA	NA	NA	NA	NA
gga-miR-124c-5p	0	NA	NA	NA	NA	NA
gga-miR-128-2-5p	14.0843	-0.322248	0.29883	-1.07837	0.28087	NA
gga-miR-1306-3p	7.65591	-0.242661	0.310841	-0.78066	0.435002	NA
gga-miR-1306-5p	0	NA	NA	NA	NA	NA
gga-miR-130c-5p	15.4887	-0.117996	0.285138	-0.413822	0.679004	NA
gga-miR-1329-3p	0.106087	-0.0465683	0.079086	-0.588831	0.555974	NA
gga-miR-1329-5p	13.4152	0.0350119	0.297843	0.117551	0.906423	NA
gga-miR-133a-5p	0	NA	NA	NA	NA	NA
gga-miR-133b	0.126994	-0.0485475	0.0803752	-0.604012	0.545836	NA
gga-miR-133c-3p	1.78988	-0.0510725	0.262475	-0.194581	0.845721	NA
gga-miR-133c-5p	0	NA	NA	NA	NA	NA
gga-miR-1354	0	NA	NA	NA	NA	NA
gga-miR-135a-1-3p	0	NA	NA	NA	NA	NA
gga-miR-135a-2-3p	0.894465	0.203605	0.188631	1.07938	0.280419	NA
gga-miR-135a-3-3p	15.993	0.109408	0.291958	0.374737	0.707856	NA
gga-miR-135b	0	NA	NA	NA	NA	NA
gga-miR-137-3p	0.419105	0.061793	0.137848	0.448269	0.653959	NA
gga-miR-137-5p	0.126994	-0.0485475	0.0803752	-0.604012	0.545836	NA
gga-miR-138-1-3p	0	NA	NA	NA	NA	NA
gga-miR-138-2-3p	0	NA	NA	NA	NA	NA
gga-miR-138-5p	5.55663	-0.485245	0.311572	-1.55741	0.119373	NA
gga-miR-1397-3p	0	NA	NA	NA	NA	NA
gga-miR-1397-5p	13.6211	-0.062979	0.301651	-0.208781	0.834619	NA
gga-miR-140-5p	0.600214	0.0224368	0.178204	0.125905	0.899807	NA
gga-miR-1416-3p	0.570699	-0.0944182	0.169322	-0.557624	0.577101	NA
gga-miR-1416-5p	6.72696	0.172449	0.31233	0.552137	0.580854	NA
gga-miR-142-3p	10.7756	0.434948	0.302916	1.43587	0.151039	NA
gga-miR-1434	0.453379	0.175679	0.148468	1.18328	0.236699	NA
gga-miR-1451-3p	6.9832	-0.402161	0.311417	-1.29139	0.196569	NA
gga-miR-1452	0.878574	-0.221482	0.199551	-1.1099	0.267042	NA
gga-miR-1453	0	NA	NA	NA	NA	NA
gga-miR-1456-3p	1.93456	-0.177554	0.25178	-0.705194	0.480689	NA
gga-miR-1456-5p	8.30764	-0.404131	0.312193	-1.29449	0.195496	NA
gga-miR-1457	0	NA	NA	NA	NA	NA
gga-miR-1459	0.277887	0.112625	0.120929	0.931335	0.35168	NA
gga-miR-1460	0.337617	0.0136799	0.124299	0.110057	0.912364	NA
gga-miR-1462-3p	1.32228	-0.251761	0.235667	-1.06829	0.285391	NA
gga-miR-1462-5p	0.210623	0.0590128	0.0907107	0.65056	0.51533	NA
gga-miR-1463	4.99438	0.00772184	0.283203	0.0272661	0.978248	NA
gga-miR-1464	3.88691	0.271873	0.296569	0.916726	0.359286	NA
gga-miR-1465	0	NA	NA	NA	NA	NA
gga-miR-1466	0	NA	NA	NA	NA	NA
gga-miR-1467-3p	0.106087	-0.0465683	0.079086	-0.588831	0.555974	NA
gga-miR-1467-5p	3.60496	0.294386	0.302747	0.972382	0.33086	NA
gga-miR-146a-3p	2.62222	0.375272	0.280591	1.33744	0.18108	NA
gga-miR-146b-3p	0	NA	NA	NA	NA	NA
gga-miR-146b-5p	14.2496	0.530468	0.311803	1.70129	0.0888882	NA
gga-miR-146c-3p	15.5425	0.406184	0.298174	1.36224	0.173123	NA
gga-miR-147	18.986	0.350574	0.277727	1.2623	0.206842	NA
gga-miR-153-5p	4.03747	0.0377032	0.299842	0.125744	0.899935	NA
gga-miR-155	3.26306	1.05463	0.288656	3.65357	0.000258618	NA
gga-miR-1550-3p	0.233082	-0.102223	0.113309	-0.902164	0.36697	NA
gga-miR-1550-5p	0.248372	-0.00343892	0.111497	-0.030843	0.975395	NA
gga-miR-1551-3p	0.233082	-0.102223	0.113309	-0.902164	0.36697	NA
gga-miR-1551-5p	1.80794	0.023473	0.244846	0.0958684	0.923625	NA
gga-miR-1552-3p	22.813	-0.356648	0.299576	-1.19051	0.233847	NA
gga-miR-1553-3p	0.233082	-0.102223	0.113309	-0.902164	0.36697	NA
gga-miR-1553-5p	0.445256	-0.196442	0.153329	-1.28119	0.200129	NA
gga-miR-1554	0	NA	NA	NA	NA	NA
gga-miR-1555-3p	0.809762	0.102166	0.192064	0.531937	0.594769	NA
gga-miR-1555-5p	0.565082	0.0147716	0.176217	0.0838262	0.933195	NA
gga-miR-1556	0	NA	NA	NA	NA	NA
gga-miR-1557	0.210623	0.0590128	0.0907107	0.65056	0.51533	NA
gga-miR-1558	0	NA	NA	NA	NA	NA
gga-miR-1559-3p	3.49174	0.0257133	0.295715	0.086953	0.930709	NA
gga-miR-1560-3p	12.8385	0.211447	0.300355	0.703991	0.481439	NA
gga-miR-1560-5p	19.2378	0.534121	0.285071	1.87364	0.06098	NA
gga-miR-1561	0	NA	NA	NA	NA	NA
gga-miR-1562-3p	0	NA	NA	NA	NA	NA
gga-miR-1562-5p	0.106087	-0.0465683	0.079086	-0.588831	0.555974	NA
gga-miR-1563	2.78364	0.633913	0.285712	2.21871	0.0265065	NA
gga-miR-1564-3p	0	NA	NA	NA	NA	NA
gga-miR-1564-5p	0	NA	NA	NA	NA	NA
gga-miR-1565	0	NA	NA	NA	NA	NA
gga-miR-1567	0	NA	NA	NA	NA	NA
gga-miR-1568	0	NA	NA	NA	NA	NA
gga-miR-1569	0.253989	-0.0842573	0.103175	-0.816646	0.414131	NA
gga-miR-1570	0	NA	NA	NA	NA	NA
gga-miR-1571	0.283503	0.0042661	0.117176	0.0364077	0.970957	NA
gga-miR-1572	0	NA	NA	NA	NA	NA
gga-miR-1573	0	NA	NA	NA	NA	NA
gga-miR-1575	0	NA	NA	NA	NA	NA
gga-miR-1576	0	NA	NA	NA	NA	NA
gga-miR-1577	0	NA	NA	NA	NA	NA
gga-miR-1578	0	NA	NA	NA	NA	NA
gga-miR-1579	0.121378	0.042361	0.0801933	0.528236	0.597335	NA
gga-miR-1580	0.277887	0.112625	0.120929	0.931335	0.35168	NA
gga-miR-1581	0.106087	-0.0465683	0.079086	-0.588831	0.555974	NA
gga-miR-1582	0	NA	NA	NA	NA	NA
gga-miR-1583	0	NA	NA	NA	NA	NA
gga-miR-1584	0	NA	NA	NA	NA	NA
gga-miR-1585	2.38197	-0.351881	0.275699	-1.27632	0.201842	NA
gga-miR-1586	0	NA	NA	NA	NA	NA
gga-miR-1587	0	NA	NA	NA	NA	NA
gga-miR-1588	0.367132	0.136363	0.132227	1.03128	0.30241	NA
gga-miR-1589	0	NA	NA	NA	NA	NA
gga-miR-1590	0.233082	-0.102223	0.113309	-0.902164	0.36697	NA
gga-miR-1591-3p	0.35446	-0.0555926	0.144007	-0.386042	0.699466	NA
gga-miR-1591-5p	0.576308	0.0429028	0.156192	0.274681	0.783562	NA
gga-miR-1592	0.788855	0.121039	0.201614	0.600348	0.548274	NA
gga-miR-1593	0	NA	NA	NA	NA	NA
gga-miR-1594	0	NA	NA	NA	NA	NA
gga-miR-1595-3p	0	NA	NA	NA	NA	NA
gga-miR-1595-5p	0	NA	NA	NA	NA	NA
gga-miR-1596-3p	0.106087	-0.0465683	0.079086	-0.588831	0.555974	NA
gga-miR-1596-5p	0.967819	-0.20468	0.202933	-1.00861	0.313163	NA
gga-miR-1597-3p	5.1846	0.213941	0.310701	0.688575	0.491091	NA
gga-miR-1597-5p	0.210623	0.0590128	0.0907107	0.65056	0.51533	NA
gga-miR-1598	0	NA	NA	NA	NA	NA
gga-miR-1599	0	NA	NA	NA	NA	NA
gga-miR-15b-3p	0	NA	NA	NA	NA	NA
gga-miR-15c-3p	14.1007	0.17094	0.298597	0.572477	0.566999	NA
gga-miR-16-1-3p	1.19865	0.228915	0.215982	1.05988	0.289199	NA
gga-miR-16-2-3p	2.36357	0.208755	0.274519	0.760442	0.44699	NA
gga-miR-1600	0.106087	-0.0465683	0.079086	-0.588831	0.555974	NA
gga-miR-1601	0	NA	NA	NA	NA	NA
gga-miR-1602	0.39712	-0.0988832	0.111977	-0.883069	0.377199	NA
gga-miR-1603	0.807618	-0.146702	0.180552	-0.81252	0.416494	NA
gga-miR-1604	0.210623	0.0590128	0.0907107	0.65056	0.51533	NA
gga-miR-1605	0	NA	NA	NA	NA	NA
gga-miR-1606	0	NA	NA	NA	NA	NA
gga-miR-1607	0	NA	NA	NA	NA	NA
gga-miR-1608	0	NA	NA	NA	NA	NA
gga-miR-1609	0	NA	NA	NA	NA	NA
gga-miR-1610	0	NA	NA	NA	NA	NA
gga-miR-1611	0.313018	0.0969391	0.112597	0.86094	0.389271	NA
gga-miR-1612	0	NA	NA	NA	NA	NA
gga-miR-1613	0.727208	-0.0363562	0.191475	-0.189875	0.849407	NA
gga-miR-1614-3p	0	NA	NA	NA	NA	NA
gga-miR-1614-5p	0.490061	0.0116118	0.160975	0.0721344	0.942495	NA
gga-miR-1615	0	NA	NA	NA	NA	NA
gga-miR-1616	0	NA	NA	NA	NA	NA
gga-miR-1617	0	NA	NA	NA	NA	NA
gga-miR-1618-3p	0	NA	NA	NA	NA	NA
gga-miR-1618-5p	0.227465	0.00200174	0.107603	0.0186031	0.985158	NA
gga-miR-1619	0	NA	NA	NA	NA	NA
gga-miR-1620	0	NA	NA	NA	NA	NA
gga-miR-1621-3p	0	NA	NA	NA	NA	NA
gga-miR-1621-5p	0.262596	0.00975379	0.113836	0.0856827	0.931719	NA
gga-miR-1622	0.801528	0.323426	0.193794	1.66892	0.0951332	NA
gga-miR-1623	0	NA	NA	NA	NA	NA
gga-miR-1624	0	NA	NA	NA	NA	NA
gga-miR-1625-3p	0	NA	NA	NA	NA	NA
gga-miR-1625-5p	3.7329	-0.114973	0.290934	-0.395187	0.692705	NA
gga-miR-1626-3p	0	NA	NA	NA	NA	NA
gga-miR-1626-5p	0.579306	0.0282919	0.166998	0.169414	0.865471	NA
gga-miR-1627-3p	0	NA	NA	NA	NA	NA
gga-miR-1627-5p	0	NA	NA	NA	NA	NA
gga-miR-1628	0.126994	-0.0485475	0.0803752	-0.604012	0.545836	NA
gga-miR-1629	0	NA	NA	NA	NA	NA
gga-miR-1630	0	NA	NA	NA	NA	NA
gga-miR-1631	0	NA	NA	NA	NA	NA
gga-miR-1632-3p	0	NA	NA	NA	NA	NA
gga-miR-1632-5p	0	NA	NA	NA	NA	NA
gga-miR-1633	0.106087	-0.0465683	0.079086	-0.588831	0.555974	NA
gga-miR-1634	0	NA	NA	NA	NA	NA
gga-miR-1635	9.35146	0.140894	0.31189	0.451742	0.651455	NA
gga-miR-1636	0.389591	-0.0480709	0.147675	-0.325518	0.744789	NA
gga-miR-1637	0	NA	NA	NA	NA	NA
gga-miR-1638	0	NA	NA	NA	NA	NA
gga-miR-1639	0.156509	0.0460435	0.081956	0.561807	0.574248	NA
gga-miR-1640	0	NA	NA	NA	NA	NA
gga-miR-1641	0.421246	0.121753	0.125337	0.971406	0.331346	NA
gga-miR-1642	0.39712	-0.0988832	0.111977	-0.883069	0.377199	NA
gga-miR-1643-3p	0	NA	NA	NA	NA	NA
gga-miR-1643-5p	0	NA	NA	NA	NA	NA
gga-miR-1644	0.421246	0.121753	0.125337	0.971406	0.331346	NA
gga-miR-1645	0.39712	-0.0988832	0.111977	-0.883069	0.377199	NA
gga-miR-1646	0	NA	NA	NA	NA	NA
gga-miR-1647	0	NA	NA	NA	NA	NA
gga-miR-1648-3p	0	NA	NA	NA	NA	NA
gga-miR-1648-5p	0.106087	-0.0465683	0.079086	-0.588831	0.555974	NA
gga-miR-1649-3p	0.780248	-0.00257165	0.186127	-0.0138166	0.988976	NA
gga-miR-1649-5p	0.262596	0.00975379	0.113836	0.0856827	0.931719	NA
gga-miR-1650	0.520642	0.20648	0.159557	1.29409	0.195636	NA
gga-miR-1651-3p	1.53996	0.129151	0.241033	0.535824	0.59208	NA
gga-miR-1651-5p	0	NA	NA	NA	NA	NA
gga-miR-1652	0.121378	0.042361	0.0801933	0.528236	0.597335	NA
gga-miR-1653	0.126994	-0.0485475	0.0803752	-0.604012	0.545836	NA
gga-miR-1654	0.248372	-0.00343892	0.111497	-0.030843	0.975395	NA
gga-miR-1655-3p	0.210623	0.0590128	0.0907107	0.65056	0.51533	NA
gga-miR-1655-5p	1.9796	0.0212062	0.264174	0.0802736	0.93602	NA
gga-miR-1656	0.648711	0.141012	0.173192	0.814195	0.415533	NA
gga-miR-1657	0.503207	-0.16262	0.141273	-1.15111	0.249687	NA
gga-miR-1658-3p	0	NA	NA	NA	NA	NA
gga-miR-1658-5p	0	NA	NA	NA	NA	NA
gga-miR-1659	0	NA	NA	NA	NA	NA
gga-miR-1660	0	NA	NA	NA	NA	NA
gga-miR-1661	1.68165	-0.063377	0.255486	-0.248065	0.804084	NA
gga-miR-1663-3p	2.20492	-0.157146	0.269659	-0.582758	0.560056	NA
gga-miR-1663-5p	0	NA	NA	NA	NA	NA
gga-miR-1664-3p	0	NA	NA	NA	NA	NA
gga-miR-1664-5p	0	NA	NA	NA	NA	NA
gga-miR-1665	0.714536	-0.209534	0.190968	-1.09722	0.272545	NA
gga-miR-1666	0.121378	0.042361	0.0801933	0.528236	0.597335	NA
gga-miR-1667-3p	0.337617	0.0136799	0.124299	0.110057	0.912364	NA
gga-miR-1667-5p	0	NA	NA	NA	NA	NA
gga-miR-1668-3p	5.49439	0.0230652	0.309745	0.074465	0.94064	NA
gga-miR-1668-5p	0.156509	0.0460435	0.081956	0.561807	0.574248	NA
gga-miR-1669	0.39712	-0.0988832	0.111977	-0.883069	0.377199	NA
gga-miR-1670	0	NA	NA	NA	NA	NA
gga-miR-1671	0	NA	NA	NA	NA	NA
gga-miR-1672	0.756722	0.0841928	0.19242	0.437547	0.661715	NA
gga-miR-1673	0	NA	NA	NA	NA	NA
gga-miR-1675	0	NA	NA	NA	NA	NA
gga-miR-1676-3p	0.121378	0.042361	0.0801933	0.528236	0.597335	NA
gga-miR-1676-5p	0.121378	0.042361	0.0801933	0.528236	0.597335	NA
gga-miR-1677-3p	12.5059	-0.222908	0.298738	-0.746165	0.455568	NA
gga-miR-1677-5p	13.5498	0.311471	0.295993	1.05229	0.292667	NA
gga-miR-1678	0.126994	-0.0485475	0.0803752	-0.604012	0.545836	NA
gga-miR-1679	0.39712	-0.0988832	0.111977	-0.883069	0.377199	NA
gga-miR-1680-3p	0	NA	NA	NA	NA	NA
gga-miR-1680-5p	5.08331	-0.193832	0.308056	-0.62921	0.529211	NA
gga-miR-1682	0	NA	NA	NA	NA	NA
gga-miR-1683	0.156509	0.0460435	0.081956	0.561807	0.574248	NA
gga-miR-1684a-3p	1.01477	0.304983	0.218813	1.39381	0.163376	NA
gga-miR-1684a-5p	0	NA	NA	NA	NA	NA
gga-miR-1684b-3p	0	NA	NA	NA	NA	NA
gga-miR-1685-3p	0	NA	NA	NA	NA	NA
gga-miR-1685-5p	0	NA	NA	NA	NA	NA
gga-miR-1686	0	NA	NA	NA	NA	NA
gga-miR-1687-3p	0.283503	0.0042661	0.117176	0.0364077	0.970957	NA
gga-miR-1687-5p	0	NA	NA	NA	NA	NA
gga-miR-1688	0.106087	-0.0465683	0.079086	-0.588831	0.555974	NA
gga-miR-1689-3p	3.10632	-0.145508	0.289263	-0.50303	0.614943	NA
gga-miR-1689-5p	0.496745	-0.00635341	0.147826	-0.0429789	0.965718	NA
gga-miR-1690-5p	0.121378	0.042361	0.0801933	0.528236	0.597335	NA
gga-miR-1691	0	NA	NA	NA	NA	NA
gga-miR-1692	0	NA	NA	NA	NA	NA
gga-miR-1693	0	NA	NA	NA	NA	NA
gga-miR-1694	0	NA	NA	NA	NA	NA
gga-miR-1695	0.126994	-0.0485475	0.0803752	-0.604012	0.545836	NA
gga-miR-1696	0.383974	0.0641634	0.146951	0.43663	0.662379	NA
gga-miR-1697	0.242756	0.0765474	0.100618	0.760776	0.446791	NA
gga-miR-1698	9.74917	0.0828742	0.308351	0.268765	0.78811	NA
gga-miR-1699	0.121378	0.042361	0.0801933	0.528236	0.597335	NA
gga-miR-16c-3p	0.503207	-0.16262	0.141273	-1.15111	0.249687	NA
gga-miR-1700	0	NA	NA	NA	NA	NA
gga-miR-1701	0	NA	NA	NA	NA	NA
gga-miR-1702	0.445256	-0.196442	0.153329	-1.28119	0.200129	NA
gga-miR-1703-3p	0	NA	NA	NA	NA	NA
gga-miR-1703-5p	1.5605	0.12658	0.253614	0.499105	0.617706	NA
gga-miR-1704	0	NA	NA	NA	NA	NA
gga-miR-1705	0.31671	0.0192935	0.121554	0.158724	0.873887	NA
gga-miR-1706	0	NA	NA	NA	NA	NA
gga-miR-1707	0.126994	-0.0485475	0.0803752	-0.604012	0.545836	NA
gga-miR-1708	0	NA	NA	NA	NA	NA
gga-miR-1709	0	NA	NA	NA	NA	NA
gga-miR-1710	0.121378	0.042361	0.0801933	0.528236	0.597335	NA
gga-miR-1711	0	NA	NA	NA	NA	NA
gga-miR-1712-3p	6.81831	-0.016168	0.312425	-0.0517501	0.958728	NA
gga-miR-1712-5p	0.617056	-0.047622	0.186378	-0.255513	0.798327	NA
gga-miR-1713	0	NA	NA	NA	NA	NA
gga-miR-1714	0	NA	NA	NA	NA	NA
gga-miR-1715-3p	0	NA	NA	NA	NA	NA
gga-miR-1715-5p	0.106087	-0.0465683	0.079086	-0.588831	0.555974	NA
gga-miR-1716	0.819917	-0.128569	0.181232	-0.709415	0.478067	NA
gga-miR-1717	1.44521	-0.346553	0.242412	-1.4296	0.152831	NA
gga-miR-1718	0.106087	-0.0465683	0.079086	-0.588831	0.555974	NA
gga-miR-1719	0	NA	NA	NA	NA	NA
gga-miR-1720-5p	1.76919	0.0536449	0.242642	0.221087	0.825025	NA
gga-miR-1721	0.106087	-0.0465683	0.079086	-0.588831	0.555974	NA
gga-miR-1722-3p	0.248372	-0.00343892	0.111497	-0.030843	0.975395	NA
gga-miR-1722-5p	1.34511	-0.091672	0.221609	-0.413666	0.679119	NA
gga-miR-1723	0	NA	NA	NA	NA	NA
gga-miR-1724	20.2551	-0.181622	0.279446	-0.649936	0.515734	NA
gga-miR-1725	0	NA	NA	NA	NA	NA
gga-miR-1726	0	NA	NA	NA	NA	NA
gga-miR-1727	0.106087	-0.0465683	0.079086	-0.588831	0.555974	NA
gga-miR-1728-3p	1.55573	0.0773425	0.246166	0.314188	0.753378	NA
gga-miR-1728-5p	0	NA	NA	NA	NA	NA
gga-miR-1729-3p	6.96932	0.0710007	0.312107	0.227488	0.820044	NA
gga-miR-1729-5p	9.07177	0.308872	0.309966	0.996471	0.319021	NA
gga-miR-1730-3p	0.367132	0.136363	0.132227	1.03128	0.30241	NA
gga-miR-1730-5p	0	NA	NA	NA	NA	NA
gga-miR-1731-3p	0	NA	NA	NA	NA	NA
gga-miR-1731-5p	4.60816	-0.160105	0.308025	-0.519779	0.603217	NA
gga-miR-1732	0	NA	NA	NA	NA	NA
gga-miR-1733	0.631869	0.170687	0.146294	1.16674	0.243316	NA
gga-miR-1734	0.126994	-0.0485475	0.0803752	-0.604012	0.545836	NA
gga-miR-1735	0	NA	NA	NA	NA	NA
gga-miR-1736-3p	6.91044	0.151643	0.312202	0.485722	0.627164	NA
gga-miR-1736-5p	0.106087	-0.0465683	0.079086	-0.588831	0.555974	NA
gga-miR-1737	0	NA	NA	NA	NA	NA
gga-miR-1738	0.106087	-0.0465683	0.079086	-0.588831	0.555974	NA
gga-miR-1739	0	NA	NA	NA	NA	NA
gga-miR-1740-3p	0	NA	NA	NA	NA	NA
gga-miR-1740-5p	2.08247	-0.251853	0.268697	-0.937311	0.348599	NA
gga-miR-1741	0	NA	NA	NA	NA	NA
gga-miR-1742	0	NA	NA	NA	NA	NA
gga-miR-1743	0	NA	NA	NA	NA	NA
gga-miR-1744-3p	1.24523	0.268659	0.233389	1.15112	0.249683	NA
gga-miR-1744-5p	0	NA	NA	NA	NA	NA
gga-miR-1745	0	NA	NA	NA	NA	NA
gga-miR-1746	2.60157	0.15589	0.274758	0.567372	0.570462	NA
gga-miR-1747-3p	0.121378	0.042361	0.0801933	0.528236	0.597335	NA
gga-miR-1747-5p	1.85977	-0.326562	0.260587	-1.25318	0.21014	NA
gga-miR-1748	0	NA	NA	NA	NA	NA
gga-miR-1749-3p	0	NA	NA	NA	NA	NA
gga-miR-1749-5p	0	NA	NA	NA	NA	NA
gga-miR-1750	0	NA	NA	NA	NA	NA
gga-miR-1751-5p	0.242756	0.0765474	0.100618	0.760776	0.446791	NA
gga-miR-1752	0	NA	NA	NA	NA	NA
gga-miR-1753	0	NA	NA	NA	NA	NA
gga-miR-1754-3p	0	NA	NA	NA	NA	NA
gga-miR-1754-5p	0	NA	NA	NA	NA	NA
gga-miR-1755	0	NA	NA	NA	NA	NA
gga-miR-1756a	2.1515	-0.0922771	0.257768	-0.357986	0.720354	NA
gga-miR-1756b	0	NA	NA	NA	NA	NA
gga-miR-1757	0	NA	NA	NA	NA	NA
gga-miR-1758	0.283503	0.0042661	0.117176	0.0364077	0.970957	NA
gga-miR-1759-3p	0	NA	NA	NA	NA	NA
gga-miR-1759-5p	0.121378	0.042361	0.0801933	0.528236	0.597335	NA
gga-miR-1760	0	NA	NA	NA	NA	NA
gga-miR-1761	0	NA	NA	NA	NA	NA
gga-miR-1762	0	NA	NA	NA	NA	NA
gga-miR-1763	0.121378	0.042361	0.0801933	0.528236	0.597335	NA
gga-miR-1764-3p	0.79424	-0.181409	0.147921	-1.2264	0.22005	NA
gga-miR-1764-5p	0.156509	0.0460435	0.081956	0.561807	0.574248	NA
gga-miR-1765	3.42255	0.0226303	0.296683	0.0762779	0.939198	NA
gga-miR-1766	0.503207	-0.16262	0.141273	-1.15111	0.249687	NA
gga-miR-1767	0	NA	NA	NA	NA	NA
gga-miR-1768	0	NA	NA	NA	NA	NA
gga-miR-1769-3p	1.36661	0.325384	0.243494	1.33631	0.181447	NA
gga-miR-1769-5p	0.607743	-0.0214006	0.146544	-0.146036	0.883893	NA
gga-miR-1770	0	NA	NA	NA	NA	NA
gga-miR-1771	0	NA	NA	NA	NA	NA
gga-miR-1772-3p	0.277887	0.112625	0.120929	0.931335	0.35168	NA
gga-miR-1772-5p	0.106087	-0.0465683	0.079086	-0.588831	0.555974	NA
gga-miR-1773-3p	0	NA	NA	NA	NA	NA
gga-miR-1773-5p	0	NA	NA	NA	NA	NA
gga-miR-1774	0.48851	0.211231	0.161414	1.30863	0.190658	NA
gga-miR-1775-3p	0	NA	NA	NA	NA	NA
gga-miR-1775-5p	0	NA	NA	NA	NA	NA
gga-miR-1776	0.106087	-0.0465683	0.079086	-0.588831	0.555974	NA
gga-miR-1777	0	NA	NA	NA	NA	NA
gga-miR-1778	0	NA	NA	NA	NA	NA
gga-miR-1779	0.35446	-0.0555926	0.144007	-0.386042	0.699466	NA
gga-miR-1780	0.126994	-0.0485475	0.0803752	-0.604012	0.545836	NA
gga-miR-1781-3p	0.904251	-0.143693	0.211549	-0.679243	0.496984	NA
gga-miR-1781-5p	0.156509	0.0460435	0.081956	0.561807	0.574248	NA
gga-miR-1782	6.23998	-0.189366	0.311924	-0.60709	0.543791	NA
gga-miR-1783	0	NA	NA	NA	NA	NA
gga-miR-1784-5p	0.729121	0.040373	0.17003	0.237446	0.812311	NA
gga-miR-1785	0.39712	-0.0988832	0.111977	-0.883069	0.377199	NA
gga-miR-1786	11.7438	-0.455044	0.309804	-1.46881	0.141883	NA
gga-miR-1787	0	NA	NA	NA	NA	NA
gga-miR-1788-3p	0.121378	0.042361	0.0801933	0.528236	0.597335	NA
gga-miR-1788-5p	0.156509	0.0460435	0.081956	0.561807	0.574248	NA
gga-miR-1789	0	NA	NA	NA	NA	NA
gga-miR-1790	0	NA	NA	NA	NA	NA
gga-miR-1791-3p	0	NA	NA	NA	NA	NA
gga-miR-1791-5p	0	NA	NA	NA	NA	NA
gga-miR-1792	0	NA	NA	NA	NA	NA
gga-miR-1793	0.364134	0.116429	0.122678	0.949065	0.342588	NA
gga-miR-1794	0	NA	NA	NA	NA	NA
gga-miR-1795	0.421246	0.121753	0.125337	0.971406	0.331346	NA
gga-miR-1796	0.210623	0.0590128	0.0907107	0.65056	0.51533	NA
gga-miR-1797	0.277887	0.112625	0.120929	0.931335	0.35168	NA
gga-miR-1798-3p	0	NA	NA	NA	NA	NA
gga-miR-1798-5p	8.71054	-0.327434	0.312099	-1.04914	0.294115	NA
gga-miR-1799	0.210623	0.0590128	0.0907107	0.65056	0.51533	NA
gga-miR-1800	0.121378	0.042361	0.0801933	0.528236	0.597335	NA
gga-miR-1801	1.47532	0.178209	0.252678	0.70528	0.480636	NA
gga-miR-1802	0	NA	NA	NA	NA	NA
gga-miR-1803	0	NA	NA	NA	NA	NA
gga-miR-1804	0	NA	NA	NA	NA	NA
gga-miR-1805-3p	11.6863	-0.761753	0.305602	-2.49263	0.0126801	NA
gga-miR-1805-5p	0	NA	NA	NA	NA	NA
gga-miR-1806	0.212174	-0.0700351	0.0944135	-0.741791	0.458214	NA
gga-miR-1807	0	NA	NA	NA	NA	NA
gga-miR-1808	4.30685	0.392792	0.302791	1.29724	0.194549	NA
gga-miR-1809	0	NA	NA	NA	NA	NA
gga-miR-1811	0.106087	-0.0465683	0.079086	-0.588831	0.555974	NA
gga-miR-1812-3p	0	NA	NA	NA	NA	NA
gga-miR-1812-5p	0	NA	NA	NA	NA	NA
gga-miR-1813	0.227465	0.00200174	0.107603	0.0186031	0.985158	NA
gga-miR-1814	0	NA	NA	NA	NA	NA
gga-miR-1815	0	NA	NA	NA	NA	NA
gga-miR-1816	0	NA	NA	NA	NA	NA
gga-miR-181b-1-3p	0.106087	-0.0465683	0.079086	-0.588831	0.555974	NA
gga-miR-181b-2-3p	0	NA	NA	NA	NA	NA
gga-miR-184-5p	0.553629	-0.030717	0.142777	-0.215139	0.829659	NA
gga-miR-1845	0	NA	NA	NA	NA	NA
gga-miR-187-3p	3.20871	-0.264964	0.285321	-0.928653	0.353069	NA
gga-miR-187-5p	0	NA	NA	NA	NA	NA
gga-miR-190a-3p	0.632346	0.0612024	0.187025	0.327242	0.743485	NA
gga-miR-193a-3p	18.3149	0.457061	0.284683	1.60551	0.108382	NA
gga-miR-193a-5p	1.00317	0.0831149	0.214265	0.387907	0.698085	NA
gga-miR-193b-3p	17.6388	0.433428	0.285795	1.51657	0.129375	NA
gga-miR-193b-5p	0.121378	0.042361	0.0801933	0.528236	0.597335	NA
gga-miR-194	2.46272	0.250243	0.271666	0.921139	0.356978	NA
gga-miR-196-1-3p	1.01262	0.0480831	0.20812	0.231035	0.817288	NA
gga-miR-196-2-3p	0	NA	NA	NA	NA	NA
gga-miR-196-5p	15.3841	-0.263881	0.29193	-0.903917	0.366039	NA
gga-miR-199b	1.71032	-0.110812	0.251973	-0.439779	0.660097	NA
gga-miR-19a-5p	4.71208	0.233813	0.30975	0.754845	0.450342	NA
gga-miR-19b-5p	6.57094	0.158685	0.307465	0.516109	0.605778	NA
gga-miR-1a-1-5p	0	NA	NA	NA	NA	NA
gga-miR-1a-2-5p	0	NA	NA	NA	NA	NA
gga-miR-1a-3p	3.40417	0.257025	0.2944	0.873047	0.382637	NA
gga-miR-1b-3p	0	NA	NA	NA	NA	NA
gga-miR-1b-5p	0	NA	NA	NA	NA	NA
gga-miR-1c	0	NA	NA	NA	NA	NA
gga-miR-200a-3p	12.0959	0.131162	0.307701	0.426265	0.669915	NA
gga-miR-200a-5p	2.94609	0.361122	0.292444	1.23484	0.21689	NA
gga-miR-200b-3p	8.15115	-0.1511	0.31102	-0.48582	0.627095	NA
gga-miR-200b-5p	0	NA	NA	NA	NA	NA
gga-miR-202-3p	0	NA	NA	NA	NA	NA
gga-miR-202-5p	0.39712	-0.0988832	0.111977	-0.883069	0.377199	NA
gga-miR-203a	9.66453	0.254386	0.307836	0.82637	0.408594	NA
gga-miR-206	0.233082	-0.102223	0.113309	-0.902164	0.36697	NA
gga-miR-20a-3p	0	NA	NA	NA	NA	NA
gga-miR-20b-3p	5.87104	-0.409501	0.312096	-1.3121	0.189487	NA
gga-miR-2126	0	NA	NA	NA	NA	NA
gga-miR-2127	0	NA	NA	NA	NA	NA
gga-miR-2128	3.3045	-0.0803637	0.298405	-0.26931	0.787691	NA
gga-miR-2129	0.35446	-0.0555926	0.144007	-0.386042	0.699466	NA
gga-miR-2130	2.34244	-0.0466209	0.272713	-0.170952	0.864262	NA
gga-miR-215-3p	0	NA	NA	NA	NA	NA
gga-miR-216a	3.01931	-0.10628	0.131769	-0.806564	NA	NA
gga-miR-216b	15.8662	-0.52864	0.253159	-2.08817	0.0367823	NA
gga-miR-216c	0	NA	NA	NA	NA	NA
gga-miR-217-3p	0	NA	NA	NA	NA	NA
gga-miR-217-5p	1.27305	-0.0753272	0.0980768	-0.768043	0.442462	NA
gga-miR-218-3p	3.43379	0.102002	0.29714	0.34328	0.731388	NA
gga-miR-2188-3p	1.66481	0.000679762	0.254766	0.00266818	0.997871	NA
gga-miR-219a	0.156509	0.0460435	0.081956	0.561807	0.574248	NA
gga-miR-22-5p	2.60285	0.306327	0.279129	1.09744	0.27245	NA
gga-miR-221-5p	2.63547	-0.00187126	0.286077	-0.00654109	0.994781	NA
gga-miR-222b-3p	2.60778	0.186516	0.26476	0.704469	0.481141	NA
gga-miR-222b-5p	0.313018	0.0969391	0.112597	0.86094	0.389271	NA
gga-miR-23b-5p	0.210623	0.0590128	0.0907107	0.65056	0.51533	NA
gga-miR-24-5p	0.94799	-0.00421265	0.194184	-0.0216941	0.982692	NA
gga-miR-26a-3p	19.116	0.098284	0.287435	0.341934	0.732401	NA
gga-miR-27b-5p	10.9855	-0.131466	0.308208	-0.42655	0.669707	NA
gga-miR-29a-3p	10.7069	0.51361	0.305098	1.68342	0.0922931	NA
gga-miR-29a-5p	0	NA	NA	NA	NA	NA
gga-miR-29b-1-5p	0	NA	NA	NA	NA	NA
gga-miR-29b-2-5p	0	NA	NA	NA	NA	NA
gga-miR-29b-3p	1.38131	-0.00243571	0.240726	-0.0101182	0.991927	NA
gga-miR-29c-3p	10.323	0.494879	0.306772	1.61318	0.106705	NA
gga-miR-29c-5p	0	NA	NA	NA	NA	NA
gga-miR-301b-5p	23.7194	-0.519332	0.271578	-1.91228	0.0558407	NA
gga-miR-302a	0.313018	0.0969391	0.112597	0.86094	0.389271	NA
gga-miR-302b-3p	22.4132	-0.455208	0.276846	-1.64426	0.100122	NA
gga-miR-302b-5p	0	NA	NA	NA	NA	NA
gga-miR-302c-3p	19.4998	-0.416894	0.292912	-1.42328	0.154656	NA
gga-miR-302c-5p	4.34808	0.141302	0.307916	0.458896	0.646309	NA
gga-miR-3064-3p	0	NA	NA	NA	NA	NA
gga-miR-3064-5p	0	NA	NA	NA	NA	NA
gga-miR-30b-3p	0.862437	-0.0995658	0.189094	-0.526541	0.598512	NA
gga-miR-30c-2-3p	1.00509	0.0803523	0.221539	0.3627	0.716829	NA
gga-miR-31-3p	1.93408	0.0576053	0.248824	0.231511	0.816918	NA
gga-miR-32-3p	0	NA	NA	NA	NA	NA
gga-miR-32-5p	7.9147	0.268424	0.311095	0.862838	0.388227	NA
gga-miR-33-3p	0	NA	NA	NA	NA	NA
gga-miR-34a-3p	1.15561	0.0748087	0.221618	0.337556	0.735698	NA
gga-miR-34a-5p	11.1281	-0.152917	0.305859	-0.499957	0.617105	NA
gga-miR-34b-3p	0	NA	NA	NA	NA	NA
gga-miR-34b-5p	0	NA	NA	NA	NA	NA
gga-miR-34c-3p	0	NA	NA	NA	NA	NA
gga-miR-34c-5p	1.27736	0.307209	0.24008	1.27961	0.200682	NA
gga-miR-3524a	0	NA	NA	NA	NA	NA
gga-miR-3524b-3p	0	NA	NA	NA	NA	NA
gga-miR-3525	0.434396	0.171818	0.146969	1.16907	0.242375	NA
gga-miR-3526	0	NA	NA	NA	NA	NA
gga-miR-3528	0	NA	NA	NA	NA	NA
gga-miR-3529	13.125	-0.430263	0.309892	-1.38843	0.165006	NA
gga-miR-3530-3p	1.16722	0.0287593	0.218116	0.131853	0.8951	NA
gga-miR-3530-5p	0.667477	0.0684475	0.188683	0.362764	0.716781	NA
gga-miR-3531-3p	0.242756	0.0765474	0.100618	0.760776	0.446791	NA
gga-miR-3531-5p	0.878574	-0.221482	0.199551	-1.1099	0.267042	NA
gga-miR-3532-3p	7.92054	-0.445119	0.311008	-1.43122	0.152369	NA
gga-miR-3532-5p	1.22647	0.325883	0.21833	1.49262	0.135538	NA
gga-miR-3533	0	NA	NA	NA	NA	NA
gga-miR-3534	0.438088	0.0743807	0.151785	0.490041	0.624105	NA
gga-miR-3535	0.156509	0.0460435	0.081956	0.561807	0.574248	NA
gga-miR-3536	0.210623	0.0590128	0.0907107	0.65056	0.51533	NA
gga-miR-3537	0	NA	NA	NA	NA	NA
gga-miR-3538	4.04319	0.476623	0.305512	1.56008	0.118741	NA
gga-miR-3539	0.248372	-0.00343892	0.111497	-0.030843	0.975395	NA
gga-miR-3540	0	NA	NA	NA	NA	NA
gga-miR-3594-3p	6.19065	-0.18878	0.312085	-0.604899	0.545246	NA
gga-miR-3594-5p	0	NA	NA	NA	NA	NA
gga-miR-3607-3p	0.474771	-0.0711466	0.14632	-0.486241	0.626796	NA
gga-miR-3607-5p	6.17054	-0.413557	0.305391	-1.35419	0.175676	NA
gga-miR-365-1-5p	0	NA	NA	NA	NA	NA
gga-miR-365-2-5p	0.121378	0.042361	0.0801933	0.528236	0.597335	NA
gga-miR-365-3p	5.27011	-0.00562693	0.310188	-0.0181404	0.985527	NA
gga-miR-365b-5p	0	NA	NA	NA	NA	NA
gga-miR-367	0.850499	0.0918194	0.183452	0.500508	0.616717	NA
gga-miR-375	0.227465	0.00200174	0.107603	0.0186031	0.985158	NA
gga-miR-383-3p	0	NA	NA	NA	NA	NA
gga-miR-383-5p	0.651109	-0.217801	0.160979	-1.35298	0.176062	NA
gga-miR-429-5p	0	NA	NA	NA	NA	NA
gga-miR-449a	0.473219	0.0821771	0.15469	0.531239	0.595253	NA
gga-miR-449b-3p	0	NA	NA	NA	NA	NA
gga-miR-449b-5p	1.19481	0.15378	0.232951	0.660137	0.509166	NA
gga-miR-449c-3p	0	NA	NA	NA	NA	NA
gga-miR-449c-5p	2.15595	0.0237592	0.254927	0.0931998	0.925745	NA
gga-miR-454-5p	1.11679	0.144225	0.212351	0.679184	0.497021	NA
gga-miR-456-5p	0	NA	NA	NA	NA	NA
gga-miR-458a-3p	4.93338	0.361985	0.304704	1.18799	0.234838	NA
gga-miR-458a-5p	0	NA	NA	NA	NA	NA
gga-miR-458b-3p	0.121378	0.042361	0.0801933	0.528236	0.597335	NA
gga-miR-458b-5p	0	NA	NA	NA	NA	NA
gga-miR-460a-3p	1.56503	-0.126694	0.247767	-0.511341	0.609112	NA
gga-miR-460a-5p	21.7778	0.0221085	0.282068	0.0783799	0.937526	NA
gga-miR-460b-3p	0	NA	NA	NA	NA	NA
gga-miR-460b-5p	0.106087	-0.0465683	0.079086	-0.588831	0.555974	NA
gga-miR-466	0	NA	NA	NA	NA	NA
gga-miR-4732-5p	0	NA	NA	NA	NA	NA
gga-miR-489-3p	0	NA	NA	NA	NA	NA
gga-miR-489-5p	0.126994	-0.0485475	0.0803752	-0.604012	0.545836	NA
gga-miR-490-3p	0.986806	0.00411947	0.218342	0.0188671	0.984947	NA
gga-miR-490-5p	0.528885	-0.0628707	0.150621	-0.417411	0.676378	NA
gga-miR-499-3p	0.126994	-0.0485475	0.0803752	-0.604012	0.545836	NA
gga-miR-499-5p	3.21393	0.0358398	0.295316	0.121361	0.903405	NA
gga-miR-551-5p	4.15238	0.0453154	0.307112	0.147553	0.882695	NA
gga-miR-6516-3p	0	NA	NA	NA	NA	NA
gga-miR-6516-5p	0	NA	NA	NA	NA	NA
gga-miR-6542-5p	0.210623	0.0590128	0.0907107	0.65056	0.51533	NA
gga-miR-6543-3p	0.121378	0.042361	0.0801933	0.528236	0.597335	NA
gga-miR-6543-5p	1.61546	-0.0178773	0.252287	-0.0708611	0.943508	NA
gga-miR-6544-3p	0	NA	NA	NA	NA	NA
gga-miR-6544-5p	2.45688	0.295484	0.283124	1.04365	0.296646	NA
gga-miR-6545-3p	0	NA	NA	NA	NA	NA
gga-miR-6545-5p	0	NA	NA	NA	NA	NA
gga-miR-6546-3p	0	NA	NA	NA	NA	NA
gga-miR-6546-5p	0.510968	0.00604457	0.172955	0.0349489	0.97212	NA
gga-miR-6547-3p	0.375367	-0.050984	0.133492	-0.381927	0.702516	NA
gga-miR-6547-5p	0.262596	0.00975379	0.113836	0.0856827	0.931719	NA
gga-miR-6548-3p	4.59369	0.0668127	0.307494	0.217281	0.827989	NA
gga-miR-6548-5p	15.9784	-0.267195	0.294418	-0.907536	0.364123	NA
gga-miR-6549-3p	2.0318	-0.0233847	0.262208	-0.0891838	0.928936	NA
gga-miR-6549-5p	0	NA	NA	NA	NA	NA
gga-miR-6550-3p	0	NA	NA	NA	NA	NA
gga-miR-6550-5p	0	NA	NA	NA	NA	NA
gga-miR-6551-3p	0.39712	-0.0988832	0.111977	-0.883069	0.377199	NA
gga-miR-6551-5p	0	NA	NA	NA	NA	NA
gga-miR-6552-3p	0.121378	0.042361	0.0801933	0.528236	0.597335	NA
gga-miR-6552-5p	0	NA	NA	NA	NA	NA
gga-miR-6553-3p	1.17844	-0.115972	0.212859	-0.54483	0.585871	NA
gga-miR-6553-5p	0	NA	NA	NA	NA	NA
gga-miR-6554-3p	1.02732	-0.32556	0.192216	-1.69372	0.0903178	NA
gga-miR-6554-5p	0	NA	NA	NA	NA	NA
gga-miR-6555-3p	0	NA	NA	NA	NA	NA
gga-miR-6555-5p	0.31671	0.0192935	0.121554	0.158724	0.873887	NA
gga-miR-6556-3p	0	NA	NA	NA	NA	NA
gga-miR-6556-5p	1.81987	-0.266045	0.254346	-1.046	0.295563	NA
gga-miR-6557-3p	3.79408	0.0360913	0.304326	0.118594	0.905597	NA
gga-miR-6557-5p	0	NA	NA	NA	NA	NA
gga-miR-6558-3p	0	NA	NA	NA	NA	NA
gga-miR-6558-5p	0	NA	NA	NA	NA	NA
gga-miR-6559-3p	0	NA	NA	NA	NA	NA
gga-miR-6559-5p	0	NA	NA	NA	NA	NA
gga-miR-6560-3p	9.28345	-0.254906	0.305802	-0.833567	0.404525	NA
gga-miR-6560-5p	0.339169	-0.152266	0.136556	-1.11504	0.264834	NA
gga-miR-6561-3p	0.121378	0.042361	0.0801933	0.528236	0.597335	NA
gga-miR-6561-5p	2.327	-0.278909	0.276803	-1.00761	0.313643	NA
gga-miR-6562-3p	0	NA	NA	NA	NA	NA
gga-miR-6562-5p	0	NA	NA	NA	NA	NA
gga-miR-6563-3p	0.360076	-0.158824	0.139245	-1.14061	0.254033	NA
gga-miR-6563-5p	0	NA	NA	NA	NA	NA
gga-miR-6564-3p	0	NA	NA	NA	NA	NA
gga-miR-6564-5p	0	NA	NA	NA	NA	NA
gga-miR-6565-3p	0.845588	0.0376271	0.191125	0.196872	0.843928	NA
gga-miR-6565-5p	0	NA	NA	NA	NA	NA
gga-miR-6566-3p	1.12839	0.219846	0.214606	1.02441	0.30564	NA
gga-miR-6566-5p	1.1094	0.189772	0.205789	0.922166	0.356442	NA
gga-miR-6567-3p	0	NA	NA	NA	NA	NA
gga-miR-6567-5p	0	NA	NA	NA	NA	NA
gga-miR-6568-3p	2.0907	-0.405449	0.263275	-1.54002	0.123556	NA
gga-miR-6568-5p	0.918475	-0.121917	0.207181	-0.588458	0.556225	NA
gga-miR-6569-3p	0	NA	NA	NA	NA	NA
gga-miR-6569-5p	0	NA	NA	NA	NA	NA
gga-miR-6570-3p	0	NA	NA	NA	NA	NA
gga-miR-6570-5p	0.43964	-0.0786378	0.143324	-0.54867	0.583232	NA
gga-miR-6571-3p	0	NA	NA	NA	NA	NA
gga-miR-6571-5p	0	NA	NA	NA	NA	NA
gga-miR-6572-3p	0.106087	-0.0465683	0.079086	-0.588831	0.555974	NA
gga-miR-6572-5p	0	NA	NA	NA	NA	NA
gga-miR-6573-3p	0.893018	0.0643312	0.194342	0.33102	0.740629	NA
gga-miR-6573-5p	0	NA	NA	NA	NA	NA
gga-miR-6574-3p	0.106087	-0.0465683	0.079086	-0.588831	0.555974	NA
gga-miR-6574-5p	0.156509	0.0460435	0.081956	0.561807	0.574248	NA
gga-miR-6575-3p	0	NA	NA	NA	NA	NA
gga-miR-6575-5p	0.549792	-0.0893612	0.167926	-0.532148	0.594624	NA
gga-miR-6576-3p	0	NA	NA	NA	NA	NA
gga-miR-6576-5p	0.106087	-0.0465683	0.079086	-0.588831	0.555974	NA
gga-miR-6577-3p	0	NA	NA	NA	NA	NA
gga-miR-6577-5p	0	NA	NA	NA	NA	NA
gga-miR-6578-3p	0	NA	NA	NA	NA	NA
gga-miR-6578-5p	0	NA	NA	NA	NA	NA
gga-miR-6579-3p	0	NA	NA	NA	NA	NA
gga-miR-6579-5p	1.36816	0.139452	0.244885	0.569459	0.569045	NA
gga-miR-6580-3p	0	NA	NA	NA	NA	NA
gga-miR-6580-5p	0	NA	NA	NA	NA	NA
gga-miR-6581-3p	0	NA	NA	NA	NA	NA
gga-miR-6581-5p	0	NA	NA	NA	NA	NA
gga-miR-6582-3p	1.10557	0.140457	0.231584	0.606503	0.544181	NA
gga-miR-6582-5p	0.505352	0.114619	0.164416	0.697126	0.485724	NA
gga-miR-6583-5p	0	NA	NA	NA	NA	NA
gga-miR-6584-5p	0	NA	NA	NA	NA	NA
gga-miR-6585-5p	0	NA	NA	NA	NA	NA
gga-miR-6586-5p	1.75081	0.135203	0.211422	0.639492	0.522503	NA
gga-miR-6587-3p	0	NA	NA	NA	NA	NA
gga-miR-6587-5p	0	NA	NA	NA	NA	NA
gga-miR-6588-3p	0	NA	NA	NA	NA	NA
gga-miR-6589-5p	0	NA	NA	NA	NA	NA
gga-miR-6590-3p	1.21165	0.0837037	0.237692	0.352152	0.724724	NA
gga-miR-6590-5p	0	NA	NA	NA	NA	NA
gga-miR-6591-3p	0	NA	NA	NA	NA	NA
gga-miR-6592-3p	1.12695	-0.201839	0.216913	-0.930509	0.352108	NA
gga-miR-6593-3p	0	NA	NA	NA	NA	NA
gga-miR-6593-5p	0	NA	NA	NA	NA	NA
gga-miR-6594-5p	0	NA	NA	NA	NA	NA
gga-miR-6595-5p	0	NA	NA	NA	NA	NA
gga-miR-6596-3p	0.106087	-0.0465683	0.079086	-0.588831	0.555974	NA
gga-miR-6596-5p	0	NA	NA	NA	NA	NA
gga-miR-6597-3p	1.32372	0.181365	0.230405	0.787159	0.431189	NA
gga-miR-6598-5p	0	NA	NA	NA	NA	NA
gga-miR-6599-3p	8.00564	0.13369	0.310721	0.430257	0.667008	NA
gga-miR-6599-5p	0	NA	NA	NA	NA	NA
gga-miR-6600-3p	0	NA	NA	NA	NA	NA
gga-miR-6601-3p	0	NA	NA	NA	NA	NA
gga-miR-6602-5p	0	NA	NA	NA	NA	NA
gga-miR-6603-3p	0.121378	0.042361	0.0801933	0.528236	0.597335	NA
gga-miR-6604-5p	3.24023	-0.150215	0.299102	-0.502219	0.615514	NA
gga-miR-6605-5p	0	NA	NA	NA	NA	NA
gga-miR-6606-5p	1.66611	0.0749591	0.235866	0.317804	0.750634	NA
gga-miR-6607-5p	0	NA	NA	NA	NA	NA
gga-miR-6608-3p	0	NA	NA	NA	NA	NA
gga-miR-6608-5p	0	NA	NA	NA	NA	NA
gga-miR-6609-3p	1.60124	0.0342897	0.257544	0.133141	0.894082	NA
gga-miR-6610-3p	0.121378	0.042361	0.0801933	0.528236	0.597335	NA
gga-miR-6611-5p	0	NA	NA	NA	NA	NA
gga-miR-6612-5p	0.36975	0.0406676	0.132477	0.306978	0.75886	NA
gga-miR-6613-3p	0	NA	NA	NA	NA	NA
gga-miR-6614-3p	0.106087	-0.0465683	0.079086	-0.588831	0.555974	NA
gga-miR-6615-3p	0.503207	-0.16262	0.141273	-1.15111	0.249687	NA
gga-miR-6615-5p	5.05199	0.225969	0.309448	0.730233	0.465248	NA
gga-miR-6616-5p	0	NA	NA	NA	NA	NA
gga-miR-6617-3p	0	NA	NA	NA	NA	NA
gga-miR-6618-5p	0	NA	NA	NA	NA	NA
gga-miR-6619-5p	0	NA	NA	NA	NA	NA
gga-miR-6620-5p	0	NA	NA	NA	NA	NA
gga-miR-6621-5p	0	NA	NA	NA	NA	NA
gga-miR-6622-3p	0	NA	NA	NA	NA	NA
gga-miR-6624-3p	0	NA	NA	NA	NA	NA
gga-miR-6625-5p	0	NA	NA	NA	NA	NA
gga-miR-6626-5p	0	NA	NA	NA	NA	NA
gga-miR-6627-3p	0	NA	NA	NA	NA	NA
gga-miR-6628-3p	0	NA	NA	NA	NA	NA
gga-miR-6629-5p	0	NA	NA	NA	NA	NA
gga-miR-6630-3p	0.210623	0.0590128	0.0907107	0.65056	0.51533	NA
gga-miR-6632-5p	0	NA	NA	NA	NA	NA
gga-miR-6633-5p	0	NA	NA	NA	NA	NA
gga-miR-6634-5p	0	NA	NA	NA	NA	NA
gga-miR-6635-5p	0	NA	NA	NA	NA	NA
gga-miR-6637-3p	0	NA	NA	NA	NA	NA
gga-miR-6639-5p	0.233082	-0.102223	0.113309	-0.902164	0.36697	NA
gga-miR-6640-5p	0.648711	0.141012	0.173192	0.814195	0.415533	NA
gga-miR-6641-3p	0	NA	NA	NA	NA	NA
gga-miR-6641-5p	0	NA	NA	NA	NA	NA
gga-miR-6642-3p	0	NA	NA	NA	NA	NA
gga-miR-6642-5p	0	NA	NA	NA	NA	NA
gga-miR-6643-5p	0.248372	-0.00343892	0.111497	-0.030843	0.975395	NA
gga-miR-6644-3p	0	NA	NA	NA	NA	NA
gga-miR-6645-5p	0	NA	NA	NA	NA	NA
gga-miR-6646-3p	0	NA	NA	NA	NA	NA
gga-miR-6647-5p	0	NA	NA	NA	NA	NA
gga-miR-6648-3p	13.9171	0.24651	0.298406	0.82609	0.408753	NA
gga-miR-6648-5p	0	NA	NA	NA	NA	NA
gga-miR-6649-3p	0	NA	NA	NA	NA	NA
gga-miR-6649-5p	0.126994	-0.0485475	0.0803752	-0.604012	0.545836	NA
gga-miR-6650-5p	0	NA	NA	NA	NA	NA
gga-miR-6651-5p	0	NA	NA	NA	NA	NA
gga-miR-6652-5p	0.503207	-0.16262	0.141273	-1.15111	0.249687	NA
gga-miR-6653-3p	0.262596	0.00975379	0.113836	0.0856827	0.931719	NA
gga-miR-6654-3p	0.524114	-0.167412	0.143143	-1.16954	0.242186	NA
gga-miR-6655-5p	0.106087	-0.0465683	0.079086	-0.588831	0.555974	NA
gga-miR-6656-5p	1.00055	0.147403	0.195057	0.755693	0.449833	NA
gga-miR-6657-3p	0	NA	NA	NA	NA	NA
gga-miR-6658-3p	0	NA	NA	NA	NA	NA
gga-miR-6659-3p	4.53571	0.18236	0.29783	0.612298	0.540341	NA
gga-miR-6660-3p	0.262596	0.00975379	0.113836	0.0856827	0.931719	NA
gga-miR-6661-5p	0.404881	0.0583315	0.149021	0.391431	0.695479	NA
gga-miR-6662-3p	0	NA	NA	NA	NA	NA
gga-miR-6663-5p	0.934612	-0.192954	0.190573	-1.0125	0.311301	NA
gga-miR-6664-3p	0.106087	-0.0465683	0.079086	-0.588831	0.555974	NA
gga-miR-6666-3p	0.696992	0.172989	0.180861	0.956476	0.338832	NA
gga-miR-6667-5p	0	NA	NA	NA	NA	NA
gga-miR-6668-3p	0	NA	NA	NA	NA	NA
gga-miR-6669-3p	1.01632	0.115031	0.219872	0.523173	0.600854	NA
gga-miR-6669-5p	0	NA	NA	NA	NA	NA
gga-miR-6670-5p	0.495678	-0.0970877	0.163984	-0.592056	0.553813	NA
gga-miR-6671-5p	0	NA	NA	NA	NA	NA
gga-miR-6672-3p	0.121378	0.042361	0.0801933	0.528236	0.597335	NA
gga-miR-6673-3p	0	NA	NA	NA	NA	NA
gga-miR-6674-3p	0	NA	NA	NA	NA	NA
gga-miR-6675-3p	0.227465	0.00200174	0.107603	0.0186031	0.985158	NA
gga-miR-6675-5p	0.126994	-0.0485475	0.0803752	-0.604012	0.545836	NA
gga-miR-6676-3p	0.126994	-0.0485475	0.0803752	-0.604012	0.545836	NA
gga-miR-6677-3p	0	NA	NA	NA	NA	NA
gga-miR-6677-5p	0.863283	-0.348895	0.197789	-1.76397	0.0777363	NA
gga-miR-6678-3p	0	NA	NA	NA	NA	NA
gga-miR-6679-5p	0	NA	NA	NA	NA	NA
gga-miR-6680-3p	0	NA	NA	NA	NA	NA
gga-miR-6681-5p	0.126994	-0.0485475	0.0803752	-0.604012	0.545836	NA
gga-miR-6682-3p	0	NA	NA	NA	NA	NA
gga-miR-6683-3p	0	NA	NA	NA	NA	NA
gga-miR-6684-5p	0	NA	NA	NA	NA	NA
gga-miR-6685-3p	0.121378	0.042361	0.0801933	0.528236	0.597335	NA
gga-miR-6685-5p	0	NA	NA	NA	NA	NA
gga-miR-6686-3p	0	NA	NA	NA	NA	NA
gga-miR-6687-3p	0	NA	NA	NA	NA	NA
gga-miR-6688-3p	0	NA	NA	NA	NA	NA
gga-miR-6689-3p	1.10269	-0.424903	0.212319	-2.00125	0.0453654	NA
gga-miR-6690-5p	0	NA	NA	NA	NA	NA
gga-miR-6691-5p	0.434396	0.171818	0.146969	1.16907	0.242375	NA
gga-miR-6692-5p	0	NA	NA	NA	NA	NA
gga-miR-6693-3p	0.126994	-0.0485475	0.0803752	-0.604012	0.545836	NA
gga-miR-6694-3p	2.7491	-0.0175241	0.284868	-0.0615167	0.950948	NA
gga-miR-6695-5p	0	NA	NA	NA	NA	NA
gga-miR-6696-3p	0.518498	-0.0386456	0.139927	-0.276184	0.782407	NA
gga-miR-6696-5p	0.518498	-0.0386456	0.139927	-0.276184	0.782407	NA
gga-miR-6697-5p	0	NA	NA	NA	NA	NA
gga-miR-6698-3p	0.770089	0.190022	0.187012	1.01609	0.309585	NA
gga-miR-6699-5p	0	NA	NA	NA	NA	NA
gga-miR-6700-3p	0	NA	NA	NA	NA	NA
gga-miR-6700-5p	0	NA	NA	NA	NA	NA
gga-miR-6701-3p	0	NA	NA	NA	NA	NA
gga-miR-6702-5p	0	NA	NA	NA	NA	NA
gga-miR-6703-3p	0	NA	NA	NA	NA	NA
gga-miR-6704-5p	0	NA	NA	NA	NA	NA
gga-miR-6705-5p	0.473219	0.0821771	0.15469	0.531239	0.595253	NA
gga-miR-6706-5p	0	NA	NA	NA	NA	NA
gga-miR-6707-5p	0	NA	NA	NA	NA	NA
gga-miR-6708-5p	0.126994	-0.0485475	0.0803752	-0.604012	0.545836	NA
gga-miR-6709-5p	0.609294	-0.209254	0.158181	-1.32288	0.185877	NA
gga-miR-6710-3p	0.524114	-0.167412	0.143143	-1.16954	0.242186	NA
gga-miR-6711-5p	0	NA	NA	NA	NA	NA
gga-miR-6712-5p	0	NA	NA	NA	NA	NA
gga-miR-6713-3p	0	NA	NA	NA	NA	NA
gga-miR-6714-3p	0	NA	NA	NA	NA	NA
gga-miR-7437-3p	0	NA	NA	NA	NA	NA
gga-miR-7437-5p	0	NA	NA	NA	NA	NA
gga-miR-7438-3p	0	NA	NA	NA	NA	NA
gga-miR-7438-5p	0	NA	NA	NA	NA	NA
gga-miR-7439-3p	0	NA	NA	NA	NA	NA
gga-miR-7439-5p	0	NA	NA	NA	NA	NA
gga-miR-7440-3p	0	NA	NA	NA	NA	NA
gga-miR-7440-5p	0	NA	NA	NA	NA	NA
gga-miR-7441-3p	0	NA	NA	NA	NA	NA
gga-miR-7441-5p	0.637963	-0.0528231	0.18742	-0.281844	0.778063	NA
gga-miR-7442-3p	0	NA	NA	NA	NA	NA
gga-miR-7442-5p	0.126994	-0.0485475	0.0803752	-0.604012	0.545836	NA
gga-miR-7443-3p	1.43328	-0.061398	0.238425	-0.257515	0.796781	NA
gga-miR-7443-5p	0.156509	0.0460435	0.081956	0.561807	0.574248	NA
gga-miR-7444-3p	0.242756	0.0765474	0.100618	0.760776	0.446791	NA
gga-miR-7444-5p	0	NA	NA	NA	NA	NA
gga-miR-7445-3p	0	NA	NA	NA	NA	NA
gga-miR-7445-5p	0	NA	NA	NA	NA	NA
gga-miR-7446-3p	0	NA	NA	NA	NA	NA
gga-miR-7446-5p	0	NA	NA	NA	NA	NA
gga-miR-7447-3p	0.210623	0.0590128	0.0907107	0.65056	0.51533	NA
gga-miR-7447-5p	0.624585	-0.0952853	0.163496	-0.582797	0.56003	NA
gga-miR-7448-3p	0	NA	NA	NA	NA	NA
gga-miR-7448-5p	0	NA	NA	NA	NA	NA
gga-miR-7449-3p	0.424349	-0.14422	0.132792	-1.08606	0.277454	NA
gga-miR-7449-5p	0	NA	NA	NA	NA	NA
gga-miR-7450-3p	0	NA	NA	NA	NA	NA
gga-miR-7450-5p	0	NA	NA	NA	NA	NA
gga-miR-7451-3p	0	NA	NA	NA	NA	NA
gga-miR-7451-5p	0	NA	NA	NA	NA	NA
gga-miR-7452-3p	0	NA	NA	NA	NA	NA
gga-miR-7452-5p	0	NA	NA	NA	NA	NA
gga-miR-7453-3p	0	NA	NA	NA	NA	NA
gga-miR-7453-5p	0	NA	NA	NA	NA	NA
gga-miR-7454-3p	0	NA	NA	NA	NA	NA
gga-miR-7454-5p	0	NA	NA	NA	NA	NA
gga-miR-7455-3p	0.277887	0.112625	0.120929	0.931335	0.35168	NA
gga-miR-7455-5p	0	NA	NA	NA	NA	NA
gga-miR-7456-3p	0	NA	NA	NA	NA	NA
gga-miR-7456-5p	0	NA	NA	NA	NA	NA
gga-miR-7457-3p	0	NA	NA	NA	NA	NA
gga-miR-7457-5p	0	NA	NA	NA	NA	NA
gga-miR-7458-3p	0	NA	NA	NA	NA	NA
gga-miR-7458-5p	0	NA	NA	NA	NA	NA
gga-miR-7459-3p	0	NA	NA	NA	NA	NA
gga-miR-7459-5p	0	NA	NA	NA	NA	NA
gga-miR-7460-3p	5.78947	-0.0439849	0.309014	-0.142339	0.886812	NA
gga-miR-7460-5p	1.61246	-0.100224	0.246705	-0.406251	0.684558	NA
gga-miR-7461-3p	0	NA	NA	NA	NA	NA
gga-miR-7461-5p	0	NA	NA	NA	NA	NA
gga-miR-7462-3p	0.126994	-0.0485475	0.0803752	-0.604012	0.545836	NA
gga-miR-7462-5p	0	NA	NA	NA	NA	NA
gga-miR-7463-3p	0	NA	NA	NA	NA	NA
gga-miR-7463-5p	0	NA	NA	NA	NA	NA
gga-miR-7464-3p	0	NA	NA	NA	NA	NA
gga-miR-7464-5p	0	NA	NA	NA	NA	NA
gga-miR-7465-3p	1.83983	0.37175	0.262343	1.41704	0.156472	NA
gga-miR-7465-5p	0	NA	NA	NA	NA	NA
gga-miR-7466-3p	0	NA	NA	NA	NA	NA
gga-miR-7466-5p	0	NA	NA	NA	NA	NA
gga-miR-7467-3p	0	NA	NA	NA	NA	NA
gga-miR-7467-5p	0	NA	NA	NA	NA	NA
gga-miR-7468-3p	0	NA	NA	NA	NA	NA
gga-miR-7468-5p	0	NA	NA	NA	NA	NA
gga-miR-7469-3p	0	NA	NA	NA	NA	NA
gga-miR-7469-5p	0	NA	NA	NA	NA	NA
gga-miR-7470-3p	0	NA	NA	NA	NA	NA
gga-miR-7470-5p	0	NA	NA	NA	NA	NA
gga-miR-7471-3p	0.210623	0.0590128	0.0907107	0.65056	0.51533	NA
gga-miR-7471-5p	0	NA	NA	NA	NA	NA
gga-miR-7472-3p	0	NA	NA	NA	NA	NA
gga-miR-7472-5p	1.26278	-0.120269	0.228666	-0.525957	0.598918	NA
gga-miR-7473-3p	0	NA	NA	NA	NA	NA
gga-miR-7473-5p	0	NA	NA	NA	NA	NA
gga-miR-7474-3p	0	NA	NA	NA	NA	NA
gga-miR-7474-5p	0	NA	NA	NA	NA	NA
gga-miR-7475-3p	0	NA	NA	NA	NA	NA
gga-miR-7475-5p	0.368683	-0.0329064	0.132489	-0.248372	0.803847	NA
gga-miR-7476-3p	0	NA	NA	NA	NA	NA
gga-miR-7476-5p	0	NA	NA	NA	NA	NA
gga-miR-7477-3p	0	NA	NA	NA	NA	NA
gga-miR-7477-5p	0	NA	NA	NA	NA	NA
gga-miR-7478-3p	0	NA	NA	NA	NA	NA
gga-miR-7478-5p	0	NA	NA	NA	NA	NA
gga-miR-7479-3p	0	NA	NA	NA	NA	NA
gga-miR-7479-5p	0	NA	NA	NA	NA	NA
gga-miR-7480-3p	0	NA	NA	NA	NA	NA
gga-miR-7480-5p	0	NA	NA	NA	NA	NA
gga-miR-7481-3p	0	NA	NA	NA	NA	NA
gga-miR-7481-5p	0	NA	NA	NA	NA	NA
gga-miR-7482-3p	0	NA	NA	NA	NA	NA
gga-miR-7482-5p	0	NA	NA	NA	NA	NA
gga-miR-7483-3p	0	NA	NA	NA	NA	NA
gga-miR-7483-5p	0	NA	NA	NA	NA	NA
gga-miR-757	0	NA	NA	NA	NA	NA
gga-miR-762	0	NA	NA	NA	NA	NA
gga-miR-7b	11.5891	0.154516	0.312371	0.494654	0.620844	NA

## Sheet: chicken retinectomy vs FGF2
The differential expression analysis of known mature miRNAs between different treatments in chicken (retinectomy vs FGF2) dataset using mirPRo and DESeq2
	baseMean	log2FoldChange	lfcSE	stat	pvalue	padj
gga-miR-21-5p	8008.63	0.531162	0.104359	5.08975	3.58539e-07	0.000187516
gga-miR-125b-5p	3882.68	0.292726	0.101763	2.87655	0.00402047	0.525676
gga-miR-1574-3p	403.485	-0.39103	0.131317	-2.97776	0.00290364	0.525676
gga-miR-21-3p	106.627	0.505566	0.173026	2.92191	0.0034789	0.525676
gga-miR-130a-3p	2291.56	0.240218	0.0905176	2.65383	0.00795845	0.699323
gga-miR-153-3p	164.294	0.345165	0.132003	2.61483	0.00892714	0.699323
gga-miR-181a-5p	13492.8	-0.251946	0.0969539	-2.59862	0.00935996	0.699323
gga-miR-10a-5p	124.942	0.481496	0.191165	2.51874	0.0117776	0.744383
gga-miR-9-5p	3466.21	-0.267955	0.107655	-2.48902	0.0128097	0.744383
gga-miR-1798-5p	12.6365	-0.495714	0.202553	-2.44733	0.0143917	0.752687
gga-let-7a-2-3p	6.07819	0.276839	0.186172	1.48701	0.137012	0.933346
gga-let-7i	95.8073	0.102515	0.173367	0.591317	0.554308	0.933346
gga-miR-100-5p	3773.73	0.191082	0.185564	1.02974	0.303133	0.933346
gga-miR-101-1-5p	0.251067	0.025466	0.0384093	0.663017	0.50732	0.933346
gga-miR-103-2-5p	0.660211	0.0967291	0.0735163	1.31575	0.188258	0.933346
gga-miR-103-3p	2620.53	-0.138975	0.0798167	-1.74118	0.0816514	0.933346
gga-miR-107-3p	454.696	-0.166363	0.116	-1.43417	0.151524	0.933346
gga-miR-124a-3p	2.7696	0.121587	0.149461	0.813507	0.415927	0.933346
gga-miR-125b-3p	1625.68	-0.0885639	0.094235	-0.93982	0.34731	0.933346
gga-miR-126-3p	878.175	-0.0942897	0.117229	-0.804319	0.421213	0.933346
gga-miR-126-5p	11970.5	-0.0527005	0.0861073	-0.612033	0.540516	0.933346
gga-miR-130a-5p	205.687	0.302441	0.138185	2.18867	0.028621	0.933346
gga-miR-130b-3p	3782.36	-0.169411	0.0789988	-2.14447	0.0319952	0.933346
gga-miR-130c-3p	649.996	0.133535	0.109936	1.21466	0.224495	0.933346
gga-miR-130c-5p	13.3833	0.153052	0.204521	0.748342	0.454254	0.933346
gga-miR-1329-3p	0.504714	-0.0699231	0.0626488	-1.11611	0.264374	0.933346
gga-miR-1329-5p	16.2278	-0.173885	0.205187	-0.847447	0.396746	0.933346
gga-miR-133a-3p	31.8778	-0.22481	0.201215	-1.11726	0.263881	0.933346
gga-miR-133a-5p	0.333722	-0.0426063	0.0492787	-0.864599	0.387259	0.933346
gga-miR-133c-3p	2.2125	-0.089627	0.135781	-0.660087	0.509198	0.933346
gga-miR-135a-1-3p	0.340283	-0.0434979	0.0497786	-0.873827	0.382213	0.933346
gga-miR-135a-2-3p	1.15509	0.0615773	0.0963041	0.639405	0.522559	0.933346
gga-miR-135a-3-3p	15.1596	0.175638	0.204958	0.856944	0.391476	0.933346
gga-miR-135a-5p	185.574	0.171286	0.134023	1.27803	0.201237	0.933346
gga-miR-137-3p	0.316152	0.0319756	0.0429646	0.744231	0.456737	0.933346
gga-miR-138-5p	6.00125	-0.34548	0.185852	-1.8589	0.0630419	0.933346
gga-miR-1397-5p	15.4494	-0.128271	0.203392	-0.630659	0.528263	0.933346
gga-miR-140-3p	41.4494	-0.14095	0.194778	-0.723645	0.469284	0.933346
gga-miR-142-5p	41.8596	0.113526	0.193971	0.58527	0.558366	0.933346
gga-miR-1434	0.636569	0.044714	0.0729878	0.612623	0.540126	0.933346
gga-miR-144-3p	87.331	0.309148	0.184909	1.67189	0.0945457	0.933346
gga-miR-1452	0.626927	-0.0533066	0.0727817	-0.732418	0.463914	0.933346
gga-miR-1453	0.167671	-0.022037	0.0356435	-0.618262	0.536403	0.933346
gga-miR-1454	52.3709	-0.304217	0.192879	-1.57724	0.11474	0.933346
gga-miR-1458	55.7335	-0.137902	0.189894	-0.726209	0.46771	0.933346
gga-miR-1459	0.28361	0.0350759	0.0449945	0.779559	0.43565	0.933346
gga-miR-1460	0.732346	-0.0482092	0.0770472	-0.625711	0.531505	0.933346
gga-miR-1462-3p	1.52694	-0.145209	0.116216	-1.24948	0.211489	0.933346
gga-miR-1462-5p	0.219451	0.0231978	0.0367151	0.631833	0.527496	0.933346
gga-miR-1464	3.77929	0.196585	0.161177	1.21969	0.222584	0.933346
gga-miR-1467-3p	0.503013	-0.057482	0.0570021	-1.00842	0.313253	0.933346
gga-miR-1467-5p	3.5221	0.243966	0.162822	1.49836	0.134039	0.933346
gga-miR-146a-3p	2.92185	0.181903	0.149014	1.22071	0.222196	0.933346
gga-miR-146a-5p	27.8843	0.390439	0.205105	1.90361	0.0569607	0.933346
gga-miR-146b-5p	16.8259	0.24802	0.204639	1.21199	0.225516	0.933346
gga-miR-146c-5p	7416.07	-0.183166	0.117628	-1.55717	0.11943	0.933346
gga-miR-153-5p	3.59001	0.0971397	0.161489	0.601524	0.547491	0.933346
gga-miR-155	4.7163	0.291909	0.17578	1.66065	0.0967839	0.933346
gga-miR-1550-3p	0.167671	-0.022037	0.0356435	-0.618262	0.536403	0.933346
gga-miR-1551-5p	2.17378	-0.0901605	0.135573	-0.665031	0.506031	0.933346
gga-miR-1552-3p	22.2729	-0.256565	0.205675	-1.24743	0.21224	0.933346
gga-miR-1553-5p	0.166051	-0.0219875	0.0356037	-0.617563	0.536863	0.933346
gga-miR-1555-3p	0.73327	0.064173	0.0799218	0.802948	0.422005	0.933346
gga-miR-1555-5p	0.344984	0.0433404	0.0499272	0.868072	0.385355	0.933346
gga-miR-1557	0.219451	0.0231978	0.0367151	0.631833	0.527496	0.933346
gga-miR-1563	3.65863	0.196978	0.162677	1.21086	0.225949	0.933346
gga-miR-1569	0.167671	-0.022037	0.0356435	-0.618262	0.536403	0.933346
gga-miR-1571	0.158076	0.0215149	0.0353998	0.60777	0.54334	0.933346
gga-miR-1574-5p	46.8228	-0.138061	0.192462	-0.717341	0.473164	0.933346
gga-miR-1579	0.125534	0.020315	0.0344279	0.590072	0.555143	0.933346
gga-miR-1581	0.166051	-0.0219875	0.0356037	-0.617563	0.536863	0.933346
gga-miR-1586	0.172612	-0.0221842	0.035762	-0.62033	0.535041	0.933346
gga-miR-1590	0.506334	-0.0802931	0.0669465	-1.19936	0.230387	0.933346
gga-miR-1591-3p	0.80448	-0.0890529	0.0866408	-1.02784	0.304025	0.933346
gga-miR-1593	0.166051	-0.0219875	0.0356037	-0.617563	0.536863	0.933346
gga-miR-1595-3p	0.167671	-0.022037	0.0356435	-0.618262	0.536403	0.933346
gga-miR-1596-3p	0.333722	-0.0426063	0.0492787	-0.864599	0.387259	0.933346
gga-miR-1597-5p	0.219451	0.0231978	0.0367151	0.631833	0.527496	0.933346
gga-miR-15b-5p	142.716	0.286531	0.147931	1.93692	0.0527547	0.933346
gga-miR-15c-3p	17.5726	-0.144178	0.204976	-0.70339	0.481813	0.933346
gga-miR-15c-5p	1393.44	-0.146145	0.105522	-1.38498	0.16606	0.933346
gga-miR-16-2-3p	2.30494	0.165279	0.138732	1.19135	0.233517	0.933346
gga-miR-1603	0.158076	0.0215149	0.0353998	0.60777	0.54334	0.933346
gga-miR-1609	0.340283	-0.0434979	0.0497786	-0.873827	0.382213	0.933346
gga-miR-1611	0.316152	0.0319756	0.0429646	0.744231	0.456737	0.933346
gga-miR-1612	0.166051	-0.0219875	0.0356037	-0.617563	0.536863	0.933346
gga-miR-1618-5p	0.125534	0.020315	0.0344279	0.590072	0.555143	0.933346
gga-miR-1620	0.172612	-0.0221842	0.035762	-0.62033	0.535041	0.933346
gga-miR-1621-5p	0.158076	0.0215149	0.0353998	0.60777	0.54334	0.933346
gga-miR-1622	0.991825	0.105898	0.0944514	1.12119	0.262207	0.933346
gga-miR-1626-5p	0.377527	0.0476407	0.0522938	0.91102	0.362285	0.933346
gga-miR-1635	12.3614	-0.153589	0.200085	-0.767618	0.442714	0.933346
gga-miR-1636	0.158076	0.0215149	0.0353998	0.60777	0.54334	0.933346
gga-miR-1639	0.158076	0.0215149	0.0353998	0.60777	0.54334	0.933346
gga-miR-1640	0.335342	-0.0346339	0.0445425	-0.777546	0.436837	0.933346
gga-miR-1648-5p	0.172612	-0.0221842	0.035762	-0.62033	0.535041	0.933346
gga-miR-1649-3p	0.409143	0.0559997	0.0565465	0.990331	0.322012	0.933346
gga-miR-1649-5p	0.158076	0.0215149	0.0353998	0.60777	0.54334	0.933346
gga-miR-1650	0.700728	0.0589283	0.0775943	0.759442	0.447588	0.933346
gga-miR-1652	0.125534	0.020315	0.0344279	0.590072	0.555143	0.933346
gga-miR-1654	0.626927	-0.0533066	0.0727817	-0.732418	0.463914	0.933346
gga-miR-1655-5p	1.57221	0.0843202	0.116667	0.722742	0.469838	0.933346
gga-miR-1656	0.564435	0.0756349	0.0654249	1.15606	0.247658	0.933346
gga-miR-1657	0.340283	-0.0434979	0.0497786	-0.873827	0.382213	0.933346
gga-miR-1659	0.166051	-0.0219875	0.0356037	-0.617563	0.536863	0.933346
gga-miR-1665	1.48343	-0.207921	0.115418	-1.80145	0.0716313	0.933346
gga-miR-1666	0.125534	0.020315	0.0344279	0.590072	0.555143	0.933346
gga-miR-1667-3p	0.219451	0.0231978	0.0367151	0.631833	0.527496	0.933346
gga-miR-1668-5p	0.158076	0.0215149	0.0353998	0.60777	0.54334	0.933346
gga-miR-1669	0.167671	-0.022037	0.0356435	-0.618262	0.536403	0.933346
gga-miR-1674	72.9204	0.144219	0.191161	0.754438	0.450586	0.933346
gga-miR-1676-3p	0.125534	0.020315	0.0344279	0.590072	0.555143	0.933346
gga-miR-1676-5p	0.125534	0.020315	0.0344279	0.590072	0.555143	0.933346
gga-miR-1680-3p	0.172612	-0.0221842	0.035762	-0.62033	0.535041	0.933346
gga-miR-1680-5p	6.03437	-0.240281	0.184124	-1.305	0.191894	0.933346
gga-miR-1683	0.66603	-0.0511892	0.0744368	-0.687688	0.491649	0.933346
gga-miR-1684a-3p	1.41854	0.0766199	0.11714	0.65409	0.513054	0.933346
gga-miR-1687-3p	0.158076	0.0215149	0.0353998	0.60777	0.54334	0.933346
gga-miR-1689-3p	3.34315	-0.150526	0.159093	-0.946152	0.344071	0.933346
gga-miR-1693	0.166051	-0.0219875	0.0356037	-0.617563	0.536863	0.933346
gga-miR-1696	0.28361	0.0350759	0.0449945	0.779559	0.43565	0.933346
gga-miR-1697	0.251067	0.025466	0.0384093	0.663017	0.50732	0.933346
gga-miR-1698	11.7865	-0.139152	0.203129	-0.685045	0.493316	0.933346
gga-miR-16c-3p	0.172612	-0.0221842	0.035762	-0.62033	0.535041	0.933346
gga-miR-1703-5p	1.37146	0.12656	0.113497	1.11509	0.264812	0.933346
gga-miR-1705	0.219451	0.0231978	0.0367151	0.631833	0.527496	0.933346
gga-miR-1706	0.335342	-0.0346339	0.0445425	-0.777546	0.436837	0.933346
gga-miR-1707	0.172612	-0.0221842	0.035762	-0.62033	0.535041	0.933346
gga-miR-1708	0.167671	-0.022037	0.0356435	-0.618262	0.536403	0.933346
gga-miR-1712-5p	1.1171	-0.085337	0.0993791	-0.858702	0.390505	0.933346
gga-miR-1717	1.09768	-0.0919035	0.100184	-0.917344	0.358962	0.933346
gga-miR-1720-3p	53.553	-0.203684	0.187309	-1.08742	0.27685	0.933346
gga-miR-1720-5p	4.26082	-0.30011	0.166064	-1.80719	0.0707319	0.933346
gga-miR-1721	0.167671	-0.022037	0.0356435	-0.618262	0.536403	0.933346
gga-miR-1722-3p	0.125534	0.020315	0.0344279	0.590072	0.555143	0.933346
gga-miR-1724	24.0294	-0.304348	0.205041	-1.48432	0.137723	0.933346
gga-miR-1727	0.166051	-0.0219875	0.0356037	-0.617563	0.536863	0.933346
gga-miR-1728-3p	2.85513	-0.179733	0.150134	-1.19715	0.231249	0.933346
gga-miR-1730-3p	0.377527	0.0476407	0.0522938	0.91102	0.362285	0.933346
gga-miR-1731-5p	5.93299	-0.247621	0.179268	-1.38129	0.16719	0.933346
gga-miR-1733	0.658352	0.0733995	0.0644068	1.13962	0.254443	0.933346
gga-miR-1740-5p	0.796265	0.0770978	0.0861381	0.895049	0.370761	0.933346
gga-miR-1742	0.167671	-0.022037	0.0356435	-0.618262	0.536403	0.933346
gga-miR-1744-3p	1.21128	0.140009	0.10337	1.35444	0.175595	0.933346
gga-miR-1746	2.61199	0.0991107	0.147305	0.672824	0.501059	0.933346
gga-miR-1747-5p	0.669111	0.0533918	0.0782979	0.681906	0.495298	0.933346
gga-miR-1758	0.158076	0.0215149	0.0353998	0.60777	0.54334	0.933346
gga-miR-1763	0.125534	0.020315	0.0344279	0.590072	0.555143	0.933346
gga-miR-1764-5p	0.158076	0.0215149	0.0353998	0.60777	0.54334	0.933346
gga-miR-1766	0.167671	-0.022037	0.0356435	-0.618262	0.536403	0.933346
gga-miR-1768	0.167671	-0.022037	0.0356435	-0.618262	0.536403	0.933346
gga-miR-1769-3p	1.83982	0.0772263	0.125838	0.613698	0.539415	0.933346
gga-miR-1769-5p	0.219451	0.0231978	0.0367151	0.631833	0.527496	0.933346
gga-miR-1771	0.166051	-0.0219875	0.0356037	-0.617563	0.536863	0.933346
gga-miR-1774	0.675673	0.0529329	0.0785523	0.673856	0.500403	0.933346
gga-miR-1777	0.172612	-0.0221842	0.035762	-0.62033	0.535041	0.933346
gga-miR-1781-3p	0.344984	0.0433404	0.0499272	0.868072	0.385355	0.933346
gga-miR-1781-5p	0.158076	0.0215149	0.0353998	0.60777	0.54334	0.933346
gga-miR-1784-5p	0.344984	0.0433404	0.0499272	0.868072	0.385355	0.933346
gga-miR-1786	9.7641	-0.16963	0.196024	-0.865355	0.386844	0.933346
gga-miR-1788-3p	0.802859	-0.081091	0.0827149	-0.980368	0.326904	0.933346
gga-miR-1788-5p	0.158076	0.0215149	0.0353998	0.60777	0.54334	0.933346
gga-miR-1795	0.438901	0.0465569	0.0516667	0.9011	0.367535	0.933346
gga-miR-1796	0.219451	0.0231978	0.0367151	0.631833	0.527496	0.933346
gga-miR-1797	0.28361	0.0350759	0.0449945	0.779559	0.43565	0.933346
gga-miR-1799	0.219451	0.0231978	0.0367151	0.631833	0.527496	0.933346
gga-miR-1801	1.37802	0.126047	0.11361	1.10947	0.267229	0.933346
gga-miR-1806	0.504714	-0.0699231	0.0626488	-1.11611	0.264374	0.933346
gga-miR-1808	4.87481	0.121818	0.177135	0.687714	0.491633	0.933346
gga-miR-181a-3p	594.76	-0.101698	0.113427	-0.896601	0.369932	0.933346
gga-miR-181b-1-3p	0.841676	-0.138293	0.0865422	-1.59799	0.110046	0.933346
gga-miR-181b-5p	4579.45	-0.219013	0.11007	-1.98976	0.0466173	0.933346
gga-miR-183	77.7403	0.398634	0.184822	2.15685	0.0310173	0.933346
gga-miR-184-3p	300.127	0.0965901	0.119344	0.80934	0.41832	0.933346
gga-miR-184-5p	0.158076	0.0215149	0.0353998	0.60777	0.54334	0.933346
gga-miR-18b-3p	29.9038	0.164115	0.203989	0.804528	0.421092	0.933346
gga-miR-193a-3p	18.9653	0.325052	0.205644	1.58066	0.113956	0.933346
gga-miR-194	2.53527	0.15461	0.134841	1.14661	0.251544	0.933346
gga-miR-196-5p	15.6057	-0.143695	0.205187	-0.700316	0.48373	0.933346
gga-miR-199-5p	568.189	0.146609	0.108895	1.34634	0.178192	0.933346
gga-miR-19b-5p	5.14994	0.392856	0.176301	2.22833	0.0258585	0.933346
gga-miR-1b-3p	0.172612	-0.0221842	0.035762	-0.62033	0.535041	0.933346
gga-miR-200a-3p	12.4738	0.138835	0.204075	0.680311	0.496307	0.933346
gga-miR-200a-5p	3.5936	0.133767	0.161493	0.828317	0.407491	0.933346
gga-miR-203a	8.88451	0.347172	0.19727	1.75988	0.0784274	0.933346
gga-miR-205a	217.485	0.284619	0.205642	1.38405	0.166343	0.933346
gga-miR-205b	220.757	-0.152491	0.149777	-1.01812	0.30862	0.933346
gga-miR-20a-5p	628.751	0.121204	0.121722	0.995746	0.319373	0.933346
gga-miR-20b-3p	5.3311	-0.141381	0.179942	-0.785701	0.432043	0.933346
gga-miR-2129	0.125534	0.020315	0.0344279	0.590072	0.555143	0.933346
gga-miR-2130	1.48432	0.0829918	0.113348	0.732188	0.464054	0.933346
gga-miR-2131-5p	129.145	0.135309	0.18148	0.745585	0.455918	0.933346
gga-miR-214	81.9133	0.21263	0.167734	1.26766	0.204918	0.933346
gga-miR-215-5p	81.8617	0.410812	0.197276	2.08242	0.0373041	0.933346
gga-miR-216a	0.377527	0.0476407	0.0522938	0.91102	0.362285	0.933346
gga-miR-216b	2.80144	0.107577	0.145828	0.737698	0.460698	0.933346
gga-miR-217-5p	0.332101	-0.0344834	0.0444475	-0.775822	0.437854	0.933346
gga-miR-218-3p	2.29231	0.269072	0.137044	1.9634	0.0495999	0.933346
gga-miR-218-5p	582.922	-0.192253	0.114541	-1.67846	0.0932569	0.933346
gga-miR-2188-5p	60.6771	0.368718	0.196007	1.88115	0.0599514	0.933346
gga-miR-219a	0.158076	0.0215149	0.0353998	0.60777	0.54334	0.933346
gga-miR-219b	544.028	-0.117832	0.109989	-1.07131	0.284031	0.933346
gga-miR-222a	3087.25	0.243288	0.113055	2.15195	0.0314015	0.933346
gga-miR-222b-3p	2.6745	0.119169	0.133456	0.892947	0.371886	0.933346
gga-miR-222b-5p	0.316152	0.0319756	0.0429646	0.744231	0.456737	0.933346
gga-miR-23b-3p	85.9369	0.195944	0.171048	1.14555	0.251983	0.933346
gga-miR-23b-5p	0.219451	0.0231978	0.0367151	0.631833	0.527496	0.933346
gga-miR-24-5p	0.535603	0.0724741	0.0640843	1.13092	0.258089	0.933346
gga-miR-26a-3p	24.1587	-0.227564	0.205327	-1.1083	0.267732	0.933346
gga-miR-27b-5p	11.6796	-0.160336	0.201734	-0.794793	0.426734	0.933346
gga-miR-29a-5p	0.167671	-0.022037	0.0356435	-0.618262	0.536403	0.933346
gga-miR-29c-3p	11.8134	0.124978	0.202689	0.616602	0.537497	0.933346
gga-miR-301b-3p	1711.64	-0.129615	0.104743	-1.23745	0.215919	0.933346
gga-miR-301b-5p	22.405	-0.24895	0.205424	-1.21189	0.225556	0.933346
gga-miR-302c-5p	3.65233	0.183874	0.159742	1.15107	0.249704	0.933346
gga-miR-30a-3p	213.987	-0.233799	0.135142	-1.73002	0.0836259	0.933346
gga-miR-30a-5p	7646.07	-0.172957	0.0765124	-2.26051	0.0237894	0.933346
gga-miR-30b-3p	1.01243	-0.055208	0.0943802	-0.584953	0.55858	0.933346
gga-miR-30c-1-3p	52.8392	-0.223366	0.187841	-1.18912	0.234393	0.933346
gga-miR-30d	9501.75	-0.109738	0.0729376	-1.50454	0.132442	0.933346
gga-miR-30e-3p	32.9469	-0.200337	0.199802	-1.00268	0.316017	0.933346
gga-miR-30e-5p	206.165	-0.165922	0.124635	-1.33126	0.183102	0.933346
gga-miR-31-5p	65.4887	0.245729	0.18938	1.29755	0.194444	0.933346
gga-miR-32-5p	8.4904	0.143845	0.196017	0.733839	0.463047	0.933346
gga-miR-33-5p	41.7501	0.125804	0.196392	0.640573	0.5218	0.933346
gga-miR-3523	79.2191	0.149236	0.179399	0.831866	0.405485	0.933346
gga-miR-3529	10.9564	-0.141058	0.199293	-0.707792	0.479075	0.933346
gga-miR-3530-5p	0.607736	0.0423838	0.0717686	0.590562	0.554814	0.933346
gga-miR-3532-3p	7.64601	-0.187806	0.192895	-0.973617	0.330247	0.933346
gga-miR-3532-5p	1.66613	0.0883867	0.115839	0.763014	0.445455	0.933346
gga-miR-3535	0.158076	0.0215149	0.0353998	0.60777	0.54334	0.933346
gga-miR-3539	0.628547	-0.0458232	0.0673383	-0.680492	0.496193	0.933346
gga-miR-3540	0.172612	-0.0221842	0.035762	-0.62033	0.535041	0.933346
gga-miR-3607-3p	0.158076	0.0215149	0.0353998	0.60777	0.54334	0.933346
gga-miR-3607-5p	5.5928	-0.157231	0.170728	-0.920947	0.357078	0.933346
gga-miR-365-2-5p	0.125534	0.020315	0.0344279	0.590072	0.555143	0.933346
gga-miR-375	0.125534	0.020315	0.0344279	0.590072	0.555143	0.933346
gga-miR-429-3p	43.6794	0.371417	0.204307	1.81793	0.0690742	0.933346
gga-miR-451	269.185	0.156628	0.204587	0.765577	0.443928	0.933346
gga-miR-454-5p	0.818287	0.125512	0.0831407	1.50964	0.131136	0.933346
gga-miR-456-3p	1760.61	-0.142294	0.115136	-1.23588	0.216504	0.933346
gga-miR-458a-3p	5.76638	0.137937	0.182179	0.757155	0.448957	0.933346
gga-miR-458b-3p	0.125534	0.020315	0.0344279	0.590072	0.555143	0.933346
gga-miR-460a-3p	0.763723	0.0647509	0.0800036	0.80935	0.418314	0.933346
gga-miR-460a-5p	19.1523	0.263975	0.205646	1.28363	0.19927	0.933346
gga-miR-490-5p	0.219451	0.0231978	0.0367151	0.631833	0.527496	0.933346
gga-miR-499-5p	2.524	0.189924	0.14179	1.33947	0.180418	0.933346
gga-miR-6542-5p	0.219451	0.0231978	0.0367151	0.631833	0.527496	0.933346
gga-miR-6543-3p	0.125534	0.020315	0.0344279	0.590072	0.555143	0.933346
gga-miR-6544-5p	2.50096	0.181056	0.141611	1.27854	0.201059	0.933346
gga-miR-6547-5p	0.158076	0.0215149	0.0353998	0.60777	0.54334	0.933346
gga-miR-6551-3p	0.333722	-0.0426063	0.0492787	-0.864599	0.387259	0.933346
gga-miR-6551-5p	0.345224	-0.0361083	0.0454602	-0.794284	0.42703	0.933346
gga-miR-6552-3p	0.125534	0.020315	0.0344279	0.590072	0.555143	0.933346
gga-miR-6553-3p	0.438901	0.0465569	0.0516667	0.9011	0.367535	0.933346
gga-miR-6554-3p	0.172612	-0.0221842	0.035762	-0.62033	0.535041	0.933346
gga-miR-6559-3p	0.172612	-0.0221842	0.035762	-0.62033	0.535041	0.933346
gga-miR-6560-5p	0.166051	-0.0219875	0.0356037	-0.617563	0.536863	0.933346
gga-miR-6561-3p	0.125534	0.020315	0.0344279	0.590072	0.555143	0.933346
gga-miR-6563-3p	0.167671	-0.022037	0.0356435	-0.618262	0.536403	0.933346
gga-miR-6565-3p	0.669806	0.0458449	0.070039	0.654562	0.51275	0.933346
gga-miR-6566-5p	0.725296	0.108816	0.0777649	1.39929	0.161726	0.933346
gga-miR-6568-3p	1.5537	-0.116885	0.114702	-1.01903	0.30819	0.933346
gga-miR-6574-5p	0.158076	0.0215149	0.0353998	0.60777	0.54334	0.933346
gga-miR-6575-5p	1.39323	-0.168846	0.110501	-1.52801	0.126511	0.933346
gga-miR-6578-5p	0.332101	-0.0344834	0.0444475	-0.775822	0.437854	0.933346
gga-miR-6586-5p	1.3167	0.0325758	0.0432496	0.753206	0.451326	0.933346
gga-miR-6594-5p	0.166051	-0.0219875	0.0356037	-0.617563	0.536863	0.933346
gga-miR-6597-3p	1.02066	0.11065	0.0962318	1.14983	0.250214	0.933346
gga-miR-6599-5p	0.499772	-0.069286	0.0623736	-1.11082	0.266645	0.933346
gga-miR-6600-3p	0.166051	-0.0219875	0.0356037	-0.617563	0.536863	0.933346
gga-miR-6603-3p	0.125534	0.020315	0.0344279	0.590072	0.555143	0.933346
gga-miR-6608-3p	0.332101	-0.0344834	0.0444475	-0.775822	0.437854	0.933346
gga-miR-6609-3p	3.12787	-0.196972	0.154907	-1.27155	0.203533	0.933346
gga-miR-6610-3p	0.125534	0.020315	0.0344279	0.590072	0.555143	0.933346
gga-miR-6612-5p	0.251067	0.025466	0.0384093	0.663017	0.50732	0.933346
gga-miR-6623-3p	38.9842	-0.195991	0.20443	-0.958722	0.337699	0.933346
gga-miR-6630-3p	0.219451	0.0231978	0.0367151	0.631833	0.527496	0.933346
gga-miR-6631-5p	28.3376	-0.178026	0.203334	-0.875532	0.381284	0.933346
gga-miR-6640-5p	0.730486	0.0537292	0.0767491	0.700063	0.483888	0.933346
gga-miR-6643-5p	0.125534	0.020315	0.0344279	0.590072	0.555143	0.933346
gga-miR-6648-3p	13.5387	0.243551	0.204057	1.19354	0.232656	0.933346
gga-miR-6649-3p	0.340283	-0.0434979	0.0497786	-0.873827	0.382213	0.933346
gga-miR-6653-3p	0.158076	0.0215149	0.0353998	0.60777	0.54334	0.933346
gga-miR-6654-3p	0.166051	-0.0219875	0.0356037	-0.617563	0.536863	0.933346
gga-miR-6660-3p	0.66603	-0.0511892	0.0744368	-0.687688	0.491649	0.933346
gga-miR-6661-5p	0.28361	0.0350759	0.0449945	0.779559	0.43565	0.933346
gga-miR-6662-3p	0.672385	-0.110154	0.0778036	-1.4158	0.156835	0.933346
gga-miR-6664-3p	0.167671	-0.022037	0.0356435	-0.618262	0.536403	0.933346
gga-miR-6670-5p	0.158076	0.0215149	0.0353998	0.60777	0.54334	0.933346
gga-miR-6671-5p	0.172612	-0.0221842	0.035762	-0.62033	0.535041	0.933346
gga-miR-6674-3p	0.166051	-0.0219875	0.0356037	-0.617563	0.536863	0.933346
gga-miR-6677-3p	0.172612	-0.0221842	0.035762	-0.62033	0.535041	0.933346
gga-miR-6685-3p	0.125534	0.020315	0.0344279	0.590072	0.555143	0.933346
gga-miR-6689-3p	1.1754	-0.197141	0.101786	-1.93681	0.0527686	0.933346
gga-miR-6691-5p	0.441686	0.0605344	0.0587284	1.03075	0.302657	0.933346
gga-miR-6693-3p	0.167671	-0.022037	0.0356435	-0.618262	0.536403	0.933346
gga-miR-6697-5p	0.172612	-0.0221842	0.035762	-0.62033	0.535041	0.933346
gga-miR-6698-3p	0.856019	0.0757509	0.0842128	0.899518	0.368377	0.933346
gga-miR-6701-3p	0.167671	-0.022037	0.0356435	-0.618262	0.536403	0.933346
gga-miR-6703-3p	0.167671	-0.022037	0.0356435	-0.618262	0.536403	0.933346
gga-miR-6710-3p	0.345224	-0.0361083	0.0454602	-0.794284	0.42703	0.933346
gga-miR-7447-3p	0.219451	0.0231978	0.0367151	0.631833	0.527496	0.933346
gga-miR-7447-5p	0.125534	0.020315	0.0344279	0.590072	0.555143	0.933346
gga-miR-7460-5p	2.54763	-0.201985	0.144235	-1.40039	0.161396	0.933346
gga-miR-7465-3p	2.04968	0.165038	0.13141	1.2559	0.209153	0.933346
gga-miR-7471-3p	0.219451	0.0231978	0.0367151	0.631833	0.527496	0.933346
gga-miR-7471-5p	0.166051	-0.0219875	0.0356037	-0.617563	0.536863	0.933346
gga-miR-7472-5p	0.564435	0.0756349	0.0654249	1.15606	0.247658	0.933346
gga-miR-7475-5p	0.158076	0.0215149	0.0353998	0.60777	0.54334	0.933346
gga-miR-92-3p	46827	-0.0985191	0.156552	-0.629305	0.529149	0.933346
gga-miR-99a-3p	26.503	-0.253193	0.204601	-1.2375	0.215903	0.933346
gga-miR-99a-5p	1359.13	0.22274	0.118198	1.88446	0.0595025	0.933346
gga-miR-29a-3p	12.4324	0.117842	0.203324	0.579577	0.5622	0.936403
gga-miR-92-5p	32.7293	0.116925	0.203543	0.574449	0.565664	0.939182
gga-miR-10b-5p	91.7101	0.10579	0.187557	0.564043	0.572725	0.944913
gga-miR-190a-5p	84.5108	0.0961558	0.170478	0.564037	0.572729	0.944913
gga-let-7c-3p	13.8861	-0.114267	0.204532	-0.558675	0.576383	0.94498
gga-let-7j-3p	36.1249	-0.112141	0.19991	-0.560958	0.574826	0.94498
gga-miR-1456-3p	1.6462	-0.0673481	0.123448	-0.545559	0.585369	0.948691
gga-miR-1782	6.05757	-0.100452	0.183914	-0.54619	0.584936	0.948691
gga-miR-190a-3p	0.581756	0.0384171	0.0705182	0.544783	0.585903	0.948691
gga-miR-6548-5p	13.3752	0.111782	0.203975	0.548019	0.583679	0.948691
gga-let-7c-5p	1294.64	-0.0709018	0.138743	-0.511029	0.609331	0.955179
gga-miR-128-3p	1742.17	-0.0572174	0.111663	-0.512412	0.608363	0.955179
gga-miR-148a-5p	612.741	-0.0609238	0.114257	-0.533216	0.593884	0.955179
gga-miR-1661	1.91714	-0.0678778	0.12826	-0.529222	0.596651	0.955179
gga-miR-18a-3p	51.7791	-0.095393	0.187916	-0.507636	0.611708	0.955179
gga-miR-211	41557.1	-0.0747722	0.146569	-0.510151	0.609946	0.955179
gga-miR-30b-5p	533.302	0.0642479	0.12502	0.5139	0.607322	0.955179
gga-miR-449b-5p	1.38692	0.0588749	0.113777	0.51746	0.604835	0.955179
gga-miR-454-3p	14073	-0.0447201	0.0885781	-0.504867	0.613653	0.955179
gga-miR-6549-3p	1.83542	0.0625324	0.123343	0.50698	0.612169	0.955179
gga-miR-6573-3p	1.6186	-0.0607621	0.114178	-0.532169	0.594609	0.955179
gga-miR-6599-3p	9.56625	-0.104265	0.199958	-0.521433	0.602065	0.955179
gga-miR-6659-3p	4.98142	0.0871296	0.170588	0.510762	0.609518	0.955179
gga-miR-200b-3p	6.79634	0.0934591	0.186858	0.500161	0.616961	0.95748
gga-miR-1597-3p	7.12873	-0.0918562	0.189478	-0.484787	0.627827	0.959741
gga-miR-1672	1.3921	-0.0506746	0.105078	-0.482257	0.629623	0.959741
gga-miR-1736-3p	8.24913	-0.0955304	0.196532	-0.48608	0.626911	0.959741
gga-miR-199-3p	1052.25	0.0521479	0.107852	0.483513	0.628732	0.959741
gga-miR-26a-5p	23804.8	0.0446425	0.093015	0.479949	0.631264	0.959741
gga-miR-34a-5p	9.61557	0.0978725	0.197982	0.494351	0.621058	0.959741
gga-miR-6582-3p	1.97025	-0.0614165	0.127379	-0.482154	0.629696	0.959741
gga-miR-16-5p	1148.62	0.0441571	0.0936403	0.47156	0.637241	0.96602
gga-miR-6666-3p	0.931863	0.0403609	0.0867637	0.465182	0.641801	0.970122
gga-let-7g-5p	218.879	0.0551166	0.133093	0.41412	0.678786	0.978911
gga-miR-128-1-5p	92.7285	-0.0687206	0.165535	-0.415142	0.678038	0.978911
gga-miR-140-5p	0.550139	0.0268928	0.0665515	0.404089	0.686147	0.978911
gga-miR-1456-5p	6.6648	-0.0766364	0.188752	-0.406015	0.684731	0.978911
gga-miR-1588	0.550139	0.0268928	0.0665515	0.404089	0.686147	0.978911
gga-miR-1625-5p	3.84413	-0.0668444	0.15881	-0.420907	0.673823	0.978911
gga-miR-1644	0.611514	0.0287644	0.0649471	0.442889	0.657846	0.978911
gga-miR-16c-5p	237.707	-0.0527511	0.126981	-0.415425	0.677831	0.978911
gga-miR-1751-5p	0.75246	-0.0320833	0.0791644	-0.405275	0.685276	0.978911
gga-miR-1759-5p	0.457635	-0.0238642	0.057143	-0.417622	0.676223	0.978911
gga-miR-1779	0.457635	-0.0238642	0.057143	-0.417622	0.676223	0.978911
gga-miR-1793	1.05717	-0.0367935	0.0926387	-0.397172	0.691241	0.978911
gga-miR-193b-3p	21.2909	0.0833828	0.205246	0.406259	0.684553	0.978911
gga-miR-19a-3p	420.152	-0.0558515	0.126608	-0.441139	0.659113	0.978911
gga-miR-204	82945.1	-0.0697449	0.165859	-0.420507	0.674115	0.978911
gga-miR-302c-3p	14.3114	0.0892291	0.203678	0.43809	0.661321	0.978911
gga-miR-3530-3p	1.72935	-0.0419223	0.105255	-0.398294	0.690413	0.978911
gga-miR-3594-3p	6.24884	-0.0809503	0.186485	-0.434084	0.664227	0.978911
gga-miR-449a	0.550139	0.0268928	0.0665515	0.404089	0.686147	0.978911
gga-miR-455-3p	23.1594	-0.0806334	0.203922	-0.395414	0.692538	0.978911
gga-miR-455-5p	502.662	0.0464048	0.114954	0.40368	0.686448	0.978911
gga-miR-6663-5p	0.498359	-0.0257333	0.0640392	-0.401838	0.687803	0.978911
gga-miR-6696-3p	0.460876	-0.0241756	0.057337	-0.42164	0.673288	0.978911
gga-miR-9-3p	118.236	0.0707842	0.173967	0.406882	0.684095	0.978911
gga-let-7a-3p	5.18464	0.0323154	0.178503	0.181036	0.856339	0.981822
gga-let-7a-5p	1130.8	-0.0265907	0.151409	-0.175621	0.860592	0.981822
gga-let-7b	155.802	-0.0422872	0.149387	-0.283071	0.777122	0.981822
gga-let-7f-5p	1474.69	0.00686084	0.115506	0.0593983	0.952635	0.981822
gga-let-7g-3p	3.47036	0.0269704	0.162261	0.166216	0.867987	0.981822
gga-let-7j-5p	375.845	-0.0319531	0.153387	-0.208317	0.834981	0.981822
gga-let-7k-3p	2.53917	0.0367648	0.147153	0.249841	0.80271	0.981822
gga-let-7k-5p	21.7027	0.031516	0.204874	0.153831	0.877743	0.981822
gga-miR-100-3p	0.58973	-0.00848244	0.07003	-0.121126	0.903591	0.981822
gga-miR-101-2-5p	5.29573	0.0546756	0.175839	0.310941	0.755845	0.981822
gga-miR-101-3p	1426.55	-0.0326486	0.101248	-0.322463	0.747102	0.981822
gga-miR-106-3p	330.143	0.00952667	0.122962	0.0774764	0.938245	0.981822
gga-miR-106-5p	841.267	0.019808	0.115307	0.171786	0.863606	0.981822
gga-miR-107-5p	4.37339	-0.0580334	0.170592	-0.340187	0.733715	0.981822
gga-miR-122-5p	0.291584	-0.00346074	0.044199	-0.078299	0.93759	0.981822
gga-miR-128-2-5p	12.6423	-0.0752666	0.203239	-0.370335	0.711133	0.981822
gga-miR-1306-3p	7.32281	-0.0588094	0.189703	-0.310007	0.756555	0.981822
gga-miR-130b-5p	662.912	0.0360026	0.124761	0.288574	0.772908	0.981822
gga-miR-1416-3p	0.387122	0.00349576	0.0512509	0.0682087	0.945619	0.981822
gga-miR-1416-5p	7.64961	0.021129	0.19401	0.108907	0.913276	0.981822
gga-miR-142-3p	13.3979	0.0495706	0.20377	0.243268	0.807798	0.981822
gga-miR-144-5p	129.281	0.0246239	0.183371	0.134285	0.893178	0.981822
gga-miR-1451-5p	47.7009	0.0576376	0.191912	0.300334	0.763922	0.981822
gga-miR-1463	5.06964	0.0274831	0.170101	0.16157	0.871645	0.981822
gga-miR-147	21.8958	0.0533741	0.20456	0.260922	0.794153	0.981822
gga-miR-148a-3p	10323.6	0.00826104	0.0717339	0.115162	0.908317	0.981822
gga-miR-1550-5p	0.298146	-0.00398094	0.044746	-0.0889674	0.929108	0.981822
gga-miR-1552-5p	87.0157	-0.0470616	0.164111	-0.286768	0.77429	0.981822
gga-miR-1559-3p	3.178	0.0176337	0.154494	0.114139	0.909128	0.981822
gga-miR-1559-5p	242.055	0.00812092	0.120886	0.0671784	0.94644	0.981822
gga-miR-1560-5p	25.7444	0.0110365	0.204371	0.0540023	0.956933	0.981822
gga-miR-1580	0.617331	-0.00542193	0.0754621	-0.0718498	0.942721	0.981822
gga-miR-1585	1.26139	0.0319744	0.105454	0.303206	0.761733	0.981822
gga-miR-1591-5p	0.716884	0.0105596	0.0766793	0.137712	0.890468	0.981822
gga-miR-1592	1.23466	-0.0107016	0.105122	-0.101802	0.918914	0.981822
gga-miR-1596-5p	0.387122	0.00349576	0.0512509	0.0682087	0.945619	0.981822
gga-miR-15a	213.089	-0.0183872	0.129244	-0.142268	0.886869	0.981822
gga-miR-16-1-3p	1.4916	0.023766	0.117507	0.202252	0.83972	0.981822
gga-miR-1604	0.385501	0.0036248	0.0511442	0.0708741	0.943498	0.981822
gga-miR-1614-5p	0.44966	0.0185045	0.0612407	0.30216	0.76253	0.981822
gga-miR-1641	0.779185	0.00648778	0.0775603	0.0836482	0.933336	0.981822
gga-miR-1655-3p	0.387122	0.00349576	0.0512509	0.0682087	0.945619	0.981822
gga-miR-1662	110.325	-0.0226302	0.169657	-0.133388	0.893887	0.981822
gga-miR-1663-3p	1.86844	-0.0172573	0.128305	-0.134502	0.893006	0.981822
gga-miR-1668-3p	5.72166	-0.0235097	0.181227	-0.129726	0.896784	0.981822
gga-miR-1677-3p	11.9372	-0.0613417	0.201835	-0.30392	0.761188	0.981822
gga-miR-1681	33.7508	-0.0489811	0.20455	-0.239458	0.810751	0.981822
gga-miR-1689-5p	0.417118	0.0123934	0.0544739	0.22751	0.820027	0.981822
gga-miR-1690-5p	0.293205	-0.00358991	0.0443353	-0.0809718	0.935464	0.981822
gga-miR-1699	0.291584	-0.00346074	0.044199	-0.078299	0.93759	0.981822
gga-miR-17-3p	67.9604	-0.0411934	0.180595	-0.228098	0.81957	0.981822
gga-miR-1710	0.298146	-0.00398094	0.044746	-0.0889674	0.929108	0.981822
gga-miR-1712-3p	7.28537	0.0311804	0.193012	0.161546	0.871663	0.981822
gga-miR-1716	0.564675	-0.0189191	0.0628126	-0.301199	0.763263	0.981822
gga-miR-1722-5p	1.20799	-0.0282174	0.104578	-0.269822	0.787297	0.981822
gga-miR-1729-3p	6.718	0.068133	0.18343	0.371438	0.710311	0.981822
gga-miR-1729-5p	11.4709	0.0114193	0.20156	0.0566546	0.95482	0.981822
gga-miR-1747-3p	0.293205	-0.00358991	0.0443353	-0.0809718	0.935464	0.981822
gga-miR-1756a	2.09656	-0.0265637	0.132087	-0.201108	0.840614	0.981822
gga-miR-1772-3p	0.44966	0.0185045	0.0612407	0.30216	0.76253	0.981822
gga-miR-1800	0.298146	-0.00398094	0.044746	-0.0889674	0.929108	0.981822
gga-miR-1805-3p	7.93312	-0.06451	0.190236	-0.339105	0.734531	0.981822
gga-miR-1813	0.293205	-0.00358991	0.0443353	-0.0809718	0.935464	0.981822
gga-miR-187-3p	2.16218	-0.035556	0.132658	-0.268027	0.788679	0.981822
gga-miR-18a-5p	352.746	0.0123665	0.128042	0.0965821	0.923058	0.981822
gga-miR-18b-5p	548.303	0.0412355	0.121423	0.339601	0.734157	0.981822
gga-miR-193a-5p	1.52508	-0.0281804	0.11239	-0.250737	0.802018	0.981822
gga-miR-193b-5p	0.298146	-0.00398094	0.044746	-0.0889674	0.929108	0.981822
gga-miR-196-1-3p	0.835162	0.0249493	0.0859909	0.290139	0.77171	0.981822
gga-miR-199b	1.56913	-0.0306678	0.119706	-0.256193	0.797802	0.981822
gga-miR-19a-5p	5.94861	0.0378536	0.187086	0.202332	0.839657	0.981822
gga-miR-19b-3p	1284.52	0.0382548	0.104479	0.366146	0.714256	0.981822
gga-miR-20b-5p	1156.09	-0.0102626	0.108021	-0.0950053	0.924311	0.981822
gga-miR-2128	3.60269	-0.0550741	0.163819	-0.33619	0.736728	0.981822
gga-miR-2131-3p	27.9432	-0.0540173	0.203703	-0.265176	0.790874	0.981822
gga-miR-2188-3p	1.822	-0.0310001	0.123063	-0.251903	0.801116	0.981822
gga-miR-22-3p	9055.16	0.0106913	0.0881325	0.121309	0.903446	0.981822
gga-miR-22-5p	3.60245	0.0489562	0.164588	0.297447	0.766125	0.981822
gga-miR-221-3p	764.54	0.00550701	0.103137	0.0533954	0.957417	0.981822
gga-miR-221-5p	2.84788	-0.0169817	0.141011	-0.120428	0.904144	0.981822
gga-miR-223	35.0643	0.0704693	0.202043	0.348785	0.727251	0.981822
gga-miR-24-3p	32.4838	0.0376979	0.200443	0.188073	0.850819	0.981822
gga-miR-2954	2062.88	0.0245556	0.203055	0.120931	0.903746	0.981822
gga-miR-29b-3p	1.49463	-0.0313037	0.115037	-0.27212	0.78553	0.981822
gga-miR-301a-3p	5024.72	-0.0115666	0.0890212	-0.129931	0.896621	0.981822
gga-miR-301a-5p	25.0686	0.0316069	0.204303	0.154706	0.877053	0.981822
gga-miR-302a	0.824106	-0.0266166	0.0815035	-0.32657	0.743993	0.981822
gga-miR-302b-3p	18.7763	-0.0499648	0.205651	-0.24296	0.808037	0.981822
gga-miR-302d	25.1645	0.0119085	0.203399	0.0585475	0.953313	0.981822
gga-miR-30c-2-3p	1.16091	0.0250063	0.10357	0.241444	0.809211	0.981822
gga-miR-30c-5p	4338.48	-0.0158837	0.109268	-0.145365	0.884423	0.981822
gga-miR-31-3p	1.61342	0.0437973	0.118518	0.369541	0.711725	0.981822
gga-miR-34a-3p	1.78486	-0.0378302	0.120148	-0.314862	0.752866	0.981822
gga-miR-34c-5p	2.08951	0.0139999	0.136313	0.102704	0.918198	0.981822
gga-miR-3525	0.775408	0.019956	0.084078	0.237351	0.812384	0.981822
gga-miR-3531-3p	0.418738	0.0122876	0.0545767	0.225143	0.821868	0.981822
gga-miR-3531-5p	0.293205	-0.00358991	0.0443353	-0.0809718	0.935464	0.981822
gga-miR-3534	0.517597	0.0235307	0.0649058	0.362536	0.716951	0.981822
gga-miR-3536	0.385501	0.0036248	0.0511442	0.0708741	0.943498	0.981822
gga-miR-3538	6.2976	-0.0544552	0.1852	-0.294035	0.768731	0.981822
gga-miR-365-3p	5.51587	0.0556491	0.183553	0.303177	0.761755	0.981822
gga-miR-367	0.802619	0.0196231	0.0808174	0.242808	0.808154	0.981822
gga-miR-449c-5p	2.21057	0.0352982	0.132679	0.266043	0.790206	0.981822
gga-miR-490-3p	1.20868	-0.0145564	0.106698	-0.136426	0.891485	0.981822
gga-miR-551-3p	48.5388	0.0288414	0.196213	0.14699	0.88314	0.981822
gga-miR-551-5p	4.54651	-0.0251384	0.174934	-0.143702	0.885736	0.981822
gga-miR-6542-3p	127.854	0.00920628	0.150555	0.0611489	0.951241	0.981822
gga-miR-6543-5p	1.76023	-0.0404478	0.127047	-0.318368	0.750206	0.981822
gga-miR-6546-5p	0.622273	-0.00583896	0.0756674	-0.077166	0.938491	0.981822
gga-miR-6547-3p	0.291584	-0.00346074	0.044199	-0.078299	0.93759	0.981822
gga-miR-6548-3p	5.39124	-0.0231278	0.173642	-0.133193	0.894041	0.981822
gga-miR-6555-5p	0.553172	-0.0213951	0.0667567	-0.320493	0.748594	0.981822
gga-miR-6556-5p	0.809181	0.0212409	0.0851571	0.249432	0.803027	0.981822
gga-miR-6557-3p	4.2852	-0.0143797	0.166024	-0.0866121	0.93098	0.981822
gga-miR-6560-3p	8.83837	-0.0720042	0.19904	-0.361757	0.717534	0.981822
gga-miR-6561-5p	1.6588	-0.00622688	0.114125	-0.0545618	0.956488	0.981822
gga-miR-6566-3p	1.58762	-0.0106149	0.118655	-0.08946	0.928716	0.981822
gga-miR-6568-5p	0.877299	-0.0246543	0.087355	-0.282231	0.777766	0.981822
gga-miR-6570-5p	0.291584	-0.00346074	0.044199	-0.078299	0.93759	0.981822
gga-miR-6579-5p	1.95903	-0.0103127	0.132498	-0.0778328	0.937961	0.981822
gga-miR-6582-5p	0.913857	-0.00994065	0.0910337	-0.109198	0.913046	0.981822
gga-miR-6590-3p	1.46068	0.0211136	0.118217	0.178601	0.858251	0.981822
gga-miR-6592-3p	0.417118	0.0123934	0.0544739	0.22751	0.820027	0.981822
gga-miR-6604-5p	2.85395	0.019693	0.152477	0.129154	0.897236	0.981822
gga-miR-6606-5p	1.90755	0.0276626	0.129376	0.213815	0.830692	0.981822
gga-miR-6615-5p	6.39856	-0.0163228	0.187902	-0.0868688	0.930776	0.981822
gga-miR-6656-5p	1.31782	0.034785	0.102015	0.340978	0.73312	0.981822
gga-miR-6665-5p	28.6843	0.0532275	0.203514	0.261542	0.793675	0.981822
gga-miR-6669-3p	1.3717	0.0118967	0.113184	0.10511	0.916289	0.981822
gga-miR-6672-3p	0.298146	-0.00398094	0.044746	-0.0889674	0.929108	0.981822
gga-miR-6675-3p	0.291584	-0.00346074	0.044199	-0.078299	0.93759	0.981822
gga-miR-6694-3p	2.76165	0.0131183	0.152334	0.086115	0.931375	0.981822
gga-miR-6696-5p	0.298146	-0.00398094	0.044746	-0.0889674	0.929108	0.981822
gga-miR-7	30.9059	0.017559	0.199855	0.0878589	0.929989	0.981822
gga-miR-7441-5p	0.617331	-0.00542193	0.0754621	-0.0718498	0.942721	0.981822
gga-miR-7443-3p	1.09791	0.0161747	0.0921897	0.175451	0.860726	0.981822
gga-miR-7444-3p	0.418738	0.0122876	0.0545767	0.225143	0.821868	0.981822
gga-miR-7455-3p	0.617331	-0.00542193	0.0754621	-0.0718498	0.942721	0.981822
gga-miR-7460-3p	5.75257	0.0582183	0.182392	0.319193	0.74958	0.981822
gga-miR-7b	14.331	-0.0448163	0.204195	-0.219477	0.826278	0.981822
gga-miR-1765	3.38393	0.00720272	0.162759	0.0442539	0.964702	0.987356
gga-miR-1451-3p	4.62747	0.0067477	0.172962	0.0390127	0.96888	0.989696
gga-miR-1560-3p	14.1714	-0.00730657	0.204467	-0.0357347	0.971494	0.990431
gga-miR-1a-3p	4.42185	-0.00555326	0.170636	-0.0325445	0.974038	0.991093
gga-miR-1613	0.71781	0.00170509	0.0793308	0.0214934	0.982852	0.992816
gga-miR-1651-3p	1.80502	0.00297205	0.112711	0.0263688	0.978963	0.992816
gga-miR-1677-5p	16.0843	0.00380816	0.205607	0.0185215	0.985223	0.992816
gga-miR-6705-5p	0.71619	0.00184393	0.0792729	0.0232605	0.981442	0.992816
gga-miR-7443-5p	0.325747	-0.000907317	0.0469649	-0.019319	0.984587	0.992816
gga-let-7d	3.36945	0.00254278	0.159244	0.0159678	0.98726	0.992956
gga-miR-146c-3p	19.5514	0.000292099	0.205691	0.00142008	0.998867	0.99889
gga-miR-17-5p	844.119	0.000149187	0.107241	0.00139113	0.99889	0.99889
gga-miR-27b-3p	1422.25	-0.000522032	0.123233	-0.00423613	0.99662	0.99889
gga-let-7f-3p	0	NA	NA	NA	NA	NA
gga-miR-103-1-5p	0	NA	NA	NA	NA	NA
gga-miR-10a-3p	0	NA	NA	NA	NA	NA
gga-miR-10b-3p	0	NA	NA	NA	NA	NA
gga-miR-122-3p	0	NA	NA	NA	NA	NA
gga-miR-122b	0	NA	NA	NA	NA	NA
gga-miR-124a-5p	0	NA	NA	NA	NA	NA
gga-miR-124b	0	NA	NA	NA	NA	NA
gga-miR-124c-3p	0	NA	NA	NA	NA	NA
gga-miR-124c-5p	0	NA	NA	NA	NA	NA
gga-miR-1306-5p	0	NA	NA	NA	NA	NA
gga-miR-133b	0	NA	NA	NA	NA	NA
gga-miR-133c-5p	0	NA	NA	NA	NA	NA
gga-miR-1354	0	NA	NA	NA	NA	NA
gga-miR-135b	0	NA	NA	NA	NA	NA
gga-miR-137-5p	0	NA	NA	NA	NA	NA
gga-miR-138-1-3p	0	NA	NA	NA	NA	NA
gga-miR-138-2-3p	0	NA	NA	NA	NA	NA
gga-miR-1397-3p	0	NA	NA	NA	NA	NA
gga-miR-1457	0	NA	NA	NA	NA	NA
gga-miR-1465	0	NA	NA	NA	NA	NA
gga-miR-1466	0	NA	NA	NA	NA	NA
gga-miR-146b-3p	0	NA	NA	NA	NA	NA
gga-miR-1551-3p	0	NA	NA	NA	NA	NA
gga-miR-1553-3p	0	NA	NA	NA	NA	NA
gga-miR-1554	0	NA	NA	NA	NA	NA
gga-miR-1556	0	NA	NA	NA	NA	NA
gga-miR-1558	0	NA	NA	NA	NA	NA
gga-miR-1561	0	NA	NA	NA	NA	NA
gga-miR-1562-3p	0	NA	NA	NA	NA	NA
gga-miR-1562-5p	0	NA	NA	NA	NA	NA
gga-miR-1564-3p	0	NA	NA	NA	NA	NA
gga-miR-1564-5p	0	NA	NA	NA	NA	NA
gga-miR-1565	0	NA	NA	NA	NA	NA
gga-miR-1567	0	NA	NA	NA	NA	NA
gga-miR-1568	0	NA	NA	NA	NA	NA
gga-miR-1570	0	NA	NA	NA	NA	NA
gga-miR-1572	0	NA	NA	NA	NA	NA
gga-miR-1573	0	NA	NA	NA	NA	NA
gga-miR-1575	0	NA	NA	NA	NA	NA
gga-miR-1576	0	NA	NA	NA	NA	NA
gga-miR-1577	0	NA	NA	NA	NA	NA
gga-miR-1578	0	NA	NA	NA	NA	NA
gga-miR-1582	0	NA	NA	NA	NA	NA
gga-miR-1583	0	NA	NA	NA	NA	NA
gga-miR-1584	0	NA	NA	NA	NA	NA
gga-miR-1587	0	NA	NA	NA	NA	NA
gga-miR-1589	0	NA	NA	NA	NA	NA
gga-miR-1594	0	NA	NA	NA	NA	NA
gga-miR-1595-5p	0	NA	NA	NA	NA	NA
gga-miR-1598	0	NA	NA	NA	NA	NA
gga-miR-1599	0	NA	NA	NA	NA	NA
gga-miR-15b-3p	0	NA	NA	NA	NA	NA
gga-miR-1600	0	NA	NA	NA	NA	NA
gga-miR-1601	0	NA	NA	NA	NA	NA
gga-miR-1602	0	NA	NA	NA	NA	NA
gga-miR-1605	0	NA	NA	NA	NA	NA
gga-miR-1606	0	NA	NA	NA	NA	NA
gga-miR-1607	0	NA	NA	NA	NA	NA
gga-miR-1608	0	NA	NA	NA	NA	NA
gga-miR-1610	0	NA	NA	NA	NA	NA
gga-miR-1614-3p	0	NA	NA	NA	NA	NA
gga-miR-1615	0	NA	NA	NA	NA	NA
gga-miR-1616	0	NA	NA	NA	NA	NA
gga-miR-1617	0	NA	NA	NA	NA	NA
gga-miR-1618-3p	0	NA	NA	NA	NA	NA
gga-miR-1619	0	NA	NA	NA	NA	NA
gga-miR-1621-3p	0	NA	NA	NA	NA	NA
gga-miR-1623	0	NA	NA	NA	NA	NA
gga-miR-1624	0	NA	NA	NA	NA	NA
gga-miR-1625-3p	0	NA	NA	NA	NA	NA
gga-miR-1626-3p	0	NA	NA	NA	NA	NA
gga-miR-1627-3p	0	NA	NA	NA	NA	NA
gga-miR-1627-5p	0	NA	NA	NA	NA	NA
gga-miR-1628	0	NA	NA	NA	NA	NA
gga-miR-1629	0	NA	NA	NA	NA	NA
gga-miR-1630	0	NA	NA	NA	NA	NA
gga-miR-1631	0	NA	NA	NA	NA	NA
gga-miR-1632-3p	0	NA	NA	NA	NA	NA
gga-miR-1632-5p	0	NA	NA	NA	NA	NA
gga-miR-1633	0	NA	NA	NA	NA	NA
gga-miR-1634	0	NA	NA	NA	NA	NA
gga-miR-1637	0	NA	NA	NA	NA	NA
gga-miR-1638	0	NA	NA	NA	NA	NA
gga-miR-1642	0	NA	NA	NA	NA	NA
gga-miR-1643-3p	0	NA	NA	NA	NA	NA
gga-miR-1643-5p	0	NA	NA	NA	NA	NA
gga-miR-1645	0	NA	NA	NA	NA	NA
gga-miR-1646	0	NA	NA	NA	NA	NA
gga-miR-1647	0	NA	NA	NA	NA	NA
gga-miR-1648-3p	0	NA	NA	NA	NA	NA
gga-miR-1651-5p	0	NA	NA	NA	NA	NA
gga-miR-1653	0	NA	NA	NA	NA	NA
gga-miR-1658-3p	0	NA	NA	NA	NA	NA
gga-miR-1658-5p	0	NA	NA	NA	NA	NA
gga-miR-1660	0	NA	NA	NA	NA	NA
gga-miR-1663-5p	0	NA	NA	NA	NA	NA
gga-miR-1664-3p	0	NA	NA	NA	NA	NA
gga-miR-1664-5p	0	NA	NA	NA	NA	NA
gga-miR-1667-5p	0	NA	NA	NA	NA	NA
gga-miR-1670	0	NA	NA	NA	NA	NA
gga-miR-1671	0	NA	NA	NA	NA	NA
gga-miR-1673	0	NA	NA	NA	NA	NA
gga-miR-1675	0	NA	NA	NA	NA	NA
gga-miR-1678	0	NA	NA	NA	NA	NA
gga-miR-1679	0	NA	NA	NA	NA	NA
gga-miR-1682	0	NA	NA	NA	NA	NA
gga-miR-1684a-5p	0	NA	NA	NA	NA	NA
gga-miR-1684b-3p	0	NA	NA	NA	NA	NA
gga-miR-1685-3p	0	NA	NA	NA	NA	NA
gga-miR-1685-5p	0	NA	NA	NA	NA	NA
gga-miR-1686	0	NA	NA	NA	NA	NA
gga-miR-1687-5p	0	NA	NA	NA	NA	NA
gga-miR-1688	0	NA	NA	NA	NA	NA
gga-miR-1691	0	NA	NA	NA	NA	NA
gga-miR-1692	0	NA	NA	NA	NA	NA
gga-miR-1694	0	NA	NA	NA	NA	NA
gga-miR-1695	0	NA	NA	NA	NA	NA
gga-miR-1700	0	NA	NA	NA	NA	NA
gga-miR-1701	0	NA	NA	NA	NA	NA
gga-miR-1702	0	NA	NA	NA	NA	NA
gga-miR-1703-3p	0	NA	NA	NA	NA	NA
gga-miR-1704	0	NA	NA	NA	NA	NA
gga-miR-1709	0	NA	NA	NA	NA	NA
gga-miR-1711	0	NA	NA	NA	NA	NA
gga-miR-1713	0	NA	NA	NA	NA	NA
gga-miR-1714	0	NA	NA	NA	NA	NA
gga-miR-1715-3p	0	NA	NA	NA	NA	NA
gga-miR-1715-5p	0	NA	NA	NA	NA	NA
gga-miR-1718	0	NA	NA	NA	NA	NA
gga-miR-1719	0	NA	NA	NA	NA	NA
gga-miR-1723	0	NA	NA	NA	NA	NA
gga-miR-1725	0	NA	NA	NA	NA	NA
gga-miR-1726	0	NA	NA	NA	NA	NA
gga-miR-1728-5p	0	NA	NA	NA	NA	NA
gga-miR-1730-5p	0	NA	NA	NA	NA	NA
gga-miR-1731-3p	0	NA	NA	NA	NA	NA
gga-miR-1732	0	NA	NA	NA	NA	NA
gga-miR-1734	0	NA	NA	NA	NA	NA
gga-miR-1735	0	NA	NA	NA	NA	NA
gga-miR-1736-5p	0	NA	NA	NA	NA	NA
gga-miR-1737	0	NA	NA	NA	NA	NA
gga-miR-1738	0	NA	NA	NA	NA	NA
gga-miR-1739	0	NA	NA	NA	NA	NA
gga-miR-1740-3p	0	NA	NA	NA	NA	NA
gga-miR-1741	0	NA	NA	NA	NA	NA
gga-miR-1743	0	NA	NA	NA	NA	NA
gga-miR-1744-5p	0	NA	NA	NA	NA	NA
gga-miR-1745	0	NA	NA	NA	NA	NA
gga-miR-1748	0	NA	NA	NA	NA	NA
gga-miR-1749-3p	0	NA	NA	NA	NA	NA
gga-miR-1749-5p	0	NA	NA	NA	NA	NA
gga-miR-1750	0	NA	NA	NA	NA	NA
gga-miR-1752	0	NA	NA	NA	NA	NA
gga-miR-1753	0	NA	NA	NA	NA	NA
gga-miR-1754-3p	0	NA	NA	NA	NA	NA
gga-miR-1754-5p	0	NA	NA	NA	NA	NA
gga-miR-1755	0	NA	NA	NA	NA	NA
gga-miR-1756b	0	NA	NA	NA	NA	NA
gga-miR-1757	0	NA	NA	NA	NA	NA
gga-miR-1759-3p	0	NA	NA	NA	NA	NA
gga-miR-1760	0	NA	NA	NA	NA	NA
gga-miR-1761	0	NA	NA	NA	NA	NA
gga-miR-1762	0	NA	NA	NA	NA	NA
gga-miR-1764-3p	0	NA	NA	NA	NA	NA
gga-miR-1767	0	NA	NA	NA	NA	NA
gga-miR-1770	0	NA	NA	NA	NA	NA
gga-miR-1772-5p	0	NA	NA	NA	NA	NA
gga-miR-1773-3p	0	NA	NA	NA	NA	NA
gga-miR-1773-5p	0	NA	NA	NA	NA	NA
gga-miR-1775-3p	0	NA	NA	NA	NA	NA
gga-miR-1775-5p	0	NA	NA	NA	NA	NA
gga-miR-1776	0	NA	NA	NA	NA	NA
gga-miR-1778	0	NA	NA	NA	NA	NA
gga-miR-1780	0	NA	NA	NA	NA	NA
gga-miR-1783	0	NA	NA	NA	NA	NA
gga-miR-1785	0	NA	NA	NA	NA	NA
gga-miR-1787	0	NA	NA	NA	NA	NA
gga-miR-1789	0	NA	NA	NA	NA	NA
gga-miR-1790	0	NA	NA	NA	NA	NA
gga-miR-1791-3p	0	NA	NA	NA	NA	NA
gga-miR-1791-5p	0	NA	NA	NA	NA	NA
gga-miR-1792	0	NA	NA	NA	NA	NA
gga-miR-1794	0	NA	NA	NA	NA	NA
gga-miR-1798-3p	0	NA	NA	NA	NA	NA
gga-miR-1802	0	NA	NA	NA	NA	NA
gga-miR-1803	0	NA	NA	NA	NA	NA
gga-miR-1804	0	NA	NA	NA	NA	NA
gga-miR-1805-5p	0	NA	NA	NA	NA	NA
gga-miR-1807	0	NA	NA	NA	NA	NA
gga-miR-1809	0	NA	NA	NA	NA	NA
gga-miR-1811	0	NA	NA	NA	NA	NA
gga-miR-1812-3p	0	NA	NA	NA	NA	NA
gga-miR-1812-5p	0	NA	NA	NA	NA	NA
gga-miR-1814	0	NA	NA	NA	NA	NA
gga-miR-1815	0	NA	NA	NA	NA	NA
gga-miR-1816	0	NA	NA	NA	NA	NA
gga-miR-181b-2-3p	0	NA	NA	NA	NA	NA
gga-miR-1845	0	NA	NA	NA	NA	NA
gga-miR-187-5p	0	NA	NA	NA	NA	NA
gga-miR-196-2-3p	0	NA	NA	NA	NA	NA
gga-miR-1a-1-5p	0	NA	NA	NA	NA	NA
gga-miR-1a-2-5p	0	NA	NA	NA	NA	NA
gga-miR-1b-5p	0	NA	NA	NA	NA	NA
gga-miR-1c	0	NA	NA	NA	NA	NA
gga-miR-200b-5p	0	NA	NA	NA	NA	NA
gga-miR-202-3p	0	NA	NA	NA	NA	NA
gga-miR-202-5p	0	NA	NA	NA	NA	NA
gga-miR-206	0	NA	NA	NA	NA	NA
gga-miR-20a-3p	0	NA	NA	NA	NA	NA
gga-miR-2126	0	NA	NA	NA	NA	NA
gga-miR-2127	0	NA	NA	NA	NA	NA
gga-miR-215-3p	0	NA	NA	NA	NA	NA
gga-miR-216c	0	NA	NA	NA	NA	NA
gga-miR-217-3p	0	NA	NA	NA	NA	NA
gga-miR-29b-1-5p	0	NA	NA	NA	NA	NA
gga-miR-29b-2-5p	0	NA	NA	NA	NA	NA
gga-miR-29c-5p	0	NA	NA	NA	NA	NA
gga-miR-302b-5p	0	NA	NA	NA	NA	NA
gga-miR-3064-3p	0	NA	NA	NA	NA	NA
gga-miR-3064-5p	0	NA	NA	NA	NA	NA
gga-miR-32-3p	0	NA	NA	NA	NA	NA
gga-miR-33-3p	0	NA	NA	NA	NA	NA
gga-miR-34b-3p	0	NA	NA	NA	NA	NA
gga-miR-34b-5p	0	NA	NA	NA	NA	NA
gga-miR-34c-3p	0	NA	NA	NA	NA	NA
gga-miR-3524a	0	NA	NA	NA	NA	NA
gga-miR-3524b-3p	0	NA	NA	NA	NA	NA
gga-miR-3526	0	NA	NA	NA	NA	NA
gga-miR-3528	0	NA	NA	NA	NA	NA
gga-miR-3533	0	NA	NA	NA	NA	NA
gga-miR-3537	0	NA	NA	NA	NA	NA
gga-miR-3594-5p	0	NA	NA	NA	NA	NA
gga-miR-365-1-5p	0	NA	NA	NA	NA	NA
gga-miR-365b-5p	0	NA	NA	NA	NA	NA
gga-miR-383-3p	0	NA	NA	NA	NA	NA
gga-miR-383-5p	0	NA	NA	NA	NA	NA
gga-miR-429-5p	0	NA	NA	NA	NA	NA
gga-miR-449b-3p	0	NA	NA	NA	NA	NA
gga-miR-449c-3p	0	NA	NA	NA	NA	NA
gga-miR-456-5p	0	NA	NA	NA	NA	NA
gga-miR-458a-5p	0	NA	NA	NA	NA	NA
gga-miR-458b-5p	0	NA	NA	NA	NA	NA
gga-miR-460b-3p	0	NA	NA	NA	NA	NA
gga-miR-460b-5p	0	NA	NA	NA	NA	NA
gga-miR-466	0	NA	NA	NA	NA	NA
gga-miR-4732-5p	0	NA	NA	NA	NA	NA
gga-miR-489-3p	0	NA	NA	NA	NA	NA
gga-miR-489-5p	0	NA	NA	NA	NA	NA
gga-miR-499-3p	0	NA	NA	NA	NA	NA
gga-miR-6516-3p	0	NA	NA	NA	NA	NA
gga-miR-6516-5p	0	NA	NA	NA	NA	NA
gga-miR-6544-3p	0	NA	NA	NA	NA	NA
gga-miR-6545-3p	0	NA	NA	NA	NA	NA
gga-miR-6545-5p	0	NA	NA	NA	NA	NA
gga-miR-6546-3p	0	NA	NA	NA	NA	NA
gga-miR-6549-5p	0	NA	NA	NA	NA	NA
gga-miR-6550-3p	0	NA	NA	NA	NA	NA
gga-miR-6550-5p	0	NA	NA	NA	NA	NA
gga-miR-6552-5p	0	NA	NA	NA	NA	NA
gga-miR-6553-5p	0	NA	NA	NA	NA	NA
gga-miR-6554-5p	0	NA	NA	NA	NA	NA
gga-miR-6555-3p	0	NA	NA	NA	NA	NA
gga-miR-6556-3p	0	NA	NA	NA	NA	NA
gga-miR-6557-5p	0	NA	NA	NA	NA	NA
gga-miR-6558-3p	0	NA	NA	NA	NA	NA
gga-miR-6558-5p	0	NA	NA	NA	NA	NA
gga-miR-6559-5p	0	NA	NA	NA	NA	NA
gga-miR-6562-3p	0	NA	NA	NA	NA	NA
gga-miR-6562-5p	0	NA	NA	NA	NA	NA
gga-miR-6563-5p	0	NA	NA	NA	NA	NA
gga-miR-6564-3p	0	NA	NA	NA	NA	NA
gga-miR-6564-5p	0	NA	NA	NA	NA	NA
gga-miR-6565-5p	0	NA	NA	NA	NA	NA
gga-miR-6567-3p	0	NA	NA	NA	NA	NA
gga-miR-6567-5p	0	NA	NA	NA	NA	NA
gga-miR-6569-3p	0	NA	NA	NA	NA	NA
gga-miR-6569-5p	0	NA	NA	NA	NA	NA
gga-miR-6570-3p	0	NA	NA	NA	NA	NA
gga-miR-6571-3p	0	NA	NA	NA	NA	NA
gga-miR-6571-5p	0	NA	NA	NA	NA	NA
gga-miR-6572-3p	0	NA	NA	NA	NA	NA
gga-miR-6572-5p	0	NA	NA	NA	NA	NA
gga-miR-6573-5p	0	NA	NA	NA	NA	NA
gga-miR-6574-3p	0	NA	NA	NA	NA	NA
gga-miR-6575-3p	0	NA	NA	NA	NA	NA
gga-miR-6576-3p	0	NA	NA	NA	NA	NA
gga-miR-6576-5p	0	NA	NA	NA	NA	NA
gga-miR-6577-3p	0	NA	NA	NA	NA	NA
gga-miR-6577-5p	0	NA	NA	NA	NA	NA
gga-miR-6578-3p	0	NA	NA	NA	NA	NA
gga-miR-6579-3p	0	NA	NA	NA	NA	NA
gga-miR-6580-3p	0	NA	NA	NA	NA	NA
gga-miR-6580-5p	0	NA	NA	NA	NA	NA
gga-miR-6581-3p	0	NA	NA	NA	NA	NA
gga-miR-6581-5p	0	NA	NA	NA	NA	NA
gga-miR-6583-5p	0	NA	NA	NA	NA	NA
gga-miR-6584-5p	0	NA	NA	NA	NA	NA
gga-miR-6585-5p	0	NA	NA	NA	NA	NA
gga-miR-6587-3p	0	NA	NA	NA	NA	NA
gga-miR-6587-5p	0	NA	NA	NA	NA	NA
gga-miR-6588-3p	0	NA	NA	NA	NA	NA
gga-miR-6589-5p	0	NA	NA	NA	NA	NA
gga-miR-6590-5p	0	NA	NA	NA	NA	NA
gga-miR-6591-3p	0	NA	NA	NA	NA	NA
gga-miR-6593-3p	0	NA	NA	NA	NA	NA
gga-miR-6593-5p	0	NA	NA	NA	NA	NA
gga-miR-6595-5p	0	NA	NA	NA	NA	NA
gga-miR-6596-3p	0	NA	NA	NA	NA	NA
gga-miR-6596-5p	0	NA	NA	NA	NA	NA
gga-miR-6598-5p	0	NA	NA	NA	NA	NA
gga-miR-6601-3p	0	NA	NA	NA	NA	NA
gga-miR-6602-5p	0	NA	NA	NA	NA	NA
gga-miR-6605-5p	0	NA	NA	NA	NA	NA
gga-miR-6607-5p	0	NA	NA	NA	NA	NA
gga-miR-6608-5p	0	NA	NA	NA	NA	NA
gga-miR-6611-5p	0	NA	NA	NA	NA	NA
gga-miR-6613-3p	0	NA	NA	NA	NA	NA
gga-miR-6614-3p	0	NA	NA	NA	NA	NA
gga-miR-6615-3p	0	NA	NA	NA	NA	NA
gga-miR-6616-5p	0	NA	NA	NA	NA	NA
gga-miR-6617-3p	0	NA	NA	NA	NA	NA
gga-miR-6618-5p	0	NA	NA	NA	NA	NA
gga-miR-6619-5p	0	NA	NA	NA	NA	NA
gga-miR-6620-5p	0	NA	NA	NA	NA	NA
gga-miR-6621-5p	0	NA	NA	NA	NA	NA
gga-miR-6622-3p	0	NA	NA	NA	NA	NA
gga-miR-6624-3p	0	NA	NA	NA	NA	NA
gga-miR-6625-5p	0	NA	NA	NA	NA	NA
gga-miR-6626-5p	0	NA	NA	NA	NA	NA
gga-miR-6627-3p	0	NA	NA	NA	NA	NA
gga-miR-6628-3p	0	NA	NA	NA	NA	NA
gga-miR-6629-5p	0	NA	NA	NA	NA	NA
gga-miR-6632-5p	0	NA	NA	NA	NA	NA
gga-miR-6633-5p	0	NA	NA	NA	NA	NA
gga-miR-6634-5p	0	NA	NA	NA	NA	NA
gga-miR-6635-5p	0	NA	NA	NA	NA	NA
gga-miR-6637-3p	0	NA	NA	NA	NA	NA
gga-miR-6639-5p	0	NA	NA	NA	NA	NA
gga-miR-6641-3p	0	NA	NA	NA	NA	NA
gga-miR-6641-5p	0	NA	NA	NA	NA	NA
gga-miR-6642-3p	0	NA	NA	NA	NA	NA
gga-miR-6642-5p	0	NA	NA	NA	NA	NA
gga-miR-6644-3p	0	NA	NA	NA	NA	NA
gga-miR-6645-5p	0	NA	NA	NA	NA	NA
gga-miR-6646-3p	0	NA	NA	NA	NA	NA
gga-miR-6647-5p	0	NA	NA	NA	NA	NA
gga-miR-6648-5p	0	NA	NA	NA	NA	NA
gga-miR-6649-5p	0	NA	NA	NA	NA	NA
gga-miR-6650-5p	0	NA	NA	NA	NA	NA
gga-miR-6651-5p	0	NA	NA	NA	NA	NA
gga-miR-6652-5p	0	NA	NA	NA	NA	NA
gga-miR-6655-5p	0	NA	NA	NA	NA	NA
gga-miR-6657-3p	0	NA	NA	NA	NA	NA
gga-miR-6658-3p	0	NA	NA	NA	NA	NA
gga-miR-6667-5p	0	NA	NA	NA	NA	NA
gga-miR-6668-3p	0	NA	NA	NA	NA	NA
gga-miR-6669-5p	0	NA	NA	NA	NA	NA
gga-miR-6673-3p	0	NA	NA	NA	NA	NA
gga-miR-6675-5p	0	NA	NA	NA	NA	NA
gga-miR-6676-3p	0	NA	NA	NA	NA	NA
gga-miR-6677-5p	0	NA	NA	NA	NA	NA
gga-miR-6678-3p	0	NA	NA	NA	NA	NA
gga-miR-6679-5p	0	NA	NA	NA	NA	NA
gga-miR-6680-3p	0	NA	NA	NA	NA	NA
gga-miR-6681-5p	0	NA	NA	NA	NA	NA
gga-miR-6682-3p	0	NA	NA	NA	NA	NA
gga-miR-6683-3p	0	NA	NA	NA	NA	NA
gga-miR-6684-5p	0	NA	NA	NA	NA	NA
gga-miR-6685-5p	0	NA	NA	NA	NA	NA
gga-miR-6686-3p	0	NA	NA	NA	NA	NA
gga-miR-6687-3p	0	NA	NA	NA	NA	NA
gga-miR-6688-3p	0	NA	NA	NA	NA	NA
gga-miR-6690-5p	0	NA	NA	NA	NA	NA
gga-miR-6692-5p	0	NA	NA	NA	NA	NA
gga-miR-6695-5p	0	NA	NA	NA	NA	NA
gga-miR-6699-5p	0	NA	NA	NA	NA	NA
gga-miR-6700-3p	0	NA	NA	NA	NA	NA
gga-miR-6700-5p	0	NA	NA	NA	NA	NA
gga-miR-6702-5p	0	NA	NA	NA	NA	NA
gga-miR-6704-5p	0	NA	NA	NA	NA	NA
gga-miR-6706-5p	0	NA	NA	NA	NA	NA
gga-miR-6707-5p	0	NA	NA	NA	NA	NA
gga-miR-6708-5p	0	NA	NA	NA	NA	NA
gga-miR-6709-5p	0	NA	NA	NA	NA	NA
gga-miR-6711-5p	0	NA	NA	NA	NA	NA
gga-miR-6712-5p	0	NA	NA	NA	NA	NA
gga-miR-6713-3p	0	NA	NA	NA	NA	NA
gga-miR-6714-3p	0	NA	NA	NA	NA	NA
gga-miR-7437-3p	0	NA	NA	NA	NA	NA
gga-miR-7437-5p	0	NA	NA	NA	NA	NA
gga-miR-7438-3p	0	NA	NA	NA	NA	NA
gga-miR-7438-5p	0	NA	NA	NA	NA	NA
gga-miR-7439-3p	0	NA	NA	NA	NA	NA
gga-miR-7439-5p	0	NA	NA	NA	NA	NA
gga-miR-7440-3p	0	NA	NA	NA	NA	NA
gga-miR-7440-5p	0	NA	NA	NA	NA	NA
gga-miR-7441-3p	0	NA	NA	NA	NA	NA
gga-miR-7442-3p	0	NA	NA	NA	NA	NA
gga-miR-7442-5p	0	NA	NA	NA	NA	NA
gga-miR-7444-5p	0	NA	NA	NA	NA	NA
gga-miR-7445-3p	0	NA	NA	NA	NA	NA
gga-miR-7445-5p	0	NA	NA	NA	NA	NA
gga-miR-7446-3p	0	NA	NA	NA	NA	NA
gga-miR-7446-5p	0	NA	NA	NA	NA	NA
gga-miR-7448-3p	0	NA	NA	NA	NA	NA
gga-miR-7448-5p	0	NA	NA	NA	NA	NA
gga-miR-7449-3p	0	NA	NA	NA	NA	NA
gga-miR-7449-5p	0	NA	NA	NA	NA	NA
gga-miR-7450-3p	0	NA	NA	NA	NA	NA
gga-miR-7450-5p	0	NA	NA	NA	NA	NA
gga-miR-7451-3p	0	NA	NA	NA	NA	NA
gga-miR-7451-5p	0	NA	NA	NA	NA	NA
gga-miR-7452-3p	0	NA	NA	NA	NA	NA
gga-miR-7452-5p	0	NA	NA	NA	NA	NA
gga-miR-7453-3p	0	NA	NA	NA	NA	NA
gga-miR-7453-5p	0	NA	NA	NA	NA	NA
gga-miR-7454-3p	0	NA	NA	NA	NA	NA
gga-miR-7454-5p	0	NA	NA	NA	NA	NA
gga-miR-7455-5p	0	NA	NA	NA	NA	NA
gga-miR-7456-3p	0	NA	NA	NA	NA	NA
gga-miR-7456-5p	0	NA	NA	NA	NA	NA
gga-miR-7457-3p	0	NA	NA	NA	NA	NA
gga-miR-7457-5p	0	NA	NA	NA	NA	NA
gga-miR-7458-3p	0	NA	NA	NA	NA	NA
gga-miR-7458-5p	0	NA	NA	NA	NA	NA
gga-miR-7459-3p	0	NA	NA	NA	NA	NA
gga-miR-7459-5p	0	NA	NA	NA	NA	NA
gga-miR-7461-3p	0	NA	NA	NA	NA	NA
gga-miR-7461-5p	0	NA	NA	NA	NA	NA
gga-miR-7462-3p	0	NA	NA	NA	NA	NA
gga-miR-7462-5p	0	NA	NA	NA	NA	NA
gga-miR-7463-3p	0	NA	NA	NA	NA	NA
gga-miR-7463-5p	0	NA	NA	NA	NA	NA
gga-miR-7464-3p	0	NA	NA	NA	NA	NA
gga-miR-7464-5p	0	NA	NA	NA	NA	NA
gga-miR-7465-5p	0	NA	NA	NA	NA	NA
gga-miR-7466-3p	0	NA	NA	NA	NA	NA
gga-miR-7466-5p	0	NA	NA	NA	NA	NA
gga-miR-7467-3p	0	NA	NA	NA	NA	NA
gga-miR-7467-5p	0	NA	NA	NA	NA	NA
gga-miR-7468-3p	0	NA	NA	NA	NA	NA
gga-miR-7468-5p	0	NA	NA	NA	NA	NA
gga-miR-7469-3p	0	NA	NA	NA	NA	NA
gga-miR-7469-5p	0	NA	NA	NA	NA	NA
gga-miR-7470-3p	0	NA	NA	NA	NA	NA
gga-miR-7470-5p	0	NA	NA	NA	NA	NA
gga-miR-7472-3p	0	NA	NA	NA	NA	NA
gga-miR-7473-3p	0	NA	NA	NA	NA	NA
gga-miR-7473-5p	0	NA	NA	NA	NA	NA
gga-miR-7474-3p	0	NA	NA	NA	NA	NA
gga-miR-7474-5p	0	NA	NA	NA	NA	NA
gga-miR-7475-3p	0	NA	NA	NA	NA	NA
gga-miR-7476-3p	0	NA	NA	NA	NA	NA
gga-miR-7476-5p	0	NA	NA	NA	NA	NA
gga-miR-7477-3p	0	NA	NA	NA	NA	NA
gga-miR-7477-5p	0	NA	NA	NA	NA	NA
gga-miR-7478-3p	0	NA	NA	NA	NA	NA
gga-miR-7478-5p	0	NA	NA	NA	NA	NA
gga-miR-7479-3p	0	NA	NA	NA	NA	NA
gga-miR-7479-5p	0	NA	NA	NA	NA	NA
gga-miR-7480-3p	0	NA	NA	NA	NA	NA
gga-miR-7480-5p	0	NA	NA	NA	NA	NA
gga-miR-7481-3p	0	NA	NA	NA	NA	NA
gga-miR-7481-5p	0	NA	NA	NA	NA	NA
gga-miR-7482-3p	0	NA	NA	NA	NA	NA
gga-miR-7482-5p	0	NA	NA	NA	NA	NA
gga-miR-7483-3p	0	NA	NA	NA	NA	NA
gga-miR-7483-5p	0	NA	NA	NA	NA	NA
gga-miR-757	0	NA	NA	NA	NA	NA
gga-miR-762	0	NA	NA	NA	NA	NA
