# Supplementary material for: mirPRo–a novel standalone program for differential expression and variation analysis of miRNAs
Source: Sci Rep. 2015 Oct 5;5:14617. doi: 10.1038/srep14617 (PMC4592965; doi:10.1038/srep14617)
Supplement: Supplementary Table S20 [file srep14617-s21.xls]

## Sheet: mouse WT vs Tg
The mature miRNAs with different results in their differential expression analysis between miRDeep2 and mirPRo in mouse dataset
id	miRDeep2	mirPRo
mmu-miR-484	up-regulated	not significant
mmu-miR-467b-5p	not significant	down-regulated
mmu-miR-344b-3p	up-regulated	not significant
mmu-miR-486a-3p	down-regulated	not significant
mmu-miR-466a-3p	down-regulated	not significant
mmu-miR-770-3p	up-regulated	not significant
mmu-miR-92a-3p	not significant	down-regulated
mmu-miR-466d-3p	not significant	down-regulated
mmu-miR-486b-5p	down-regulated	not significant
mmu-miR-450b-3p	down-regulated	not significant
mmu-miR-434-5p	up-regulated	not significant
mmu-miR-708-3p	down-regulated	not significant
mmu-miR-3061-5p	up-regulated	not significant
mmu-miR-6896-5p	up-regulated	not significant
mmu-miR-466n-3p	down-regulated	not significant
mmu-miR-212-5p	up-regulated	not significant
mmu-miR-3475-3p	not significant	down-regulated
mmu-miR-329-5p	up-regulated	not significant
mmu-miR-210-3p	up-regulated	not significant
mmu-miR-214-3p	not significant	down-regulated
mmu-miR-466k	not significant	down-regulated
mmu-miR-466p-3p	down-regulated	not significant
mmu-miR-152-3p	not significant	down-regulated
mmu-miR-694	up-regulated	not significant
mmu-miR-669o-3p	down-regulated	not significant
mmu-miR-107-3p	not significant	down-regulated
mmu-miR-375-3p	not significant	up-regulated
mmu-miR-365-1-5p	down-regulated	not significant
mmu-miR-466b-3p	down-regulated	not significant
mmu-miR-98-5p	up-regulated	not significant
mmu-miR-34a-5p	up-regulated	not significant
mmu-miR-466f	down-regulated	not found
mmu-miR-101b-3p	not significant	up-regulated
mmu-miR-16-5p	down-regulated	not significant
mmu-miR-196a-2-3p	up-regulated	not significant
mmu-miR-466p-5p	down-regulated	not significant
mmu-miR-466e-3p	down-regulated	not significant
mmu-miR-378b	down-regulated	not significant
mmu-miR-329-3p	not significant	up-regulated
mmu-miR-10b-5p	up-regulated	not significant
mmu-miR-21a-3p	not significant	down-regulated
mmu-miR-127-5p	up-regulated	not significant
mmu-miR-582-5p	not significant	up-regulated
mmu-miR-378d	down-regulated	not significant
mmu-miR-466g	not significant	down-regulated
mmu-miR-1843b-5p	up-regulated	not significant
mmu-miR-30b-5p	up-regulated	not significant
mmu-miR-6950-5p	up-regulated	not significant
mmu-miR-411-5p	up-regulated	not significant
mmu-miR-466i-5p	down-regulated	not found
mmu-miR-101a-3p	not significant	down-regulated
mmu-miR-592-5p	up-regulated	not significant
mmu-miR-409-3p	up-regulated	not significant
mmu-miR-1957a	down-regulated	not significant
mmu-miR-342-5p	up-regulated	not significant
mmu-miR-486a-5p	down-regulated	not significant
mmu-miR-672-5p	down-regulated	not significant
mmu-miR-466c-3p	down-regulated	not significant
mmu-miR-409-5p	up-regulated	not significant
mmu-miR-466f-5p	down-regulated	not significant
mmu-miR-3970	up-regulated	not significant
mmu-miR-183-5p	up-regulated	not significant

## Sheet: human control vs ET1
The mature miRNAs with different results in their differential expression analysis between miRDeep2 and mirPRo in human dataset
id	miRDeep2	mirPRo
hsa-miR-140-5p	not significant	up-regulated
hsa-miR-576-3p	not significant	down-regulated
hsa-miR-30d-5p	down-regulated	not significant
hsa-miR-34b-5p	up-regulated	not significant
hsa-miR-3200-5p	down-regulated	not significant
hsa-miR-450a-2-3p	up-regulated	not significant
hsa-miR-6793-3p	not found	down-regulated
hsa-miR-6515-3p	not found	down-regulated
hsa-miR-146a-5p	not significant	up-regulated
hsa-miR-3672	up-regulated	not found
hsa-miR-378d	not significant	down-regulated
hsa-miR-101-5p	up-regulated	not significant
hsa-miR-1277-5p	up-regulated	not found
hsa-miR-223-3p	down-regulated	not significant
hsa-miR-6803-3p	not significant	down-regulated
hsa-miR-6511a-3p	not found	down-regulated
hsa-miR-302c-5p	up-regulated	not significant
hsa-miR-92b-5p	down-regulated	not significant
hsa-miR-3910	down-regulated	not significant
hsa-miR-302b-5p	not significant	up-regulated
hsa-miR-3135b	down-regulated	not found
hsa-miR-582-5p	up-regulated	not significant
hsa-miR-1228-3p	not significant	down-regulated
hsa-miR-106a-3p	up-regulated	not found
hsa-miR-491-5p	not significant	down-regulated
hsa-miR-548al	down-regulated	not significant
hsa-miR-4449	down-regulated	not found
hsa-miR-1285-3p	not significant	down-regulated
hsa-miR-2392	up-regulated	not significant
hsa-miR-548t-3p	down-regulated	not found
hsa-miR-378f	down-regulated	not significant
hsa-miR-34b-3p	down-regulated	not significant
hsa-miR-188-3p	not significant	up-regulated
hsa-miR-590-3p	down-regulated	up-regulated
hsa-miR-328-3p	not significant	down-regulated
hsa-miR-324-5p	not significant	up-regulated
hsa-miR-26a-1-3p	not significant	down-regulated
hsa-miR-548aa	down-regulated	not significant
hsa-miR-148b-5p	down-regulated	not significant
hsa-miR-4454	up-regulated	not significant
hsa-miR-423-3p	not significant	up-regulated
hsa-miR-190a-3p	up-regulated	not significant
hsa-miR-3960	down-regulated	not significant
hsa-miR-488-5p	not significant	down-regulated
hsa-miR-9-3p	up-regulated	not significant
hsa-miR-4728-3p	not significant	down-regulated
hsa-miR-4485-3p	down-regulated	not significant
hsa-miR-6855-3p	not significant	down-regulated
hsa-miR-4709-5p	up-regulated	not significant
hsa-miR-642a-3p	down-regulated	not significant
hsa-miR-4532	down-regulated	not significant
hsa-miR-135a-5p	down-regulated	not significant
hsa-miR-93-5p	not significant	down-regulated
hsa-miR-548k	up-regulated	not significant
hsa-miR-206	up-regulated	not significant
hsa-miR-6810-3p	not significant	down-regulated
hsa-miR-652-5p	down-regulated	not significant
hsa-miR-367-3p	up-regulated	not significant
hsa-miR-625-5p	down-regulated	not significant
hsa-miR-155-5p	not significant	up-regulated
hsa-miR-1908-3p	down-regulated	not significant
hsa-miR-548h-5p	up-regulated	not significant
hsa-miR-7854-3p	down-regulated	not significant
hsa-miR-500a-3p	down-regulated	not significant
hsa-miR-1537-3p	up-regulated	not significant
hsa-miR-1285-5p	down-regulated	not found
hsa-miR-6756-3p	not found	down-regulated
hsa-miR-34c-5p	not significant	down-regulated
hsa-miR-500b-5p	up-regulated	not found
hsa-miR-222-5p	up-regulated	not found
hsa-miR-589-5p	not significant	up-regulated
hsa-miR-16-1-3p	not significant	up-regulated
hsa-miR-181c-3p	down-regulated	not significant
hsa-miR-4284	down-regulated	not significant
hsa-miR-378c	down-regulated	not significant
hsa-miR-6788-3p	up-regulated	not found
hsa-miR-378e	down-regulated	not significant
hsa-miR-10a-5p	not significant	up-regulated
hsa-miR-29b-2-5p	not significant	up-regulated
hsa-miR-181d-5p	up-regulated	not significant
hsa-miR-616-5p	not significant	down-regulated
hsa-miR-3117-3p	down-regulated	not significant
hsa-miR-129-5p	up-regulated	not significant
hsa-miR-504-5p	down-regulated	not significant
hsa-miR-7111-3p	not significant	down-regulated
hsa-miR-409-5p	not significant	up-regulated
hsa-miR-3909	up-regulated	not significant
hsa-miR-624-5p	up-regulated	not significant
hsa-miR-1304-5p	down-regulated	not found
hsa-miR-7977	down-regulated	not significant
hsa-miR-29b-3p	not significant	up-regulated
hsa-miR-3180	down-regulated	not found
hsa-miR-151a-3p	not significant	down-regulated
hsa-miR-1468-5p	not significant	up-regulated
hsa-miR-502-5p	up-regulated	not found
hsa-miR-1297	not significant	up-regulated
hsa-miR-6784-3p	not found	down-regulated
hsa-miR-652-3p	not significant	down-regulated
hsa-miR-3651	down-regulated	not significant
hsa-miR-671-3p	not significant	down-regulated
hsa-miR-642a-5p	not significant	up-regulated
hsa-miR-148a-5p	up-regulated	not significant
hsa-miR-7975	up-regulated	not significant
hsa-miR-619-5p	down-regulated	not significant
hsa-miR-215-5p	not significant	down-regulated
hsa-miR-4301	down-regulated	not found
hsa-miR-6737-3p	not found	down-regulated
hsa-miR-335-5p	not significant	up-regulated
hsa-miR-26a-5p	not significant	up-regulated
hsa-miR-16-2-3p	up-regulated	not significant
hsa-miR-6131	down-regulated	not significant
hsa-miR-505-5p	down-regulated	not found
hsa-miR-874-3p	down-regulated	not significant
hsa-miR-296-3p	down-regulated	not significant
hsa-miR-4423-3p	down-regulated	not significant
hsa-miR-877-3p	not significant	down-regulated
hsa-miR-24-2-5p	not significant	up-regulated

## Sheet: chicken control vs retinectomy
The mature miRNAs with different results in their differential expression analysis between miRDeep2 and mirPRo in chicken (control vs retinectomy) dataset
id	miRDeep2	mirPRo
gga-miR-10b-5p	not significant	down-regulated
gga-miR-214	down-regulated	not significant
gga-miR-142-5p	up-regulated	not significant

## Sheet: chicken control vs FGF2
The mature miRNAs with different results in their differential expression analysis between miRDeep2 and mirPRo in chicken (control vs FGF2) dataset
id	miRDeep2	mirPRo
gga-miR-155	up-regulated	not significant
gga-miR-130b-3p	not significant	down-regulated
gga-miR-142-5p	up-regulated	not significant
gga-miR-125b-3p	not significant	down-regulated
gga-miR-451	up-regulated	not significant

## Sheet: chicken retinectomy vs FGF2
No mature miRNAs with different results in their differential expression analysis between miRDeep2 and mirPRo were found.
