# Supplementary material for: mirPRo–a novel standalone program for differential expression and variation analysis of miRNAs
Source: Sci Rep. 2015 Oct 5;5:14617. doi: 10.1038/srep14617 (PMC4592965; doi:10.1038/srep14617)
Supplement: Supplementary Data 1-9 [file srep14617-s22.zip]

Archive with 9 entries (9 files):
- Supplementary Data 1.txt
- Supplementary Data 2.txt
- Supplementary Data 3.txt
- Supplementary Data 4.txt
- Supplementary Data 5.txt
- Supplementary Data 6.txt
- Supplementary Data 7.txt
- Supplementary Data 8.txt
- Supplementary Data 9.txt
