# Supplementary material for: mirPRo–a novel standalone program for differential expression and variation analysis of miRNAs
Source: Sci Rep. 2015 Oct 5;5:14617. doi: 10.1038/srep14617 (PMC4592965; doi:10.1038/srep14617)
Supplement: Supplementary Data 1-9 [file srep14617-s22.zip › Supplementary Data 1.txt]

>mmu-novel-mir-1	10:+:77259495:77259607
GACAGGGUCAGCAGCGGGCUGGGGGCAGCGGGACCGGGGCUGCGCACGCAGGCUGCAGGAGCGAAGGCUGCGUGGCGAAGGUCGCCCUGGCCUUGGGCUGAGCUGGCCGUCUA
>mmu-novel-mir-2	10:-:127542260:127542371
GCUCUGUUCUCUGCGCCCAGCCUGGCGUGACAGAAGCUGAUCUCUGACAGACAGCAUUCUCUCACCCCAGGGCUGGCUGUGGACUAUCACAAUGAACGGCUCUACUGGGCAG
>mmu-novel-mir-3	10:-:127542261:127542371
GCUCUGUUCUCUGCGCCCAGCCUGGCGUGACAGAAGCUGAUCUCUGACAGACAGCAUUCUCUCACCCCAGGGCUGGCUGUGGACUAUCACAAUGAACGGCUCUACUGGGCA
>mmu-novel-mir-4	10:-:62172046:62172154
UUCCUUGUUCUACUGUUUGGUGUUCUCUUCACUGUGGGACGCAGGUUCCUGACAGGGAAUCUGCUCAGGAUUUCUACAGUUAAAGGGACCUCUCCAAACCUAAGUCUUU
>mmu-novel-mir-5	10:-:77977572:77977683
AAGUAAUCACAAAUGAAUUUUUGUUUUGUUUUCUUCUGGAGAAAACAGAUCUCCAGAAGAAAACAAAACGAAAGAUUGUAGGUUGAAAUCUUCAUAUCUUUUUCUAUCCUAC
>mmu-novel-mir-6	11:+:5868412:5868522
GUUUGGACCUGGGAGGACCCUUGGGAGGGGCAGGCUGGGACCCAGAGGCCUGCUUCUCUCUAGACCUUCUAUGGAAAUGUGGACAAGGACACACCUGUGCUGAGCGAGCUC
>mmu-novel-mir-7	11:+:60804609:60804720
AACAGCAACAACGCUGUGACCAAAGAUUGAUGUUCUUCACAGAGAAAAUCCUGCACUGUUUUGAUAGUGCUGUGUUUUUCUGAGAAGAUAACAUACAUUUCCCUGGAUCACU
>mmu-novel-mir-8	11:+:62886748:62886859
CUGCUGUGUUUGAAGCCUACAGUCUGUCACCUGAGCCAAACUGAGUCUCUGUAAUAGUGGAGUUUGCUGCAUUUGACAGGCACAGGCUUCAUGCACUGUAGUCAUAAGUGGA
>mmu-novel-mir-9	11:-:111065887:111065994
CGGAACCUGCUGUGGCUUCCUCUACCUCCUCCAGCUGCCUAGCCUGGUCUGAGAGUCCAGCUCUGGGCUGAGGAGGAGGAAGUCGCGGCCCAGAGGGUACAGCAACAG
>mmu-novel-mir-10	11:-:86852584:86852694
AUCGAACUCGUCCACAGAAGCAGAGGGGGCUAUGUCUACAGCGCCAGCUGCCUAAUUGAUUGUCUCUGUUAAUUAGGCUCUGGAUCUGUGAAUGGAGCCCCUCAGCCGCAA
>mmu-novel-mir-11	11:-:96850379:96850490
AGUCCGCUGGGUGCAGAAGGUCCUACCGGGCCCAAGUUCUGUCAUGCACUGACUGCUCCAGAGCCCGAGUCGGAGUGUAUCACAGAACCUAGGCCCGGGGAACAGCGGCGAC
>mmu-novel-mir-12	12:+:111540917:111541024
GCUACAGUGACUUUAAAGCAUUGCAAGCAACACUCUGUGGCAGAUGAACAAAACCGUCUGACACAAUUUGAGCUUGCUAUAGCAAGAAAGUCUAACCUAUUCCGGUGU
>mmu-novel-mir-13	12:+:85220488:85220598
UUAUAGCAAAUGAACUUGCUGGGGAUGUAGCUCAGUGGAAGAGUGCCUUACUUGAGGCUCUGGGUUUCAUUCCCAGUGCUGCAAAAAACAGAAAACGAGUUCCCCAAAGCC
>mmu-novel-mir-14	12:+:85220488:85220599
UUAUAGCAAAUGAACUUGCUGGGGAUGUAGCUCAGUGGAAGAGUGCCUUACUUGAGGCUCUGGGUUUCAUUCCCAGUGCUGCAAAAAACAGAAAACGAGUUCCCCAAAGCCG
>mmu-novel-mir-15	12:-:108067812:108067920
UCAGGACGUGGGGGCCUGUGGGGGGCAGAGGAGGAGGAAGCCUCACUUCUAUCCCCCACUCCCAGCCUCCUCCUCUCCCCAACAUGCCAGCUCUGAAAUCCCGAAUAAC
>mmu-novel-mir-16	12:-:108067862:108067970
CCAGCCGGGACGCUGCUGGUCUGCUGGCUCCCUUGCUGGGGCCCAGCCACUCAGGACGUGGGGGCCUGUGGGGGGCAGAGGAGGAGGAAGCCUCACUUCUAUCCCCCAC
>mmu-novel-mir-17	12:-:112130867:112130978
CUGCUGUCGUCGCCGCCGUGCGCGCCGGGUCUAGUGGUCCUAAACAUUUCACAAUUGUGCUACAGAACUGUUGAACUGUCAAGAACCACUGGACCAGGCGCGCCUGCACACA
>mmu-novel-mir-18	13:+:13437571:13437678
CCCAUUUCCAGGGGUGGGGACGACGGGAGGCGGGAGGUGAGGAGGGACUGCGGAGGGGCGUAGGGUUAUAUCUGCGCCUCCUCCGCCUGAGCUGCUAAACCGCCGGGA
>mmu-novel-mir-19	13:+:49684279:49684389
CCCCACCCCCACCCCCCAAACUGCCCUGUGGUUGCUGGAGGCUGUUGUGCAGGUACGGUUCUCCAGUGGAUACAAUGGGCUAGAAAAACCCUGUGAUUUAUGCAUGGGAGC
>mmu-novel-mir-20	13:+:54694532:54694644
GCGCGGGGAAGCAGGUCGGUGAGGACUACAACUCCCAGCGGGCCGCGCUGCCGGGCAUGCCGGAAGUUGUAGUUCCUACAGACCUUGCCCUGGGGCUUGCCCCAAGGCUUUUA
>mmu-novel-mir-21	13:+:62136968:62137079
ACAGCUCUUAACGCUGUGACCAAAGAUUGAUGUUCUUCACAGAGAAAAUCCUGCACUGUUUUGAUAGUGCUGUGUUUUUCUGAGAAGAUAACAUACCCUGAAAAAAGAAAAA
>mmu-novel-mir-22	13:+:84058921:84059029
AGGCAUACUGUAGGCCUCCCUGAGAUGAAACACUGUAGCAAAAGCUGAGUUUUAUACUUGGUUUUCAAACUAUUGAAUAAUAUCCUAUGAGACCUCUUAGGUCUUAACU
>mmu-novel-mir-23	13:+:92858017:92858127
UCUGGAUGGGAAACAACGUAAGCAUCUGUUCUAGUGUGCAAAUACCAUAGCCUUGCCUACUGUGAAUGUAUUUUACCUAGAGCUGAUGUAGAAAUACCCAGAAGUGGAAAU
>mmu-novel-mir-24	13:-:112365470:112365582
UUUUAAAUCUCCCUUUCACUGUGGAAGUCACAUGGCCAAAUGAAUGACUGCCCGGAAUGGAGACUCCCCAAGUCACUCAGUUGGCCAUGUAGCAGAGUAUAUGAACGAUGAAA
>mmu-novel-mir-25	13:-:23438664:23438773
CGGCUGGGGAUGUAGCUCAGUGGUAGAGCGCAUGCUUCGCAUGUAUGAGGCCCCGGGUUCGAUCCCCGGCAUCUCCAGUUCCUUUUUUUUUUUCUCCAAAAAAUUUUAAC
>mmu-novel-mir-26	13:-:23438696:23438807
AAAACUGGGGAGAGUCUCAAAGCAAAAACAACAGCGGCUGGGGAUGUAGCUCAGUGGUAGAGCGCAUGCUUCGCAUGUAUGAGGCCCCGGGUUCGAUCCCCGGCAUCUCCAG
>mmu-novel-mir-27	13:-:48884911:48885019
AAUUUAAUUAAUUAAUUAAUUAAUUAGAGUCAAGGUCUCACUGUGUAGCCCUGGCUGUCCUGGAACUUGCUAGGUAGACCAGGCUGAUCUCAAACUCACAGAGAUCCAC
>mmu-novel-mir-28	13:-:54680480:54680590
UGAGUCUCCUAGCAAUCCUGUGAGGACAGGGGUCAGGGAGGACAUGAACCUCCACCUCAGGGGGCCCCUCCCGGCCUGAUUCCUGCCCUCCAAGGUCUGGAGGAGGCUGUG
>mmu-novel-mir-29	13:-:62543186:62543297
ACAGCUCUUAACGCUGUGACCAAAGAUUGAUGUUCUUCACAGAGAAAAUCCUGCACUGUUUUGAUAGUGCUGUGUUUUUCUGAGAAGAUAACAUACCCUGAAAAAAGAAAAA
>mmu-novel-mir-30	14:+:11951913:11952023
CACAUGCGAUGUCUGUACACAUGUGUAUGUGUGUAUUAUGUAUGUGUAUCUGUGUAUUGUAUGCAUGUGUGUUGUGUGUGCAUGUAUAUGUAUGUGUGUAUAUGAAUGUAU
>mmu-novel-mir-31	14:-:47266326:47266438
AUGGAAAUUGUGAUUUGUGCAUGCAUGUGUGUGUGUGUGUGUGUGUGUGUGUGUAUACAUGUACAGUGGCAUCACACACCCAGCACACAUGUACACAAGUGCAGCAGCGUCAC
>mmu-novel-mir-32	14:-:58038696:58038808
UAACACUCCGGGACAGUGUUGGGGAUGUAGCUCAGUGGCAGAGUGCUGACCUAGUAAAUGCAGCCCUAGGUUGGAUCCCACGCACUGUGGAGAACCCAAAAUAAAUUGAGGUC
>mmu-novel-mir-33	14:-:66868466:66868578
CGCCCUAGCUGGAUCUGUGUUGGAGGAGAGGAAAAGAGACAGAGGAUUGCAUCUGUUUUGAAAUCUCCUAAUAGCAAGACCAGUUAAGGGAUUGUACCUUUUUCCUACAAAUA
>mmu-novel-mir-34	15:+:41030825:41030934
CCAAACACAAUUUAACUGACAACUGAGUUGAAGGCAAAGGUAGUAAUGUCUGACUUAGCUUUGCCUUCAGCUUAGUCGUCAGUUAAAUUGUGAAGUUAGUAAUUGAGAUG
>mmu-novel-mir-35	15:+:41030825:41030935
CCAAACACAAUUUAACUGACAACUGAGUUGAAGGCAAAGGUAGUAAUGUCUGACUUAGCUUUGCCUUCAGCUUAGUCGUCAGUUAAAUUGUGAAGUUAGUAAUUGAGAUGU
>mmu-novel-mir-36	15:-:81000029:81000141
AGAUGUGACACUGCUGAGCUGGGCAGGCAGGUUUUUCAGCUUCUGGUUGCUAUGGAAAUUUCCCUGAAAGCACCCAGAACUGACAGACCUAGCCUAAACAGUUAGUCUCCACA
>mmu-novel-mir-37	15:-:85707307:85707414
CCCUGGGCGCCUCAGGGAAGGCAGUAGGUUGUAUAGUUAUCUUCGGAGGGGCAACAUCACUGCCCUGAAACCACACAACCUACUACCUCACCCUGCGGUGUCCGUGUU
>mmu-novel-mir-38	15:-:85707307:85707415
UCCCUGGGCGCCUCAGGGAAGGCAGUAGGUUGUAUAGUUAUCUUCGGAGGGGCAACAUCACUGCCCUGAAACCACACAACCUACUACCUCACCCUGCGGUGUCCGUGUU
>mmu-novel-mir-39	15:-:99538267:99538374
CUCUUUUGGCUAGGCUGGUUGGCUGGCUGGCUGGCUGGCUGGCUGGCUGGCUGGCGGGCGGGCUGGCGGGCUGGCUGGCGGGCGGGCGGGCGGGCUGGUGAGCUCUCA
>mmu-novel-mir-40	16:+:30204873:30204985
UGUGUGUGUGCAUGCACAUGUGGUAUGUGUGUGUGUGUGCAUGCACAUGUGGUGUGUGUUUGUGUGUGUGUGUGUGUGUACAUGUACAUGUGGUAUGUGUGUGUGUGUGCAUG
>mmu-novel-mir-41	16:+:36456736:36456849
GACUCAGAAAAUGACACACUGGGGAUGUAGCUCAGUGGUGGAGCUCUUUGCCAAGCUUGCUCAUGGCACUGGGUUAAUCCCUUGUAUGACCAAGAAGAAAAUAAUCUUCCCCAA
>mmu-novel-mir-42	16:+:91647732:91647844
AGGAGAGCGGGCCGGUGUUCGCUGAUUGGCUCGUGGGUGGAGCGAGCCCGUGCGGACGCUCCCUCACGAGCCAAUCAGGAAAGGGAUAAAAGGAAUUGGCCGCUGCGCCUCCU
>mmu-novel-mir-43	16:-:18533243:18533350
UUUUUUAAGAUUUAUUUAUUUACCUGGUUGAUCCUGCCAGUAGCAUAUGCUUGUCUCAAAGAUUAAGCCAUGCAUGUCUAAGUACGCACGGCCGGUACAGUGAAACUG
>mmu-novel-mir-44	17:+:12922826:12922937
AGGAGCGGUUAUACGCAUGGGAUAAAACAAUAUUGGGCCAUUGUACAUGGAGAUGAAAUGUGUUUUGUCUCUCGUACAUGGUCUAGACAUUGUUCCUGGUGCCUUAUGCCUA
>mmu-novel-mir-45	17:+:13369412:13369522
CCUCCUUCUUCUGUGGAUGGAGAGACAUGGCUCUACCUCAGAGGACCAAUCUGUUAUAACUAGGCAGGAGUUUGGAUCAGGAGUAGAGCAGUGUCUUCGGUCCAUAUUCUU
>mmu-novel-mir-46	17:+:24720752:24720864
UGGCCGUGAGGUUGAGCAAAACUCUCUCACUCUGCAUGGUUACACAAGGUUUUACCCGUGUGACUUUCGUACGGAGAGAGAGAGAAAACGAGUUCCUUCAGGACUUUGGAUUG
>mmu-novel-mir-47	17:+:26948040:26948151
GACUGUAUUGGGGCUUAGUAAAGGCUGGGAAUGUUUCGGAGAUAUACAUAUAUAUCUCUGAAAUAUUCCCAGCCUUUACUUUAUAUAUAUAUAUAUAUAUAUAUAUAUAUAU
>mmu-novel-mir-48	17:+:56358545:56358655
GAACCUGAUGCUCACCGCACAGCCUGCAGGGAGGAUGUCAGGAUGCAGACUGUCCUUUCCAGUGCCUCAGUUGGUCUGAGCAUCUUCCAGGCAGACUGGUUUCCUGAGCUC
>mmu-novel-mir-49	17:+:74712689:74712803
AGAUUAUCAUUUUUAGGCCUGGGGGUGUAGCUCAGUGGUAGAGCCCUUGCCUAGCAUGUGGAAGGCCUUGAGUUCAACCCUCAAUACUACAGAAAGGCAAAAAAAAUUAAUUAUU
>mmu-novel-mir-50	17:-:35868301:35868411
AGCCUUCCGUCCCAGAGUGCUCUGGUGGGAGGGGGGAGGGCCCAGAGCAGAGGUUCUGCUGGGCUCUCAGAGGCCUGCUCUGAGCCUCCGCCUCCUCCUUCUCAGCCUCCU
>mmu-novel-mir-51	17:-:35893099:35893210
GAGACAGGCUUGCUAGGUCCUGGGAAGAUUUGUGUUGUGUGGAGGGCCUUCGGUCUGACUGUAGCUUACCUCCCUCUGCACGAUGCCUCUCCCCUUCCCAGGACCUUCGAUG
>mmu-novel-mir-52	17:-:56749625:56749735
GAACCUGAUGCUCACCACACAGCCUGCAGGGAGGAUGUCAGGAUGCAGACUGUCCUUUCCAGUGCCUCAGUUGGUCUGAGCAUCUUCCAGGCAGACUGGUUUCCUGAGCUC
>mmu-novel-mir-53	17:-:57117623:57117730
AUAAGUUGCACCUCAGGCAAAGGGACAGAGGUGAGGGAGAACGAGCGACCUAGGCCAGUGGUUCUCAACCUCCCUGAGACCCUUUAACACAGUUCCUCAUGUUGUGGU
>mmu-novel-mir-54	18:+:37754285:37754396
CGUUUGAGACAGGGUCUCUCUGUGUAUUCCUGGUUGUUCUGGAAUUAGCUGUGUAAACCAGGAGGGCCUAGAAUUCAUAGAGAGCCGCCUGCCUCUGCUUCCCAAGCGCUGG
>mmu-novel-mir-55	18:-:64516233:64516341
CUCCCAAAUAUUCGUGGGGCCCUGGUCGCUCGCCCCAGACCCUCAGACCUGGGCCACCUGGACACCGACUCGGUGGUCCGGGUCUGGUUUUGCUCCAGCCCUGUGCGUC
>mmu-novel-mir-56	18:-:81865010:81865117
GCUCAGACCAGUGUGUGCCAGAAGGCUCUGGAAAGUGCUUAUGAGGUUUGUUUGAGCCAAAGCAUGACUGGCCAGCUUUGGUGAAUGACAGCCUGGGAUUCUGAGAGU
>mmu-novel-mir-57	19:+:41918082:41918193
GGGUCUGCUUAGGAAGAAUUCAGGGAGGAACUGUGCUGUGGUGUGACCAAUGAAAAGCUGCAGUCCAGUUUUGUCCCUGGAACCUGUCCUGCACUCUUCCUGCAGUUAGGUA
>mmu-novel-mir-58	19:+:46067756:46067863
UAGGCAAGGUUUUUUACUGAAGGAGGAGGUGGGGGCUGUGCAGGAUCAUUUCAUUGAAGAUCCUGCCUAGUCAGCCUGCCUCCUGAAGUUUGGCAAUGUUGAGUAAGC
>mmu-novel-mir-59	19:+:59470229:59470340
CCCAGAUCGUGGCGACUGAACCUAUAUAUAGGACUUUGGGCGGCUCCUGGCCUCAGCUACCUCCAGGUCCUAUAUAUAGCUUGGGUCUCCAUAGCCCCGACUGGACCCUGAC
>mmu-novel-mir-60	19:-:3921788:3921899
AGUGAAUGAAUGAAAGGAUAAAGAGAUGCAGGACCUACAGGAAGGAAGUGAUACCGGCCCAAUUCGGCCCUGACUCUCAUUCCUUUCUGUAGUCAGCCUUCGAGGCCGAGGU
>mmu-novel-mir-61	19:-:9899793:9899906
GCCUGACUGCUCUUGGAGGGAAGGCUCUGUGAGAUUUGCAAUGUGUUUCUUUUUACUACUGCAAAGUAGCAGAGCUGUCAUUCCGAACGCAGAAGCAUUCCGGACUUGAAACGA
>mmu-novel-mir-62	1:+:160044347:160044456
GAGGGGCAAAAGAACGUCACAGUGGGGCGGAGUGGGGACACUGGCCGGGAGACCCGGAGGAAGGACACCCGCGCUGCGUGUGCUGUGGCGUGUGCCUCCUAGUUUAAGGU
>mmu-novel-mir-63	1:+:193632653:193632760
GGAUAACUGAAGUGUGAGCUAUAGAAAAGGCAUGGAGGUCCCCCCCCCCGCCCCCCGCCGGGCAUCGGGACGGGGUCCGGUGCGGAGAGCCAUUCAUCUUGGGAAACU
>mmu-novel-mir-64	1:+:45311679:45311790
GGUGCUACUCUGAGCUGCUUCUUCCUCUCUCCUCUUUUGCACAAAGAGUCUCAUGUCUGAUAUUUAGACAUGAUGAGCUUUGUGCAAAGUGGAACCUGGUUUCUUCUCACCC
>mmu-novel-mir-65	1:+:93291049:93291159
UCCAAGAAUCGUGGAGCUCCUGAGGGGCUCUGUGCAGAAGGUGCUAUGUGACCACACUGUACAGGCCACUCUGAUGCUCCUCGAAGGAAGAGGAAGCAGAUGAAAGAAAGG
>mmu-novel-mir-66	1:+:93291049:93291160
UCCAAGAAUCGUGGAGCUCCUGAGGGGCUCUGUGCAGAAGGUGCUAUGUGACCACACUGUACAGGCCACUCUGAUGCUCCUCGAAGGAAGAGGAAGCAGAUGAAAGAAAGGA
>mmu-novel-mir-67	1:-:134946208:134946319
CAGUCAGUGCUCUUAACUGCUGGGCCAUCUCUUUAGUCCAGAAAUACUUUUUAUGAAACAAAUCAGGGCUAGUGAGAUGGCUCAGCAGGUAAAGAUGCAACUCACCUUUGGA
>mmu-novel-mir-68	2:+:130276274:130276383
UGACUGUAUAGAAAGAGGAGGCAGAAUAAACCUACCCCAUGUACACCUCAGCCUAGGCCACUGUGCCUGGUCUGUAUUGUGAAUGGGGAGACACGGGCCUGAGAGAGCUU
>mmu-novel-mir-69	2:+:181459528:181459641
CCUCGGCCACCGCCCCAGUCCCGCCCCCGCCCCCGCCUGCCGGCCCCGCCCCCCGCUCCGCCGGCUGGGCGCAGCGGGCUGGCCGGGGCCGAGUGGCCGCCGGAGCACCGGCGG
>mmu-novel-mir-70	2:+:25706819:25706929
AGUGAGGGUCUGGGAAGGGGAGUGGUUCGGGGCUGCUGCGCAGCGCGCCAGGUUUCCGCAGCAGCCCUGCACCCCUCCGGGUCGCCUCCAAACGCAACGCCGCGACCAUGC
>mmu-novel-mir-71	2:+:28495914:28496022
GUGGGUCUGGGGGCGCACAAUCUCGCUGGGGCCUCCAAUUGUUGGACCCCAGGGGCCCAAGUGUUGAGAACGCGACCCCCAGAAACACAGCUUGACGACAGGUCGCUGC
>mmu-novel-mir-72	2:+:30720265:30720377
GAUCCAAGUGGUCUAUCAAUUCCUGCCUCUGGAAGGUUUGGCAGGCUUUUAUGGAGCAGAGAGAACAGGUCUCCAAAGCUCCCAGAGGCUAGGAACUGGGGGCUGAACUCAAG
>mmu-novel-mir-73	2:+:30720268:30720378
CCAAGUGGUCUAUCAAUUCCUGCCUCUGGAAGGUUUGGCAGGCUUUUAUGGAGCAGAGAGAACAGGUCUCCAAAGCUCCCAGAGGCUAGGAACUGGGGGCUGAACUCAAGC
>mmu-novel-mir-74	2:+:32184376:32184487
UGAAAGGGGGCAGUUGAGGCUCUCUAUCCCUGGCCUGCUCUCCUGUGGGGACUUGGAGCCUAGGUUUGGGGAUACAGAGCUGCUACUACCUAGAAGCUUCAGUUUGUCAUUU
>mmu-novel-mir-75	2:+:32963330:32963440
UCCAGUGGUGAGCUGACAGUGAGCCCCAGCUUUUAGGAAACAGGGCUGUCCUACAUGUGGAUGGCUCUGUGCCGAAAGCAUGGGAACAGCCCAGCGAUAGGUAAAAUGGAG
>mmu-novel-mir-76	2:+:38571353:38571462
AGAUGGCUGCAGUGGCUAGUCAGAGCUGGUUAAGAUCGCCUUGUUAGGGAUGACAGAGACCCGGCUCCUCUGACAGUGUGAUUUUAUCUGCUCGGACUACUGCACUUAUU
>mmu-novel-mir-77	2:-:152705433:152705544
UCUCAGUUUUUCCACCUGGGCAGGUGGACGAGGGAUGAGCUGCCCUCUCCUUGCCCUUUAGGGACUCGCUUGAAGGUCAGGAGGGAGGGAGACUUUGGCUUUGGGAUCUCUA
>mmu-novel-mir-78	2:-:45039395:45039506
CCUCUCCAAGAACAGUACAGGCUCUUAACUGCUGAGCUUCCUUUCCAGAUCUUCACACAUAUUUUUAGGGGAUGGAGAGAUUGUUCAGCGGUUAAGAGCACUGGUUGCUCUU
>mmu-novel-mir-79	3:+:88777158:88777267
GUCAGAGUCAGGACAGUGCAGUGUGCCCUGAAGGGCUCUCCAUGCAGGAUGGAGACGAUCAGCUCAGGGCAGAGGGGCUGUCUUUGAACUCGAAGAUGCUGGCCCAGCAU
>mmu-novel-mir-80	3:+:88837164:88837273
GUCAGAGUCAGGACAGUGCAGUGUGCCCUGAAGGGCUCUCCAUGCAGGAUGGAGACGAUCAGCUCAGGGCAGAGGGGCUGUCUUUGAACUCGAAGAUGCUGGCCCAGCAU
>mmu-novel-mir-81	3:-:11013981:11014092
GGGUCUGCUUAGGAAGAAUUCAGGGAGGAACUGUGCUGUGGUGUGACCAAUGAGAAGCUGCAGUCCAGUUUUGUCCCUGGAACCUGUCCUGCACUCUUCCUGCAGUUAGGUA
>mmu-novel-mir-82	3:-:116667525:116667637
AAACUAUAUUUUAAAACAUUUAGGGGCUGGAAAGGUGACUCAGUGGUUAAGAGCACUGACUGCUCUUCCAGAGGUCCUGAGUUCAAUUCCCAGCAACCAUAUGGUAGCUCACA
>mmu-novel-mir-83	3:-:116667575:116667687
GGAAGAACAUCUACUGCUCUUAACUUCUGAGCCAUCUUUCCAGUCCCCUUAAACUAUAUUUUAAAACAUUUAGGGGCUGGAAAGGUGACUCAGUGGUUAAGAGCACUGACUGC
>mmu-novel-mir-84	3:-:147057698:147057805
CACAUGCUGAGGGCAGAGACAGGUGAGGGUCUGGAGUGAGAAUCCAGAGUGUGGGGGCAGACACAUUCACACCAGGAGUGGAGCCUGCUCUGCUUAGGAGCCUGCAGA
>mmu-novel-mir-85	3:-:69593524:69593636
GCUGUUGGAAAUGUCUGGGGAGGAAUCUGGAAAACAUGGGCGUGACGUGCAUGGAAGAGAGUGGCGCCUGUGUCCAGGUUUUCCUUUGACAUUUCUGGUUCAACUCUGACGGC
>mmu-novel-mir-86	3:-:89116538:89116646
UUUAGAAUUUGGGUGGUCUAUCUCGCUGGGGCCUCCAGAAAAUGUGAAUCCCACUGAGUGAGAAUAAGACCACUACCACAAGCCAGUCAGUGGUGGUACAAACCUUUAA
>mmu-novel-mir-87	3:-:89116540:89116648
GCUUUAGAAUUUGGGUGGUCUAUCUCGCUGGGGCCUCCAGAAAAUGUGAAUCCCACUGAGUGAGAAUAAGACCACUACCACAAGCCAGUCAGUGGUGGUACAAACCUUU
>mmu-novel-mir-88	4:+:129214581:129214693
CUGUCAGUAUUGGCCUGCCAUUGGGAUGGGGGAAGUCUUGGGAGAGUCUGACUCCAUGGAGUUCUUCUCAUUCCCAGAGCCUCCUGCCAAAGGCCCUGCCAAGAACUCAGAAC
>mmu-novel-mir-89	4:+:130071447:130071558
AUUAUCUAUGUGUCCCACUCACUGAUUGUGUCAUACCAGCUGUGUGGCACACUCAGCAGCUGUGUGCCACACUCAGCAGCUGUGUGUCACACUCACUAAUUGUGUCACACUC
>mmu-novel-mir-90	4:+:130071447:130071559
AUUAUCUAUGUGUCCCACUCACUGAUUGUGUCAUACCAGCUGUGUGGCACACUCAGCAGCUGUGUGCCACACUCAGCAGCUGUGUGUCACACUCACUAAUUGUGUCACACUCA
>mmu-novel-mir-91	4:+:130071697:130071808
AUUGUCACACUCACCAGCUGUGUGUCACACUCACUAAUUGUGUCACACUCAUUAUCUAUGUGUCCCACUCACUGAUUGUGUCAUACCAGCUGUGUGUCACACUCAGCAGCUG
>mmu-novel-mir-92	4:+:131110308:131110416
GCCCUGCCCCUCAUCCAAGGAGGAGAUGAGCAGCAGCAGGGAUCUGCCCACAAUGCCUCUUGUUAUAUAGACCAGGAGGCUGAGGUCAAGGUCCCUGCCUUCUGCCACC
>mmu-novel-mir-93	4:+:136145164:136145273
GUGGGGGGAUGCGAGUGGCUGCCCUGCGCACUCUGCCAAGGCAGCAUAAGAGCUGUUCUUCUGGUUUCCUUGGAGAAAAGCUCUGCUGCCCUGAUUAUGAACUCUAUAAU
>mmu-novel-mir-94	4:-:43492844:43492952
ACGCGCGUAGACUUCCCCCGCAAGUCACUGUUAGCCCGCCAAGAAGCGACCCCUCCGGGGCGAGCUGAGCGGCGUGCAGCGGGGCGUCAUCCGUCAGCUCACAUAGUGA
>mmu-novel-mir-95	4:-:4780167:4780278
ACGGUAUCCUGCCAGUCUCUGGGAACAUCUACAAAGUGAAGUAGAAAGAAUGCAAGAGCUCACUUUCUAGAUGUUCCCGGAAGCUUGGUGGGGACAGGACUCAUACAGACGU
>mmu-novel-mir-96	4:-:80689417:80689529
UCUUCUUUAGAAGUAGCAGCUCCUCGUUAGUAUAGUGGUUAGUAUCCUGGCUUGUCACUAGGGACACUGGGGUUCAGUUCUCUGAUGGGGAGGUUGUAAAUUUCUUGGAGCUC
>mmu-novel-mir-97	5:+:32155858:32155969
GGGGGAAGGUUUUAGGGAGCUCAGACUGCUGCUUUCAUAGGCAAAGUGUGCCCAUGGGGGCCAGUCAUGGGAACAUGUCAAAGCCAACAGGAAGCAGAACCUGUAGCUUUCU
>mmu-novel-mir-98	5:+:90891387:90891495
CUCGCCACUGCCACUGGGGGAGGAGGGACCUCUGGUGAGCGCAGCCUCCCACAGUCCCGCUGACCAAGAGUCUUCUCCCAUAGGGGCGCCUAUCGCCAAUGAGCUGCGC
>mmu-novel-mir-99	5:-:119525579:119525688
GAUUCAAAAAGAAGAGGGCCGGGGAUGUAGCUCAGUGGAGGAGUCCUUGCCCAAAACAGGAAAGGCCCUGGGUUAUAUCCACGGCCCCACAAGGAAACCAAAGGAACACA
>mmu-novel-mir-100	5:-:49344058:49344170
GAGAUUUGAGUAUGGAGAACUGUGGUAUAGGAUCAGCUUCUGGAACAGAUAGAAACCAGAAGAAUCCUGUUCCAGGCUGCUCCUUGCUUCCUGUGUCCUGAGUGCUCAAGGCA
>mmu-novel-mir-101	6:+:30165904:30166015
AGCUCAGCACUUACACCAUAGUUGGCAAGUCUAGAACCACCGGGUCCCAUUACCUUACCGGUGUGAGUUCUACCAUUGCCAAAAAUGGUGGGAGGCCUCCAGCAGCCAGACC
>mmu-novel-mir-102	6:+:42350867:42350977
AUUAGGGGUUAAAGCAGUCGUCUGAGGAGAGGAGGAAAGAGGGUCGGUACUGAUAGCCUUUUCUCUCCUUCCUACCCAGACUUUCCUUUGCCCCCUCCUCCCCUUAUUGGG
>mmu-novel-mir-103	6:+:56563790:56563897
UGGCCUACCUUCACUUCUGCCAGUUCCUUCUGACACUAUAGAAGAAACCACCAUUUUCUCCUCUGAAGAAUGAGCUGUGGGUAGGGGUCAAGUAGGCCGAACUGGGUG
>mmu-novel-mir-104	6:-:124917852:124917960
UUCCCGGGGGCGGCAGCGGCUGGUCGGCGGCAGCUCUGCUGGUGCGGGGGCGGCGAGCAAGACCGAGCGACCGCGACCGGAGCGCGCCGGCCACCGCCCGCAUCGUCCU
>mmu-novel-mir-105	6:-:142255384:142255495
GGCUGAAGCAGCUGCAGCUGGUCACACUCAGUAGAGCAGAGAGUGAAUGUAUGCGUGCUAUAUCUUUGCUUACAUGAUUGUGCUCAGCUGUUUCUUUGCUCUUACAUAGUUC
>mmu-novel-mir-106	6:-:39525800:39525910
GACCUUCGGAAGAGCAGUCAGGUGCUCUUACCCACUGAGCCAUCUCACCAGCCCUAAAAAAUUCUUUAAGGAUUGGGAGGUGGCUCAGAAGUUAAGAGCUCUUGAUUUCCA
>mmu-novel-mir-107	6:-:87191769:87191880
CACGGCUGUCAAUGGUGAACAAGUGAGAGAUUGUUAGAUAGGAAAACCAAGCCUAUCUAACAAUCUCUCACAUGUUCAAAGUGGUAUAGCUUACCAGGGCCCUUCUCCCCAG
>mmu-novel-mir-108	6:-:99184927:99185039
UUGUAAAACACUCGACUCUGUGGAAGGAUGCCUCUUGCAGAUGUAGCAGAGGAGGUAUCUGCAGAGGCUUCCUUGGCUGAGCUGAGUUGUGAGAUGUUUAAUAGGAGAGGGCU
>mmu-novel-mir-109	7:+:139543269:139543380
UUCUGAAAAGCAGAUCACGACACUGAGCAUCCACCCUCCGGCAGCUUGAGGCACAGCAGUCAGAUGUGGCUCUGCCCUUCCCUCUGGAGAGUGGGUUUCAGUUUAUAGACUG
>mmu-novel-mir-110	7:+:34605500:34605610
UGUCUCAAAUCCAAAACUGGAGAGUUCUUCAAUGGUAGAGCACCUGCCUAGAAUCCCCCAGUGAGAGGCUGGGGGUGUAGCUCAGUGGGAGAAUACCUGCUUAGAAUCCCC
>mmu-novel-mir-111	7:+:80366205:80366316
AAAAAGAAUUGUUUAGGGCUGGGGAUGUAGCUCAGUGGUAAGGUGCUUGCCCAGGCCUCACAAGCAGAGCUCUGGUUUGGGCAUAACUGGGCAUAACUGGUUAUAGGCAUGC
>mmu-novel-mir-112	7:+:80401229:80401339
GUUGUCUCAAAACCAGGAGACUGGAUAUAUUUCUAGCCUCUCUGGGUCAGUUUUGCCCAGCCAUCAGUGCUGGGCCUGACUAGAGAAUAGGCUAUAGUACUGUCCUAGCUC
>mmu-novel-mir-113	7:+:80401229:80401340
GUUGUCUCAAAACCAGGAGACUGGAUAUAUUUCUAGCCUCUCUGGGUCAGUUUUGCCCAGCCAUCAGUGCUGGGCCUGACUAGAGAAUAGGCUAUAGUACUGUCCUAGCUCU
>mmu-novel-mir-114	7:+:82387706:82387818
AAAUUAGAAGAAUAUACCAGUUGGGAUGAUGUUUAUUCUGACCUAACUCAGACACACAGCAAACCCACAAACCUUGCAUGUGCAGCCUUGCAUGUGCAACCUUGUAUGUGCAG
>mmu-novel-mir-115	7:-:112428219:112428330
GGCGGGGACAGCGGCCUAGGGGAGAGCACAGGGGACCGGCUGGGCCUGGGCUCUGGGACAACAGCCACCCAAAGCCUGGGCUCCGCCUGUGGACCAGAGAUGACACCGACCC
>mmu-novel-mir-116	7:-:121040328:121040439
GAAACAGGAGGGAGAACAAGCCUAGCAGAGGUAUCUCUUCCAUUCCCAGUUGGCUCUGCUCACUAGCUGGUGAUUGGAAGACACUCUGCAAUGUCACUCAAGGCCUGAGACA
>mmu-novel-mir-117	7:-:27469353:27469464
GGGUCUGCUUAGGAAGAAUUCAGGGAGGAACUGUGCUGUGGUGUGACCAAUGAAAAGCUGCAGUCCAGUUUUGUCCCUGGAACCUGUCCUGCACUCUUCCUGCAGUUAGGUA
>mmu-novel-mir-118	7:-:28329453:28329564
CUGGGGGGGACCUAGCUUCCUUGGACAGAUGUGGGGCAGACUGACUUUCCUUCAUGUCUGCUUUUCCCCUUGUGUCCCAGGGACCAGAGAGAAGAAGAACUGGGCGAGUAUU
>mmu-novel-mir-119	7:-:28378480:28378591
CAAACCGGACUGGCAAGCUCGUGAAGUGCUUUACAACAGGGGCGGGGCGACGUCACCUUACCUUUUCUGGUGGCCUAACCGAACCCUGUUCCUCUCAGAGCCUCCAGUCGAU
>mmu-novel-mir-120	7:-:83994445:83994557
AAAUGCCUGUGUUUGGGAGGCUGAGGAAGGCUCUCUCUGAGGUCAAGGUCAGCCUCUGCUAUAUUGUGGGCUGUUCUGGGCUACAGAGUGAGAACCUAUCUCAAGCUGUACAC
>mmu-novel-mir-121	8:+:121009681:121009791
UGUGUACACAUGUGUAUAUUAUGCAUGUGCAUGUGUGUGUGCAUUGUGUUUGUUGUGUGUGUAUGUAUAUGUUGUGUGUGCAUGUAUAUGUUGUGUGUUUGUGCAUGUGUG
>mmu-novel-mir-122	8:+:122178647:122178758
UGCUGCAUGGACACUGGACUUGAGGUUGGCAGGACUAGGUUCAGACUUUGCCAACAAGCUGGUCAUGCCAGCCGUCUGUCCAGUCAUGUCGUGUAGACCAUCAGAGACACCA
>mmu-novel-mir-123	8:+:126594903:126595013
CCCAGUGGGCACAGACGCGCCUGGCAGCAUCGCUUCGUUGUUCCCUUCCACGCUGGGCAGUGAGGGCUGCCCAGAGUGGACGGAACACCGAAUUGUACACUUUGGUAGGGA
>mmu-novel-mir-124	8:-:21456075:21456188
CCCAGUGUUAAGUUUUUUCAUUUAAAAAUUCAUUUGCCUGUGACUCCUGAGCUCUGUUCCCCAUGAUAGGUUCAGGGAUAAAUGGAGUCACAGACAUCAAGAAAAAAAAUUAUC
>mmu-novel-mir-125	8:-:21594023:21594136
CCCAGUGUUAAGUUUUUUCAUUUAAAAAUUCAUUUGCCUGUGACUCCUGAGCUCUGUUCCCCAUGAUAGGUUCAGGGAUAAAUGGAGUCACAGACAUCAAGAAAAAAAAUUAUC
>mmu-novel-mir-126	8:-:84712090:84712198
GUACUCGCGGUCCAGGGCCCUUGGCUGGUCAGGUGUGUCUGGGGAUCAUGGGGAAAUGAAAGUUAGACACUCCAGAGCAGGAGCCUUUGGGCCUGGGGGCAGGCAGAAG
>mmu-novel-mir-127	9:+:13524458:13524565
GGAGGCCUGAGGUAGGUGUUGUGCUGACUGGUUGUGGCUCUCAAGCACUGAUUUACAGCUUUCUUGUAGCCACAUGGGUGUCAGGAAUCUGAGCCUAGGUCCUCAGGC
>mmu-novel-mir-128	9:+:15316714:15316825
ACAGCUCUUAACGCUGUGACCAAAGAUUGAUGUUCUUCACAGAGAAAAUCCUGCACUGUUUUGAUAGUGCUGUGUUUUUCUGAGAAGAUAACAUACCCUGAAUCACUUAACA
>mmu-novel-mir-129	9:+:21337801:21337912
CCCCUUGGUUCUUUGGCUGGGGCCUGUCUGACCGGUUUGGGCCGUCCUGGAGCAGCUGCAGCGGGUGGCGGCUGUGUCCAGGAGGGCUCCGACCGUCAAGGCGCCGUCGGGG
>mmu-novel-mir-130	9:+:40696206:40696315
ACUCUGCACCCUUUCUGGAGCCAGGCUGCUGGAGUCUGGGUUGUUCUCUGAGGCCCAGUCUCCAUCUGCCUUCCUCUGGGGGGUGAGUUCUAUCUUCCAUCCUUCAGCCA
>mmu-novel-mir-131	9:+:40696206:40696316
ACUCUGCACCCUUUCUGGAGCCAGGCUGCUGGAGUCUGGGUUGUUCUCUGAGGCCCAGUCUCCAUCUGCCUUCCUCUGGGGGGUGAGUUCUAUCUUCCAUCCUUCAGCCAA
>mmu-novel-mir-132	9:+:40730930:40731042
CCCGGGUGGCCACCCUCGGGAGUGGCUCUGAUCUUUGCCUUGCAGAUCUAUAAAACUGCGGCCAUGGCAGGGCAGCUCCGGGAGGGAGGCUGCAGGCUGCAGGAGGCACGGGA
>mmu-novel-mir-133	9:+:44387161:44387270
UGCUUGAGGAGGUGAUGGUGUUGAUGUGGGGUAGGAGGUGGAGCGGCUGCCUGAUUCCCUCAUGAACCUCUCUGCUGCUUUCCUCCUAGAACUUGGCAACACCAUAUCCA
>mmu-novel-mir-134	9:+:51103556:51103667
GAUGCUGUGCCUUGUUUUGAUGGCAGUGGAGUUAGUGAUUGUCAGCACCGCACUACAAUCAGCUAAUUACACUGCCUACAAACCGAGCACCGGGCGCCCGCCACUGCAGCUC
>mmu-novel-mir-135	9:+:57141897:57142010
CUGUUCAGGAGGCCACCCUGUGAGUGGAGACUCGGUAGAGGUAGAGGUGGGAGUCCUGCCCUUGUCGGUCCUCAUGGCCUCUCCUGUUCUCCAUCUAGUUGUGACCUCCUGGAG
>mmu-novel-mir-136	9:+:68791756:68791870
AGGGGUCAAAGAGACAAGUCAGUGGUUAAAAGUGGGGCUCCUCCAGCACCCAAGUUGGGGUGCCUCACAACCACCUGAACUCCAGGAGACCUAAUGCCCUCUUCUGACCUUCAUA
>mmu-novel-mir-137	9:-:34616214:34616326
UUCAAAGCCCCACCCAGGCCGGGGAUGUAGCUCAGUGGCAGAGAACAUGUGUGAGUAUGUAUGAGGCCCUGGGUUCAACUCUUAGUAACAGGGGUUGGGGUUAUACAACAGGC
>mmu-novel-mir-138	9:-:56201352:56201463
CACUGGGCUGGGUUUUCUGUUCAUGACACAGAGGGCAUUUUGUUGGGAGGUGGAGGCAGAAGCAAGAUGUCACCUGUCUCAGUGAAUUGAAUCAUGACAGUCCUUAUUCUAA
>mmu-novel-mir-139	9:-:58292634:58292743
AAGCACAGACUGCCUGGGGGUGGGGUGAGGAGGAUAUGGAGUGGCUUUAAGGUGGGACCAUAUUCAUCCCUUUCCCCAGGGCCUGAGUCCAGGCUGCUAUGACACAUACA
>mmu-novel-mir-140	9:-:58292634:58292744
GAAGCACAGACUGCCUGGGGGUGGGGUGAGGAGGAUAUGGAGUGGCUUUAAGGUGGGACCAUAUUCAUCCCUUUCCCCAGGGCCUGAGUCCAGGCUGCUAUGACACAUACA
>mmu-novel-mir-141	X:+:139958990:139959101
GGGUCUGCUUAGGAAGAAGUCAGGGAGGAACUGUGCUGUGGUAUGACCAAUGAGAAGCUGCAGUCCAGUUUUGUCCCUGGAACCUGUCCUGCACUCUUCCUGCCAUUAGGUA
>mmu-novel-mir-142	X:+:73494506:73494617
CUUACAGCAACUACCCAGGCUAGGACAGAUUGGGAUGGCUCUGGGUCACUGAUCCUUGGACAAAAGCCUCAGAUACAUUCCCUCUGCCCCCAGGUUGUCUAUCUGCACUCCA
>mmu-novel-mir-143	X:+:99449071:99449178
AUCAGAAACACAUUGGAGGCAGGACGGGCGGGAGCAGACAGGCCAGGGCUGGGGCCCAUUAAGUCCGGAGCCCAGCCGGCCGAGCUGUUUACCGUCUCAGCACAAGGU
>mmu-novel-mir-144	X:-:162727834:162727941
UGGGCCGUCGUGCUCGUAAAUCUCUGUAGUUUUAGCCCUAAGAUCAAGGUCAGCUUGGGCUUCAAGAGAUGGGGUUUGGAAAAAAAAAGACAGAGUGGGAGGGCAAGU
