# Supplementary material for: mirPRo–a novel standalone program for differential expression and variation analysis of miRNAs
Source: Sci Rep. 2015 Oct 5;5:14617. doi: 10.1038/srep14617 (PMC4592965; doi:10.1038/srep14617)
Supplement: Supplementary Data 1-9 [file srep14617-s22.zip › Supplementary Data 2.txt]

>hsa-novel-mir-1	10:+:102379444:102379554
GAGGGGCAGAGGUAGGGAGUUUGGGGAGCAUCAGGAUCAAGAUGCCUGAAGGAUCCUGACCCUGCUCUUGCUCUCAGGUAUUGCCUGCCUGUGCUGCGAUGCCCGGCGCCA
>hsa-novel-mir-2	10:+:21387484:21387591
GCCGACAGCUGUGCCCAUAGAAAAGGGAUACCUGAAAGUGGGGUAUACUCAACAUGCAGGUUUCCUCUUCCCUUUCCUUUUUUUGCCACGUGUGCAGGUGUCAUGGCA
>hsa-novel-mir-3	10:+:43471218:43471329
ACGUGAGUGAGUGCGGGAUCUGGCUGGCUGCUCCGGGCACUGGCAGGAGCAAGCUCCGUGUCCAGAAUGGCCAGCCAGAUCCCACACUUGCUCGCACACUUGGAUGGCGGUG
>hsa-novel-mir-4	10:-:6245663:6245777
UUACUUUGUUCCUCUCCACUCCCAUUGCUUCACUUGACUAGCCUUCAAAAAUAAAAAAUAAGGCUCACACUUGAAAUCCCAGCAUUUUGGGAGGCCGAGGUGAGCGGAUCACUUG
>hsa-novel-mir-5	10:-:6245666:6245779
GAUUACUUUGUUCCUCUCCACUCCCAUUGCUUCACUUGACUAGCCUUCAAAAAUAAAAAAUAAGGCUCACACUUGAAAUCCCAGCAUUUUGGGAGGCCGAGGUGAGCGGAUCAC
>hsa-novel-mir-6	11:+:12321481:12321592
UCCCACACCACACCCAGAUCUAAGAGACUAAGGCAGGAAGAGACGCAGCAGCUUGUCUUUGAUUCUGCCAAGCUUCUGCAUCUUUUCUUCCCUAGCCCUUAGCGUCUUUCCC
>hsa-novel-mir-7	11:+:67309990:67310102
CAGGGGGUGAGUAGGUGGGUUUGCUGGGGGUGGCUGCUGGGUCACUCAGAGCUGACUCAGGGCCACCUCCUCACAGCCGCCAGAGCCAUGUCUGGGAGCAGAAAGUGGGUGGG
>hsa-novel-mir-8	11:+:68273496:68273609
GCCUGUAAUCCCAACAUUUUGGGAGGCCAAGGCGGGCGGAUCACCUGAGGUCAGGAGUUUGAGACCAGCCUGACCGAUAUGGUGAAACCCGUCUCUACUAAAAAUAUAAAAAUU
>hsa-novel-mir-9	11:+:70420726:70420839
CUGGGUUUACCUGGAAGUGGGUUGCACGGGCCAAGCCUGCAGCAGGGGGCUGGGUUUACCCAGGAGUGGGGACAUGGGUCAAGCCUGCAGCGGGGGGCUGGGUUUACCCGGGAG
>hsa-novel-mir-10	11:+:925777:925886
CGCGACACCCGCCCCGGCCGCCGUCCGUCGUCGCUCGCGUGCGUGCGCGUGCGUGCUGGUGCGGGCGCCGUACGUGCGCGCGCGCGGCGGCCCAGAAAGCGGCGCUGGGA
>hsa-novel-mir-11	11:-:102111255:102111366
GACUCUGGGAGGAGUGGGGAGCUGGUCACCGCGGCGGAGUGGACGACUCCAGUUCCACUUCGCCUCGGGACCCCCACCCCAGCUAGAGUUCCCGCAACCCCCCUCCCCUGAC
>hsa-novel-mir-12	11:-:46678865:46678976
GCAUCAGGGGCCAUGAAGCCCCCUGGAGAGAGAUGUUGGAGCCACCCAUCAGGCAUGCUCUCCCCCACCUCUGUCCAGCCCGCCUCACGGCCCUGGCGGCCUCGCUGUUACC
>hsa-novel-mir-13	11:-:47336002:47336112
AGUGCCCCCUAUGUGACCAGUGGGCAGUUCAGAGUCUAGGGCAUGGAUCUCCAGCUUCCCCAGGCUUGCUCAGACCCCUCUCUGACCUCUCCUCUGCCCAGGUCCCCCCAG
>hsa-novel-mir-14	12:+:111171989:111172099
AUGUGCCUGUGUGUGCGCAUGUGUGUGCAUAUGCCUGUGUGUACCUGUGCCUGCGUAUACAUGUGCAUGUGCACACGUGUGUGCAUGCACCUGUGCGUAUGCAUGUCUCUG
>hsa-novel-mir-15	12:+:111171989:111172100
AUGUGCCUGUGUGUGCGCAUGUGUGUGCAUAUGCCUGUGUGUACCUGUGCCUGCGUAUACAUGUGCAUGUGCACACGUGUGUGCAUGCACCUGUGCGUAUGCAUGUCUCUGC
>hsa-novel-mir-16	12:+:69665674:69665786
AAAAAAGCCAUCCCUAGAAGUCUGAAUUGAGGAGGGAAACAGACCAGAGUCCCUGUCUCUUAGUGAAUACAGUCUGGUCUAUUUACCCCAUCAAUUCAGACUUCUCAAAAACA
>hsa-novel-mir-17	12:+:95447560:95447669
CACUUCCUUCACAGCUUGCCUCACAAGGGGCUCCAACUGUGGGGGGUCUGUUUCCGCAGACCGCUGACUUUCCUCACACGGGGCACCAAUUGAGGUAUUGCUCCUCACAA
>hsa-novel-mir-18	12:+:95447561:95447668
ACUUCCUUCACAGCUUGCCUCACAAGGGGCUCCAACUGUGGGGGGUCUGUUUCCGCAGACCGCUGACUUUCCUCACACGGGGCACCAAUUGAGGUAUUGCUCCUCACA
>hsa-novel-mir-19	12:-:120874601:120874712
UCGUAUCCCAGCCCACAUGCUCUGCUUCCAGUGUGACAUCGACAGGAAUAUUGAUGCCAUAUUGGAAGCAAGGCAUGUGGGCUGGGAAAGGAGGCAGUCUUUGGAAAAUAUA
>hsa-novel-mir-20	12:-:124437422:124437533
AUGAGCCUUUCCUGGUGCACUGGGCCCAGGUCCAGGCUCAGGGAAACUGAGACAGUGGACAAGCAUUGAGCCCCCUUUCCCUGAGCCUGCAUUUGUGGCCAGUGGCCUCAUC
>hsa-novel-mir-21	12:-:132867441:132867551
UUUUGCUCAGGUUUUUGCCUCGAGGUUUCACAGUGGCUGCCAGAGCUCUGAACAUCACUGACACAUUCAUGGCAGGCACCAGGAAGCCUCCGGAGAAGGGACCUUUGCUUU
>hsa-novel-mir-22	12:-:14331709:14331818
CUUAAUAUUCUGUUCCUCUAGACCCCACUCCUGGUACCAAAAUCUGUAUUAGUCAGGGUUCUCUAGAGGGACAGAACUAAUAGGAUAUAUAUUGUAUUAGUUUAUAUAUA
>hsa-novel-mir-23	12:-:14331710:14331818
CUUAAUAUUCUGUUCCUCUAGACCCCACUCCUGGUACCAAAAUCUGUAUUAGUCAGGGUUCUCUAGAGGGACAGAACUAAUAGGAUAUAUAUUGUAUUAGUUUAUAUAU
>hsa-novel-mir-24	12:-:55698900:55699010
UGUAGGGAGGGGGCAGGGGCUGGGGGAGCUGUGACACACCCCAGCUUCUGAGUCUUGGGGUGAAGACUUAGGGGUAAGUCACCCUUCCCCCAGGCUUCUCUAUUGACUCGG
>hsa-novel-mir-25	12:-:69200098:69200205
GUCCCUGAUAGUCCCUGUUAGUCCCUGUUCAGGCGCCACUUGUGGCUGACUGCUACUACUACUACUUGAGACUAUCAUUACAGCAGUUACUACUGUUACUGCUUGAGA
>hsa-novel-mir-26	12:-:83701018:83701129
CUUAAAGGAAAGGCUUUCAGUUAUUCCAUAUUCACUAUGAUUCUAGCUGUGGGUCAGUGUGAGUCAGCGAGUGAGUGUGUGUGUGUGAGUGAGUCAGUGUGUGUGUGUGUGU
>hsa-novel-mir-27	12:-:92145704:92145815
GAUCUUCGAAUGCUGCGGAGCUGGAGGCGGAGGCAGCUGGGGAGGUCCGAGCGAUGUGACCAGGCCGCCAUCGCUCGUCUCUUCCUCUCUCCUGCCGCCUCCUGUCUCGAAA
>hsa-novel-mir-28	13:+:26685307:26685419
GAAAUGCUCCAGCCUGCAGCGUCCCAGAGAGUAGCCACUAGCCACAUGUCAGUUCAUGCUUUUAAGGCUAUAUGUGCCUAGUGGCUGCUGUCUGGGAUGGUGCAGCUCCACAG
>hsa-novel-mir-29	13:-:52343809:52343918
UACAAAAACUUAGCCGGGCUGUGGUGGGGGUGGGGGGGGGCGCCUGUAGUCCCAGCUACUUGGAGGCUGAGGCAGGAGAAUCACUUGAACCCGGGAGGCGGAGCUUGCAG
>hsa-novel-mir-30	13:-:52343859:52343968
AGAUCGAGACCAUCUUGGCUAACACGGUGAAACCCCGUCUCUACUAAAAAUACAAAAACUUAGCCGGGCUGUGGUGGGGGUGGGGGGGGGCGCCUGUAGUCCCAGCUACU
>hsa-novel-mir-31	14:+:103337814:103337926
UAAAGAGGGCCCCCUUCAUUAAACUUGAAUAUUGCAAGCAACACUCUGUGGCAGAUGAUCAAAACUGUCUGACACAAUUUGAGCUUGCUAUAGCAAGAAAGUCUAACCUAUUC
>hsa-novel-mir-32	14:+:31208898:31209009
AAGCAAAUUUGUCAUUUCCAAAAUACUGGUUCUUUUUUUUCUUUCUUUUUUACUACUUCUUUAGAAAAAGAACCAGUAUUUUGGAAAUGACAAAUUUGUACUUCAGAUAGCU
>hsa-novel-mir-33	14:-:105150843:105150956
GAGGCACAUGGGACCCCGCCUCUGACCCUGCUCCUCUGCCCCCAGACGUCAACGACUGUCGCGGGCAGUGUCAGCAUGGGGGCACCUGCAAGGUGAGGCGGGGCCAGGAGGGUG
>hsa-novel-mir-34	14:-:105150845:105150956
GAGGCACAUGGGACCCCGCCUCUGACCCUGCUCCUCUGCCCCCAGACGUCAACGACUGUCGCGGGCAGUGUCAGCAUGGGGGCACCUGCAAGGUGAGGCGGGGCCAGGAGGG
>hsa-novel-mir-35	14:-:23061170:23061281
GGGGUACGCAUACCCACUAGUAGGUGGGAAAGGGACCCAGAUGGGAUGGGACAGAGGGUCAGAUGCAUCAUAUCUGGUUCACUUUUUUCCACCUCAGAGAAAGCCCAGGAGG
>hsa-novel-mir-36	14:-:64786707:64786815
GCAGGGCCAGGAGGACUUGCUGGGGGAAGUCAGCCAGCUGCAGGCCUUCCUGCAGGAUCUGGAUGACUUCCAGGCCUGGCUCUCCAUCACCCAGAAGGCUGUGGCCUCU
>hsa-novel-mir-37	14:-:76940018:76940130
GAGGGUGCCAGGAAGAAUGGGACACACUGGCUGGGGCUGGGCUGAGGAAGAGGAGGAAGCUGCUCUCCUUCUCCCCACCCCAGCCCAGAGGCUGCCUUUUCCUCCUUUCUCCA
>hsa-novel-mir-38	14:-:95533787:95533898
AAAUGAGAAGCAGAUACAAAGCAGUGUGGGAGUGCAGAGGAGACAAAGCAAGCCUCAUCAGGCCCAUUGCUUGCUCUGCUCUCCCUUGUACUUACCAGUGCUUGACAAUAUA
>hsa-novel-mir-39	15:+:40858415:40858523
UCCCCAAGGCCCUAGAGCUGAGAUUGGACUGGAUCCCCAGAGUUUAGUCUUACAAAAGAGGUAUCGGGGUUGGUGGGGGUGGGGGGGGACUUAAAAGCAAAUUUUAAGC
>hsa-novel-mir-40	15:+:41817293:41817405
UAGCUUGAUGGGGGAUCUCAUGGAGGGAAGGUGGGAGGCAGGCUGCUCCCAUGUGGUGAGAACAGUGGGAACAGCUGGGCUUCCCUCCUUCAUAGCCAGUGAUGGGCAAGUCC
>hsa-novel-mir-41	15:+:57595502:57595612
AGGUUGGUUGUGUGGCUGGGUCGUGUGCUUUGCGGGGAAGGCAUGUGUUGCUUUAUGGCUUCCCCACAAAGCACACAACCGGGUCACACAACUGACCUUUCGGCACAAUAC
>hsa-novel-mir-42	15:+:84690052:84690165
GAACCCAGGAGUUCAAGACCAGACUGGGCAACACAGUGAGAUCCUAUCUGCUACGGUUUGGCUGUGUCCCCACCCAAAUCUCAUCUUGAAUUCCCACGUGUUUUGGGAGGGACC
>hsa-novel-mir-43	15:+:84690052:84690166
GAACCCAGGAGUUCAAGACCAGACUGGGCAACACAGUGAGAUCCUAUCUGCUACGGUUUGGCUGUGUCCCCACCCAAAUCUCAUCUUGAAUUCCCACGUGUUUUGGGAGGGACCC
>hsa-novel-mir-44	15:-:34794092:34794204
AGCCAGGCGUGACAGAGGCAGCAAGUGCCAUGGUGAUAGUGACAUACCACCUCGUUUGUUAAAAGACAUGCCAUGCUCUCUGGGUUUGUCACAUGCCUGGCCAGACAGGCUGC
>hsa-novel-mir-45	16:+:28096581:28096688
GCUGGGCGUGAUGGCGCAUGCCUGUAACUACUCGGGAGGCUGAGGUGGGAAAAUCACUUGAACCCGGGAGGUGGAGGUUGCAGCGCCACCGCGCUCCAGCCUGGCGAC
>hsa-novel-mir-46	16:+:85473851:85473962
GCUGCAGGGGAGCGUCUGUCUGUAGCACUCUCCCAGGCACUAGCAUGACCAGCUCCGAAAAAAGAGCCGGAGCUGGUCCAAUGCCUGGGAGAGAGCUCCAGACAGACGAACA
>hsa-novel-mir-47	16:-:58728602:58728710
AGACUCUGUCUCAAAAAAAAGAAAAGCAGAAAAGGUUGGUUGGAGGGUUGUGGGUUAUUGUUAAACUGAUUAACAUUGUCUCCCCCCACAGCCAUGCUUGAUUUGCUUU
>hsa-novel-mir-48	17:+:19032398:19032508
CCUCUGGUUUGUCUCCUGUUUCAGUCCUGCCUUGUGGUUUUCACACAGCUGAUGCUCAAUAAAUGCGUGCUGAGCAAACUCACAAGGCUGGGGUGUUCAGGUCUGAUCAUG
>hsa-novel-mir-49	17:+:28722514:28722622
CCUUCAAGAGAAAGAAAAUGCACAACGUUCUGCCCCUGGGAUUGGGGCUUCAGGCCCUUAGAUUUCAGGGUGCAGAUGAUGACACUGUAAAGCGACCAAAGUCUGAACA
>hsa-novel-mir-50	17:+:39716407:39716517
CGUGGAGGAAUGCCGAGUACUGCAGGGGUAUGAGGGGCGGAGGAGAGGGUGGCUGGAGGGGUGCAUGGGGCUCCUCUCAGACCCCCUCACCACUGUCCCUUCUCUCAGGCU
>hsa-novel-mir-51	17:+:59274074:59274185
AUACACAGAAAUGUACAUACUACAUCAUCUACAGAAAUCUUGAUCAAUAACCUAGAAACUAGGUUAUCUAGGUUAUUGAUCAAGAUUUCUGUAGAUGAUGCAGUGUUCUAUC
>hsa-novel-mir-52	17:+:81710202:81710314
UGUAAAGCUCUUCAGUUCCUGCUCCUUACCCGCUGGGCCCUGCUCUUUCUGCUUUGGAGCAGUUCUUCCUUCAGCAGGGAGCCAGUGUUCUGUGGGUUGGGGGGUCUCUGCCA
>hsa-novel-mir-53	17:+:81867154:81867266
GGCACUUGGCUGCGGCUGUGGCUGUGAAGGGCUGGUGCUCUAGGCGCCUCCGUGGCCCCCGUUGCCUGGGCACCUACUUCCUGCCUCAGCCACAGCUGCAUCCACGUGCGCCA
>hsa-novel-mir-54	17:+:83096748:83096859
GUGUGCACCGGCUCAGGUGUGUACCGGCUCAGAUGUGUGCCGGCUCAGGUGUGCACUGGCUCAGGUGUGCACCAGCUCAGAUCUGAGCCAGCACAGGUCUGCAGGCUCCCAC
>hsa-novel-mir-55	17:-:1707859:1707972
CUCUGGUCACCCUGGGUGGAAUUGGGCUGGUCACUGUGGGCAUCAUGAGCAUCAUAUUGGGGAUCCGUAUUCUGGUCAAUGAUGUCCUACAGUCUCGACCCCAUCCACCCAGCC
>hsa-novel-mir-56	17:-:19142038:19142148
CCUCUGGUUUGUCUCCUGUUUCAGUCCUGCCUUGUGGUUUUCACACAGCUGAUGCUCAAUAAAUGCGUGCUGAGCAAACUCACAAGGCUGGGGUGUUCAGGUCUGAUCAUG
>hsa-novel-mir-57	17:-:38604563:38604673
CAGCUCAGCUGUCAGGGCCCGGCGGGGCGUGUGCGGCUGCUGGUGCUCGUCCCCCAGCCCCACGCGUCCCCAUGCAGCCCUGGCAGUGCCUCCGGCGCUUUGCCCUGGCCU
>hsa-novel-mir-58	17:-:44927065:44927178
ACCCUCCCCCAUGCCCGAGCUGGGGGCUGGAGGGAGGAAGUGGCUGGCCUUGCUUCCGGUUCCCUGCUGAUCAGCCUCCUUCCCUGUCCUCCCUCCCCAGGGCACCUGUGCCCC
>hsa-novel-mir-59	17:-:59274084:59274195
AAUUACUUAUGAUAGAACACUGCAUCAUCUACAGAAAUCUUGAUCAAUAACCUAGAUAACCUAGUUUCUAGGUUAUUGAUCAAGAUUUCUGUAGAUGAUGUAGUAUGUACAU
>hsa-novel-mir-60	17:-:7306796:7306908
GCGGACACCAUCUUCUUUAAACCCUCAGUCCGUAUUGGUCUCUAUGGCAUCCAUAGAGGCCAUUCGGCUCUGAGGUCCUCAGUAAAGAAACUUAGAUGGUAUUACUGUGUUUU
>hsa-novel-mir-61	18:+:36409121:36409228
AGGAGGAGACCACCAGAACCACCAUCCUCUGCUAACCAUGGGAAACCUUCUUGGGGGGGUAAUUCUCCUUGAGCAGGGUGAAGGGGCAUGCACAUCUCCUUCAGCACC
>hsa-novel-mir-62	18:+:48953642:48953753
UACUGGGAGUACAGGCGUGAGCCACUGCACCUGGCCUUAAAAUAAUCUUUAGAAAAGGUGAAAUGUGCCCAGGUGCGAUGGCUCACGCUUGUAAUCCCAGCACUUUGGGAGG
>hsa-novel-mir-63	18:-:48776314:48776428
AUGGCAGCCUCCUGCACAACCCUGCUCUGGCUCCUGCAGAGCUCCUGGGGGUGGCAUCAUGCUCCCCCUCCCCCACAGCGAGCACUGCACCUCUGUGCCUGGUUGGGCGGUGGGC
>hsa-novel-mir-64	19:+:1003046:1003157
CUUGCGGAUCACCCGCUGCUGGGGUGGGAAGGGUUUUGUGGGGGUGGAGGUCGUCAACCCUAACCGUGGCCACCCCUCUCCCAGAACCCAUUCCACCUGCAGCUGCACUGGG
>hsa-novel-mir-65	19:-:3753898:3754011
GCAGGGACCCGCCCCAGGGAUGCGGGUGGGGUGAUCGAGCCUGGCACGGCCCCCCAACCCACCCAGGCUGCCUCUCCCGCCCCAGGAGGCCAUGAUGGACCACGCCCUGCAUAC
>hsa-novel-mir-66	19:-:40442718:40442826
AGCUGAGGCGGGAGGAUCGCUUGAGCCCAGGACUUCGAGACUGCAGUGAGCUGUGAUAGCGCUGCUGCACUCAGCCCUGGGCGACAGAGCGAGACCCUGUCUCUAACAA
>hsa-novel-mir-67	19:-:57512973:57513080
AGCAGACCUUCUUCACUCACGUCCCUGUUCGGGCGCCACUUGUGGCUGUCGGUUCGGGACUGAAUGAAGAAGGACAAAUGCAGAAAUGAAGACAAAAAGAUCUGUUUU
>hsa-novel-mir-68	19:-:7488844:7488955
GCCUGGUGAGGCAGGGGCGGACCGGGGCCGGAGGUCCUAGAGUUUGGCCCAAGCUCAGAGACUGGGAAACGGGCCAGAGAGGGGACGGGGUCGCCCAGGAUACUCCGUCGCA
>hsa-novel-mir-69	1:+:109617110:109617221
AGAGCUGAACAGCUUGUUUCUAGAAGGGCCUAGGCAUAAGGUAUGGUUUGGGAAAUUGCCUUGGCCAAGGACCUUUUUGGAGCUGCAGAUAUUCUCUCCCAAGUUUAGUAUC
>hsa-novel-mir-70	1:+:11908213:11908322
GAGAAACGAGUGUGAGUCUGAAACCAAUUUUUUGAGGCCUUGCGUUUCUUAGCAGGGCUUAUUUUAAGUGUUUUAAAAACAGAUGCGAUUCCGUUAAAUCGCGUGUGGAG
>hsa-novel-mir-71	1:+:150234698:150234809
GGGGACUCCCCAAGGAAAAAACGGGUCGCCUCCCAACCCGCGUUGUCCUCGCGCCUUCGCCCUGGGUAGGUGAGGCCGAGAAGGCAACCGCGAAAAGGAGGCGGAAACGCCU
>hsa-novel-mir-72	1:+:150234698:150234810
GGGGACUCCCCAAGGAAAAAACGGGUCGCCUCCCAACCCGCGUUGUCCUCGCGCCUUCGCCCUGGGUAGGUGAGGCCGAGAAGGCAACCGCGAAAAGGAGGCGGAAACGCCUC
>hsa-novel-mir-73	1:+:151827674:151827781
CUCUCAUCCAGGCACAGGCCUUUCCUUGCCUUCCUGGGCCUUCCUGGGGCUUCAGGAGCUGGGCCGUGGAGUGGGGGAGAGGCUGUCAGCCUGGAUCCUCAGGACAAC
>hsa-novel-mir-74	1:+:1540331:1540442
UCGCGCUCAUGGACAUCGGGCGGGGCCGGGCCGGGCCGGAGCGCCGCCCCCCGGCCCCGGCGCCCCCCCGGCCCCGGCCCGAUGCUGAGCCCCCGCCGCCUCCGCAGAGGUC
>hsa-novel-mir-75	1:+:155001734:155001847
GGGCACUGGCGACAGCACAGAGGCUGCUUGCCUGGGGCGCCCUUCCCUCCCCGCGGGGCACCGUCACGCGUGGGGAGGGACGCAGGGCGCCCGCAGGCUCAACUCCCCGGCUCC
>hsa-novel-mir-76	1:+:164559134:164559245
CUCAGGCUGUGGUUUUUCUGUAUAUGUUUCUGGAGUCCUGAGCCUGAGCUAAACAAAAGCAGGAGGCUGACGGGGCUGCUGGAGUUUGCAGAGACACGGAGGAGGAGAGAGC
>hsa-novel-mir-77	1:+:183709196:183709307
GCACGCUGCUGGCGCAAGUGUUCUUGCGCCUUGGGACUGGGCCUGAGAAGGGAUGAGUUAUUCACCCCCUCACCCUCUUCCCGCCCAGCUUCCAGGCCUCAGGGAAAGUCUU
>hsa-novel-mir-78	1:+:206734035:206734148
UAGGCUGUCUGUGCCAUGGCCCCCCACUCCCCCUUCCCUUGGAGGGAGAGGUGGCAGGAAUACUUCACCUUUCCUCUCCCUCAGGGGCAGGUGGUGGAGGGGCGCCCAGGGUCG
>hsa-novel-mir-79	1:+:233614315:233614422
UGAGGACCUGCUGCGCCAGGAGCUGCGCAAGCUGAAGCGACGCUUCUUGGAGGAGCACGAGUGCCUGUCUGAGCAGCAGCUGGAGCAGUUCCUGGGCCGGGUGCUGGA
>hsa-novel-mir-80	1:+:237573486:237573596
AUCCAGGGGGGAGCUAUGGCUAUCCCAGUUCUGGAAGAGGAUAGGGUUGUUCUAUAAAGGUACUGCUAGGAACAACCCUAUCCUCUUCCAGAACUAGAUGGCGGAUCACAA
>hsa-novel-mir-81	1:+:74744546:74744655
GCAAGCGAAAGCGGUCCAAUGGUACUCACCACUUGGCAAUAGGCGAUUGUCCCAUCUGGGUCGCCAAAAUGUGUCCCAUCUGGGUCGCCAAAUGUGUCCCAUCUGGGUUG
>hsa-novel-mir-82	1:-:121048402:121048512
CAGCCAUGUCUCUGUGGCGCAAUCGGCUAGCGCUUUUGGCUGUUAACUAAAAGGUUGGUGGUUUGAACCCACCCAGAGGCGUCGCUGAUCUUUUAUAACUCCCACGGUGGU
>hsa-novel-mir-83	1:-:121048416:121048525
GAAAUUAGGAGCUCAGCCAUGUCUCUGUGGCGCAAUCGGCUAGCGCUUUUGGCUGUUAACUAAAAGGUUGGUGGUUUGAACCCACCCAGAGGCGUCGCUGAUCUUUUAUA
>hsa-novel-mir-84	1:-:121048466:121048575
GGCGGAUAGUGCUAGCUAGCGUUUAGUGACAGCUUACCCUCUUUUAGAACGAAAUUAGGAGCUCAGCCAUGUCUCUGUGGCGCAAUCGGCUAGCGCUUUUGGCUGUUAAC
>hsa-novel-mir-85	1:-:149740282:149740391
GGCGGAUGGUGCUAGCUAGCGUUUAGUGACAGCUUACCCUCUUAUAGAACGAAAUUAGGAGCUCAGCCAUGUCUCUGUGGCGCAAUCGGCUAGCGCGUUUGGCUGUUAAC
>hsa-novel-mir-86	1:-:197515105:197515212
AAGAGCAUAUUUUACUACUCAUUCCUUCCUUUUUGCCACUCACAAGCAGUGGCAUAAAGGGAGUGGAGUAGGGAUCAGUCCUAUAGGUUCCAUAAAUUUGCUUACUCU
>hsa-novel-mir-87	1:-:225846143:225846255
CUGCACCUCCAGGCAGGCUCUGUGCAGUACUCACCCCCUCCGUCUGCUCCCUCCAAGGUGUGGGGGUGGGCAGUGCUCAGGGCCUCCUCGGAGCCAAAGGACAGCAUGGUCGG
>hsa-novel-mir-88	1:-:225846145:225846257
GUCUGCACCUCCAGGCAGGCUCUGUGCAGUACUCACCCCCUCCGUCUGCUCCCUCCAAGGUGUGGGGGUGGGCAGUGCUCAGGGCCUCCUCGGAGCCAAAGGACAGCAUGGUC
>hsa-novel-mir-89	1:-:237573495:237573606
UCUCCUGAUCUUGUGAUCCGCCAUCUAGUUCUGGAAGAGGAUAGGGUUGUUCCUAGCAGUACCUUUAUAGAACAACCCUAUCCUCUUCCAGAACUGGGAUAGCCAUAGCUCC
>hsa-novel-mir-90	20:+:62166246:62166358
CGGGCCUGCAGUCCCUGGGGAGAGGGGCCUCGUGUCUGCUGACGCUGACCGGCAGGCAGCAGUGGCUGAGGCCUUCCCACUGCAGGGCUGCAAUUUAUCAAGAGGUAACAGUG
>hsa-novel-mir-91	20:+:63707990:63708098
UCCCAGCGGCCUCCGCGCUCCGCUUCCCGGCUGCCCCCGCGCGCCAAGCACUUCCGGAAGCGGCGGCGCUCGGGAGGAAGUGCCGAUCGGCUGCUGGGGCGAAAAGGGG
>hsa-novel-mir-92	20:-:26209085:26209197
CGAGGGGCUACCGUUCUGCCUCCGACCGGUCGUGUGUGGGUUUACUCGGAGGUGCUUUGCCUCUGAAGAAAAGAGGCGGGUGGACGGGGUGGGGGGGGGGGUGGGAGGCGGGG
>hsa-novel-mir-93	20:-:62318630:62318741
GCAGAUGGAUCUGGCGGGCACCAAGUGGAGACCAGGGGUCAUGAAGGGGCCUGGCUUCCAGAGUGACCACCCUCACCCUGGUCUCGGCUAGUGCUGGCCCGGGUGCAGGAGC
>hsa-novel-mir-94	21:-:41168977:41169086
CAUAAAUCCUUUUUAAAGGGUACUGCGCCUUUGGAAGCCGGCCACGAGCCUCUUUAGCAAUGAGACAGCAUGGUGGUGGGGUGGGGGGGGGGCGGGGGGGAGGGAGGGUA
>hsa-novel-mir-95	21:-:43728449:43728558
CUCCUCCUCCGGGGAGGCAGGGUGACUCAGAACGGCAGGAGUGGGGGAAGCUCUGGAACAUUCCAGGGGAGCUCCUCCACCCCAGCCUGACCACCCUAGUUCCAGGCGUU
>hsa-novel-mir-96	22:+:11630426:11630538
UUCUAUUUUGUUGGUUUUCAGAACUGAGGCCAGGAUUAAGAGGGACGGCCGGGGGCAUUCGUAUUGUGCCGCUAGAGGUGAAAUUCUUGGACUGGCGCAGUUCAGACCAGAGU
>hsa-novel-mir-97	22:+:24437934:24438045
CCUCUGUGACUGCCUGGGAAUGUGGGCGACAAGGUUUGCUGCUGAGAACAGUUUGAAAACCAGCAAAGCAGGUGGCCCAGGGCCCAGGCAGCUCUGCAACACCCCUGUGGCU
>hsa-novel-mir-98	22:+:24437934:24438046
CCUCUGUGACUGCCUGGGAAUGUGGGCGACAAGGUUUGCUGCUGAGAACAGUUUGAAAACCAGCAAAGCAGGUGGCCCAGGGCCCAGGCAGCUCUGCAACACCCCUGUGGCUG
>hsa-novel-mir-99	22:+:43237029:43237136
GGUCUGGCCAAAGGGCUGAGUGGGGCAGCCUGGUGAAAGGGCCCCGACCGCUUGAAGAGCAAAGGAAAUGUGGUGGGGUGGGGGGGGUUGGGGGGUUGUCUUGGGGCU
>hsa-novel-mir-100	22:+:43237079:43237186
CUUGAAGAGCAAAGGAAAUGUGGUGGGGUGGGGGGGGUUGGGGGGUUGUCUUGGGGCUGUGGACAUCACUCCUGAGCGCCACCCUACCCUCAGAGCCAGAACCAGAGU
>hsa-novel-mir-101	22:-:11249736:11249845
CUGGGUUCCUCCCAGGGCUAUGCCUGUCUGAGCGUCGCUUGCCGAUCAAAAUUCCCCAGGGUUGCCUCUGGGCUCCUUGGGGUGCCCAGCUGUUCUGUGGCAGGGCCCAC
>hsa-novel-mir-102	22:-:11249737:11249845
CUGGGUUCCUCCCAGGGCUAUGCCUGUCUGAGCGUCGCUUGCCGAUCAAAAUUCCCCAGGGUUGCCUCUGGGCUCCUUGGGGUGCCCAGCUGUUCUGUGGCAGGGCCCA
>hsa-novel-mir-103	22:-:11249737:11249849
UGGCCUGGGUUCCUCCCAGGGCUAUGCCUGUCUGAGCGUCGCUUGCCGAUCAAAAUUCCCCAGGGUUGCCUCUGGGCUCCUUGGGGUGCCCAGCUGUUCUGUGGCAGGGCCCA
>hsa-novel-mir-104	22:-:17830992:17831103
AAUUUCUGAGCACCAGUGACUCCCUGCAGCGGUCAGAGGAUCGGUUGAGUUCUCAGUGACCCCAGGCCCUGCAGAGCUGGCACUGUGCUCAUCUCUGCUUCUCCUGGCACCU
>hsa-novel-mir-105	22:-:32348116:32348227
ACUGCGUGUCUGGCACAGAGCGAAGUCCUGGGGUGGGGCCCUGGAGGUGUCCUGGAAAAAACGGGACACCUCCCUGUCCUCCAGGAGCUCACCCUAAGUCACAGAAGCCCAU
>hsa-novel-mir-106	22:-:41648023:41648135
UUCUUUGUUCCUUUUCCAUUCCCACUGCUUCACUUGACUAGCGGAAAGAAAAGAAACAGAAGAGAGGAGGGGAGAGGAGGGGAGGGGAGGGGAGGGGAGGGGAGGGGAGGGGA
>hsa-novel-mir-107	22:-:41648023:41648136
UUUCUUUGUUCCUUUUCCAUUCCCACUGCUUCACUUGACUAGCGGAAAGAAAAGAAACAGAAGAGAGGAGGGGAGAGGAGGGGAGGGGAGGGGAGGGGAGGGGAGGGGAGGGGA
>hsa-novel-mir-108	2:+:107672791:107672903
UUUGAGACGGAGUCUCGCUCUGUCCCAGGCUGGAGUGCAGUGUCAUGAUCUUGGCUCACUGCAAUCCCCACCUCCUGGGUUCAAGUGAUUCUCCUGCCUCAGCCCCACAAGUA
>hsa-novel-mir-109	2:+:219488391:219488505
UGGGGACUGAGCACGGUUAGGGGGGAUGCUGGAGUGGGGAGUGAGUGAGGGGGCCUGGACAUGUGCUGCCUCACUCAGCAGCAACUCCUGCUCCUCCCUGUCCCCAGACAAGAAG
>hsa-novel-mir-110	2:+:233464029:233464141
GGACUUCGUUUCUGGAAAGUGAGCUCCCUGAUCAGAGCAGAGCAGAGCCCUGGAGCGGACCUCACCCCCCUGGGCCUCGCGCUGAUCAGCAGUGCACACUCUCCAUUUCUCUC
>hsa-novel-mir-111	2:+:32308370:32308482
AAGUGCCGGGAUUACAGGUGUCAGCCACCGCACCAGGCCAGUUCAUUAGAAUUUUUAAAACAGGCUGGGCAUGGUGGCUUACGCCUGUAAUCCCAGCAGUUUGGGAGGCCGAG
>hsa-novel-mir-112	2:+:42568917:42569028
CCGGGACUCCCCACCCCCACCCAUCCCUUCCCCUCCCCCCACGCGGGCUCGCGAGGGCCCGGGGCCACCUUCACCCUCGCACCCCGCCCAGUGUUUAGGGCCAGGCCUCUAC
>hsa-novel-mir-113	2:+:46951460:46951567
AGAAACUCAAAAGAGGAGGGGGAGGGGGUAAAAAAAAACUCAAAGAGGAAGUGAUCCCUCCCUCCCUCCCUUCCUUCCUUGCUUCCUUCCCCUCUGUCUCUCUCUUUC
>hsa-novel-mir-114	2:-:143091199:143091309
UAAAAGCUCUACUAAUACUUAGGGUUGGUCAAUUUCGUGCUAGCCACUGUGGUUAUAUGAUUAACCCAAGCUAAUAGAUCUUGGCAUAAAGAGUGUUUAAGAUCUACCCUC
>hsa-novel-mir-115	2:-:178728368:178728478
AGCUUCCCUUAUUUAUAGUAUGUCCUUUGUAAACAAAUAGCAAGAGAUUAAUGGAUGUGUUUUGCUGUUUGCAUUGGACAGAUCAAAAUAUUCCUCCAUCAUUCACCAAAA
>hsa-novel-mir-116	2:-:19348414:19348526
CAAAAGAGUCCCGUCCCACCUCUCAGAGCGCGAAGCCUCUGUGACGUCAUGGUCUCCUCCCGCAGACACCGUGACGUCACAGAGGCCUCGGGCUGGAACACAAGGCUUGAAUG
>hsa-novel-mir-117	2:-:200864185:200864292
GGCGCCGCCUGACGCGGGACGGUCGGGCGGGCGCCAUGUUGUGAACCGCCUCGGCGGAGCUGUAAGAUGGCGGCUGGGCGGAGGCCGGCUUCGGCCCUGUGGCCGGAA
>hsa-novel-mir-118	2:-:218263273:218263383
CAGGUAAGGGCCCGGGCCAGGGCGGAGGGCUCAUCGCGGCACACUGCCCGCUCCAGCCGGCAGAUGUCCUGCAGCUGGCGGUGGGCAGUGGCCAGCACGCGGACAGAGAGG
>hsa-novel-mir-119	2:-:40228481:40228595
UUCAUUAAAUGAAGUUCAGUGAUGCCAACACAUGACUGCCAAUGCCAGGUCCCACAGCAGGGCUUUUUCCACUGUGGGAUUUUGGCUGCAGCCGUUGGCUUCUACUGUUGAAUUC
>hsa-novel-mir-120	3:+:14394672:14394779
GUGCCUGAUCUCGUGAAGCUAAGCAGGUUUGGGCCUGGUUAGUACUUAGAUGGGAGACCACCUGGGAAUAACGGGUGCUGUAGGCUUUUGGCUUGGCUGGGCGCAGUG
>hsa-novel-mir-121	3:+:159822611:159822722
AUUUAUAUAGGUUGGUGCAAAAGUAGAUGCGGUUUUUGCCAUUACUUCCAAUGGCAAAAACCGCAACUACUUUUGCACCAACCUAGUAACAGAACUAACACUGGAAAAUGAC
>hsa-novel-mir-122	3:+:159853123:159853236
CAAGCCAAGUGUCAGGGGCAGAGUGAGCCUCAGAAAACAGCAGCUGCCCGGUGCCAGAGCAAGGAAAGGCCAGGGAGGCUGGGCGGGGCAGUGUCUGUGGGACAGAGUGGGGCA
>hsa-novel-mir-123	3:+:53763026:53763136
CCGCAAUGGUUCUGUGAGGGCACAGGCAGGAGACCCCACAGCCAGCUAUGCCCUGAGCCUGUGGUGGCUGCUGCUGGUGCCCUCACCUGUACCGUGUCUGCUCUGAGUCUG
>hsa-novel-mir-124	3:+:53763026:53763137
CCGCAAUGGUUCUGUGAGGGCACAGGCAGGAGACCCCACAGCCAGCUAUGCCCUGAGCCUGUGGUGGCUGCUGCUGGUGCCCUCACCUGUACCGUGUCUGCUCUGAGUCUGA
>hsa-novel-mir-125	3:+:53777543:53777657
GGAUGUGGAGUGGGGAGGACUUGGUGGCCUGGGUGAGGGGAGGGGGAGUGCUAGGAGAGCACAUCUCCCAGCCUCGGCAUUGGGGGACAUGGUGCUCUGUGUUCCACACGUCCCC
>hsa-novel-mir-126	3:-:122973669:122973780
GCUCCACACUUGGUGGGUUGCAGAUUCCCAGAGUGGGACAGGGAGGCUCCACAUUGCCUGCCCUCCUUGGGAAUCUACAACCCCCCAAGUUUGCAGCAUCGUUCAGCUCCAA
>hsa-novel-mir-127	3:-:47488739:47488851
GUGAGCAAUUAUUGCACUACUGCACUCCAGCCUGGGUGAUGCAGUGAGAUGCUGUCCUAUUUUUUUGAGACAGUCUUGCUUUGUCACCCAUGCUGAAGUGCAGCACAAUCUCA
>hsa-novel-mir-128	4:+:105154899:105155009
CCUGUAGUUCCAGGUACUUGUGGGGCUGAGGCGGGAGGAUGGCUCGAGCCUGGGAAGUUGAGGCUGCAGUGAGCCAUGUUGGUGCCCCCACACUUCAGCCUGGGUGACAAA
>hsa-novel-mir-129	4:+:16083534:16083645
GUAAGGGGGGCGCAGAGCGAACCCGUCCACUCCUCACUGUACACCCCCAGUACAGUGGAAGGAGUGCGCUCAGCCCCGCGCCUGGUCAGCAGAUGCCUCUCUCGCUCCGGGA
>hsa-novel-mir-130	4:+:164825395:164825508
UUUAAUAUUAGGUUUGUGCAAAAGUACUUGUGGUUUUUGCCAUUAUUUUUAUAUUUUAAAAAAAUGAUAAAAACAGCAAUUACUUUUGCACCACCAUAAUAUUUGACCACAUGU
>hsa-novel-mir-131	4:+:3240297:3240406
GGAGCAGCUGUGCUGCACCCCAUGUGGGUGACCAGGUCCUUUCUCCUGAUAGUCACCUGCUGGUUGUUGCCAGGUUGCAGCUGCUCUUGCAUCUGGGCCAGAAGUCCUCC
>hsa-novel-mir-132	4:-:64392929:64393040
AAAUGAUACUACAGCACCACCUCAUUCCUAGCACCAAGUUAUGUACUAAGCAGGAUAGUAGAGUGACUAGUAUAUAACUUGAUGCUAGGAAUGAGGUGGUGCUGGAAGACAU
>hsa-novel-mir-133	5:+:149425784:149425897
UGUACCCCACGGUAAAUAGGACUGAAAGCAAAUUCACAGGGAGCAACUGAUCCAUUCCACAACAGAAUGCUCCCUGUCAAUUCGCUUUCCAUUCUGUUGUGUCCUGUCUCCCAG
>hsa-novel-mir-134	5:+:161421522:161421633
GGCUGACUCAAUGACUCAAUCUCUAACAUGCCCCCACACAUAUUUUCACUGCAGUACAUGGUUGCAACUGCAUGGAAAAUAUGUGUGAGAGCUUGUUAGAGGGUCCUUUGGU
>hsa-novel-mir-135	5:+:56909592:56909701
AGGCCUCGAUCCGCCUUCCCCGCGCCGUCCUGGUCACGGCCCCGCGGGGCAGCCAUGCCUGGCCGUCUGCUGCGGGGCCUGUGGCAGCGAUGGCGCCGUUACAAGUACCG
>hsa-novel-mir-136	5:+:56952325:56952436
GGCCAGACCCGCACCCGCGCGCACCGUCCUUCUCCUCCUGGCUGGUGUAAAGUUCCUGCCGAAUUGGAGGCAAGUGGGGGACGGACGGACGCGCGGGCGCGGGACAGACCCA
>hsa-novel-mir-137	5:+:71622765:71622875
GAGUAGCUGGGAUUACAGGCAUGUGCUACCCUGCUUGGCUUGUUUUAAAAAUGCAUUUCAAGGCAGACGCGGUGGCUCACGCCUGUAAUCCCAGCACUUUGGGAGGCGGAG
>hsa-novel-mir-138	5:-:134526101:134526213
ACAUGCGCAAUCUCUCUCCCCUGUGCUGUGCAUCCCCCCCCUCUCCGCGCUGGCUUCCUAGAACAGGCAGCCAGCAGGAGAGAGAGGGAGCGAGCGAGCAAGAGAGAGCGAGG
>hsa-novel-mir-139	5:-:172951950:172952057
AAAAGGGAAAGGAUGAAGAGGAGCAGCAGGGUAGGGACCCACCUCAGGAGCAGGUGGGGCACCCUGGAGCUGCCUCAGGGGCUGGGAACGUGUUGGCAUGUGACCAGC
>hsa-novel-mir-140	5:-:175363674:175363781
GAGGACUCACUCACCUCAGAAUCCUGCCGACUAUGCCAAUUGUCAGGUCCCAACCUGGGCUGGGGUCCGAGGGGAGUUGGUAGAUGGGUGGCAGGUAGUUGAAAGAAC
>hsa-novel-mir-141	6:+:130019532:130019642
GACUGGUUGAAUGUGCAGGCGCGUCUCCCCGGCGUGUGCUGUGUGUGUGCGCGGCGGAAAGGCCUGCCCGACUCCCACCGCGCACACGCACACUCACACGCACGCACACAC
>hsa-novel-mir-142	6:+:131054529:131054636
AUCUCUAUGUGUCCCUGUAGGCCUCCUCAGGUCCCUUCAGGUCUCUUCAGGUCUCUGUUUGUCACUGAUAGUCCCUGUUCGGGCGCCACUUGUGGCACAUUGCCACAG
>hsa-novel-mir-143	6:+:132817253:132817364
UUGUGCAGACAUACUUUAAAAACUGGCAAUAGUAAAGCCAUGUUACGAGCCUUAAGGACAUUGAAGUCGUUAAGGUCCCUGAGAAUGGCUAUAACAAAUCUUAGUGAUGGGA
>hsa-novel-mir-144	6:+:157472309:157472420
CUGGGCAUGUAGAGCCGUGCACUCGCUGGAUAGACAUUUAUCUCCAUGUGGAGGACUGGGAUGGUCCCUCCACAGGGAGAUAAAUGUUUAUCCAGCAGGUGCACGUGUCUCC
>hsa-novel-mir-145	6:+:29632515:29632625
CCCGCGGAGGAGGCGGGGGCGGAGCCCCGCGCGGGGUGGGGGGAGAGGAGGAGAGAAAGCCUGUCCCCACCCUCCUCCUGCCUCCCUCGGCCCCCAACCCUCCCGGGACUC
>hsa-novel-mir-146	6:+:33201651:33201762
GCUUAUGUGAGUCUCCAGGGGAUGGGAGAGAGAAGGGCUGGUUCUGGAUUGUUGGGAAACUCCACAGUACUUGACCUUGACUCUCCCUCACCAGGCACUGGGGGCCACAGUG
>hsa-novel-mir-147	6:+:43778204:43778317
UUCCCAGCCUGGCCAACCCUUGCAGCCAUGUCUUGGCCUCAAGUGGAACAAGGGCUCCUUGAGGCCAGCAGGGUUGGGGGAGUUGGGGUGGGCCUGAGCCUCUUUCCUGCUAGA
>hsa-novel-mir-148	6:+:80107400:80107510
UCUUACAUACAGAAAUUGUGUGUAUGUGUGUGUGUGUGUGUGUGUGUAUAUAUCCACACACAUAUAUAUAUGUGUGGAUAUAUAUACGCGCAUAUAUAUGCAUAUAUAUGU
>hsa-novel-mir-149	6:-:10727531:10727642
ACCACGUUGCCUACGGUGGUCUCAAACUCCUGAGCUCAGGCAAUCCACCCUCCUUGGCCUCCCAAACCUGAAGUCAGGAGUUACAGACCAGCCUGGACAACAUGGCGAAACU
>hsa-novel-mir-150	7:+:136869461:136869575
AGGGCCCUGGCACCAGGGGGUCUCUCCCUUCAUAUCCCCCCAAGCCGGAGGCUCAGGGGUCGGGGCUUGGGGGAAUUGGAGGGAGGUCCUCCCCACGUGCAGAUUCUCAAACGGA
>hsa-novel-mir-151	7:+:136869463:136869576
GGCCCUGGCACCAGGGGGUCUCUCCCUUCAUAUCCCCCCAAGCCGGAGGCUCAGGGGUCGGGGCUUGGGGGAAUUGGAGGGAGGUCCUCCCCACGUGCAGAUUCUCAAACGGAA
>hsa-novel-mir-152	7:-:116499410:116499520
CCCUGCAGUGGGCGGCGACGCCGGCAGCUGGGACGAGGAGGGCCUCCUGGUCACCCUUCUGGGGGCCCGUACUGUCAUGCCUCAGAGCUGGCAAGUCGUCCCAGGGAAGAC
>hsa-novel-mir-153	7:-:71307540:71307652
UCUUAACGGAGCACAGAGUGGGUGCAACCAAGGAAGACUUCCUAGAGGUGGGGCUAUGAAGACCAGGAAGUCUUCCUCGAUUGCAUCCACUCUCUGCUCUCUUAAGACCUGUC
>hsa-novel-mir-154	8:+:10666968:10667076
UAGCUUCUUUUACUUAUGGCACCCCACUCCUGGUACCAUAGUCAUAAGUUAGGAGAUGUUAGAGCUGUGAGUACCAUGACUUAAGUGUGGUGGCUUAAACAUGAAAGGG
>hsa-novel-mir-155	8:+:130477056:130477163
UAUUUGGCAUCUCCUCAAUGUACUAAGCGUUGGGAAUGUAGAGACUGACCAAAGUAUGGUCUCUACCUUCAAGGAGCUCACAGUCUAUUGGGGAAAAAGAUAUAGACA
>hsa-novel-mir-156	8:+:130477056:130477164
UAUUUGGCAUCUCCUCAAUGUACUAAGCGUUGGGAAUGUAGAGACUGACCAAAGUAUGGUCUCUACCUUCAAGGAGCUCACAGUCUAUUGGGGAAAAAGAUAUAGACAG
>hsa-novel-mir-157	8:+:130477056:130477165
UAUUUGGCAUCUCCUCAAUGUACUAAGCGUUGGGAAUGUAGAGACUGACCAAAGUAUGGUCUCUACCUUCAAGGAGCUCACAGUCUAUUGGGGAAAAAGAUAUAGACAGA
>hsa-novel-mir-158	8:+:141429988:141430099
ACCAGGUGGCGGGGACAGGGUGAGCGCACAGUCUGGGUCCCCGCUGUAAGGACCAGGUGGCGGGGACAGGGUGAGCGCACAGUCCGGGUCCCCGCUGUAAGGACCAGGUGGC
>hsa-novel-mir-159	8:+:62433630:62433740
UGUCCAGAUUAUUAUAGGUUGAUGCAAGAGUAAUUGAGGUUUUUGCCGUUGCUUUUAACAGCAAAAACCGCAAUUAAUUUGCACCAACCUAAUAAUUUAAAUUUUAUUUGA
>hsa-novel-mir-160	8:+:84408575:84408686
AUAAGUGUCCAUGGACGCUCUCUAUGUAGUCAUUCAAGAACCCAGGUGGGUUGGGGCUCUUCCAUCUUCAACAGCUGGGUUCCUGAAUGAUUGCAUGGAGGAGACAACCAUG
>hsa-novel-mir-161	8:-:11036471:11036583
GCAGCCACCUGGCUAAUUUGUUAAAAUGCAGAUUCCUGGACCCCACCCAGAGAUGCUGAUGUAGCAAGUCUGGGGUGGGGCCUAAGAAUGUGCAUUCCUAACAAGCUCCCAUU
>hsa-novel-mir-162	8:-:11036472:11036583
GCAGCCACCUGGCUAAUUUGUUAAAAUGCAGAUUCCUGGACCCCACCCAGAGAUGCUGAUGUAGCAAGUCUGGGGUGGGGCCUAAGAAUGUGCAUUCCUAACAAGCUCCCAU
>hsa-novel-mir-163	8:-:41201547:41201654
GAAACUCUUAAUAGAAUGACUCAGGCUCAGUCCCCUCCAUGAUGGGCUCCCCACAAGCAUGUGGGCAGCCCAUGAGGUCAGUGUGCUCCCUGGGGAAUAGAAAAUGAA
>hsa-novel-mir-164	9:+:34995499:34995611
GGUGUGGGGUAUGGCGUUUGCUGUUGUAUAACUCCAGGGAGCUCCAUUCCCAUUGUAGUCUAUGUCUGUACAAUGUGUGAAUGACACUCCCUAAAGUUGUGUAACACCGAGCA
>hsa-novel-mir-165	9:-:122377149:122377260
AUGCCCAUCCCUUCACUUCCACUCCACCCCCACAGCCUCAGCAGCCAAGUCUAAGGAAAGAAGUUUUCCAGAACCCUGGGGACAGAGGGUGGGUGUGCAGGAGGAGGGGGAC
>hsa-novel-mir-166	9:-:129008599:129008713
CCUGUCACCUACUUGGAACUGCUCAGCUAGGCAGGUGCCCCCAUCCCCCCCGCAUUCUGGCCUAGGCAGGAGAGGAUGGGCGCAGCCCUGCCACUUAACUUGUUUGUUGGUGACA
>hsa-novel-mir-167	9:-:133732570:133732682
AGGGUAUCCCCUGAUAUUCGUCUGGGGGAAGGAGGUGCAGUCCACUCCCUGGGGAGUGAUGGCACCCACCCUCCCGGGCAGGCCUGCUGUGGCAGCUGCGGCCCAGUGACGUG
>hsa-novel-mir-168	9:-:70311592:70311699
CUGGUCAAAUGGUAGUGGGUAAUCAGAAGUUACUAACAUAGUGUCAUUAAAGUUGGUAUACAACCCCCCACUGCUAAAUUUGACUGGUUUAAAAACAAUUUUUUAAAA
>hsa-novel-mir-169	9:-:70311592:70311705
UUUUGGCUGGUCAAAUGGUAGUGGGUAAUCAGAAGUUACUAACAUAGUGUCAUUAAAGUUGGUAUACAACCCCCCACUGCUAAAUUUGACUGGUUUAAAAACAAUUUUUUAAAA
>hsa-novel-mir-170	X:+:21502171:21502281
UGUUAUCUACCCUUAAAAAUCUACAGUAGGCACAGAAUCCCACUGCCAUUUUUUAUAAUAGUGGGAUUCUGUGCCUAUUGUAGAUUUUUAAGGGUUAUUUUUCUUAAACUU
>hsa-novel-mir-171	X:+:39427864:39427971
AUUUGCAAAGGGCACCUCACACCCUGCUCUCUGCGCCAGCCCCUCUCUAAAGUGUGCUGCUGGCAGGGAGUUGGCCCUUUCAUCUAUCUCAGGACCCUUCCCCUAUAG
>hsa-novel-mir-172	X:-:150767778:150767889
GGAAUGUUCCUUUGGCCCACAUAUGGUUCUGUCCCGGUGAGCUCUGUUGUCAGAGGCUCACGGGACAGAACCACAUGCUAGGGUCUAGGGCCCCUGUCUACUGAUAGUCAGU
>hsa-novel-mir-173	X:-:153789808:153789915
GGUAGCAACAGGAGAGAGGUAGCCUGGGCAGGCUUCCUGGAGGAGGUGCGGGGGGGUCUGGGCCAGCCUCCCUGACCCUGCCGUGCCUCAGGCACGCAUGUGUACCAG
>hsa-novel-mir-174	Y:-:10200432:10200541
UCUCUCUCUCUUCCUCACAGCCAGGAGCCCCUCUUCCCCACACCACCCAACCCGUGACCACACAGGACCUGUGGUGGGGGUGGGGGGGAAGGGGCAGGCAUGGCAGGAGA
