# Supplementary material for: mirPRo–a novel standalone program for differential expression and variation analysis of miRNAs
Source: Sci Rep. 2015 Oct 5;5:14617. doi: 10.1038/srep14617 (PMC4592965; doi:10.1038/srep14617)
Supplement: Supplementary Data 1-9 [file srep14617-s22.zip › Supplementary Data 4.txt]

>mmu-novel-miR-1	seed:rno-miR-326-5p
GGGGGCAGCGGGACCGGGGCUGC
>mmu-novel-miR-2	seed:no
CCUGGCGUGACAGAAGCUGAUC
>mmu-novel-miR-3	seed:no
CCUGGCGUGACAGAAGCUGAU
>mmu-novel-miR-4	seed:no
UGUUCUCUUCACUGUGGGA
>mmu-novel-miR-5	seed:no
UUGUUUUGUUUUCUUCUGGAGA
>mmu-novel-miR-6	seed:no
UUGGGAGGGGCAGGCUGGGAC
>mmu-novel-miR-7	seed:no
UGUGUUUUUCUGAGAAGAUAAC
>mmu-novel-miR-8	seed:no
AGUCUGUCACCUGAGCCAAACU
>mmu-novel-miR-9	seed:rno-miR-3584-5p
AGGAGGAGGAAGUCGCGG
>mmu-novel-miR-10	seed:no
AAUUAGGCUCUGGAUCUGUGA
>mmu-novel-miR-11	seed:rno-miR-122-5p
CGGAGUGUAUCACAGAACCUAG
>mmu-novel-miR-12	seed:no
UUGCAAGCAACACUCUGUGGCAG
>mmu-novel-miR-13	seed:no
GGGGAUGUAGCUCAGUGG
>mmu-novel-miR-14	seed:no
GGGGAUGUAGCUCAGUGG
>mmu-novel-miR-15	seed:rno-miR-326-5p
GGGGGCAGAGGAGGAGGAA
>mmu-novel-miR-16	seed:rno-miR-326-5p
GGGGGCAGAGGAGGAGGAA
>mmu-novel-miR-17	seed:rno-miR-203b-3p
UUGAACUGUCAAGAACCACUGG
>mmu-novel-miR-18	seed:no
UCUGCGCCUCCUCCGCCU
>mmu-novel-miR-19	seed:rno-miR-874-3p
CUGCCCUGUGGUUGCUGGAGG
>mmu-novel-miR-20	seed:no
GAGGACUACAACUCCCAGCGGGC
>mmu-novel-miR-21	seed:no
UGUGUUUUUCUGAGAAGAUAAC
>mmu-novel-miR-22	seed:rno-miR-143-3p
UGAGAUGAAACACUGUAGC
>mmu-novel-miR-23	seed:no
UUUUACCUAGAGCUGAUGUAGA
>mmu-novel-miR-24	seed:rno-miR-668
AGUCACUCAGUUGGCCAUGUAGC
>mmu-novel-miR-25	seed:no
GGGGAUGUAGCUCAGUGGUAGAGC
>mmu-novel-miR-26	seed:no
GGGGAUGUAGCUCAGUGGUAGAGC
>mmu-novel-miR-27	seed:rno-miR-1839-5p
UAGGUAGACCAGGCUGAUC
>mmu-novel-miR-28	seed:rno-miR-3569
UGAGGACAGGGGUCAGGGAGG
>mmu-novel-miR-29	seed:no
UGUGUUUUUCUGAGAAGAUAAC
>mmu-novel-miR-30	seed:no
GUUGUGUGUGCAUGUAUAUGU
>mmu-novel-miR-31	seed:no
AUCACACACCCAGCACACAUGUA
>mmu-novel-miR-32	seed:no
GGGGAUGUAGCUCAGUGG
>mmu-novel-miR-33	seed:rno-miR-3584-5p
UGGAGGAGAGGAAAAGAGACAGA
>mmu-novel-miR-34	seed:no
AACUGAGUUGAAGGCAAAGGU
>mmu-novel-miR-35	seed:no
AACUGAGUUGAAGGCAAAGGUAG
>mmu-novel-miR-36	seed:no
CACCCAGAACUGACAGACCUAGC
>mmu-novel-miR-37	seed:no
GGCAGUAGGUUGUAUAGUU
>mmu-novel-miR-38	seed:no
GGCAGUAGGUUGUAUAGUU
>mmu-novel-miR-39	seed:rno-miR-664-1-5p
CUGGCUGGCGGGCGGGCG
>mmu-novel-miR-40	seed:no
UGUGUGUGUACAUGUACAUGUG
>mmu-novel-miR-41	seed:no
GGGGAUGUAGCUCAGUGG
>mmu-novel-miR-42	seed:no
GCUGAUUGGCUCGUGGGUGGAGC
>mmu-novel-miR-43	seed:no
UACCUGGUUGAUCCUGCC
>mmu-novel-miR-44	seed:no
CUCGUACAUGGUCUAGACAUUG
>mmu-novel-miR-45	seed:no
UUUGGAUCAGGAGUAGAGCAGU
>mmu-novel-miR-46	seed:no
ACUCUCUCACUCUGCAUGGUUAC
>mmu-novel-miR-47	seed:rno-miR-6333
AAGGCUGGGAAUGUUUCGGAGA
>mmu-novel-miR-48	seed:rno-miR-6326
UUGGUCUGAGCAUCUUCCAGG
>mmu-novel-miR-49	seed:no
GGGGGUGUAGCUCAGUGGUAGAGC
>mmu-novel-miR-50	seed:rno-miR-6328
AGGCCUGCUCUGAGCCUCCGC
>mmu-novel-miR-51	seed:no
UGGGAAGAUUUGUGUUGUGUGG
>mmu-novel-miR-52	seed:rno-miR-6326
UUGGUCUGAGCAUCUUCCAGG
>mmu-novel-miR-53	seed:rno-miR-351-5p
UCCCUGAGACCCUUUAAC
>mmu-novel-miR-54	seed:rno-miR-223-5p
UGUGUAUUCCUGGUUGUUCUGG
>mmu-novel-miR-55	seed:rno-miR-323-5p
CGGUGGUCCGGGUCUGGUU
>mmu-novel-miR-56	seed:no
GAAGGCUCUGGAAAGUGC
>mmu-novel-miR-57	seed:no
CAGGGAGGAACUGUGCUGUGGU
>mmu-novel-miR-58	seed:rno-miR-3584-5p
AGGAGGAGGUGGGGGCUG
>mmu-novel-miR-59	seed:rno-miR-190a-3p
CCUAUAUAUAGGACUUUGGGCG
>mmu-novel-miR-60	seed:no
UGACUCUCAUUCCUUUCUGUAG
>mmu-novel-miR-61	seed:rno-miR-3542
AAGGCUCUGUGAGAUUUGCAAUGU
>mmu-novel-miR-62	seed:rno-miR-5132-5p
AGUGGGGCGGAGUGGGGACA
>mmu-novel-miR-63	seed:rno-miR-615
CGGGGUCCGGUGCGGAGAGCC
>mmu-novel-miR-64	seed:no
UGAUGAGCUUUGUGCAAAGUGG
>mmu-novel-miR-65	seed:rno-miR-423-5p
UGAGGGGCUCUGUGCAGAAGG
>mmu-novel-miR-66	seed:rno-miR-423-5p
UGAGGGGCUCUGUGCAGAAGGU
>mmu-novel-miR-67	seed:no
UGGGCCAUCUCUUUAGUCCAGA
>mmu-novel-miR-68	seed:no
UCUGUAUUGUGAAUGGGGAGA
>mmu-novel-miR-69	seed:no
GCAGCGGGCUGGCCGGGGCCGAGU
>mmu-novel-miR-70	seed:rno-miR-203a-5p
AGUGGUUCGGGGCUGCUGCGC
>mmu-novel-miR-71	seed:no
AUCUCGCUGGGGCCUCCA
>mmu-novel-miR-72	seed:no
CUCCAAAGCUCCCAGAGGCUAGG
>mmu-novel-miR-73	seed:no
UGCCUCUGGAAGGUUUGGCAG
>mmu-novel-miR-74	seed:no
UCUCUAUCCCUGGCCUGCUCUC
>mmu-novel-miR-75	seed:no
GCCGAAAGCAUGGGAACAGCC
>mmu-novel-miR-76	seed:no
UGACAGUGUGAUUUUAUCUG
>mmu-novel-miR-77	seed:rno-miR-493-3p
UGAAGGUCAGGAGGGAGGGAGA
>mmu-novel-miR-78	seed:no
GAUGGAGAGAUUGUUCAGCGGU
>mmu-novel-miR-79	seed:rno-miR-423-5p
AGAGGGGCUGUCUUUGAACU
>mmu-novel-miR-80	seed:rno-miR-423-5p
AGAGGGGCUGUCUUUGAACU
>mmu-novel-miR-81	seed:no
CAGGGAGGAACUGUGCUGUGGU
>mmu-novel-miR-82	seed:no
UAGGGGCUGGAAAGGUGACUCAG
>mmu-novel-miR-83	seed:no
UAGGGGCUGGAAAGGUGACUCAG
>mmu-novel-miR-84	seed:no
CACCAGGAGUGGAGCCUGC
>mmu-novel-miR-85	seed:no
AGGAAUCUGGAAAACAUGGGCGU
>mmu-novel-miR-86	seed:no
AUCUCGCUGGGGCCUCCA
>mmu-novel-miR-87	seed:no
AUCUCGCUGGGGCCUCCA
>mmu-novel-miR-88	seed:rno-miR-30b-3p
UUGGGAUGGGGGAAGUCUUGGGA
>mmu-novel-miR-89	seed:no
ACUGAUUGUGUCAUACCAGCUGU
>mmu-novel-miR-90	seed:no
ACUGAUUGUGUCAUACCAGCUGU
>mmu-novel-miR-91	seed:no
ACUGAUUGUGUCAUACCAGCUGU
>mmu-novel-miR-92	seed:rno-miR-665
ACCAGGAGGCUGAGGUCAA
>mmu-novel-miR-93	seed:no
UGGAGAAAAGCUCUGCUGCCC
>mmu-novel-miR-94	seed:rno-miR-224-5p
CAAGUCACUGUUAGCCCGC
>mmu-novel-miR-95	seed:no
UGGGAACAUCUACAAAGUGAAGU
>mmu-novel-miR-96	seed:no
UCCUCGUUAGUAUAGUGG
>mmu-novel-miR-97	seed:no
UCAGACUGCUGCUUUCAUAGGC
>mmu-novel-miR-98	seed:no
AGGAGGGACCUCUGGUGAGCG
>mmu-novel-miR-99	seed:no
GGGGAUGUAGCUCAGUGG
>mmu-novel-miR-100	seed:no
UGUGGUAUAGGAUCAGCUUCUGG
>mmu-novel-miR-101	seed:rno-miR-182
GUUGGCAAGUCUAGAACCACCG
>mmu-novel-miR-102	seed:no
UCUGAGGAGAGGAGGAAAGAGG
>mmu-novel-miR-103	seed:no
UGAGCUGUGGGUAGGGGU
>mmu-novel-miR-104	seed:no
UGGUCGGCGGCAGCUCUGC
>mmu-novel-miR-105	seed:no
GUCACACUCAGUAGAGCAGAGA
>mmu-novel-miR-106	seed:rno-miR-450a-3p
GAUUGGGAGGUGGCUCAGAAG
>mmu-novel-miR-107	seed:no
AAGUGAGAGAUUGUUAGAUAGG
>mmu-novel-miR-108	seed:no
UGGAAGGAUGCCUCUUGCAGAUG
>mmu-novel-miR-109	seed:rno-miR-18a-3p
UCUGCCCUUCCCUCUGGAGAGU
>mmu-novel-miR-110	seed:no
GGGGGUGUAGCUCAGUGG
>mmu-novel-miR-111	seed:no
GGGGAUGUAGCUCAGUGG
>mmu-novel-miR-112	seed:no
UGGGCCUGACUAGAGAAUAGGCU
>mmu-novel-miR-113	seed:no
UGGGCCUGACUAGAGAAUAGGCU
>mmu-novel-miR-114	seed:rno-miR-30b-3p
UUGGGAUGAUGUUUAUUCUGACC
>mmu-novel-miR-115	seed:no
AAAGCCUGGGCUCCGCCUGUGG
>mmu-novel-miR-116	seed:no
UGAUUGGAAGACACUCUGCAAU
>mmu-novel-miR-117	seed:no
CAGGGAGGAACUGUGCUGUGGU
>mmu-novel-miR-118	seed:no
UUGGACAGAUGUGGGGCAGACU
>mmu-novel-miR-119	seed:no
UGGCCUAACCGAACCCUGUUCC
>mmu-novel-miR-120	seed:no
CUGUUCUGGGCUACAGAGUGAGA
>mmu-novel-miR-121	seed:no
GUUGUGUGUGCAUGUAUAUGU
>mmu-novel-miR-122	seed:rno-miR-377-5p
UGAGGUUGGCAGGACUAGGUUC
>mmu-novel-miR-123	seed:rno-miR-759
CCAGAGUGGACGGAACACCGA
>mmu-novel-miR-124	seed:no
UUCAGGGAUAAAUGGAGUCACAGA
>mmu-novel-miR-125	seed:no
UUCAGGGAUAAAUGGAGUCACAGA
>mmu-novel-miR-126	seed:rno-miR-664-1-5p
UUGGCUGGUCAGGUGUGUC
>mmu-novel-miR-127	seed:rno-miR-628
GUGCUGACUGGUUGUGGC
>mmu-novel-miR-128	seed:no
UGUGUUUUUCUGAGAAGAUAAC
>mmu-novel-miR-129	seed:rno-miR-3561-5p
GCUGUGUCCAGGAGGGCUCCGA
>mmu-novel-miR-130	seed:no
CCAGGCUGCUGGAGUCUGGGU
>mmu-novel-miR-131	seed:no
CCAGGCUGCUGGAGUCUGGGU
>mmu-novel-miR-132	seed:rno-miR-7578
AGUGGCUCUGAUCUUUGCCUUGC
>mmu-novel-miR-133	seed:no
UCUGCUGCUUUCCUCCUAGA
>mmu-novel-miR-134	seed:rno-miR-34b-5p
UGGCAGUGGAGUUAGUGAUUGU
>mmu-novel-miR-135	seed:no
UGAGUGGAGACUCGGUAGAGGUAG
>mmu-novel-miR-136	seed:rno-miR-487b-5p
AGUGGUUAAAAGUGGGGCUCCUCCA
>mmu-novel-miR-137	seed:no
GGGGAUGUAGCUCAGUGG
>mmu-novel-miR-138	seed:rno-miR-878
UCAUGACACAGAGGGCAUUUUG
>mmu-novel-miR-139	seed:no
GUGGGGUGAGGAGGAUAUGGA
>mmu-novel-miR-140	seed:no
GUGGGGUGAGGAGGAUAUGGA
>mmu-novel-miR-141	seed:no
CAGGGAGGAACUGUGCUGUGGU
>mmu-novel-miR-142	seed:no
UAGGACAGAUUGGGAUGGCUCUG
>mmu-novel-miR-143	seed:rno-miR-149-3p
AGGACGGGCGGGAGCAGA
>mmu-novel-miR-144	seed:no
GGGGUUUGGAAAAAAAAA
