# Supplementary material for: mirPRo–a novel standalone program for differential expression and variation analysis of miRNAs
Source: Sci Rep. 2015 Oct 5;5:14617. doi: 10.1038/srep14617 (PMC4592965; doi:10.1038/srep14617)
Supplement: Supplementary Data 1-9 [file srep14617-s22.zip › Supplementary Data 5.txt]

>hsa-novel-miR-1	seed:mmu-miR-8093
UUGGGGAGCAUCAGGAUCAAG
>hsa-novel-miR-2	seed:mmu-miR-6384
CCUUUCCUUUUUUUGCCA
>hsa-novel-miR-3	seed:mmu-miR-7679-5p
UGGCUGGCUGCUCCGGGCACUG
>hsa-novel-miR-4	seed:no
UGCUUCACUUGACUAGCCUU
>hsa-novel-miR-5	seed:no
UGCUUCACUUGACUAGCCUU
>hsa-novel-miR-6	seed:no
AGCUUCUGCAUCUUUUCUUCCC
>hsa-novel-miR-7	seed:mmu-miR-3078-3p
UUGCUGGGGGUGGCUGCUGGGUC
>hsa-novel-miR-8	seed:mmu-miR-29c-5p
UGACCGAUAUGGUGAAACCCGUCU
>hsa-novel-miR-9	seed:mmu-miR-6408
GACAUGGGUCAAGCCUGCAGCGGG
>hsa-novel-miR-10	seed:mmu-miR-6907-3p
UACGUGCGCGCGCGCGGCGG
>hsa-novel-miR-11	seed:mmu-miR-133b-5p
GCUGGUCACCGCGGCGGAGUGG
>hsa-novel-miR-12	seed:mmu-miR-6950-5p
CCCUGGAGAGAGAUGUUGGAGC
>hsa-novel-miR-13	seed:mmu-miR-6998-5p
GUGGGCAGUUCAGAGUCUAGGG
>hsa-novel-miR-14	seed:mmu-miR-466n-5p
GUGUGUGCAUAUGCCUGUGUG
>hsa-novel-miR-15	seed:mmu-miR-466n-5p
GUGUGUGCAUAUGCCUGUGUGU
>hsa-novel-miR-16	seed:mmu-miR-344d-2-5p
AGUCUGGUCUAUUUACCCCAUCA
>hsa-novel-miR-17	seed:no
UCCUCACACGGGGCACCA
>hsa-novel-miR-18	seed:no
UCCUCACACGGGGCACCA
>hsa-novel-miR-19	seed:mmu-miR-7011-3p
UCUGCUUCCAGUGUGACAUCGA
>hsa-novel-miR-20	seed:mmu-miR-6925-3p
CCCCCUUUCCCUGAGCCUGCAU
>hsa-novel-miR-21	seed:mmu-miR-329-5p
CGAGGUUUCACAGUGGCUGCC
>hsa-novel-miR-22	seed:no
ACCCCACUCCUGGUACCA
>hsa-novel-miR-23	seed:no
ACCCCACUCCUGGUACCA
>hsa-novel-miR-24	seed:mmu-miR-6971-5p
UGGGGGAGCUGUGACACACCC
>hsa-novel-miR-25	seed:no
GUCCCUGUUCAGGCGCCA
>hsa-novel-miR-26	seed:mmu-miR-574-5p
UGAGUGUGUGUGUGUGAGU
>hsa-novel-miR-27	seed:mmu-miR-1901
UCGCUCGUCUCUUCCUCUCUCC
>hsa-novel-miR-28	seed:mmu-miR-455-5p
UAUGUGCCUAGUGGCUGCUGUCU
>hsa-novel-miR-29	seed:mmu-miR-92a-2-5p
UGGUGGGGGUGGGGGGGG
>hsa-novel-miR-30	seed:mmu-miR-92a-2-5p
UGGUGGGGGUGGGGGGGG
>hsa-novel-miR-31	seed:no
GACACAAUUUGAGCUUGCUAUAG
>hsa-novel-miR-32	seed:mmu-miR-470-3p
AACCAGUAUUUUGGAAAUGACA
>hsa-novel-miR-33	seed:mmu-miR-345-5p
UCUGACCCUGCUCCUCUGCCCCCA
>hsa-novel-miR-34	seed:mmu-miR-345-5p
UCUGACCCUGCUCCUCUGCCCC
>hsa-novel-miR-35	seed:no
UAGGUGGGAAAGGGACCCAGAU
>hsa-novel-miR-36	seed:mmu-miR-7073-5p
UGGGGGAAGUCAGCCAGCU
>hsa-novel-miR-37	seed:mmu-miR-3971
CUCCCCACCCCAGCCCAGAGGCU
>hsa-novel-miR-38	seed:no
UUGCUCUGCUCUCCCUUGUACU
>hsa-novel-miR-39	seed:mmu-miR-92a-2-5p
UGGUGGGGGUGGGGGGGG
>hsa-novel-miR-40	seed:mmu-miR-763
ACAGCUGGGCUUCCCUCCUUCAU
>hsa-novel-miR-41	seed:mmu-miR-696
UCGUGUGCUUUGCGGGGAAGG
>hsa-novel-miR-42	seed:mmu-miR-6961-5p
AGACUGGGCAACACAGUGAGAUCCU
>hsa-novel-miR-43	seed:mmu-miR-6961-5p
AGACUGGGCAACACAGUGAGAUCCU
>hsa-novel-miR-44	seed:mmu-miR-105
GCAAGUGCCAUGGUGAUAGUGAC
>hsa-novel-miR-45	seed:mmu-miR-1843b-5p
GUGGAGGUUGCAGCGCCA
>hsa-novel-miR-46	seed:no
AGCUGGUCCAAUGCCUGGGAGA
>hsa-novel-miR-47	seed:no
GUUGUGGGUUAUUGUUAA
>hsa-novel-miR-48	seed:no
UGAGCAAACUCACAAGGCUGG
>hsa-novel-miR-49	seed:mmu-miR-6388
UGCAGAUGAUGACACUGUA
>hsa-novel-miR-50	seed:mmu-miR-7032-3p
CUCCUCUCAGACCCCCUCACC
>hsa-novel-miR-51	seed:no
GGUUAUUGAUCAAGAUUUCUGU
>hsa-novel-miR-52	seed:mmu-miR-214-3p
UCAGCAGGGAGCCAGUGUUCUGU
>hsa-novel-miR-53	seed:mmu-miR-146a-3p
GCUGUGAAGGGCUGGUGCUCUAG
>hsa-novel-miR-54	seed:no
ACCAGCUCAGAUCUGAGCCAGC
>hsa-novel-miR-55	seed:mmu-miR-133b-5p
UCUGGUCAAUGAUGUCCUACAGUC
>hsa-novel-miR-56	seed:no
UGAGCAAACUCACAAGGCUGG
>hsa-novel-miR-57	seed:mmu-miR-744-5p
GGCGGGGCGUGUGCGGCUGCU
>hsa-novel-miR-58	seed:mmu-miR-6947-3p
UCAGCCUCCUUCCCUGUCCUCCCU
>hsa-novel-miR-59	seed:no
GGUUAUUGAUCAAGAUUUCUGU
>hsa-novel-miR-60	seed:mmu-miR-760-5p
ACCCUCAGUCCGUAUUGGUCUCU
>hsa-novel-miR-61	seed:mmu-miR-7239-5p
ACCAUCCUCUGCUAACCA
>hsa-novel-miR-62	seed:no
GGCGUGAGCCACUGCACCUGG
>hsa-novel-miR-63	seed:mmu-miR-3057-3p
CCCCACAGCGAGCACUGCACCUCUG
>hsa-novel-miR-64	seed:mmu-miR-7020-3p
CACCCCUCUCCCAGAACCCAUU
>hsa-novel-miR-65	seed:mmu-miR-6409
UGCGGGUGGGGUGAUCGAGCCUGG
>hsa-novel-miR-66	seed:mmu-miR-6991-3p
UCAGCCCUGGGCGACAGAG
>hsa-novel-miR-67	seed:no
GUCCCUGUUCGGGCGCCA
>hsa-novel-miR-68	seed:mmu-miR-673-3p
ACCGGGGCCGGAGGUCCUAGAG
>hsa-novel-miR-69	seed:mmu-miR-3154
UAGAAGGGCCUAGGCAUAAGGU
>hsa-novel-miR-70	seed:no
AAACCAAUUUUUUGAGGCCU
>hsa-novel-miR-71	seed:no
UGAGGCCGAGAAGGCAACCGCGA
>hsa-novel-miR-72	seed:no
UGAGGCCGAGAAGGCAACCGCGA
>hsa-novel-miR-73	seed:mmu-miR-6941-5p
GUGGGGGAGAGGCUGUCA
>hsa-novel-miR-74	seed:mmu-miR-128-1-5p
CGGGGCCGGGCCGGGCCGGAGC
>hsa-novel-miR-75	seed:mmu-miR-7030-5p
UGGGGAGGGACGCAGGGCGCCCGC
>hsa-novel-miR-76	seed:mmu-miR-185-3p
CGGGGCUGCUGGAGUUUGCAGA
>hsa-novel-miR-77	seed:mmu-miR-7031-3p
CACCCUCUUCCCGCCCAGCUUC
>hsa-novel-miR-78	seed:mmu-miR-7032-3p
UUCCUCUCCCUCAGGGGCAGGUGG
>hsa-novel-miR-79	seed:mmu-miR-15b-5p
GAGCAGCAGCUGGAGCAG
>hsa-novel-miR-80	seed:no
AACAACCCUAUCCUCUUCCAGA
>hsa-novel-miR-81	seed:no
GUCCCAUCUGGGUCGCCA
>hsa-novel-miR-82	seed:no
GUCUCUGUGGCGCAAUCGG
>hsa-novel-miR-83	seed:no
GUCUCUGUGGCGCAAUCGG
>hsa-novel-miR-84	seed:no
GUCUCUGUGGCGCAAUCGG
>hsa-novel-miR-85	seed:no
GUCUCUGUGGCGCAAUCGG
>hsa-novel-miR-86	seed:no
AUUCCUUCCUUUUUGCCA
>hsa-novel-miR-87	seed:mmu-miR-143-5p
UGUGCAGUACUCACCCCCUCCGU
>hsa-novel-miR-88	seed:mmu-miR-7015-5p
UCUGUGCAGUACUCACCCCCUCC
>hsa-novel-miR-89	seed:no
AACAACCCUAUCCUCUUCCAGA
>hsa-novel-miR-90	seed:mmu-miR-423-5p
AGAGGGGCCUCGUGUCUGCUGAC
>hsa-novel-miR-91	seed:mmu-miR-6929-5p
CGGGAGGAAGUGCCGAUCG
>hsa-novel-miR-92	seed:mmu-miR-181a-2-3p
UCCGACCGGUCGUGUGUGGGUUU
>hsa-novel-miR-93	seed:mmu-miR-1982-3p
CCUCACCCUGGUCUCGGCUAGU
>hsa-novel-miR-94	seed:mmu-miR-6952-5p
GUGGUGGGGUGGGGGGGG
>hsa-novel-miR-95	seed:mmu-miR-6919-3p
GCUCCUCCACCCCAGCCUGA
>hsa-novel-miR-96	seed:no
CGCUAGAGGUGAAAUUCUUGGAC
>hsa-novel-miR-97	seed:mmu-miR-7658-5p
UGUGGGCGACAAGGUUUGCUGC
>hsa-novel-miR-98	seed:mmu-miR-7658-5p
UGUGGGCGACAAGGUUUGCUGCU
>hsa-novel-miR-99	seed:mmu-miR-6952-5p
GUGGUGGGGUGGGGGGGG
>hsa-novel-miR-100	seed:mmu-miR-6952-5p
GUGGUGGGGUGGGGGGGG
>hsa-novel-miR-101	seed:no
GCCUGUCUGAGCGUCGCU
>hsa-novel-miR-102	seed:no
GCCUGUCUGAGCGUCGCU
>hsa-novel-miR-103	seed:no
GCCUGUCUGAGCGUCGCU
>hsa-novel-miR-104	seed:no
CUCCCUGCAGCGGUCAGAGGAUC
>hsa-novel-miR-105	seed:mmu-miR-339-5p
UCCCUGUCCUCCAGGAGCUCAC
>hsa-novel-miR-106	seed:no
UCCCACUGCUUCACUUGACUAGC
>hsa-novel-miR-107	seed:no
UCCCACUGCUUCACUUGACUAGC
>hsa-novel-miR-108	seed:mmu-miR-1955-5p
UGUCCCAGGCUGGAGUGCAGUGU
>hsa-novel-miR-109	seed:mmu-miR-7687-3p
UCACUCAGCAGCAACUCCUGCUCCU
>hsa-novel-miR-110	seed:mmu-miR-6955-5p
UGGGCCUCGCGCUGAUCAGCAGU
>hsa-novel-miR-111	seed:mmu-miR-3058-5p
UCAGCCACCGCACCAGGCCAGUU
>hsa-novel-miR-112	seed:mmu-miR-7047-3p
UCACCCUCGCACCCCGCCCAGU
>hsa-novel-miR-113	seed:no
GGAGGGGGUAAAAAAAAA
>hsa-novel-miR-114	seed:mmu-miR-7066-5p
AGGGUUGGUCAAUUUCGU
>hsa-novel-miR-115	seed:no
UAUGUCCUUUGUAAACAAAUAGC
>hsa-novel-miR-116	seed:mmu-miR-7071-3p
GUGACGUCACAGAGGCCUCGGGC
>hsa-novel-miR-117	seed:mmu-miR-3083-5p
CGGCUGGGCGGAGGCCGG
>hsa-novel-miR-118	seed:mmu-miR-763
GCAGCUGGCGGUGGGCAGUGG
>hsa-novel-miR-119	seed:mmu-miR-7682-3p
ACUGUGGGAUUUUGGCUGCAGCCGU
>hsa-novel-miR-120	seed:no
CGGGUGCUGUAGGCUUUU
>hsa-novel-miR-121	seed:mmu-miR-7241-3p
AAGUAGAUGCGGUUUUUGCCAU
>hsa-novel-miR-122	seed:mmu-miR-149-3p
CAGGGAGGCUGGGCGGGGCAGUGU
>hsa-novel-miR-123	seed:mmu-miR-6541
CACAGGCAGGAGACCCCACAGC
>hsa-novel-miR-124	seed:mmu-miR-6541
CACAGGCAGGAGACCCCACAGC
>hsa-novel-miR-125	seed:mmu-miR-546
UUGGUGGCCUGGGUGAGGGGAGGGG
>hsa-novel-miR-126	seed:no
GCAGAUUCCCAGAGUGGGACAGG
>hsa-novel-miR-127	seed:no
CAGUCUUGCUUUGUCACCCAUGC
>hsa-novel-miR-128	seed:mmu-miR-185-3p
UGGGGCUGAGGCGGGAGGAUG
>hsa-novel-miR-129	seed:mmu-miR-1247-5p
ACCCGUCCACUCCUCACUGUAC
>hsa-novel-miR-130	seed:mmu-miR-21a-3p
AAACAGCAAUUACUUUUGCACCAC
>hsa-novel-miR-131	seed:mmu-miR-299a-3p
CAUGUGGGUGACCAGGUCCU
>hsa-novel-miR-132	seed:mmu-miR-410-3p
UAUAUAACUUGAUGCUAGGAAU
>hsa-novel-miR-133	seed:mmu-miR-6984-5p
ACUGAAAGCAAAUUCACAGGGAGC
>hsa-novel-miR-134	seed:mmu-miR-7061-5p
CAUGGAAAAUAUGUGUGAGAGC
>hsa-novel-miR-135	seed:mmu-miR-744-5p
UGCGGGGCCUGUGGCAGCGA
>hsa-novel-miR-136	seed:mmu-miR-6949-5p
CAAGUGGGGGACGGACGGACGC
>hsa-novel-miR-137	seed:mmu-miR-5104
AUGUGCUACCCUGCUUGGCUU
>hsa-novel-miR-138	seed:mmu-miR-214-3p
CCAGCAGGAGAGAGAGGGAGCGA
>hsa-novel-miR-139	seed:mmu-miR-15b-5p
GAGCAGCAGGGUAGGGAC
>hsa-novel-miR-140	seed:no
AUCCUGCCGACUAUGCCA
>hsa-novel-miR-141	seed:mmu-miR-532-3p
ACUCCCACCGCGCACACGCAC
>hsa-novel-miR-142	seed:no
GUCCCUGUUCGGGCGCCA
>hsa-novel-miR-143	seed:no
UAAGGUCCCUGAGAAUGGCUAU
>hsa-novel-miR-144	seed:mmu-miR-6912-5p
CACAGGGAGAUAAAUGUUUAUC
>hsa-novel-miR-145	seed:mmu-miR-6919-3p
CCUCCUCCUGCCUCCCUCGGC
>hsa-novel-miR-146	seed:mmu-miR-7088-3p
UUGACCUUGACUCUCCCUCACC
>hsa-novel-miR-147	seed:mmu-miR-6954-3p
UGCAGCCAUGUCUUGGCCUCAAGU
>hsa-novel-miR-148	seed:mmu-miR-7663-3p
UGUGUGGAUAUAUAUACGCGC
>hsa-novel-miR-149	seed:mmu-miR-344i
AAGUCAGGAGUUACAGACCAGC
>hsa-novel-miR-150	seed:no
UCUCUCCCUUCAUAUCCCCCCAAGC
>hsa-novel-miR-151	seed:mmu-miR-343
UCUCCCUUCAUAUCCCCCCAAGCC
>hsa-novel-miR-152	seed:mmu-miR-215-3p
ACUGUCAUGCCUCAGAGCUGG
>hsa-novel-miR-153	seed:no
UCUUCCUCGAUUGCAUCCACUCU
>hsa-novel-miR-154	seed:no
ACCCCACUCCUGGUACCA
>hsa-novel-miR-155	seed:mmu-miR-28a-5p
AAGGAGCUCACAGUCUAUUG
>hsa-novel-miR-156	seed:mmu-miR-28a-5p
AAGGAGCUCACAGUCUAUUG
>hsa-novel-miR-157	seed:mmu-miR-28a-5p
AAGGAGCUCACAGUCUAUUG
>hsa-novel-miR-158	seed:no
UGAGCGCACAGUCCGGGUCCCCGC
>hsa-novel-miR-159	seed:mmu-miR-300-3p
GAUGCAAGAGUAAUUGAGGUU
>hsa-novel-miR-160	seed:mmu-miR-763
ACAGCUGGGUUCCUGAAUGAUU
>hsa-novel-miR-161	seed:mmu-miR-6931-5p
UGGGGUGGGGCCUAAGAAUGUGC
>hsa-novel-miR-162	seed:mmu-miR-6931-5p
UGGGGUGGGGCCUAAGAAUGUG
>hsa-novel-miR-163	seed:mmu-miR-484
UCAGGCUCAGUCCCCUCC
>hsa-novel-miR-164	seed:no
CAAUGUGUGAAUGACACUCCCUA
>hsa-novel-miR-165	seed:mmu-miR-1952
ACUCCACCCCCACAGCCUCAGC
>hsa-novel-miR-166	seed:mmu-miR-6924-5p
AGAGGAUGGGCGCAGCCCUGCCACU
>hsa-novel-miR-167	seed:mmu-miR-7117-5p
UCUGGGGGAAGGAGGUGCAGUCC
>hsa-novel-miR-168	seed:no
CCCCCCACUGCUAAAUUUGACUGG
>hsa-novel-miR-169	seed:no
CCCCCCACUGCUAAAUUUGACUGG
>hsa-novel-miR-170	seed:mmu-miR-101b-3p
CUACAGUAGGCACAGAAUCCC
>hsa-novel-miR-171	seed:mmu-miR-7017-3p
ACCCUGCUCUCUGCGCCA
>hsa-novel-miR-172	seed:mmu-miR-6942-3p
AUAUGGUUCUGUCCCGGUGAGC
>hsa-novel-miR-173	seed:mmu-miR-345-5p
CCUGACCCUGCCGUGCCU
>novel-miR-174-0	seed:mmu-miR-92a-2-5p
UGGUGGGGGUGGGGGGGA
>novel-miR-174-1	seed:mmu-miR-6952-5p
GUGGUGGGGGUGGGGGGGA
