# Supplementary material for: mirPRo–a novel standalone program for differential expression and variation analysis of miRNAs
Source: Sci Rep. 2015 Oct 5;5:14617. doi: 10.1038/srep14617 (PMC4592965; doi:10.1038/srep14617)
Supplement: Supplementary Data 1-9 [file srep14617-s22.zip › Supplementary Data 6.txt]

>gga-novel-miR-1	seed:no
AGCCGAAGGAGCGUAGGGCG
>gga-novel-miR-2	seed:tgu-miR-217-5p
CUACUGCAGUGCUGGAUGCCCUGG
>gga-novel-miR-3	seed:no
UAGUUCAGCUGUCUGUGAAUGAGG
>gga-novel-miR-4	seed:no
UCAUCAGAGAGGCUGGGCUCUGU
>gga-novel-miR-5	seed:no
UCAUCAGAGAGGCUGGGCUCU
>gga-novel-miR-6	seed:tgu-miR-2976
CCGGAGCGCAGCAUCCCGGAC
>gga-novel-miR-7	seed:no
GUCCAGUUUUCCCAGGAAUCCCU
>gga-novel-miR-8	seed:no
GUCCAGUUUUCCCAGGAAUCCCU
>gga-novel-miR-9	seed:no
UGAGAUGAAGCACUGUAGCUC
>gga-novel-miR-10	seed:no
AGGGAACAUCAAAGCUUAUUGCCC
>gga-novel-miR-11	seed:tgu-miR-2982
UGUGGAGGAGCUGAUGCGGGGGCCC
>gga-novel-miR-12	seed:no
UCUGAUGUCCCUUUGCCCCGCAG
>gga-novel-miR-13	seed:no
UGCCUUUUUGUCAGGCUGUCCCU
>gga-novel-miR-14	seed:tgu-miR-2978
CUGGGCUGCGAGGGCAGUGCU
>gga-novel-miR-15	seed:no
GGAGAUGAAGCACUGUAGCU
>gga-novel-miR-16	seed:no
UGUGGUGCUGUUCUGUGCUGGGGA
>gga-novel-miR-17	seed:tgu-miR-490-5p
UCAUGGAUAGAUGAGAAUGACC
>gga-novel-miR-18	seed:no
CGGCGCUGAGCUCGGCGUGGCGGCU
>gga-novel-miR-19	seed:no
CCCCGCGCCGUGCGGUGCCGGC
>gga-novel-miR-20	seed:no
UUGGUGGCUGCAUGCUCUCAGC
>gga-novel-miR-21	seed:tgu-miR-1791
AGGGCUGCCAUGCUGGCCUGGCU
>gga-novel-miR-22	seed:no
CAGCUGUGAUGAGCACCCUGAGG
>gga-novel-miR-23	seed:no
ACUUCAGGAUCCAAGGAUUUCAGU
>gga-novel-miR-24	seed:tgu-miR-2969
CCAGCUGUCGGGGAGAGC
>gga-novel-miR-25	seed:tgu-miR-31
CGGCAAGAGGCGGACACCACAACG
>gga-novel-miR-26	seed:no
UUAGAGGACAAUGGCCAAUACU
>gga-novel-miR-27	seed:no
UUUGGCAAUGGUAGAACUCACACU
>gga-novel-miR-28	seed:no
UUUGGCACUAGCACAUUUUUGCU
>gga-novel-miR-29	seed:tgu-miR-1388-5p
AGGACUGUCUAACCUGAGAAUG
>gga-novel-miR-30	seed:tgu-miR-1388-5p
AGGACUGUCUAACCUGAGAAUG
>gga-novel-miR-31	seed:tgu-miR-2985
UUGGGUGGACGGUUGGACUUGA
>gga-novel-miR-32	seed:tgu-miR-183
UAUGGCACAGGUAGUUCUCCCUU
>gga-novel-miR-33	seed:tgu-miR-2966
CCGGGACGUCCGAACGCC
>gga-novel-miR-34	seed:tgu-miR-190-5p
UGAUAUGUUUGAUAUUAGGUUG
>gga-novel-miR-35	seed:tgu-miR-190-5p
UGAUAUGUUUGAUAUUAGGUUG
>gga-novel-miR-36	seed:tgu-miR-146b-3p
UGCCCUAUCACCGUGCCACUGCCC
>gga-novel-miR-37	seed:tgu-miR-1791
AGGGCUGCUCUCUGAGCAUUGGG
>gga-novel-miR-38	seed:tgu-miR-1791
AGGGCUGCUCUCUGAGCAUUGGG
>gga-novel-miR-39	seed:tgu-miR-1791
CGGGCUGCUGGGGGAGGGGGAGGGA
>gga-novel-miR-40	seed:tgu-miR-1791
CGGGCUGCUGGGGGAGGGGGAG
>gga-novel-miR-41	seed:tgu-miR-1791
CGGGCUGCUGGGGGAGGGGGA
>gga-novel-miR-42	seed:tgu-miR-34b
GGGCAGUGAUGUGAUCUGAGCUC
>novel-miR-43-0	seed:no
AGCCCCACCAUGGGCAGGGAGA
>novel-miR-43-1	seed:no
AGCCCCACCAUGGGCAGGGAGAG
>novel-miR-44-0	seed:no
AGCCCCACCAUGGGCAGGGAGA
>novel-miR-44-1	seed:no
AGCCCCACCAUGGGCAGGGAGAG
>gga-novel-miR-45	seed:no
AACAGCACCGUGCCACGUUGGC
>gga-novel-miR-46	seed:no
UUUCGGCUGUUUCCGGCGACUGC
>gga-novel-miR-47	seed:no
UUUCGGCUGUUUCCGGCGACUGC
>gga-novel-miR-48	seed:no
CGUGUUGCUCUUGAUAUAGCCCA
>gga-novel-miR-49	seed:tgu-miR-2976
GCGGAGCGCGGCGCGGCGCAGC
>gga-novel-miR-50	seed:no
ACCGCCCCGGCCCCCGGGCUGC
>gga-novel-miR-51	seed:no
CGGACGAGGCUUCCCGCGCUGU
>gga-novel-miR-52	seed:no
CGGACGAGGCUUCCCGCGCUGU
>gga-novel-miR-53	seed:no
CCGCUGCCCGUCCCCGAGCUG
>gga-novel-miR-54	seed:no
UGCCUGCACCGCCGGCUGUGCU
>gga-novel-miR-55	seed:no
GUCAGGAUGGCCGAGUGG
>gga-novel-miR-56	seed:tgu-miR-363-3p
AAUUGCACGGUAUCCAUCUGU
>gga-novel-miR-57	seed:no
UUUCCAACCUUCGUGAUUCUGA
>gga-novel-miR-58	seed:no
CUGUGCGUGUGACAGCGGCU
>gga-novel-miR-59	seed:no
CCUCGUGGAGCCUCCAAGCCU
>gga-novel-miR-60	seed:tgu-miR-2976
UCGGAGCGGCGCCCGUCGGCAGC
>gga-novel-miR-61	seed:tgu-miR-2993
ACGGCUGUGCUCCGCGCCUUGG
>gga-novel-miR-62	seed:no
UUUGGGUGCCAGCCCCGUUGCG
>gga-novel-miR-63	seed:tgu-miR-1791
GGGGCUGCAGCUCUUCAGGGCC
>gga-novel-miR-64	seed:no
AUAAAUGAUGCCUCUGACC
>gga-novel-miR-65	seed:no
CCUGUCUGUGCCUGCUGUACA
>gga-novel-miR-66	seed:no
UGCACAGCAAGUGUAGACAGGC
>gga-novel-miR-67	seed:no
UGCACAGCAAGUGUAGACAGGC
>gga-novel-miR-68	seed:tgu-miR-2981
GCGGGCCGGGAGGGCGGAG
>gga-novel-miR-69	seed:no
AUGGGGGGUGUCCCCGUCCCCUG
>gga-novel-miR-70	seed:no
AUGGGGGGUGUCCCCGUCCCCUG
>gga-novel-miR-71	seed:tgu-miR-1784-3p
GGACUUAAUGGGGUCACACG
>gga-novel-miR-72	seed:tgu-miR-7643-5p
AUGACUGAAGCACUAGAUCAAGA
>gga-novel-miR-73	seed:no
CUCUUGAUCUACUGUUCAGUCAUU
>gga-novel-miR-74	seed:no
GCCGUCGCCGAAGUCGGUG
>gga-novel-miR-75	seed:no
UGUCACUGUGUCAUUGGCACUG
>gga-novel-miR-76	seed:no
UGUCACUGUGUCAUUGGCACUG
>gga-novel-miR-77	seed:no
ACUGGCACUGUGUCAUUGGCAC
>gga-novel-miR-78	seed:no
UGUCACUGUGUCAUUGGCACUG
>gga-novel-miR-79	seed:no
UGUCACUGUGUCAUUGGCACUG
>gga-novel-miR-80	seed:tgu-miR-125-5p
CCCCUGAGUGACUGAUCCCUGCAG
>gga-novel-miR-81	seed:tgu-miR-1467-3p
CUCACACCCCUCCUCUGCCCCAG
>gga-novel-miR-82	seed:no
AAGGGCAAACCCGAUGGGCACC
>gga-novel-miR-83	seed:no
AAGGGCAAACCCGAUGGGCACC
>gga-novel-miR-84	seed:no
CCCCCAUCGAUUUGCUCUACG
>gga-novel-miR-85	seed:no
CUGCAGUGAUGGUUUCUGAGCAGU
>gga-novel-miR-86	seed:no
CCGCGCCGGGCCGAGCCCCCGC
>gga-novel-miR-87	seed:no
CCGCGCCGGGCCGAGCCCCCGC
>gga-novel-miR-88	seed:no
UGGGGCUGCAGGGCUGGGAGAUGU
>gga-novel-miR-89	seed:tgu-miR-2966
ACGGGACGGGGCGGGACGGCGCU
>gga-novel-miR-90	seed:tgu-miR-128-2-5p
CGGGGCCGUGUUCUCGGC
>gga-novel-miR-91	seed:tgu-miR-34b
AGGCAGUGUAUUGUUAGUUAGCUG
