# Supplementary material for: mirPRo–a novel standalone program for differential expression and variation analysis of miRNAs
Source: Sci Rep. 2015 Oct 5;5:14617. doi: 10.1038/srep14617 (PMC4592965; doi:10.1038/srep14617)
Supplement: Supplementary Data 1-9 [file srep14617-s22.zip › Supplementary Data 9.txt]

>gga-novel-mir-1	12:-:1836618:1836727
CCGCUGCGCCCCGUGACCGGAGCCGAAGGAGCGUAGGGCGGCCGUAGCCGCCCUACGCUCCUUCGGCUCCGGUCACGGGGGCGCUGGGGACAGCGGGAGGAUGGAACCGC
((.(.(((((((((((((((((((((((((((((((((((((....)))))))))))))))))))))))))))))).))))))).).))...((((..........))))
>gga-novel-mir-2	12:-:19337008:19337121
GUUCCUGGAGCUGCCCUUACCUACUGCAGUGCUGGAUGCCCUGGGGUACUUGGCUCAUCCAGGGCCCCUGCAGAGCAGUGGGUACAGAGCUGCUCCUCCUCUGUCACUGCCUUU
......(((((.((.((((((((((((..(((.((..((((((((............)))))))).)).)))..)))))))))).)).)).)))))..................
>gga-novel-mir-3	13:-:16456056:16456169
UCUAGCAGCUGGUCAGGACAUAGUUCAGCUGUCUGUGAAUGAGGGCAGAGACCUCAUCAGAGAGGCUGGGCUCUGUUCUGAGCUGCUCGUGCUCAACAGAACUGCUGAGAGGCA
...((((((...((((((((.(((((((((.(((.(((.(((((.......)))))))).)))))))))))).)))))))))))))).((.((((.((....)).))))..)).
>gga-novel-mir-4	13:-:16456074:16456186
CCACCUGUUUACAGUAGUCUAGCAGCUGGUCAGGACAUAGUUCAGCUGUCUGUGAAUGAGGGCAGAGACCUCAUCAGAGAGGCUGGGCUCUGUUCUGAGCUGCUCGUGCUCAA
............((((....((((((...((((((((.(((((((((.(((.(((.(((((.......)))))))).)))))))))))).))))))))))))))..))))...
>gga-novel-mir-5	13:-:16456076:16456186
CCACCUGUUUACAGUAGUCUAGCAGCUGGUCAGGACAUAGUUCAGCUGUCUGUGAAUGAGGGCAGAGACCUCAUCAGAGAGGCUGGGCUCUGUUCUGAGCUGCUCGUGCUC
............((((....((((((...((((((((.(((((((((.(((.(((.(((((.......)))))))).)))))))))))).))))))))))))))..)))).
>gga-novel-mir-6	13:-:1851273:1851383
GUGCUCCCCGGGCACGCAGGGCAGCGCUGAGGGGACUCCCCGGGAGCGCUGGGCUCCCACAGCGCGGCUGCCGGAGCGCAGCAUCCCGGACGGCGGACAAACUGAACUGGA
((((((...)))))).(((..((((((((..((....))((((((..((((.(((((..((((...))))..))))).)))).)))))).)))))......)))..)))..
>gga-novel-mir-7	13:-:7833511:7833622
CGGUCGCCGUGCUCUCAGGGUCCAGUUUUCCCAGGAAUCCCUUAGGCGCUACGUUGGGGAUUCCUGGAAAUACUGUUCUUGGGGCCACGGCUCUGCACCUGGAGACAGCCCG
(((..((((((.((((((((..((((.((.((((((((((((..((((...)))))))))))))))).)).)))).)))))))).)))))).)))...(((....)))....
>gga-novel-mir-8	13:-:7833511:7833623
GCGGUCGCCGUGCUCUCAGGGUCCAGUUUUCCCAGGAAUCCCUUAGGCGCUACGUUGGGGAUUCCUGGAAAUACUGUUCUUGGGGCCACGGCUCUGCACCUGGAGACAGCCCG
((((..((((((.((((((((..((((.((.((((((((((((..((((...)))))))))))))))).)).)))).)))))))).)))))).))))..(((....)))....
>gga-novel-mir-9	13:-:7834126:7834236
GAGCAGCUGGGGGCUCCUCCAUGUCUCCCAGCCCAAGGUGCAGUGCUGCAUCUCUGGUCAAUUGGGAGUCUGAGAUGAAGCACUGUAGCUCGGGAAGGGAGGAACUGUGCC
..((((.(((((....)))))..((((((..(((.((.(((((((((.((((((.((((......)).)).)))))).))))))))).)).)))..))))))..))))...
>gga-novel-mir-10	14:+:6136001:6136114
GAUAACCGUGCCGACAGCAUAGGGAACAUCAAAGCUUAUUGCCCACGGUGACAGUGUGUGGGGAGUGAAACCCGUGUUCCCAUAACCUCCGCGAGGGGCUCUGGGGGCGGGCGG
.....((((.((.(.(((...((((((((......(((((.((((((.........)))))).))))).....))))))))....((((...)))).))).).)).))))....
>gga-novel-mir-11	14:-:6861294:6861408
ACUGCUGCAUGUCAGGGGGCUGUGGAGGAGCUGAUGCGGGGGCCCAGUGUGGUGCCGGGGUCCCCCCAUCAGCCCACAGACCCCCCUGGGAGUGAAGAGCCUCCCCCAGCACAGA
.(((.(((......(((((((((((....(((((((.((((((((.((.....))..)))))))).))))))))))))).)))))..(((((........)))))...)))))).
>gga-novel-mir-12	15:+:10844835:10844945
CAUUCUGCUCCUCCUUGGGAGCCUGGGGCCAAGUGGCCUCUGGGAUGAUGGGUACGGGGCUUGCAGUCAUUCUGAUGUCCCUUUGCCCCGCAGACUGGAGGAGGUUCCCCU
......((((((....))))))..((((..((.(..(((((((..((..(((((.(((((.(.(((.....)))).)))))..)))))..))..))))))).).)))))).
>gga-novel-mir-13	15:+:3195776:3195887
AUAUGCACUUCCCUGUCAGAUGCCUUUUUGUCAGGCUGUCCCUCUGCCAUUUGCCACAUGGCAGCAAGGCAUAAAGGAAUACUGGCAGAAAGGUUCAGCCUCUCCUGCCAUC
...((.((((..(((((((((.(((((.((((..((((((.....((.....)).....))))))..)))).))))).)).)))))))..)))).))...............
>gga-novel-mir-14	15:+:680402:680512
GGGGCAGGAGCACCUCCUUCGCCCUGCUGGCCACACUGCUUUGGAUGCAGCCCAGGAUAUGUCUGGCUUUCUGGGCUGCGAGGGCAGUGCUGGCUCGUAUCCAGCUUCCCA
((((((((((...)))))..)))))(((((((((((((((((...((((((((((((...........))))))))))))))))))))).)))).......))))......
>gga-novel-mir-15	15:-:463472:463580
UAAUGCAUGUUGUAACAGUGGAGAUGAAGCACUGUAGCUUCAGUGCCAGCUGAAUUUGGAACACCAGCGGCUGGGGCACAGAGCUCAUACCCUCCAGCUACUCCAUGGU
.....((((..(((....(((((((((.((.((((.((((((..(((.((((............))))))))))))))))).))))))...)))))..)))..))))..
>gga-novel-mir-16	17:+:9726349:9726462
CAUUCGUUCCUGUCACGAUUUGAAGCCGGCCCUCCUCCCCGCACAGGGCAGCACGCGGUGCGACCUGGGCUGUGGUGCUGUUCUGUGCUGGGGAUGAGUGCGGGCCAAAGCCGC
...((((.......))))((((..(((.((.(((.((((((((((((((((((((((((.(.....).))))).)))))))))))))).))))).))).)).))))))).....
>gga-novel-mir-17	18:+:2808478:2808589
GUUCAUCCCAGGAUUUGUAAUUCUUGUCUAUCCAUGACCAUGGCAGUGGGGUCGAUGCGCAGUGCUGUGGUCAUGGAUAGAUGAGAAUGACCAGAACACUGCGCAUCGACCC
(((.((.(((((.((((..((((((((((((((((((((((((((.((.(.......).)).))))))))))))))))))))))))))...)))).).))).).)).)))..
>gga-novel-mir-18	18:+:6349629:6349743
CCGCGGGGUCCCCGCGAUGGGCGGCGCUGCGGUGCCCCGCGCCGUGCGGUGCCGGCGGUGUGUGCGGUGCCGGCGCUGAGCUCGGCGUGGCGGCUCCGCGGUGCUGCGUCGGCGG
.((((((...))))))....((((((((((((.(((((((((((.((((((((((((.((....)).))))))))))..)).)))))))).))).))))))))))))........
>gga-novel-mir-19	18:+:6349643:6349754
CGAUGGGCGGCGCUGCGGUGCCCCGCGCCGUGCGGUGCCGGCGGUGUGUGCGGUGCCGGCGCUGAGCUCGGCGUGGCGGCUCCGCGGUGCUGCGUCGGCGGCAGCGAUCGCU
((((..((((((((((((.(((((((((((.((((((((((((.((....)).))))))))))..)).)))))))).))).))))))))))))))))((((......)))).
>gga-novel-mir-20	19:+:7369724:7369835
GGUGACUUUUGGAGUUCUUGUGUGUCAUUGAGGGCAGAGCUGCAGCCUCACAUUUCUUCUUUUGUUGGACUUGGUGGCUGCAUGCUCUCAGCAUUCACAAGAGGCAGCUGUU
...(((..(((...((((((((.((..(((((((((....(((((((.(.((..(((.........)))..))).)))))))))))))))).)).)))))))).)))..)))
>gga-novel-mir-21	19:-:9602496:9602608
AGAGCUCUGCAGAGCAGUGGUGCAUGCAGGGACAUGGCCCAGGGCUUGCACUGGUGCUGCUCCUCAGCCCAGGGCUGCCAUGCUGGCCUGGCUCUGCACGCUCCUUUCCAUGA
...((((....))))...((.((.(((((((.(..((((((.(((..((.((((.((((.....)))))))).)).))).))..))))..)))))))).)).)).........
>gga-novel-mir-22	1:+:168316091:168316203
CUGCACUAGUUCUAAUGCAGACCUAGAUGCCAUUGGCCUUCUCGACCACCUGAGCUGGCUCAUGUUCAGCCAGCUGUGAUGAGCACCCUGAGGUCCUUUUCUAUCAGGCAUUU
(((((.((....)).))))).(((.((((.....((((((((((..(((...((((((((.......))))))))))).))))......)))).)).....))))))).....
>gga-novel-mir-23	1:-:111413622:111413735
ACGUAGAUUCCAGCACUCCACUUCAGAGAUCCUUGUCCUGUAGUCGGAUUAUCCAAUGCAGGCUGCAGCGACUUCAGGAUCCAAGGAUUUCAGUGGUGUUGGUGUGAGUCCUGC
..((((((((((.(((.(((((...(((((((((((((((.(((((......((......))......))))).)))))..))))))))))))))).).)).)).)))).))))
>gga-novel-mir-24	1:-:21979820:21979927
UCCCGCCCCUCCUCGCCCCGCCAGCUGUCGGGGAGAGCCGCCCAGCCCUGCCCUCAAUACCUGCCCGGCCGGCCCGGCGGCUGCGGCGGGGCGGGGAGUGCGACAGGA
((((((..((((((((((((((((((((((((..(.((((..(((...............)))..)))))..))))))))))..)))))))))))))).)))...)))
>gga-novel-mir-25	1:-:47998145:47998258
GGCCGCGCACGCCGGGCUCGCGGCAAGAGGCGGACACCACAACGGACCCCGCGGUGUCCGCUCCUUUUCCCCCCUUCUGGGCGUUUCGCCCGCCCUUACGAAAGGCGCGCGCGG
..((((((.((((((((....((.(((.((((((((((....(((...))).)))))))))).)))..))........(((((...)))))))))........)))).))))))
>gga-novel-mir-26	1:-:56587106:56587217
AAAGCGGCGGGAACUCCAGACUGGCCAUUACUGAGUAAGUGCUGGCCGUUGUCCUCUUAAGUACCUGUACUUAGAGGACAAUGGCCAAUACUUGCUCAGUAAUAAAGGCUUC
.(((((((.((.........)).)))(((((((((((((((.(((((((((((((((.(((((....)))))))))))))))))))).)))))))))))))))....)))).
>gga-novel-mir-27	1:-:795072:795185
UUCUUCCUGUCCUGGCUGCUUUUGGCAAUGGUAGAACUCACACUGGUGCGCUCGCAGGAUCCGGUGGUUCUAGACUUGCCAACUACAGCCCCGGGAACCUCCACGGAUACAUCU
.............(((((...(((((((...((((((...((((((..(........)..))))))))))))...)))))))...)))))((((((...))).)))........
>gga-novel-mir-28	1:-:796096:796208
CGCCGCGCCGCCCGGCCCGCUUUGGCACUAGCACAUUUUUGCUUUGCUUUAUGUGUUUUGAGCAAUUAUGUGUAGUGCCAAUAUGGGAGAAGGCGGAGAGAGCACCACGGGAU
.(((.(.(((((...((((..(((((((((.(((((..((((((.((.......))...))))))..))))))))))))))..))))....))))).).).))..........
>gga-novel-mir-29	20:+:9858111:9858221
CCCGAGCGAGGGGCACCUCGAGGACUGUCUAACCUGAGAAUGGUGAAACAUGAGGGUCAAUCUCAGGUUCGUCAGCCCAUGAGAUGCCUUCUCCAGAGCGGGAUGGGCAGC
((((..(((((((((.((((.((.(((.(.(((((((((....(((..(....)..))).))))))))).).))).)).)))).)))).))))..)..)))).........
>gga-novel-mir-30	20:+:9858111:9858222
CCCGAGCGAGGGGCACCUCGAGGACUGUCUAACCUGAGAAUGGUGAAACAUGAGGGUCAAUCUCAGGUUCGUCAGCCCAUGAGAUGCCUUCUCCAGAGCGGGAUGGGCAGCG
((((..(((((((((.((((.((.(((.(.(((((((((....(((..(....)..))).))))))))).).))).)).)))).)))).))))..)..))))..........
>gga-novel-mir-31	21:-:5006699:5006810
GGUUAGUGGGCAUGGUGGAGUUGGGUGGACGGUUGGACUUGAUGGUUGUAGUGGUCUUUUCCAACCUUCUUCCCCCCUUCACUAUUCCAUGGUUCUCUGAUCCAUCACACUG
...(((((((.(((((((((..(((.(((.(((((((...(((.(......).)))...))))))).))).)))..))))))))).))((((.((...)).))))..)))))
>gga-novel-mir-32	23:+:3489456:3489568
GUGUGUGCAGACUCAGCCUGUGUGCUUCGGUGCAGGGAGGGGUGGGCUGGCUGUGCUGCUGCAAGCAAUGUAUGGCACAGGUAGUUCUCCCUUCUGGGUGCUGAGCUGGAUCU
....((.(((.((((((((.(((((....))))).(((((((.((((((.((((((((.((((.....)))))))))))).)))))).))))))).)).))))))))).))..
>gga-novel-mir-33	23:+:5142358:5142465
CGCGGGGCGGCCGCUCUCAGCCGGGACGUCCGAACGCCGCCGGGGCCGCGAAGGGCCCUUCGGAGGGCGCGCGGGGAACGGCGGCGCAGAGCGGCGCUCCGCGGGACG
(((((((((.(((((((..((((.....((((..((((.((((((((......)))))..)))..))))..))))......))))..)))))))))))))))).....
>gga-novel-mir-34	25:+:1328894:1329004
CGUCCCGCCCUGCCUCUGUCUGAUAUGUUUGAUAUUAGGUUGUUUGAUUGGAAACCAACUAAAUAUCAAACAUAUUCUUACAGCGGCAGGGCCUCCCAGCGCCGCGUGCCG
......((((((((.((((..(((((((((((((((.((((((((......))).))))).))))))))))))).))..)))).))))))))......((((...))))..
>gga-novel-mir-35	25:+:1328894:1329005
CGUCCCGCCCUGCCUCUGUCUGAUAUGUUUGAUAUUAGGUUGUUUGAUUGGAAACCAACUAAAUAUCAAACAUAUUCUUACAGCGGCAGGGCCUCCCAGCGCCGCGUGCCGC
......((((((((.((((..(((((((((((((((.((((((((......))).))))).))))))))))))).))..)))).))))))))......((((...))))...
>gga-novel-mir-36	25:+:1685444:1685557
CACCUGUUGGCAUGCUGCUCUGCCCUAUCACCGUGCCACUGCCCGUCACCCCCAAGGGUGGUGGCACAUAUGGGGCCGAGCAGUGGGGUUUGGGGGUUCUGUGGUGCUGGGUGC
(((((...((((((((((((.(((((((....((((((((((((...........))))))))))))..))))))).)))))))...................)))))))))).
>gga-novel-mir-37	25:+:1754168:1754280
UGUGGCAGCUGGCAGGGCUCAGGGCUGCUCUCUGAGCAUUGGGCAUCGUCCCCCACGGUGGUGAGCAUCGCCCCCAGCUCAGACUGCAGCUCCAUCCCGGCAGCUCAGAGCAU
(((...(((((.(.(((....(((((((..(((((((...((((((..(((((....).)).))..)).))))...)))))))..)))))))...)))).)))))....))).
>gga-novel-mir-38	25:+:1922228:1922340
UGUGGCAGCUGGCAGGGCUCAGGGCUGCUCUCUGAGCAUUGGGCAUCGUCCCCCACGGUGGUGAGCAUCGCCCCCAGCUCAGACUGCAGCUCCAUCCCGGCAGCUCAGAGCAU
(((...(((((.(.(((....(((((((..(((((((...((((((..(((((....).)).))..)).))))...)))))))..)))))))...)))).)))))....))).
>gga-novel-mir-39	25:-:559923:560037
GAAGGCAGGAGUGAGGGAUGCGGGCUGCUGGGGGAGGGGGAGGGAUGGUGGUAUCCCCCCCCGACCCCCAACCACCACCAUCCCUUUUCCAAACCCGGAGGGUGGAGGCCGGUUA
...(((.((((.((((((((..((..(.((((((.(((((.((((((....)))))))))))..)))))).)..))..))))))))))))..((((...))))....))).....
>gga-novel-mir-40	25:-:559926:560037
GAAGGCAGGAGUGAGGGAUGCGGGCUGCUGGGGGAGGGGGAGGGAUGGUGGUAUCCCCCCCCGACCCCCAACCACCACCAUCCCUUUUCCAAACCCGGAGGGUGGAGGCCGG
...(((.((((.((((((((..((..(.((((((.(((((.((((((....)))))))))))..)))))).)..))..))))))))))))..((((...))))....)))..
>gga-novel-mir-41	25:-:559927:560037
GAAGGCAGGAGUGAGGGAUGCGGGCUGCUGGGGGAGGGGGAGGGAUGGUGGUAUCCCCCCCCGACCCCCAACCACCACCAUCCCUUUUCCAAACCCGGAGGGUGGAGGCCG
...(((.((((.((((((((..((..(.((((((.(((((.((((((....)))))))))))..)))))).)..))..))))))))))))..((((...))))....))).
>gga-novel-mir-42	26:+:2415830:2415942
CAUGUUUGCUUUGGGGUUUUAUUGCUCCCAGAGCUGUUGUUUCACUUUCUUUUCCCUGCUGAGUGCUGCGGGGCAGUGAUGUGAUCUGAGCUCUGCUGCCUUUGGCCCUGUGU
............((((((.....((...(((((((......((((..((.((.((((((........)))))).)).)).))))....)))))))..))....))))))....
>gga-novel-mir-43	26:+:4845625:4845736
UGCUUCUAAAGCUCAAUGAUGGGGUGACGUGGCUCUGCUUGCCCAGGAUGGGGGUAUGUAGUGGGCGCACAGCCCCACCAUGGGCAGGGAGAGCUGCACCACUCAUUGCCUU
.((((...)))).........(((((..((((((((.((((((((((.(((((.(.(((.......))).).))))))).)))))))).))))))))..)))))........
>gga-novel-mir-44	26:+:4942141:4942252
UGCUUCUAAAGCUCAAUGAUGGGGUGACGUGGCUCUGCUUGCCCAGGAUGGGGGUAUGUAGUGGGCGCACAGCCCCACCAUGGGCAGGGAGAGCUGCACCACUCAUUGCCUU
.((((...)))).........(((((..((((((((.((((((((((.(((((.(.(((.......))).).))))))).)))))))).))))))))..)))))........
>gga-novel-mir-45	2:+:3976148:3976259
AGCAAAUCCUUCCUCUCCCCAACAGCACCGUGCCACGUUGGCUGUGCUUUGGCCAACGCUGGGAAGUGUUGUUGUGCAUUGGGAGGGAACAGUCCCAAUUGCGACACAGGCC
......((((((((....((((((((((..(.((((((((((((.....))))))))).))).).))))))))).)....))))))))...(((........))).......
>gga-novel-mir-46	2:-:32326958:32327069
GUGCCGCUUUCGUCGGUGUCGGCUGAUUCCGGAAAUCGCCGAAGCGAGCCGAACGCGCUGCCAUUUCUGUUUCGGCUGUUUCCGGCGACUGCCGAAGCGGAUAAGCUCGGCG
..(((((((..(((.((.(((((.....((((((((.(((((((((((((....).)))........))))))))).)))))))).....))))).)).)))))))..))).
>gga-novel-mir-47	2:-:32326958:32327070
AGUGCCGCUUUCGUCGGUGUCGGCUGAUUCCGGAAAUCGCCGAAGCGAGCCGAACGCGCUGCCAUUUCUGUUUCGGCUGUUUCCGGCGACUGCCGAAGCGGAUAAGCUCGGCG
...(((((((..(((.((.(((((.....((((((((.(((((((((((((....).)))........))))))))).)))))))).....))))).)).)))))))..))).
>gga-novel-mir-48	2:-:79668652:79668764
GGCCAGAAUCACCUGCUGGUCGUGUUGCUCUUGAUAUAGCCCAGGAUGUGGUUGGCCUUCUGGGCUGCAAGCGCACAUUGCCAGCUCGUGUUGAGUCUUCCAUCAACUGACAG
((((((...(((..((((((.((((.((.((((...((((((((((.((.....)).)))))))))))))).)))))).))))))..)))))).)))................
>gga-novel-mir-49	2:-:90781212:90781323
CCGCGCCGCGCCCGCGCCGCGCCCCGCCCGCGCCGCCGCCUCGCGUCCCCCCGCGGCCGCAGUGGUGCGGGCGGAGCGCGGCGCGGCGCAGCGCGGAGCACCGGCGGCUGUC
((((((.(((((.(((((((((.(((((((((((((.((.(((((......)))))..)).))))))))))))).)))))))))))))).))))))(((.......)))...
>gga-novel-mir-50	3:+:30139672:30139783
GGUGAGUGCAGGAGUGGCCGUCGACAAAGGGCUGCUCGGGGAUCGGGGCAGUGCUCCGGGAUCAUUCUGUACCGCCCCGGCCCCCGGGCUGCCUCUUCCUCUGGUCUCUCAC
...........(((.(((((..((..((((((.((((((((.(((((((.((((....(((....))))))).))))))).)))))))).))).)))..))))))).)))..
>gga-novel-mir-51	3:+:80936852:80936962
ACGCGGGGCAGGGGCACCGCCGCCCGACGCGGCUCGACCGCGCGGGAAGCCUCGGCCGACGAGCAACCGGCGGACGAGGCUUCCCGCGCUGUCGUGCCGCGCCGAACGGCG
..((((.((....)).))))((((((.((((((.((((.(((((((((((((((.(((.((......)).))).))))))))))))))).)))).)))))).))...))))
>gga-novel-mir-52	3:+:80936852:80936963
ACGCGGGGCAGGGGCACCGCCGCCCGACGCGGCUCGACCGCGCGGGAAGCCUCGGCCGACGAGCAACCGGCGGACGAGGCUUCCCGCGCUGUCGUGCCGCGCCGAACGGCGC
..((((.((....)).))))((((((.((((((.((((.(((((((((((((((.(((.((......)).))).))))))))))))))).)))).)))))).))...)))).
>gga-novel-mir-53	4:+:24865894:24866004
CCCCCUCGCCUCUUACAGCACCGCUGCCCGUCCCCGAGCUGCCGUCUCCCGCUUGCAGCCCGUGGUGGUACAGCGCAGCGUGCUGUGGGAACGCCAGCUCUGCUUCUUGCU
....((.((.(((((((((((.((((((.(((((((.(((((.((.....))..)))))...))).)).)).).))))))))))))))))..)).))....((.....)).
>gga-novel-mir-54	4:-:1008743:1008854
UCACUGGGAUGUGGCUGUGCUGCCUGCACCGCCGGCUGUGCUUUGGCUGUGGCCUAUUUUGGUACAGCCGGAGCUGAGGGUGCACGUCCUCGUUUCAAGCCUGCUUCAAGAG
....(((((((.((.(((((.((((.((.(.(((((((((((..(((....)))......))))))))))).).)).))))))))).)).)))))))...............
>gga-novel-mir-55	4:-:12861618:12861725
CCCUGAAAACGAGCUGGCGCACCGAUGACGAAAGGAAUAAGGGCCUCUCCGCCGUUCCGUUGUACGCAGUGUCAGGAUGGCCGAGUGGUCUAAGGCGCCAGACUCAAG
..........((((((((((.((..........)).....(((((.(((.((((((((((((....)))))...))))))).))).)))))...))))))).)))...
>gga-novel-mir-56	4:-:3945889:3945998
CACGGUAAGCUUUGUUUUGCUGUUGUCGGGUGGAUCACGAUGCAAUUUUGAUUAGUUUAGUAGGAGAAAAAUUGCACGGUAUCCAUCUGUAAACCGCAAGACCUUCAUCC
...((((((....(((((((.(((..(((((((((..((.(((((((((..(((......)))....)))))))))))..)))))))))..))).)))))))))).))).
>gga-novel-mir-57	4:-:88052455:88052566
AUUGGGAUUCCUAGAGCUCUUUUCCAACCUUCGUGAUUCUGAUUCUUCAUUAGGGAUCACAGAAUCAUGAAGGUUGGGAAAGAGCUCUAAGAUAAUCAAGUCCAACCCCAAC
.(((((.....((((((((((((((((((((((((((((((((((((....)))))))..))))))))))))))))))))))))))))).(((......)))....))))).
>gga-novel-mir-58	5:+:15247662:15247771
NNNCCGCCCCGUCACCCUCCAGGAGCAGGUGAGCCACUGACUAACGCACAUUGUGCUCUCGGCGACUCCACUGUGCGUGUGACAGCGGCUAACCUGCUCCUCGGACAUCG
.................(((((((((((((.((((.(((.(..(((((((.((((((...))))....)).)))))))..).))).)))).)))))))))).))).....
>gga-novel-mir-59	5:+:23292005:23292115
AGGCAGACCUGGAAAAAUAAGAAAGCCUUGGAAGAGUGUCGACUUGGAGGCUCCAAAAGGGUUCGGAGAACCUCGUGGAGCCUCCAAGCCUACACUUUUUUCUGAAGAACG
((((....((.........))...)))).((((((((((.(.(((((((((((((...((((((...))))))..))))))))))))).).))))))))))..........
>gga-novel-mir-60	5:+:58189382:58189494
UCGGCACGGCUCGGAGCUGCACGGCACGGCUCGGAGCUGCACGGCGCGGCUCGGAGCUGCACGGCGCGGCUCGGAGCGGCGCCCGUCGGCAGCGCCGCCCCGUGCGGUGCGCG
(((((...)).))).((.((((.((((((..(((.((((((((((((.((((.(((((((.....))))))).)))).))).))))..))))).)))..)))))).)))))).
>gga-novel-mir-61	5:+:6976903:6977014
GGACCGGAGCGGUGCGUGGGUCCGUAGGGGCGCUGGGAGCGCAGCGGCUCCGUCAGGGCGGUGCGUGGGAACGGCUGUGCUCCGCGCCUUGGGCUGAGCGCUCCGCGCGUCG
.(((....((((.((((.((((((...((((((..((((((((((.(.(((..((.(......).))))).).))))))))))))))))))))))..)))).))))..))).
>gga-novel-mir-62	5:-:388293:388404
CCCUCUGAGCUUUGGGAUCUGUGCUGGGACGGGGCUGGGAUCCAGGACCUGCUGCGGGCAUUGGAAGUGUUUUGGGUGCCAGCCCCGUUGCGGUGCAUCAUCCAUACGUCUG
......((....((((...(((((((.(((((((((((.(((((((((..(((.(........).)))))))))))).))))))))))).)))))))...))))....))..
>gga-novel-mir-63	5:-:516482:516593
CAGCGUUGGUGCCUCUGGAAGGGGCUGCAGCUCUUCAGGGCCACUUAGCAGGUGUUCUCAUGGGCUGCAGCCUUUCAGGGCCACUUAGCAGGUGUUCUCAUGGGCUGCAGCC
..((...((((.(((((((..((((((((((((...(((((.((((...)))))))))...))))))))))))))))))).))))..)).(((((((....))))....)))
>gga-novel-mir-64	7:-:22832689:22832797
GCAGAGAUGAUGGCUGGUCCAUCCAGCCAUUGUCAGAGUGGAAUCAACUGUGUGGCUGACAUAGCUUGUAAUAAAUGAUGCCUCUGACCUGGGGAGUAUUUUUUCUUCC
.(((....(((((((((.....)))))))))(((((((.(..((((..(((..(((((...)))))....)))..)))).)))))))))))(((((........)))))
>gga-novel-mir-65	8:-:4627230:4627340
GCUGGGUUGUCAUGUGACUGCCUGUCUGUGCCUGCUGUACAGGUGAGAGGAUGUUCUGCACAGCAAGUGUAGACAGGCAGACACAUGACAACUCCGUCCAGCCAGUCCCUU
((((((((((((((((.((((((((((((((.((((((.((((...........)))).)))))).)))))))))))))).))))))))))).....))))).........
>gga-novel-mir-66	8:-:4627243:4627353
GGCUGUCACUCAGGCUGGGUUGUCAUGUGACUGCCUGUCUGUGCCUGCUGUACAGGUGAGAGGAUGUUCUGCACAGCAAGUGUAGACAGGCAGACACAUGACAACUCCGUC
(.(((.....))).)((((((((((((((.((((((((((((((.((((((.((((...........)))).)))))).)))))))))))))).))))))))))).)))..
>gga-novel-mir-67	8:-:4627243:4627354
CGGCUGUCACUCAGGCUGGGUUGUCAUGUGACUGCCUGUCUGUGCCUGCUGUACAGGUGAGAGGAUGUUCUGCACAGCAAGUGUAGACAGGCAGACACAUGACAACUCCGUC
.(.(((.....))).)((((((((((((((.((((((((((((((.((((((.((((...........)))).)))))).)))))))))))))).))))))))))).)))..
>gga-novel-mir-68	9:-:21933189:21933297
GGAGAGGCCCAUCGGGCACGGCGGGCCGGGAGGGCGGAGCCCGCCUGCGGGAGCGUCCUUGAGGGCUCGCUGAGGUGGGCGGGAGGGACUUCCCGGGGCGAACGGGGAG
......(((((((.....(((((((((..(((((((...((((....))))..)))))))...))))))))).)))))))........(((((((.......)))))))
>gga-novel-mir-69	AADN03011532.1:-:848:959
AUUUGGGGUCGGGGGGGCAAUGGGGGGUGUCCCCGUCCCCUGCUGCUGUCUCUCAGGACUCGGGGAGCCCCCCCCUCCCCCCCCAGCCGCACACGUUGGAUGUGUGACGUCA
..((((((..(((((((....(((((((.((((((...((((...........))))...)))))))))))))))))))))))))).(((((((((...))))))).))...
>gga-novel-mir-70	AADN03011532.1:-:848:960
CAUUUGGGGUCGGGGGGGCAAUGGGGGGUGUCCCCGUCCCCUGCUGCUGUCUCUCAGGACUCGGGGAGCCCCCCCCUCCCCCCCCAGCCGCACACGUUGGAUGUGUGACGUCA
...((((((..(((((((....(((((((.((((((...((((...........))))...)))))))))))))))))))))))))).(((((((((...))))))).))...
>gga-novel-mir-71	AADN03013681.1:+:24:133
GACAUAAUGGGGUCUCAUGUGGACUUAAUGGGGUCACACGUGGCCCUAUAGGGUCACAUAUGGCUCUAUGGGGUCACACGUGGAUAUAAUGGGGUCACACGUGGACAUAA
...........(((.(((((((((((.((...(((.((((((((((((((((((((....))))))))))))))..)))))))))...)).))))).)))))))))....
>gga-novel-mir-72	AADN03017094.1:+:1213:1325
UUAAUUUCUUGUCAGCUCAGCCAUGCGCCUCUUGAUCUACUGUUCAGUCAUUAUGAAGGUGAGCUGCUUGAUGACUGAAGCACUAGAUCAAGAGGCAACCCCCCUCCUCCUUC
..............((........))(((((((((((((.(((((((((((((...((.....))...))))))))).)))).))))))))))))).................
>gga-novel-mir-73	AADN03017094.1:+:1221:1334
UUGUCAGCUCAGCCAUGCGCCUCUUGAUCUACUGUUCAGUCAUUAUGAAGGUGAGCUGCUUGAUGACUGAAGCACUAGAUCAAGAGGCAACCCCCCUCCUCCUUCCUCCCCCUC
......((........))(((((((((((((.(((((((((((((...((.....))...))))))))).)))).)))))))))))))..........................
>gga-novel-mir-74	AADN03019405.1:+:1124:1231
GCGGGGGAGGCGGAGCGCCGUCGUCUAUAAAUGGAGGCGGAGACGCCGGCGGAGGCACAGUUGAGUUCCAGCCGUCGCCGAAGUCGGUGGGUGAGUCGUCUGCCUGCU
(((((..((((((..((((.((((((........))))))...(((((((...(((((.((((.....)))).)).)))...)))))))))))..)))))).))))).
>gga-novel-mir-75	AADN03020473.1:+:1266:1377
ACUGUCACUGUCACUGUGUCACUGUCACUGUGUCAUUGGCACUGUGUCACCAUCACUGUCUCUGUGUCACUGUCACGGUGUCACUGGCACUGUGUCACCAUCAAUGUCACUG
........((.(((.((((((.((.(((((((.((.((((((.(.(.((.......)).).).)))))).)).))))))).)).)))))).))).))...............
>gga-novel-mir-76	AADN03020473.1:+:1482:1594
ACAGUGUUGCCAUCACUGUCACUGUCGUUGUCACUGUGUCAUUGGCACUGUGUCACCAUCACUGUCUCUGUGUCACUGUGCCACUGUCACUGUGUCACUGUCACUGUGUCACC
((((((.......))))))(((((.((.((.(((.(((.((.((((((.(((.(((.............))).))).)))))).)).))).))).)).)).))..))).....
>gga-novel-mir-77	AADN03020473.1:+:242:353
ACUGUCACCGUCACUGUGUCACUGGCACUGUGUCAUUGGCACUGUGUCACCAUCACUGUCACUGUGUCACUGUCACUGUCACUGUGUUGAUGUCACUGUGUCACUGUGUCAC
...............(((.(((((((((.(((.(((((((((.(((.((....((.((.((...)).)).))....)).))).))))))))).))).))))))..))).)))
>gga-novel-mir-78	AADN03020473.1:+:332:442
UGUCACUGUGUCACUGUGUCACCGUCACUGUGGCAUUGGCACUGUGUCACCAUCACUGUCACUGUCACUGUGUCAUUGGCACUGUGUCACCAUCACUGUCACUGUCACUGU
.......(((.(((.((((((..(.(((.((((((.(((((..(((.......)))))))).)))))).))).)..)))))).))).))).....................
>gga-novel-mir-79	AADN03020473.1:+:974:1085
CAUCACUGUCACUGUCACUGUGUCAUUGGCACUGUGCCACUGUCACUGUGUCACCAUCACUGUCACUGUGUCACUGUCGCUGUGUCACUGUCGCUGUGUCACUGUCACUGUG
...(((((.((.((.(((.(((.((.((((((.(((.((.((.(((.(((.((.......)).))).))).)).)).))).)))))).)).))).))).)).)).))..)))
>gga-novel-mir-80	AADN03021535.1:+:110:223
GGACAUCCGCUGCAAGGUGGGUUGGGGGGCUGCAGGGGGGUCUGGUCAGCUUGGGGGUCGCAUCCGGCCCCCCCUGAGUGACUGAUCCCUGCAGGAUGAUGAGUUCACCCACCU
((....))......((((((((.(((...(((((((((((((.(.((((...((((((((....)))))))).)))).)))))..))))))))).........)))))))))))
>gga-novel-mir-81	AADN03024934.1:-:730:842
GUCCGGGUUGGGGGGGCGGUGCUAUGGGGGGUGGGGGGCUGUGUGGGGGGGUCAGUGUGGCCCUGGGACCCUCACACCCCUCCUCUGCCCCAGGAGAUCCUGCCUGGACGGGG
((((((((.((((((((((.(....(((((((((((((((.......(((((((...))))))).)).))))).))))))))).)))))))......))).))))))))....
>gga-novel-mir-82	JH375234.1:+:38084:38192
GCAGCUCGGCGUGGCCGAGUCGGAGAGCAGCGGGGCCCCCAUCGAUUUGCUCUACGAACUGAUGAAGCAGAAGGGCAAACCCGAUGGGCACCCCAUGGCUCCCCCCACC
...(((((((...))))))).((.((((...((((..(((((((.((((((((.(...((.....))..).))))))))..)))))))..))))...)))).)).....
>gga-novel-mir-83	JH375234.1:+:38084:38194
GCAGCUCGGCGUGGCCGAGUCGGAGAGCAGCGGGGCCCCCAUCGAUUUGCUCUACGAACUGAUGAAGCAGAAGGGCAAACCCGAUGGGCACCCCAUGGCUCCCCCCACCCU
...(((((((...))))))).((.((((...((((..(((((((.((((((((.(...((.....))..).))))))))..)))))))..))))...)))).)).......
>gga-novel-mir-84	JH375234.1:+:38099:38209
CGAGUCGGAGAGCAGCGGGGCCCCCAUCGAUUUGCUCUACGAACUGAUGAAGCAGAAGGGCAAACCCGAUGGGCACCCCAUGGCUCCCCCCACCCUCAGCAAAAAAUCCGC
.(((..((.((((...((((..(((((((.((((((((.(...((.....))..).))))))))..)))))))..))))...)))).)).....)))..............
>gga-novel-mir-85	JH375271.1:+:6390:6502
GACAGCAUGGAUUGCAUCACUGCAAUGGGCUUGGGCUGGGUGCUGGUAGUGGCACCAGCAGGUGGGAUGGCUGCAGUGAUGGUUUCUGAGCAGUGGCUCCCUGUUGGGUUUGG
.((.((.((((...((((((((((....(((....((...(((((((......)))))))...))...)))))))))))))...)))).)).))....(((....))).....
>gga-novel-mir-86	JH375612.1:+:1119:1226
GCCGCUUUGAGCUCCGGGCCCGGAUCGCGGCGGCUCCUCCUGCGUCAGGUGCGGCCCUCAGAGCUCCGCCCCGCGCCGGGCCGAGCCCCCGCCGAUCCCCGUCCCCUC
...(((...)))...((((..(((((((((.(((((..(((((((..((((.(((.......))).))))..))).))))..))))).))).))))))..))))....
>gga-novel-mir-87	JH375612.1:+:1119:1230
GCCGCUUUGAGCUCCGGGCCCGGAUCGCGGCGGCUCCUCCUGCGUCAGGUGCGGCCCUCAGAGCUCCGCCCCGCGCCGGGCCGAGCCCCCGCCGAUCCCCGUCCCCUCCGCC
...((...(((....((((..(((((((((.(((((..(((((((..((((.(((.......))).))))..))).))))..))))).))).))))))..)))).))).)).
>gga-novel-mir-88	JH376078.1:-:6317:6430
GAUGUGUGGGGCUGUGGGACUGGGGCUGCAGGGCUGGGAGAUGUGGGGCUCUGCAGCCCCUCGACAUCACAGCCCUUCCGCCCCCCUUCCCGCCCCUCCCCCCCCACCCCGCUC
...(((.((((..((((((..(((((.(.(((((((...(((((((((((....))))))...))))).))))))).).)))))...))))))......)))).))).......
>gga-novel-mir-89	Z:+:34445004:34445116
GAAGCACCGGGGGGGACGGAACGGGACGGGGCGGGACGGCGCUCCUGCUGCCCUGCGCUGCCCGCCCCAUCCCGACCCGUCCCGUCCCCGCCGCCCCACCUCGGGGCGAGGCC
.......((((((((((((..(((((.((((((((.((((((............)))))))))))))).)))))..)))))))..))))).((((((.....)))))).....
>gga-novel-mir-90	Z:+:9660579:9660686
UUGUUCGGCUUUUCCUGCCUCCCGCCCGCGCUGAGCCGCGGCCCCUCGCUGCCGCCCUGCCCGCAGGACCCGGGGCCGUGUUCUCGGCCGCGCGCGGACCCUCGCCCC
......(((.......)))..((((.(((((((((.(((((((((((.((((.((...))..))))))...)))))))))..))))).)))).))))...........
>gga-novel-mir-91	Z:-:16560926:16561039
UAGUGCUGUGUGUGAUGAUUAGGCAGUGUAUUGUUAGUUAGCUGCUCUUCAUACACCAGCAACUAACUACACUGCCACAUUAGCACAUCACUGUGUCACUAUUGAGACAGGAAU
..((((((.((((........(((((((((..(((((((.((((............)))))))))))))))))))))))))))))).((.((((.(((....))).))))))..
