# Supplementary material for: mirPRo–a novel standalone program for differential expression and variation analysis of miRNAs
Source: Sci Rep. 2015 Oct 5;5:14617. doi: 10.1038/srep14617 (PMC4592965; doi:10.1038/srep14617)
Supplement: Supplementary Data 10 [file srep14617-s23.xls]

## Sheet: mouse SRR333597
id	count	mistake(M/I/D/N)	sequence
mmu-mir-152	NA	NA	ccgggccuagguucugugauacacuccgacucgggcucuggagcagucagugcaugacagaacuugggcccgg
mmu-miR-152-5p	NA	NA	.......uagguucugugauacacuccgacu..........................................
mmu-miR-152-3p	NA	NA	..............................................ucagugcaugacagaacuugg......
54691-3	3	0/0/0/0	.......uagguucugugauaca..................................................
286882-1	1	0/0/0/0	.......uagguucugugauacac.................................................
74093-2	2	0/0/0/0	.......uagguucugugauacacu................................................
183145-1	1	0/0/0/0	.......uagguucugugauacacucUGC............................................
164022-1	1	0/0/0/0	.......uagguucugugauacacuc...............................................
48177-3	3	0/0/0/0	.......uagguucugugauacacucc..............................................
47651-3	3	0/0/0/0	.......uagguucugugauacacuccgU............................................
26069-6	6	0/0/0/0	.......uagguucugugauacacuccg.............................................
177397-1	1	0/0/0/0	.......uagguucugugauacacuccgGU...........................................
163621-1	1	1/0/0/0	.......uagguucugugauCcacuccg.............................................
366140-1	1	0/0/0/0	.......uagguucugugauacacuccgaGU..........................................
15830-13	13	0/0/0/0	.......uagguucugugauacacuccga............................................
89318-2	2	0/0/0/0	.......uagguucugugauacacuccgaAG..........................................
52555-3	3	0/0/0/0	.......uagguucugugauacacuccgac...........................................
276940-1	1	0/0/0/0	.......uagguucugugauacacuccgacA..........................................
85806-2	2	0/0/0/0	.......uagguucugugauacacuccgacG..........................................
2622-171	171	0/0/0/0	.......uagguucugugauacacuccgacu..........................................
181358-1	1	1/0/0/0	.......uagguucugCgauacacuccgacu..........................................
356530-1	1	0/0/0/0	.......uagguucugugauacacuccgacuA.........................................
343018-1	1	0/0/0/0	........agguucugugauacacu................................................
330542-1	1	0/0/0/0	........agguucugugauacacuc...............................................
365218-1	1	0/0/0/0	........agguucugugauacacucc..............................................
35345-4	4	0/0/0/0	........agguucugugauacacuccg.............................................
131672-1	1	0/0/0/0	........agguucugugauacacuccgAAC..........................................
276520-1	1	0/0/0/0	.......Nagguucugugauacacuccg.............................................
89519-2	2	0/0/0/0	........agguucugugauacacuccgaAU..........................................
44169-3	3	0/0/0/0	........agguucugugauacacuccga............................................
281752-1	1	0/0/0/0	........agguucugugauacacuccgacAA.........................................
14783-14	14	0/0/0/0	........agguucugugauacacuccgac...........................................
2049-239	239	0/0/0/0	........agguucugugauacacuccgacu..........................................
297462-1	1	0/0/0/0	........agguucugugauacacuccgacuU.........................................
350456-1	1	1/0/0/0	........agguucugugaGacacuccgacu..........................................
103844-1	1	1/0/0/0	........agguucugugaCacacuccgacu..........................................
221217-1	1	1/0/0/0	........agguucugugauGcacuccgacu..........................................
16599-12	12	0/0/0/0	........agguucugugauacacuccgacucU........................................
290351-1	1	1/0/0/0	........agguucugugauacacucAgacucU........................................
313267-1	1	0/0/0/0	........agguucugugauacacuccgacucA........................................
13396-16	16	0/0/0/0	........agguucugugauacacuccgacuc.........................................
168415-1	1	0/0/0/0	........Ngguucugugauacacuccgac...........................................
29289-5	5	0/0/0/0	.........gguucugugauacacuccgacu..........................................
117445-1	1	0/0/0/0	........Ngguucugugauacacuccgacuc.........................................
264986-1	1	0/0/0/0	..........guucugugauacacuccga............................................
311711-1	1	0/0/0/0	.......UAUguucugugauacacuccgac...........................................
240163-1	1	0/0/0/0	.......UACguucugugauacacuccgacu..........................................
346107-1	1	0/0/0/0	........ACguucugugauacacuccgacu..........................................
158105-1	1	0/0/0/0	...........uucugugauacacuccga............................................
179985-1	1	0/0/0/0	...........uucugugauacacuccgacA..........................................
24132-7	7	0/0/0/0	...........uucugugauacacuccgacu..........................................
254555-1	1	0/0/0/0	.......UAGUuucugugauacacuccgacu..........................................
144914-1	1	0/0/0/0	.......UAGCuucugugauacacuccgacu..........................................
193150-1	1	0/0/0/0	........AGUuucugugauacacuccgacu..........................................
339209-1	1	0/0/0/0	...........uucugugauacacuccgacucggU......................................
151816-1	1	0/0/0/0	...........................................cagucagugcaugacagaacuuggU.....
337679-1	1	0/0/0/0	.............................................gucagugcaugacag.............
86148-2	2	0/0/0/0	.............................................gucagugcaugacaga............
130205-1	1	0/0/0/0	.............................................gucagugcaugacagaacuuCGA.....
287541-1	1	0/0/0/0	.............................................gucagugcaugacagaacuugAGU....
37867-4	4	0/0/0/0	.............................................gucagugcaugacagaacuugU......
353886-1	1	0/0/0/0	.............................................gucagugcaugacagaacuugUA.....
30164-5	5	0/0/0/0	.............................................gucagugcaugacagaacuug.......
247678-1	1	1/0/0/0	.............................................gucagugcauAacagaacuuggA.....
130472-1	1	1/0/0/0	.............................................gucagugcaugCcagaacuugg......
130929-1	1	1/0/0/0	.............................................gucaguUcaugacagaacuugg......
259817-1	1	0/0/0/0	..........................................UCUgucagugcaugacagaacuugg......
93013-2	2	0/0/0/0	.............................................gucagugcaugacagaacuuggAU....
69745-2	2	1/0/0/0	.............................................gucagugcauAacagaacuugg......
131440-1	1	0/0/1/0	.............................................gucaguDcaugacagaacuugg......
126780-1	1	0/0/0/0	............................................Cgucagugcaugacagaacuugg......
93899-2	2	0/0/0/0	.............................................gucagugcaugacagaacuuggC.....
62400-2	2	0/0/0/0	.............................................gucagugcaugacagaacuuggUG....
743-989	989	0/0/0/0	.............................................gucagugcaugacagaacuugg......
4717-73	73	0/0/0/0	.............................................gucagugcaugacagaacuuggU.....
3858-99	99	0/0/0/0	.............................................gucagugcaugacagaacuuggA.....
296492-1	1	0/0/0/0	.............................................gucagugcaugacagaacuuggUA....
157068-1	1	0/0/0/0	...........................................CUgucagugcaugacagaacuugg......
302705-1	1	0/0/0/0	...........................................UCgucagugcaugacagaacuugg......
338744-1	1	0/0/0/0	............................................Cgucagugcaugacagaacuuggg.....
204799-1	1	0/0/0/0	.............................................gucagugcaugacagaacuuggg.....
8321-32	32	0/0/0/0	..............................................ucagugcaugacaga............
275721-1	1	0/0/0/0	..............................................ucagugcaugacagaCCUU........
169718-1	1	0/0/0/0	..............................................ucagugcaugacagaCAUUGG......
153339-1	1	0/0/0/0	..............................................ucagugcaugacagaaACUGG......
289817-1	1	0/0/0/0	..............................................ucagugcaugacagaaUUUGU......
30484-5	5	0/0/0/0	..............................................ucagugcaugacagaa...........
202096-1	1	0/0/0/0	..............................................ucagugcaugacagaaGUUGU......
10345-24	24	0/0/0/0	..............................................ucagugcaugacagaac..........
22709-8	8	0/0/0/0	..............................................ucagugcaugacagaacGUGG......
16501-12	12	0/0/0/0	..............................................ucagugcaugacagaacAUGG......
321122-1	1	0/0/0/0	..............................................ucagugcaugacagaacCUGU......
72582-2	2	0/0/0/0	..............................................ucagugcaugacagaacAUGGU.....
27397-6	6	0/0/0/0	..............................................ucagugcaugacagaacCUGGA.....
16097-12	12	0/0/0/0	..............................................ucagugcaugacagaacUUUU......
4946-68	68	0/0/0/0	..............................................ucagugcaugacagaacCUGG......
61215-2	2	0/0/0/0	..............................................ucagugcaugacagaacUUUUU.....
16313-12	12	0/0/0/0	..............................................ucagugcaugacagaacCUGGU.....
244988-1	1	0/0/0/0	..............................................ucagugcaugacagaacGCGU......
273852-1	1	0/0/0/0	..............................................ucagugcaugacagaacCGA.......
6286-48	48	0/0/0/0	..............................................ucagugcaugacagaacu.........
54254-3	3	0/0/0/0	..............................................ucagugcaugacagaacuCGA......
115606-1	1	0/0/0/0	..............................................ucagugcaugacagaacuGGGU.....
193999-1	1	0/0/0/0	..............................................ucagugcaugacagaacuGGU......
61301-2	2	0/0/0/0	..............................................ucagugcaugacagaacuGGG......
27419-6	6	0/0/0/0	..............................................ucagugcaugacagaacuCGGU.....
288462-1	1	0/0/0/0	..............................................ucagugcaugacagaacuUCGUG....
36791-4	4	0/0/0/0	..............................................ucagugcaugacagaacuUCU......
36420-4	4	0/0/0/0	..............................................ucagugcaugacagaacuGG.......
20323-9	9	0/0/0/0	..............................................ucagugcaugacagaacuCGGA.....
39034-4	4	0/0/0/0	..............................................ucagugcaugacagaacuCGU......
28889-6	6	0/0/0/0	..............................................ucagugcaugacagaacuUAGU.....
307921-1	1	1/0/0/0	..............................................ucagugcGugacagaacuCGG......
217005-1	1	0/0/0/0	..............................................ucagugcaugacagaacuGGGGA....
249940-1	1	0/0/0/0	..............................................ucagugcaugacagaacuUUCU.....
284782-1	1	0/0/0/0	..............................................ucagugcaugacagaacuCC.......
21551-8	8	0/0/0/0	..............................................ucagugcaugacagaacuUCGU.....
217811-1	1	1/0/0/0	..............................................ucagGgcaugacagaacuGGG......
100094-1	1	0/0/0/0	..............................................ucagugcaugacagaacuAU.......
307619-1	1	0/0/0/0	..............................................ucagugcaugacagaacuGGGG.....
23936-7	7	0/0/0/0	..............................................ucagugcaugacagaacuCGGG.....
5430-59	59	0/0/0/0	..............................................ucagugcaugacagaacuCGG......
155212-1	1	1/0/0/0	..............................................ucagCgcaugacagaacuCGG......
34508-4	4	0/0/0/0	..............................................ucagugcaugacagaacuAGG......
48394-3	3	0/0/0/0	..............................................ucagugcaugacagaacuAGGU.....
62732-2	2	0/0/0/0	..............................................ucagugcaugacagaacuuAGG.....
136663-1	1	0/0/0/0	..............................................ucagugcaugacagaacuuAC......
173991-1	1	1/0/0/0	..............................................ucagugcaugGcagaacuu........
16694-12	12	0/0/0/0	..............................................ucagugcaugacagaacuuAA......
19549-9	9	0/0/0/0	..............................................ucagugcaugacagaacuuCGA.....
162299-1	1	1/0/0/0	..............................................ucagAgcaugacagaacuu........
177354-1	1	0/0/0/0	..............................................ucagugcaugacagaacuuCGG.....
13905-15	15	0/0/0/0	..............................................ucagugcaugacagaacuuA.......
346833-1	1	1/0/0/0	..............................................ucagCgcaugacagaacuu........
27686-6	6	0/0/0/0	..............................................ucagugcaugacagaacuuU.......
2020-244	244	0/0/0/0	..............................................ucagugcaugacagaacuu........
319939-1	1	1/0/0/0	..............................................ucagGgcaugacagaacuu........
311506-1	1	1/0/0/0	..............................................ucaguAcaugacagaacuu........
24131-7	7	0/0/0/0	..............................................ucagugcaugacagaacuuAGA.....
72297-2	2	0/0/0/0	..............................................ucagugcaugacagaacuuAAA.....
23512-7	7	0/0/0/0	..............................................ucagugcaugacagaacuuUGA.....
277835-1	1	0/0/0/0	..............................................ucagugcaugacagaacuuUAA.....
274551-1	1	0/0/0/0	..............................................ucagugcaugacagaacuuC.......
6829-43	43	0/0/0/0	..............................................ucagugcaugacagaacuuCG......
252363-1	1	0/0/0/0	..............................................ucagugcaugacagaacuuCGGA....
247202-1	1	1/0/0/0	..............................................ucagugcaugacagGacuu........
98068-1	1	1/0/0/0	..............................................ucagGgcaugacagaacuuCG......
8138-33	33	0/0/0/0	..............................................ucagugcaugacagaacuuAG......
230152-1	1	0/0/0/0	..............................................ucagugcaugacagaacuuUGAG....
101528-1	1	0/0/0/0	..............................................ucagugcaugacagaacuuUGGU....
65272-2	2	0/0/0/0	..............................................ucagugcaugacagaacuuUGG.....
13317-16	16	0/0/0/0	..............................................ucagugcaugacagaacuuUG......
77769-2	2	0/0/0/0	..............................................ucagugcaugacagaacuugCU.....
31024-5	5	0/0/0/0	..............................................ucagugcaugacagaacuugAG.....
81220-2	2	1/0/0/0	..............................................ucagugcaugaUagaacuug.......
74500-2	2	0/0/0/0	..............................................ucagugcaugacagaacuugAAG....
25633-7	7	0/0/0/0	..............................................ucagugcaugacagaacuugUAA....
132854-1	1	0/0/0/0	..............................................ucagugcaugacagaacuugAAC....
115630-1	1	0/0/0/0	..............................................ucagugcaugacagaacuugUG.....
67556-2	2	0/0/0/0	..............................................ucagugcaugacagaacuugUGA....
72296-2	2	1/0/0/0	..............................................ucagugcaugacagCacuugU......
22918-8	8	0/0/0/0	..............................................ucagugcaugacagaacuugAU.....
70878-2	2	0/0/0/0	..............................................ucagugcaugacagaacuugUAU....
21989-8	8	0/0/0/0	..............................................ucagugcaugacagaacuugUAG....
42768-3	3	0/0/0/0	..............................................ucagugcaugacagaacuugCA.....
231283-1	1	0/0/0/0	..............................................ucagugcaugacagaacuugCAA....
47321-3	3	0/0/0/0	..............................................ucagugcaugacagaacuugUUA....
8136-33	33	0/0/0/0	..............................................ucagugcaugacagaacuugUA.....
244547-1	1	0/0/0/0	..............................................ucagugcaugacagaacuugNU.....
249548-1	1	0/0/0/0	..............................................ucagugcaugacagaacuugAGA....
254750-1	1	1/0/0/0	..............................................ucagugcaugUcagaacuugU......
257889-1	1	0/0/0/0	..............................................ucagugcaugacagaacuugGUAGG..
266041-1	1	1/0/0/0	..............................................ucagugcaugacaCaacuug.......
5657-56	56	0/0/0/0	..............................................ucagugcaugacagaacuugC......
5626-56	56	0/0/0/0	..............................................ucagugcaugacagaacuugUU.....
137753-1	1	1/0/0/0	..............................................ucagCgcaugacagaacuugU......
288311-1	1	0/0/0/0	..............................................ucagugcaugacagaacuugGAGG...
327297-1	1	1/0/0/0	..............................................ucagugcauCacagaacuug.......
2421-190	190	0/0/0/0	..............................................ucagugcaugacagaacuug.......
40780-4	4	0/0/0/0	..............................................ucagugcaugacagaacuugN......
332658-1	1	1/0/0/0	..............................................ucagugcaugacCgaacuugA......
338426-1	1	0/0/0/0	..............................................ucagugcaugacagaacuugCG.....
1023-642	642	0/0/0/0	..............................................ucagugcaugacagaacuugA......
348992-1	1	0/0/0/0	.............................................CucagugcaugacagaacuugU......
529-1556	1556	0/0/0/0	..............................................ucagugcaugacagaacuugU......
364471-1	1	1/0/0/0	..............................................ucagugcaAgacagaacuug.......
229745-1	1	0/0/0/0	..............................................ucagugcaugacagaacuugAAA....
9963-25	25	0/0/0/0	..............................................ucagugcaugacagaacuugAA.....
180406-1	1	1/0/0/0	..............................................ucagugcauAacagaacuugC......
13725-16	16	0/0/0/0	..............................................ucagugcaugacagaacuugUUU....
179001-1	1	0/0/0/0	..............................................ucagugcaugacagaacuugGUGG...
177877-1	1	0/0/0/0	..............................................ucagugcaugacagaacuugCGU....
208026-1	1	1/0/0/0	..............................................ucagAgcaugacagaacuugA......
149628-1	1	1/0/0/0	..............................................ucagugcaugacagaCcuug.......
206272-1	1	1/0/0/0	..............................................ucagugcaugacagaCcuugU......
32334-5	5	0/0/0/0	..............................................ucagugcaugacagaacuugUGU....
164665-1	1	0/0/0/0	..............................................ucagugcaugacagaacuugNA.....
184722-1	1	1/0/0/0	..............................................ucagugcaugacaCaacuugU......
61173-2	2	1/0/0/0	..............................................ucagugcaugacUgaacuuggU.....
40808-4	4	1/0/0/0	..............................................ucagugcaugacaCaacuuggA.....
60514-2	2	0/0/0/0	..............................................ucagugcaugacagaacuuggGUG...
161304-1	1	2/0/0/0	..............................................ucagugcCugacagaaUuugg......
62326-2	2	1/0/0/0	..............................................ucagugcaugacaCaacuuggU.....
74845-2	2	0/0/0/0	..............................................ucagugcaugacagaacuuggAGC...
39525-4	4	1/0/0/0	..............................................ucagugcaugacCgaacuuggA.....
76001-2	2	1/0/0/0	..............................................ucaguUcaugacagaacuuggA.....
76285-2	2	1/0/0/0	..............................................ucagugcaugacagaaUuuggU.....
41119-4	4	1/0/0/0	..............................................ucagugcaugacagaCcuuggU.....
42070-3	3	0/0/0/0	..............................................ucagugcaugacagaacuuggUCU...
42623-3	3	0/0/0/0	.............................................Nucagugcaugacagaacuugg......
62997-2	2	0/0/2/0	..............................................ucagugcaugacDDaacuugg......
42786-3	3	0/0/0/0	..............................................ucagugcaugacagaacuuggUUAG..
42939-3	3	1/0/0/0	..............................................ucaguCcaugacagaacuuggU.....
54314-3	3	1/0/0/0	..............................................ucagugcaugacagaUcuuggA.....
43511-3	3	1/0/0/0	..............................................ucagAgcaugacagaacuuggA.....
71987-2	2	1/0/0/0	..............................................ucagugcaugacagGacuuggA.....
45294-3	3	1/0/0/0	..............................................ucagugcaugaGagaacuuggA.....
63176-2	2	0/0/0/0	..............................................ucagugcaugacagaacuuggUCC...
53187-3	3	0/0/0/0	..............................................ucagugcaugacagaacuuggACU...
50786-3	3	1/0/0/0	..............................................ucagugcGugacagaacuuggA.....
45796-3	3	1/0/0/0	..............................................ucagugcaugacagaGcuuggU.....
46083-3	3	1/0/0/0	..............................................ucagugcCugacagaacuuggU.....
48834-3	3	0/0/0/0	............................................UCucagugcaugacagaacuugg......
262942-1	1	1/0/0/0	..............................................ucagugcaugacagaaAuuggA.....
181077-1	1	1/0/0/0	..............................................ucagugcaugaAagaacuuggA.....
193083-1	1	0/0/0/0	..............................................ucagugcaugacagaacuuggUCG...
208070-1	1	1/0/0/0	..............................................ucagugcaugUcagaacuuggA.....
211740-1	1	1/0/0/0	..............................................ucagugGaugacagaacuuggA.....
213994-1	1	2/0/0/0	..............................................ucagugcaugGcagaUcuugg......
216937-1	1	2/0/0/0	..............................................ucaguAcaugacagaGcuugg......
227158-1	1	1/0/0/0	..............................................ucagugcaugacaAaacuuggA.....
230965-1	1	0/0/1/0	..............................................ucagugcaugacagDacuugg......
231906-1	1	1/0/0/0	..............................................ucagugcaugacagaaGuugg......
235665-1	1	0/0/0/0	............................................GAucagugcaugacagaacuugg......
236725-1	1	0/0/0/0	..............................................ucagugcaugacagaacuuggCUA...
239088-1	1	0/0/0/0	............................................CUucagugcaugacagaacuugg......
239145-1	1	2/0/0/0	..............................................ucagugUaugCcagaacuugg......
242649-1	1	2/0/0/0	..............................................ucagGgcaugacagCacuugg......
245994-1	1	1/0/0/0	..............................................ucagugcaAgacagaacuuggA.....
165346-1	1	2/0/0/0	..............................................ucagugcCugacagCacuugg......
264662-1	1	2/0/0/0	..............................................ucagAgcaGgacagaacuugg......
266274-1	1	1/0/0/0	..............................................ucagugcaugacagaUcuuggU.....
269014-1	1	0/0/0/0	.............................................CucagugcaugacagaacuuggU.....
270615-1	1	1/0/0/0	..............................................ucagugcaugaAagaacuuggU.....
277929-1	1	1/0/0/0	..............................................ucagugcaugacagaGcuuggA.....
285590-1	1	1/0/0/0	..............................................ucagugcaGgacagaacuuggA.....
286125-1	1	2/0/0/0	..............................................ucagCgcaugacagUacuugg......
286489-1	1	1/0/0/0	..............................................ucagugcaugacagaaAuuggU.....
292692-1	1	2/0/0/0	..............................................ucagugcaugacCgaCcuugg......
309316-1	1	0/0/1/0	..............................................ucagugcaDgacagaacuugg......
318265-1	1	0/0/1/0	..............................................ucagugcDugacagaacuugg......
324549-1	1	0/0/0/0	.............................................NucagugcaugacagaacuuggU.....
330070-1	1	2/0/0/0	..............................................ucagugcaugCcUgaacuugg......
365305-1	1	0/0/0/0	..............................................ucagugcaugacagaacuuggCAG...
366283-1	1	2/0/0/0	..............................................ucagugcaugCcagaCcuugg......
98244-1	1	0/0/0/0	...........................................CGAucagugcaugacagaacuugg......
78913-2	2	1/0/0/0	..............................................ucagugcauUacagaacuuggA.....
80847-2	2	0/0/1/0	..............................................ucagugDaugacagaacuugg......
81837-2	2	0/0/0/0	..............................................ucagugcaugacagaacuuggUACG..
82215-2	2	0/0/0/0	...........................................CGUucagugcaugacagaacuugg......
82309-2	2	0/0/0/0	..............................................ucagugcaugacagaacuuggN.....
82875-2	2	1/0/0/0	..............................................ucaguAcaugacagaacuuggU.....
83463-2	2	0/0/0/0	..............................................ucagugcaugacagaacuuggUACC..
85343-2	2	1/0/0/0	..............................................ucagugcaugGcagaacuuggA.....
86398-2	2	1/0/0/0	..............................................ucaguUcaugacagaacuuggU.....
87051-2	2	1/0/0/0	..............................................ucagugcUugacagaacuuggA.....
87855-2	2	1/0/0/0	..............................................ucagugcaugacaUaacuuggU.....
90489-2	2	0/0/0/0	..............................................ucagugcaugacagaacuuggCAU...
90631-2	2	0/0/0/0	..............................................ucagugcaugacagaacuuggACGC..
90648-2	2	1/0/0/0	..............................................ucagugcUugacagaacuuggU.....
93383-2	2	1/0/0/0	..............................................ucagugGaugacagaacuuggU.....
76434-2	2	0/0/0/0	..............................................ucagugcaugacagaacuuggUUC...
100555-1	1	0/0/1/0	..............................................ucagugcaugacDgaacuugg......
109079-1	1	2/0/0/0	..............................................ucagugcaCgacagCacuugg......
109107-1	1	1/0/0/0	..............................................ucagugcaugaGagaacuuggU.....
111856-1	1	2/0/0/0	..............................................ucagGgcauUacagaacuugg......
112452-1	1	0/0/0/0	...........................................UGAucagugcaugacagaacuugg......
128887-1	1	1/0/0/0	..............................................ucagugcaugacagaaUuuggUC....
132466-1	1	0/0/0/0	..............................................ucagugcaugacagaacuuggAGAG..
137695-1	1	0/0/0/0	..............................................ucagugcaugacagaacuuggAAGC..
138703-1	1	1/0/0/0	..............................................ucaguAcaugacagaacuuggAC....
144699-1	1	0/0/0/0	.............................................Aucagugcaugacagaacuugg......
152053-1	1	1/0/0/0	..............................................ucagugcaugacagaUcuuggC.....
157925-1	1	0/0/0/0	...........................................GGUucagugcaugacagaacuugg......
158470-1	1	1/0/0/0	..............................................ucagugAaugacagaacuuggA.....
16-154701	154701	0/0/0/0	..............................................ucagugcaugacagaacuugg......
11290-21	21	0/0/0/0	.............................................Cucagugcaugacagaacuugg......
9227-28	28	1/0/0/0	..............................................ucaguUcaugacagaacuugg......
9325-27	27	0/0/0/0	..............................................ucagugcaugacagaacuuggUAC...
10073-25	25	0/0/1/0	..............................................ucaguDcaugacagaacuugg......
10336-24	24	0/0/0/0	..............................................ucagugcaugacagaacuuggGUAG..
10834-22	22	1/0/0/0	..............................................ucagugcaugacagaGcuugg......
11266-21	21	1/0/0/0	..............................................ucagugcaugacagGacuugg......
27711-6	6	1/0/0/0	..............................................ucagugcGugacagaacuuggU.....
27241-6	6	1/0/0/0	..............................................ucagGgcaugacagaacuuggA.....
8831-30	30	1/0/0/0	..............................................ucagugcaugGcagaacuugg......
11879-19	19	1/0/0/0	..............................................ucagugcaugacUgaacuugg......
27059-6	6	1/0/0/0	..............................................ucagugUaugacagaacuuggA.....
27001-6	6	1/0/0/0	..............................................ucaguAcaugacagaacuuggA.....
26861-6	6	1/0/0/0	..............................................ucagugcaugacCgaacuuggU.....
13085-17	17	1/0/0/0	..............................................ucagugAaugacagaacuugg......
26316-6	6	0/0/0/0	..............................................ucagugcaugacagaacuuggCAA...
25858-6	6	1/0/0/0	..............................................ucagugcaugCcagaacuuggU.....
13459-16	16	0/0/0/0	..............................................ucagugcaugacagaacuuggGAAG..
7042-41	41	1/0/0/0	..............................................ucagugcaugCcagaacuugg......
31238-5	5	1/0/0/0	..............................................ucagugcCugacagaacuuggA.....
30987-5	5	1/0/0/0	..............................................ucagugcaugacagCacuuggA.....
6336-47	47	0/0/0/0	..............................................ucagugcaugacagaacuuggAGA...
6352-47	47	1/0/0/0	..............................................ucaguCcaugacagaacuugg......
6441-46	46	1/0/0/0	..............................................ucagugcaCgacagaacuugg......
6782-43	43	1/0/0/0	..............................................ucagugcGugacagaacuugg......
6917-42	42	1/0/0/0	..............................................ucagugcCugacagaacuugg......
30118-5	5	1/0/0/0	..............................................ucagGgcaugacagaacuuggU.....
14014-15	15	1/0/0/0	..............................................ucagCgcaugacagaacuuggU.....
7155-40	40	1/0/0/0	..............................................ucagugcauAacagaacuugg......
7205-40	40	0/0/0/0	..............................................ucagugcaugacagaacuuggGAG...
7294-39	39	0/0/0/0	..............................................ucagugcaugacagaacuuggUG....
7703-36	36	1/0/0/0	..............................................ucagugcaugacCgaacuugg......
7983-34	34	1/0/0/0	..............................................ucagugcaugUcagaacuugg......
8349-32	32	1/0/0/0	..............................................ucagugcaugacagaaUuugg......
8730-30	30	1/0/0/0	..............................................ucagugcaugacaCaacuugg......
20419-9	9	1/0/0/0	..............................................ucagugcaugaAagaacuugg......
18437-10	10	0/0/0/0	..............................................ucagugcaugacagaacuuggUGU...
18640-10	10	0/0/0/0	..............................................ucagugcaugacagaacuuggCU....
18794-10	10	1/0/0/0	..............................................ucagugcaugacaUaacuugg......
21735-8	8	1/0/0/0	..............................................ucagugcaGgacagaacuugg......
21582-8	8	1/0/0/0	..............................................ucagugcaugacagaaAuugg......
21548-8	8	1/0/0/0	..............................................ucagugcaCgacagaacuuggU.....
19817-9	9	1/0/0/0	..............................................ucagugcaugaUagaacuuggA.....
21491-8	8	1/0/0/0	..............................................ucagugcaugaGagaacuugg......
21749-8	8	1/0/0/0	..............................................ucagugcaugacGgaacuuggA.....
21464-8	8	0/0/0/0	.............................................CucagugcaugacagaacuuggA.....
20448-9	9	1/0/0/0	..............................................ucagugcauAacagaacuuggU.....
20504-9	9	1/0/0/0	..............................................ucagugGaugacagaacuugg......
20509-9	9	1/0/0/0	..............................................ucagugcUugacagaacuugg......
20564-9	9	0/0/0/0	..............................................ucagugcaugacagaacuuggCA....
21326-8	8	1/0/0/0	..............................................ucagugUaugacagaacuuggU.....
20732-9	9	1/0/0/0	..............................................ucagugcaugacagUacuugg......
21131-8	8	1/0/0/0	..............................................ucagugcaCgacagaacuuggA.....
14309-15	15	0/0/0/0	..............................................ucagugcaugacagaacuuggAUU...
25291-7	7	0/0/0/0	..............................................ucagugcaugacagaacuuggAGU...
14033-15	15	1/0/0/0	..............................................ucagugcaugacagCacuuggU.....
25067-7	7	0/0/0/0	..............................................ucagugcaugacagaacuuggUC....
25047-7	7	0/0/0/0	..............................................ucagugcaugacagaacuuggACA...
24589-7	7	1/0/0/0	..............................................ucagugcaugacGgaacuuggU.....
14081-15	15	1/0/0/0	..............................................ucagCgcaugacagaacuuggA.....
23855-7	7	1/0/0/0	..............................................ucagugcaugGcagaacuuggU.....
14200-15	15	1/0/0/0	..............................................ucagugcaugacaAaacuugg......
8099-34	34	1/0/0/0	..............................................ucagAgcaugacagaacuugg......
23589-7	7	1/0/0/0	..............................................ucagugcaugUcagaacuuggU.....
15260-13	13	0/0/0/0	..............................................ucagugcaugacagaacuuggUAAG..
22096-8	8	0/0/0/0	..............................................ucagugcaugacagaacuuggUUA...
16038-12	12	1/0/0/0	..............................................ucagugcaAgacagaacuugg......
16202-12	12	0/0/0/0	..............................................ucagugcaugacagaacuuggAUA...
17672-11	11	0/0/1/0	..............................................ucagugcauDacagaacuugg......
18032-11	11	0/0/0/0	..............................................ucagugcaugacagaacuuggUGA...
2430-189	189	0/0/0/0	..............................................ucagugcaugacagaacuuggUAA...
5404-59	59	1/0/0/0	..............................................ucagugcaugacagCacuugg......
32589-5	5	1/0/0/0	..............................................ucagugcauAacagaacuuggA.....
4942-68	68	0/0/0/0	..............................................ucagugcaugacagaacuuggAC....
4720-73	73	1/0/0/0	..............................................ucagGgcaugacagaacuugg......
33415-5	5	1/0/0/0	..............................................ucaguCcaugacagaacuuggA.....
4039-93	93	0/0/0/0	..............................................ucagugcaugacagaacuuggAAG...
3017-140	140	1/0/0/0	..............................................ucagCgcaugacagaacuugg......
34743-4	4	1/0/0/0	..............................................ucagugcaugCcagaacuuggA.....
34824-4	4	1/0/0/0	..............................................ucagugcaugacagaaUuuggA.....
34887-4	4	1/0/0/0	..............................................ucagAgcaugacagaacuuggU.....
2765-160	160	0/0/0/0	..............................................ucagugcaugacagaacuuggAG....
2676-168	168	0/0/0/0	..............................................ucagugcaugacagaacuuggC.....
2664-168	168	0/0/0/0	..............................................ucagugcaugacagaacuuggAAU...
31639-5	5	1/0/0/0	..............................................ucagugcaugacagGacuuggU.....
2424-190	190	0/0/0/0	..............................................ucagugcaugacagaacuuggUAG...
2091-234	234	0/0/0/0	..............................................ucagugcaugacagaacuuggUUU...
1720-307	307	0/0/0/0	..............................................ucagugcaugacagaacuuggUAU...
1479-383	383	0/0/0/0	..............................................ucagugcaugacagaacuuggAU....
36908-4	4	1/0/0/0	..............................................ucagugcaugaUagaacuuggU.....
37007-4	4	1/0/0/0	..............................................ucagugcauUacagaacuuggU.....
1163-533	533	0/0/0/0	..............................................ucagugcaugacagaacuuggAAA...
862-818	818	0/0/0/0	..............................................ucagugcaugacagaacuuggAA....
37805-4	4	1/0/0/0	..............................................ucagugcaugacagaCcuuggA.....
657-1188	1188	0/0/0/0	..............................................ucagugcaugacagaacuuggUA....
636-1238	1238	0/0/0/0	..............................................ucagugcaugacagaacuuggUU....
79-21466	21466	0/0/0/0	..............................................ucagugcaugacagaacuuggA.....
76-22052	22052	0/0/0/0	..............................................ucagugcaugacagaacuuggU.....
5521-58	58	0/0/0/0	..............................................ucagugcaugacagaacuuggAAC...
5662-56	56	1/0/0/0	..............................................ucagugcauUacagaacuugg......
32150-5	5	0/0/0/0	..............................................ucagugcaugacagaacuuggUUG...
5771-54	54	1/0/0/0	..............................................ucagugcaugacagaCcuugg......
31986-5	5	1/0/0/0	..............................................ucagugcaugacagaUcuugg......
6328-48	48	1/0/0/0	..............................................ucagugcauCacagaacuugg......
5556-57	57	1/0/0/0	..............................................ucagugUaugacagaacuugg......
6112-50	50	1/0/0/0	..............................................ucagugcaugaUagaacuugg......
6251-48	48	1/0/0/0	..............................................ucagugcaugacGgaacuugg......
6292-48	48	1/0/0/0	..............................................ucaguAcaugacagaacuugg......
149765-1	1	0/0/0/0	..............................................ucagugcaugacagaacuugggUC...
257068-1	1	1/0/0/0	..............................................ucaguAcaugacagaacuugggU....
154220-1	1	1/0/0/0	..............................................ucagugcaugacCgaacuuggg.....
66096-2	2	0/0/0/0	..............................................ucagugcaugacagaacuugggGA...
256739-1	1	1/0/0/0	..............................................ucagugcaugUcagaacuugggA....
325746-1	1	0/0/1/0	..............................................ucagugcaugacaDaacuuggg.....
22346-8	8	0/0/0/0	..............................................ucagugcaugacagaacuugggG....
15056-14	14	0/0/0/0	..............................................ucagugcaugacagaacuugggAAC..
14326-15	15	0/0/0/0	..............................................ucagugcaugacagaacuugggAUU..
34919-4	4	0/0/0/0	..............................................ucagugcaugacagaacuugggUGA..
46608-3	3	1/0/0/0	..............................................ucagugcaugacagaacCuggg.....
29532-5	5	1/0/0/0	..............................................ucagugcaugaUagaacuuggg.....
170084-1	1	1/0/0/0	..............................................ucagugcCugacagaacuuggg.....
85372-2	2	1/0/0/0	..............................................ucaguCcaugacagaacuuggg.....
132385-1	1	1/0/0/0	..............................................ucagugcaugGcagaacuugggA....
268959-1	1	1/0/0/0	..............................................ucagugcauCacagaacuuggg.....
182-6988	6988	0/0/0/0	..............................................ucagugcaugacagaacuuggg.....
40145-4	4	1/0/0/0	..............................................ucagugcaugGcagaacuuggg.....
604-1328	1328	0/0/0/0	..............................................ucagugcaugacagaacuugggA....
124241-1	1	1/0/0/0	..............................................ucagGgcaugacagaacuuggg.....
61506-2	2	1/0/0/0	..............................................ucagugcaugacagCacuuggg.....
269820-1	1	1/0/0/0	..............................................ucagugcaugacagaCcuugggA....
779-923	923	0/0/0/0	..............................................ucagugcaugacagaacuugggU....
103066-1	1	1/0/0/0	..............................................ucagGgcaugacagaacuugggU....
330302-1	1	1/0/0/0	..............................................ucagugcaugacaAaacuuggg.....
262649-1	1	1/0/0/0	..............................................ucagugUaugacagaacuugggA....
37589-4	4	1/0/0/0	..............................................ucagugcaugacGgaacuuggg.....
343187-1	1	1/0/0/0	..............................................ucagugcGugacagaacuugggU....
342518-1	1	1/0/0/0	..............................................ucagugcaugacagaaUuuggg.....
97195-1	1	1/0/0/0	..............................................ucagCgcaugacagaacuugggU....
134671-1	1	0/0/0/0	..............................................ucagugcaugacagaacuugggAGU..
31661-5	5	1/0/0/0	..............................................ucagugcaCgacagaacuuggg.....
36232-4	4	1/0/0/0	..............................................ucagugcauUacagaacuuggg.....
221653-1	1	1/0/0/0	..............................................ucagugcaCgacagaacuugggU....
296109-1	1	0/0/0/0	..............................................ucagugcaugacagaacuugggGAA..
84630-2	2	0/0/0/0	..............................................ucagugcaugacagaacuugggUUA..
4688-73	73	0/0/0/0	..............................................ucagugcaugacagaacuugggUAU..
74490-2	2	1/0/0/0	..............................................ucagugcaugacagaacCugggA....
8087-34	34	0/0/0/0	..............................................ucagugcaugacagaacuugggUAA..
73778-2	2	0/0/0/0	..............................................ucagugcaugacagaacuugggACU..
213765-1	1	0/0/0/1	..............................................ucagugcaugacagaacuugNg.....
216538-1	1	0/0/0/0	..............................................ucagugcaugacagaacuugggUGU..
5194-63	63	0/0/0/0	..............................................ucagugcaugacagaacuugggUA...
32927-5	5	0/0/0/0	..............................................ucagugcaugacagaacuugggAUA..
3963-95	95	0/0/0/0	..............................................ucagugcaugacagaacuugggAAU..
28995-6	6	0/0/0/0	..............................................ucagugcaugacagaacuugggUAC..
224560-1	1	1/0/0/0	..............................................ucaguAcaugacagaacuuggg.....
56914-2	2	1/0/0/0	..............................................ucagugcaugaUagaacuugggU....
71454-2	2	1/0/0/0	..............................................ucaguUcaugacagaacuuggg.....
56408-2	2	0/0/0/0	..............................................ucagugcaugacagaacuugggAUAC.
230517-1	1	1/0/0/0	..............................................ucagAgcaugacagaacuugggU....
71325-2	2	1/0/0/0	..............................................ucagGgcaugacagaacuugggA....
71056-2	2	1/0/0/0	..............................................ucagugcaugacagCacuugggA....
9194-28	28	0/0/0/0	..............................................ucagugcaugacagaacuugggUUU..
234646-1	1	0/0/0/0	.............................................AucagugcaugacagaacuugggA....
3666-107	107	0/0/0/0	..............................................ucagugcaugacagaacuugggAAA..
173749-1	1	1/0/0/0	..............................................ucagugcaugacaUaacuuggg.....
2854-152	152	0/0/0/0	..............................................ucagugcaugacagaacuugggAU...
34518-4	4	0/0/0/0	..............................................ucagugcaugacagaacuugggUAAC.
180044-1	1	1/0/0/0	..............................................ucagugcaugaGagaacuuggg.....
3639-108	108	0/0/0/0	..............................................ucagugcaugacagaacuugggUU...
49789-3	3	1/0/0/0	..............................................ucagugcaugCcagaacuuggg.....
13313-16	16	0/0/0/0	..............................................ucagugcaugacagaacuugggAC...
26404-6	6	1/0/0/0	..............................................ucagCgcaugacagaacuuggg.....
12825-17	17	0/0/0/0	..............................................ucagugcaugacagaacuugggAGA..
297692-1	1	0/0/0/0	..............................................ucagugcaugacagaacuugggGAU..
198702-1	1	1/0/0/0	..............................................ucagugcaugacagaUcuugggU....
3831-100	100	0/0/0/0	..............................................ucagugcaugacagaacuugggAA...
66723-2	2	0/0/0/0	..............................................ucagugcaugacagaacuugggcAAA.
93369-2	2	0/0/0/0	..............................................ucagugcaugacagaacuugggcAAU.
11947-19	19	0/0/0/0	..............................................ucagugcaugacagaacuugggc....
87284-2	2	0/0/0/0	..............................................ucagugcaugacagaacuugggcA...
249036-1	1	1/0/0/0	..............................................ucagugcCugacagaacuugggc....
313701-1	1	0/0/0/0	..............................................ucagugcaugacagaacuugggcUU..
65124-2	2	0/0/0/0	...............................................cagugcaugacagaac..........
239289-1	1	0/0/0/0	...............................................cagugcaugacagaacuCGG......
39451-4	4	0/0/0/0	...............................................cagugcaugacagaacu.........
166727-1	1	0/0/0/0	..............................................NcagugcaugacagaacuCGG......
198486-1	1	0/0/0/0	...............................................cagugcaugacagaacuUCGU.....
281495-1	1	0/0/0/0	...............................................cagugcaugacagaacuAGG......
88561-2	2	0/0/0/0	...............................................cagugcaugacagaacuGGG......
96895-1	1	0/0/0/0	...............................................cagugcaugacagaacuUCU......
248611-1	1	0/0/0/0	...............................................cagugcaugacagaacuu........
323346-1	1	0/0/0/0	...............................................cagugcaugacagaacuuCGA.....
8540-31	31	0/0/0/0	...............................................cagugcaugacagaacuugU......
39141-4	4	0/0/0/0	...............................................cagugcaugacagaacuug.......
158710-1	1	0/0/0/0	...............................................cagugcaugacagaacuugC......
13826-15	15	0/0/0/0	..............................................NcagugcaugacagaacuugU......
63412-2	2	0/0/0/0	...............................................cagugcaugacagaacuugUA.....
33746-5	5	0/0/0/0	..............................................NcagugcaugacagaacuugA......
16048-12	12	0/0/0/0	...............................................cagugcaugacagaacuugA......
59354-2	2	0/0/0/0	..............................................Ncagugcaugacagaacuug.......
55425-2	2	0/0/0/0	...............................................cagugcaugacagaacuugUU.....
225555-1	1	1/0/0/0	...............................................cagugcaugaAagaacuugA......
236383-1	1	1/0/0/0	...............................................cagugcGugacagaacuuggU.....
70333-2	2	0/0/0/0	...............................................cagugcaugacagaacuuggAC....
29184-5	5	0/0/0/0	...............................................cagugcaugacagaacuuggUAU...
9550-27	27	0/0/0/0	...............................................cagugcaugacagaacuuggUA....
69271-2	2	1/0/0/0	...............................................cagugcaugacaCaacuugg......
242134-1	1	0/0/0/0	..............................................NcagugcaugacagaacuuggC.....
67786-2	2	1/0/0/0	...............................................cagugcGugacagaacuugg......
7486-38	38	0/0/0/0	..............................................Ccagugcaugacagaacuugg......
7395-38	38	0/0/0/0	...............................................cagugcaugacagaacuuggUU....
67699-2	2	0/0/0/0	...............................................cagugcaugacagaacuuggAGU...
66510-2	2	1/0/0/0	...............................................cagugcaugaUagaacuugg......
207374-1	1	0/0/0/0	...............................................cagugcaugacagaacuuggUGU...
168516-1	1	1/0/0/0	...............................................cagugGaugacagaacuuggU.....
83305-2	2	1/0/0/0	...............................................cagugcaugacagaaUuugg......
13770-16	16	0/0/0/0	...............................................cagugcaugacagaacuuggAAA...
25613-7	7	0/0/0/0	..............................................NcagugcaugacagaacuuggUA....
12603-18	18	0/0/0/0	..............................................Acagugcaugacagaacuugg......
188335-1	1	1/0/0/0	...............................................cagugcauAacagaacuugg......
12456-18	18	0/0/0/0	...............................................cagugcaugacagaacuuggAA....
204360-1	1	0/0/0/0	...............................................cagugcaugacagaacuuggAAC...
233080-1	1	0/0/0/0	..............................................NcagugcaugacagaacuuggGAG...
213235-1	1	0/0/0/0	..............................................GcagugcaugacagaacuuggU.....
213870-1	1	0/0/0/0	...............................................cagugcaugacagaacuuggCU....
28877-6	6	0/0/0/0	...............................................cagugcaugacagaacuuggAAU...
71877-2	2	1/0/0/0	...............................................cagugcaugCcagaacuugg......
61399-2	2	1/0/0/0	...............................................cagugcaugacagaCcuugg......
227398-1	1	0/0/0/0	...............................................cagugcaugacagaacuuggAG....
232205-1	1	1/0/0/0	...............................................cagugcCugacagaacuuggA.....
35935-4	4	0/0/0/0	...............................................cagugcaugacagaacuuggUAG...
3718-104	104	0/0/0/0	..............................................NcagugcaugacagaacuuggA.....
304160-1	1	1/0/0/0	...............................................cagugcaugacCgaacuugg......
50050-3	3	0/0/0/0	..............................................AcagugcaugacagaacuuggU.....
49411-3	3	1/0/0/0	...............................................caguAcaugacagaacuugg......
3321-124	124	0/0/0/0	..............................................NcagugcaugacagaacuuggU.....
47856-3	3	1/0/0/0	...............................................cagugcaugaAagaacuugg......
46860-3	3	0/0/0/0	..............................................NcagugcaugacagaacuuggAU....
325181-1	1	1/0/0/0	..............................................AcagugcaugacagaAauugg......
298135-1	1	1/0/0/0	..............................................CcagugcAcgacagaacuugg......
43249-3	3	0/0/0/0	..............................................AcagugcaugacagaacuuggA.....
1076-594	594	0/0/0/0	...............................................cagugcaugacagaacuuggU.....
1056-612	612	0/0/0/0	...............................................cagugcaugacagaacuuggA.....
765-944	944	0/0/0/0	..............................................Ncagugcaugacagaacuugg......
38620-4	4	1/0/0/0	...............................................cagugcaugCcagaacuuggA.....
309-3406	3406	0/0/0/0	...............................................cagugcaugacagaacuugg......
40002-4	4	0/0/0/0	..............................................Gcagugcaugacagaacuugg......
39523-4	4	1/0/0/0	...............................................cagugcaCgacagaacuugg......
286431-1	1	0/0/0/0	...............................................cagugcaugacagaacuuggGUAG..
260745-1	1	1/0/0/0	...............................................cagugcaugaGagaacuuggA.....
262221-1	1	0/0/0/0	...............................................cagugcaugacagaacuuggUUAG..
233533-1	1	0/0/0/0	...............................................cagugcaugacagaacuuggCA....
61379-2	2	1/0/0/0	...............................................cagugcaugacagCacuuggA.....
272687-1	1	1/0/0/0	..............................................NcagugcAcgacagaacuugg......
32411-5	5	0/0/0/0	..............................................CcagugcaugacagaacuuggA.....
283696-1	1	1/0/0/0	...............................................cagugcaugacaUaacuuggA.....
284176-1	1	1/0/0/0	..............................................NcagugcaugacagAgcuugg......
64834-2	2	0/0/0/0	..............................................NcagugcaugacagaacuuggAA....
53681-3	3	1/0/0/0	...............................................cagugcaugCcagaacuuggU.....
52658-3	3	0/0/0/0	...............................................cagugcaugacagaacuuggAAG...
289607-1	1	0/0/0/0	...............................................cagugcaugacagaacuuggAGA...
294965-1	1	1/0/0/0	...............................................cagugcaugacagCacuugg......
294994-1	1	1/0/0/0	...............................................cagugcaGgacagaacuugg......
295125-1	1	1/0/0/0	...............................................cagugcaugaUagaacuuggU.....
50473-3	3	0/0/0/0	..............................................CcagugcaugacagaacuuggU.....
23638-7	7	0/0/0/0	...............................................cagugcaugacagaacuuggAU....
163854-1	1	1/0/0/0	...............................................cagugcaugGcagaacuugg......
90176-2	2	0/0/0/0	..............................................NcagugcaugacagaacuuggAG....
158007-1	1	0/0/0/0	.............................................GCcagugcaugacagaacuugg......
150436-1	1	1/0/0/0	..............................................CcagugcaugacaGcacuugg......
149449-1	1	1/0/0/0	...............................................cagugcaugacCgaacuuggU.....
145078-1	1	1/0/0/0	..............................................NcagUucaugacagaacuugg......
144917-1	1	1/0/0/0	...............................................cagugcaugaAagaacuuggA.....
21871-8	8	0/0/0/0	...............................................cagugcaugacagaacuuggC.....
143292-1	1	1/0/0/0	...............................................cagugAaugacagaacuugg......
88605-2	2	1/0/0/0	...............................................cagugcaugacGgaacuuggU.....
139909-1	1	0/0/0/0	..............................................NcagugcaugacagaacuuggAC....
96587-1	1	0/0/0/0	..............................................GcagugcaugacagaacuuggA.....
132511-1	1	0/0/0/0	..............................................NcagugcaugacagaacuuggUAG...
113761-1	1	1/0/0/0	...............................................cagugcCugacagaacuugg......
108381-1	1	1/0/0/0	...............................................caguCcaugacagaacuugg......
117243-1	1	1/0/0/0	...............................................cagugcauAacagaacuuggA.....
105084-1	1	0/0/1/0	...............................................cagugDaugacagaacuugg......
19959-9	9	0/0/0/0	..............................................NcagugcaugacagaacuuggUU....
19837-9	9	0/0/0/0	...............................................cagugcaugacagaacuuggUUU...
102148-1	1	0/0/0/0	.............................................GCcagugcaugacagaacuuggA.....
63941-2	2	0/0/0/0	...............................................cagugcaugacagaacuugggAAA..
125812-1	1	1/0/0/0	...............................................cagugcGugacagaacuuggg.....
2826-154	154	0/0/0/0	...............................................cagugcaugacagaacuuggg.....
313767-1	1	0/0/0/0	...............................................cagugcaugacagaacuugggAA...
17562-11	11	0/0/0/0	..............................................NcagugcaugacagaacuugggA....
7753-36	36	0/0/0/0	..............................................Ncagugcaugacagaacuuggg.....
44088-3	3	0/0/0/0	...............................................cagugcaugacagaacuugggUAU..
69744-2	2	0/0/0/0	...............................................cagugcaugacagaacuugggUA...
9207-28	28	0/0/0/0	...............................................cagugcaugacagaacuugggA....
61611-2	2	0/0/0/0	..............................................Gcagugcaugacagaacuuggg.....
28096-6	6	0/0/0/0	...............................................cagugcaugacagaacuugggAU...
74559-2	2	0/0/0/0	..............................................Ccagugcaugacagaacuuggg.....
27163-6	6	0/0/0/0	..............................................NcagugcaugacagaacuugggU....
192071-1	1	1/0/0/0	...............................................cagugcaugacaCaacuuggg.....
181738-1	1	0/0/0/0	...............................................cagugcaugacagaacuugggUAC..
25310-7	7	0/0/0/0	...............................................cagugcaugacagaacuugggUU...
165473-1	1	1/0/0/0	...............................................cagugcaugCcagaacuugggA....
12083-19	19	0/0/0/0	...............................................cagugcaugacagaacuugggU....
170774-1	1	0/0/0/0	...............................................cagugcaugacagaacuugggAAU..
56993-2	2	0/0/0/0	................................................agugcaugacagaacUUUU......
140258-1	1	0/0/0/0	................................................agugcaugacagaacCUGG......
71763-2	2	0/0/0/0	................................................agugcaugacagaacu.........
254681-1	1	0/0/0/0	................................................agugcaugacagaacuUCGU.....
55271-3	3	0/0/0/0	................................................agugcaugacagaacuCGG......
173541-1	1	0/0/0/0	................................................agugcaugacagaacuUAU......
47530-3	3	0/0/0/0	................................................agugcaugacagaacuu........
118196-1	1	0/0/0/0	................................................agugcaugacagaacuugUUU....
300264-1	1	0/0/0/0	................................................agugcaugacagaacuugC......
106925-1	1	0/0/0/0	..............................................UUagugcaugacagaacuugU......
248897-1	1	0/0/0/0	................................................agugcaugacagaacuugCA.....
50273-3	3	0/0/0/0	................................................agugcaugacagaacuug.......
8859-30	30	0/0/0/0	................................................agugcaugacagaacuugU......
123126-1	1	0/0/0/0	................................................agugcaugacagaacuugUA.....
31823-5	5	0/0/0/0	................................................agugcaugacagaacuugA......
134720-1	1	0/0/0/0	..............................................UGagugcaugacagaacuugU......
181918-1	1	0/0/0/0	...............................................AagugcaugacagaacuuggA.....
246998-1	1	0/0/0/0	..............................................NAagugcaugacagaacuugg......
26802-6	6	0/0/0/0	..............................................UGagugcaugacagaacuugg......
34941-4	4	0/0/0/0	................................................agugcaugacagaacuuggC.....
244619-1	1	1/0/0/0	................................................agugAaugacagaacuuggU.....
68016-2	2	1/0/0/0	................................................agugcauAacagaacuugg......
243510-1	1	1/0/0/0	................................................agugcauCacagaacuugg......
249525-1	1	1/0/0/0	................................................agugAaugacagaacuugg......
22055-8	8	0/0/0/0	................................................agugcaugacagaacuuggAU....
35493-4	4	0/0/0/0	..............................................UAagugcaugacagaacuuggA.....
85433-2	2	1/0/0/0	................................................agugcauAacagaacuuggA.....
84342-2	2	0/0/0/0	...............................................Gagugcaugacagaacuugg......
93894-2	2	0/0/0/0	................................................agugcaugacagaacuuggUAA...
65005-2	2	0/0/0/0	...............................................Uagugcaugacagaacuugg......
103791-1	1	0/0/0/0	................................................agugcaugacagaacuuggAAC...
260960-1	1	1/0/0/0	................................................agugcaugacGgaacuuggA.....
20120-9	9	0/0/0/0	..............................................UUagugcaugacagaacuuggU.....
292163-1	1	0/0/0/0	................................................agugcaugacagaacuuggAC....
63323-2	2	0/0/0/0	...............................................AagugcaugacagaacuuggU.....
13941-15	15	0/0/0/0	................................................agugcaugacagaacuuggUA....
268330-1	1	1/0/0/0	................................................agugcaugacagaGcuugg......
269485-1	1	1/0/0/0	................................................agugcaugacagCacuugg......
94035-2	2	0/0/0/0	................................................agugcaugacagaacuuggUUU...
272724-1	1	0/0/0/0	...............................................NagugcaugacagaacuuggU.....
6228-49	49	0/0/0/0	..............................................UUagugcaugacagaacuugg......
19218-10	10	0/0/0/0	................................................agugcaugacagaacuuggAA....
279220-1	1	1/0/0/0	................................................agugcaugacaCaacuuggA.....
40362-4	4	0/0/0/0	..............................................UUagugcaugacagaacuuggA.....
223580-1	1	0/0/0/0	...............................................GagugcaugacagaacuuggA.....
339925-1	1	1/0/0/0	................................................agugcaugacGgaacuugg......
37295-4	4	1/0/0/0	................................................agugcauUacagaacuugg......
342552-1	1	1/0/0/0	..............................................UUagugcaugAcugaacuugg......
217762-1	1	1/0/0/0	................................................agugcaCgacagaacuuggU.....
348072-1	1	1/0/0/0	................................................agugUaugacagaacuugg......
214484-1	1	0/0/0/0	................................................agugcaugacagaacuuggUAG...
38247-4	4	0/0/0/0	................................................agugcaugacagaacuuggAAG...
352539-1	1	1/0/0/0	................................................agugcaugaUagaacuuggU.....
42353-3	3	0/0/0/0	..............................................UGagugcaugacagaacuuggU.....
73891-2	2	0/0/0/0	................................................agugcaugacagaacuuggAAU...
14534-14	14	0/0/0/0	...............................................Nagugcaugacagaacuugg......
14542-14	14	0/0/0/0	..............................................UAagugcaugacagaacuugg......
206585-1	1	1/0/0/0	................................................agugcaugUcagaacuugg......
11588-20	20	0/0/0/0	................................................agugcaugacagaacuuggUU....
417-2271	2271	0/0/0/0	................................................agugcaugacagaacuugg......
21245-8	8	0/0/0/0	...............................................Aagugcaugacagaacuugg......
26988-6	6	0/0/0/0	................................................agugcaugacagaacuuggUAU...
113307-1	1	0/0/0/0	................................................agugcaugacagaacuuggAG....
91206-2	2	1/0/0/0	................................................agugcaugacCgaacuugg......
331627-1	1	1/0/0/0	................................................agugcaugacaUaacuugg......
16946-11	11	0/0/0/0	................................................agugcaugacagaacuuggAAA...
92672-2	2	0/0/0/0	................................................agugcaugacagaacuuggCA....
1471-385	385	0/0/0/0	................................................agugcaugacagaacuuggA.....
1420-401	401	0/0/0/0	................................................agugcaugacagaacuuggU.....
71445-2	2	0/0/0/0	..............................................UAagugcaugacagaacuuggU.....
37240-4	4	0/0/0/0	...............................................NagugcaugacagaacuuggA.....
157827-1	1	0/0/0/0	................................................agugcaugacagaacuuggUUC...
121204-1	1	0/0/0/0	..............................................UUagugcaugacagaacuugggU....
199091-1	1	0/0/0/0	................................................agugcaugacagaacuugggAC...
58828-2	2	0/0/0/0	................................................agugcaugacagaacuugggUUC..
195635-1	1	0/0/0/0	................................................agugcaugacagaacuugggUUU..
287147-1	1	0/0/0/0	..............................................UUagugcaugacagaacuuggg.....
67620-2	2	0/0/0/0	................................................agugcaugacagaacuugggAA...
332397-1	1	0/0/0/0	...............................................Nagugcaugacagaacuuggg.....
322084-1	1	0/0/0/0	................................................agugcaugacagaacuugggAAC..
13781-16	16	0/0/0/0	................................................agugcaugacagaacuugggU....
71437-2	2	0/0/0/0	................................................agugcaugacagaacuugggAAU..
69515-2	2	0/0/0/0	................................................agugcaugacagaacuugggAAA..
130274-1	1	0/0/0/0	................................................agugcaugacagaacuugggG....
10765-22	22	0/0/0/0	................................................agugcaugacagaacuugggA....
3915-97	97	0/0/0/0	................................................agugcaugacagaacuuggg.....
341782-1	1	1/0/0/0	................................................agugcaugGcagaacuuggg.....
185002-1	1	0/0/0/0	................................................agugcaugacagaacuugggUU...
72746-2	2	0/0/0/0	................................................agugcaugacagaacuugggAU...
95939-1	1	0/0/0/0	..............................................UCGgugcaugacagaacuugA......
332319-1	1	0/0/0/0	................................................NgugcaugacagaacuuggA.....
33463-5	5	0/0/0/0	..............................................UCUgugcaugacagaacuugg......
4470-79	79	0/0/0/0	.................................................gugcaugacagaacuugg......
42057-3	3	0/0/0/0	..............................................UCGgugcaugacagaacuuggU.....
43241-3	3	0/0/0/0	..............................................UCUgugcaugacagaacuuggU.....
6097-50	50	0/0/0/0	..............................................UCCgugcaugacagaacuugg......
34321-4	4	0/0/0/0	..............................................UCCgugcaugacagaacuuggU.....
365334-1	1	0/0/0/0	.................................................gugcaugacagaacuuggAGA...
121232-1	1	0/0/0/0	...............................................CCgugcaugacagaacuugg......
341652-1	1	0/0/0/0	................................................Cgugcaugacagaacuugg......
21214-8	8	0/0/0/0	..............................................UCCgugcaugacagaacuuggA.....
165043-1	1	0/0/0/0	.................................................gugcaugacagaacuuggUU....
17520-11	11	0/0/0/0	.................................................gugcaugacagaacuuggA.....
180351-1	1	0/0/0/0	.................................................gugcaugacagaacuuggAAU...
23584-7	7	0/0/0/0	..............................................UCGgugcaugacagaacuuggA.....
14784-14	14	0/0/0/0	................................................Ngugcaugacagaacuugg......
6411-47	47	0/0/0/0	..............................................UCGgugcaugacagaacuugg......
10823-22	22	0/0/0/0	.................................................gugcaugacagaacuuggU.....
72903-2	2	0/0/0/0	................................................NgugcaugacagaacuuggU.....
219388-1	1	0/0/0/0	.................................................gugcaugacagaacuuggAG....
53225-3	3	0/0/0/0	.................................................gugcaugacagaacuuggg.....
324621-1	1	0/0/0/0	.................................................gugcaugacagaacuugggAAU..
92366-2	2	0/0/0/0	..............................................UCUgugcaugacagaacuuggg.....
215463-1	1	0/0/0/0	..............................................UCUgugcaugacagaacuugggA....
166253-1	1	0/0/0/0	..............................................UCCgugcaugacagaacuugggU....
356167-1	1	0/0/0/0	..............................................UCAUugcaugacagaacuCGG......
128236-1	1	0/0/0/0	..............................................UCAAugcaugacagaacuuAG......
219675-1	1	0/0/0/0	..............................................UCACugcaugacagaacuugU......
167006-1	1	0/0/0/0	..................................................ugcaugacagaacuugU......
141250-1	1	0/0/0/0	..............................................UCAUugcaugacagaacuugA......
104906-1	1	0/0/0/0	..................................................ugcaugacagaacuugC......
301346-1	1	0/0/0/0	..................................................ugcaugacagaacuug.......
356596-1	1	0/0/0/0	..............................................UCUUugcaugacagaacuugg......
66755-2	2	0/0/0/0	..............................................UCAAugcaugacagaacuuggA.....
45903-3	3	0/0/0/0	................................................UCugcaugacagaacuugg......
81535-2	2	1/0/0/0	..............................................UCAUuGcauuacagaacuugg......
182460-1	1	0/0/0/0	...............................................CAAugcaugacagaacuuggU.....
355667-1	1	0/0/0/0	..................................................ugcaugacagaacuuggUU....
45026-3	3	0/0/0/0	..................................................ugcaugacagaacuuggA.....
169316-1	1	0/0/0/0	..............................................UCACugcaugacagaacuuggU.....
330150-1	1	0/0/0/0	................................................CAugcaugacagaacuugg......
28999-6	6	0/0/0/0	..............................................UCAUugcaugacagaacuuggA.....
22279-8	8	0/0/0/0	..............................................UCACugcaugacagaacuuggA.....
28839-6	6	0/0/0/0	..............................................UCAUugcaugacagaacuuggU.....
220783-1	1	1/0/0/0	..............................................UCACugcaUgacggaacuugg......
24542-7	7	0/0/0/0	...............................................UCAugcaugacagaacuugg......
123952-1	1	0/0/0/0	................................................AAugcaugacagaacuugg......
26920-6	6	0/0/0/0	..............................................UCAAugcaugacagaacuuggU.....
5507-58	58	0/0/0/0	..............................................UCACugcaugacagaacuugg......
200913-1	1	0/0/0/0	.................................................Augcaugacagaacuugg......
4974-67	67	0/0/0/0	..............................................UCAUugcaugacagaacuugg......
52035-3	3	0/0/0/0	...............................................CACugcaugacagaacuugg......
6607-45	45	0/0/0/0	..............................................UCAAugcaugacagaacuugg......
20228-9	9	0/0/0/0	...............................................UCUugcaugacagaacuugg......
298757-1	1	0/0/0/0	...............................................CAAugcaugacagaacuugg......
66752-2	2	0/0/0/0	................................................AUugcaugacagaacuuggU.....
6987-42	42	0/0/0/0	..................................................ugcaugacagaacuugg......
83663-2	2	0/0/0/0	..................................................ugcaugacagaacuuggU.....
259637-1	1	0/0/0/0	..................................................ugcaugacagaacuuggg.....
182191-1	1	0/0/0/0	..............................................UCAUugcaugacagaacuuggg.....
106351-1	1	0/0/0/0	..................................................ugcaugacagaacuugggU....
78925-2	2	0/0/0/0	..............................................UCAAugcaugacagaacuuggg.....
72358-2	2	0/0/0/0	...................................................gcaugacagaacuugA......
178128-1	1	0/0/0/0	...............................................CAGCgcaugacagaacuugg......
18137-10	10	0/0/0/0	...............................................CAGGgcaugacagaacuugg......
187526-1	1	0/0/0/0	...............................................CAGGgcaugacagaacuuggA.....
11889-19	19	0/0/0/0	...................................................gcaugacagaacuuggA.....
58681-2	2	0/0/0/0	................................................UCAgcaugacagaacuugg......
10556-23	23	0/0/0/0	...................................................gcaugacagaacuuggU.....
345418-1	1	0/0/0/0	..............................................UCCGGgcaugacagaacuugg......
42065-3	3	0/0/0/0	...............................................CAGGgcaugacagaacuuggU.....
164377-1	1	0/0/0/0	...............................................UCAGgcaugacagaacuugg......
133347-1	1	0/0/0/0	...................................................gcaugacagaacuuggAG....
78506-2	2	0/0/0/0	................................................AGGgcaugacagaacuugg......
321846-1	1	0/0/0/0	.................................................GCgcaugacagaacuugg......
152694-1	1	0/0/0/0	...............................................CAGCgcaugacagaacuuggU.....
69204-2	2	0/0/0/0	................................................AGCgcaugacagaacuuggA.....
44408-3	3	0/0/0/0	................................................AGCgcaugacagaacuugg......
141414-1	1	0/0/0/0	................................................AGCgcaugacagaacuuggU.....
3817-100	100	0/0/0/0	...................................................gcaugacagaacuugg......
30652-5	5	0/0/0/0	...................................................gcaugacagaacuuggg.....
245243-1	1	0/0/0/0	...................................................gcaugacagaacuugggA....
121338-1	1	0/0/0/0	...............................................CAGCgcaugacagaacuuggg.....
64328-2	2	0/0/0/0	...................................................gcaugacagaacuugggU....
121679-1	1	0/0/0/0	...................................................gcaugacagaacuugggUA...
363788-1	1	0/0/0/0	................................................CAGUcaugacagaacuugg......
136312-1	1	0/0/0/0	................................................AGUCcaugacagaacuuggA.....
16195-12	12	0/0/0/0	....................................................caugacagaacuugg......
316893-1	1	0/0/0/0	................................................AGUCcaugacagaacuugg......
33327-5	5	0/0/0/0	..............................................UCAGCUcaugacagaacuugg......
57011-2	2	0/0/0/0	....................................................caugacagaacuuggU.....
278321-1	1	0/0/0/0	....................................................caugacagaacuuggg.....
16551-12	12	0/0/0/0	.....................................................augacagaacuuggU.....
175426-1	1	0/0/0/0	................................................UCAGUaugacagaacuugg......
21507-8	8	0/0/0/0	.....................................................augacagaacuuggA.....
326827-1	1	0/0/0/0	.....................................................augacagaacuugggU....
68338-2	2	0/0/0/0	.....................................................augacagaacuuggg.....
277095-1	1	0/0/0/0	..............................................UCAGCGCCugacagaacuugg......
313802-1	1	0/0/0/0	......................................................ugacagaacuugggA....
66775-2	2	0/0/0/0	......................................................ugacagaacuugggU....
112694-1	1	0/0/0/0	...................................................GCACgacagaacuugg......

## Sheet: mouse SRR333598
id	count	mistake(M/I/D/N)	sequence
mmu-mir-152	NA	NA	ccgggccuagguucugugauacacuccgacucgggcucuggagcagucagugcaugacagaacuugggcccgg
mmu-miR-152-5p	NA	NA	.......uagguucugugauacacuccgacu..........................................
mmu-miR-152-3p	NA	NA	..............................................ucagugcaugacagaacuugg......
509857-1	1	0/0/0/0	.......uagguucugugauaca..................................................
522363-1	1	0/0/0/0	.......uagguucugugauacacu................................................
437422-1	1	0/0/0/0	.......uagguucugugauacacucGG.............................................
127123-2	2	0/0/0/0	.......uagguucugugauacacucc..............................................
60125-4	4	0/0/0/0	.......uagguucugugauacacuccgUU...........................................
38312-7	7	0/0/0/0	.......uagguucugugauacacuccgU............................................
40238-6	6	0/0/0/0	.......uagguucugugauacacuccg.............................................
429511-1	1	0/0/0/0	.......uagguucugugauacacuccgaAG..........................................
20050-15	15	0/0/0/0	.......uagguucugugauacacuccga............................................
262018-1	1	0/0/0/0	.......uagguucugugauacacuccgaUU..........................................
187751-1	1	0/0/0/0	.......uagguucugugauacacuccgaA...........................................
33777-8	8	0/0/0/0	.......uagguucugugauacacuccgac...........................................
488736-1	1	0/0/0/0	.......uagguucugugauacacuccgacG..........................................
77659-3	3	0/0/0/0	.......uagguucugugauacacuccgacA..........................................
185903-1	1	0/0/0/0	.......uagguucugugauacacuccgacUUU........................................
87960-2	2	0/0/0/0	.......uagguucugugauacacuccgacuU.........................................
486589-1	1	1/0/0/0	.......uagguucugugaGacacuccgacu..........................................
193718-1	1	0/0/0/0	.......uagguucugugauacacuccgacuAAG.......................................
2807-244	244	0/0/0/0	.......uagguucugugauacacuccgacu..........................................
466338-1	1	1/0/0/0	.......uaggGucugugauacacuccgacu..........................................
328105-1	1	0/0/0/0	.......uagguucugugauacacuccgacuAA........................................
447194-1	1	0/0/0/0	.......uagguucugugauacacuccgacucgg.......................................
189854-1	1	0/0/0/0	........agguucugugauacacu................................................
415561-1	1	0/0/0/0	........agguucugugauacacucc..............................................
186357-1	1	0/0/0/0	........agguucugugauacacuccgGCU..........................................
301892-1	1	0/0/0/0	........agguucugugauacacuccg.............................................
347244-1	1	0/0/0/0	........agguucugugauacacuccgU............................................
86624-2	2	0/0/0/0	........agguucugugauacacuccga............................................
217545-1	1	1/0/0/0	........agguucuguUauacacuccga............................................
424793-1	1	1/0/0/0	........agguucuUugauacacuccgacA..........................................
22771-13	13	0/0/0/0	........agguucugugauacacuccgac...........................................
45880-5	5	0/0/0/0	........agguucugugauacacuccgacA..........................................
249288-1	1	1/0/0/0	........agguucugugauacacAccgacu..........................................
167642-1	1	0/0/0/0	........agguucugugauacacuccgacuA.........................................
468315-1	1	1/0/0/0	........agguCcugugauacacuccgacu..........................................
134998-2	2	0/0/0/0	........agguucugugauacacuccgacuU.........................................
493958-1	1	1/0/0/0	........agguucugugaCacacuccgacu..........................................
311609-1	1	1/0/0/0	........agguucugugauacacuAcgacu..........................................
2037-380	380	0/0/0/0	........agguucugugauacacuccgacu..........................................
479962-1	1	1/0/0/0	........agguucuguUauacacuccgacu..........................................
223109-1	1	0/0/0/0	........agguucugugauacacuccgacucAA.......................................
28373-10	10	0/0/0/0	........agguucugugauacacuccgacuc.........................................
251151-1	1	0/0/0/0	........agguucugugauacacuccgacucAG.......................................
39548-6	6	0/0/0/0	........agguucugugauacacuccgacucU........................................
113929-2	2	0/0/0/0	........agguucugugauacacuccgacucACA......................................
97898-2	2	0/0/0/0	.........gguucugugauacacuccgacu..........................................
76657-3	3	0/0/0/0	........Ngguucugugauacacuccgacu..........................................
244689-1	1	0/0/0/0	.........Uguucugugauacacuccgacu..........................................
512189-1	1	0/0/0/0	.......UAGCuucugugauacacuccgU............................................
108240-2	2	0/0/0/0	.......UAGUuucugugauacacuccgacu..........................................
40567-6	6	0/0/0/0	...........uucugugauacacuccgacu..........................................
307419-1	1	1/0/0/0	...........uucugugauacacucGgacu..........................................
512180-1	1	0/0/0/0	........UCUuucugugauacacuccgacu..........................................
59584-4	4	0/0/0/0	........AGUuucugugauacacuccgacu..........................................
360714-1	1	0/0/0/0	.............................cucgggcucuggagcagucag.......................
74116-3	3	0/0/0/0	.............................................gucagugcaugacag.............
494839-1	1	0/0/0/0	.............................................gucagugcaugacaga............
419441-1	1	0/0/0/0	.............................................gucagugcaugacagaacuGG.......
238873-1	1	0/0/0/0	.............................................gucagugcaugacagaacuCGG......
530981-1	1	0/0/0/0	.............................................gucagugcaugacagaacuugAG.....
235334-1	1	0/0/0/0	.............................................gucagugcaugacagaacuugAU.....
49016-5	5	0/0/0/0	.............................................gucagugcaugacagaacuugU......
70652-3	3	0/0/0/0	.............................................gucagugcaugacagaacuug.......
263527-1	1	1/0/0/0	.............................................gucagugcauAacagaacuugg......
51003-5	5	0/0/0/0	.............................................gucagugcaugacagaacuuggUA....
338406-1	1	0/0/0/0	.............................................gucagugcaugacagaacuuggC.....
54486-4	4	0/0/0/0	...........................................CUgucagugcaugacagaacuugg......
71345-3	3	1/0/0/0	.............................................gucaUugcaugacagaacuugg......
292804-1	1	1/0/0/0	.............................................gucaCugcaugacagaacuugg......
285381-1	1	1/0/0/0	.............................................gucagugcaugaUagaacuugg......
264240-1	1	1/0/0/0	.............................................gucaguUcaugacagaacuugg......
170781-1	1	1/0/0/0	.............................................gucagugUaugacagaacuuggA.....
254491-1	1	1/0/0/0	.............................................gucagugcaugacGgaacuugg......
91285-2	2	0/0/0/0	.............................................gucagugcaugacagaacuuggAAU...
92944-2	2	0/0/0/0	.............................................gucagugcaugacagaacuuggAG....
147512-2	2	1/0/0/0	.............................................gucagugcGugacagaacuugg......
164576-1	1	1/0/0/0	.............................................gucagugcaugacagCacuugg......
511806-1	1	1/0/0/0	.............................................gucagugcaugacagaGcuuggA.....
499051-1	1	1/0/0/0	.............................................gucagugcaugCcagaacuugg......
525552-1	1	1/0/0/0	.............................................gucagugcaugacGgaacuuggA.....
410459-1	1	1/0/0/0	.............................................gucagugcaugacagGacuuggU.....
383388-1	1	0/0/1/0	.............................................gucagugcaugacaDaacuugg......
393680-1	1	1/0/0/0	.............................................gucagugAaugacagaacuugg......
484160-1	1	0/0/0/0	.............................................gucagugcaugacagaacuuggAA....
437673-1	1	0/0/0/0	.............................................gucagugcaugacagaacuuggAAA...
2754-251	251	0/0/0/0	.............................................gucagugcaugacagaacuuggA.....
449068-1	1	0/0/0/0	.............................................gucagugcaugacagaacuuggUAU...
3919-155	155	0/0/0/0	.............................................gucagugcaugacagaacuuggU.....
378224-1	1	1/0/0/0	.............................................gucagugcCugacagaacuugg......
402031-1	1	1/0/0/0	.............................................gucaAugcaugacagaacuugg......
689-1739	1739	0/0/0/0	.............................................gucagugcaugacagaacuugg......
364379-1	1	0/0/0/0	...........................................CUgucagugcaugacagaacuugggAC...
359908-1	1	0/0/0/0	.............................................gucagugcaugacagaacuuggg.....
127768-2	2	0/0/0/0	.............................................gucagugcaugacagaacuugggA....
301496-1	1	0/0/0/0	..............................................ucagugcaugacaAAACCUGG......
12259-31	31	0/0/0/0	..............................................ucagugcaugacaga............
428483-1	1	0/0/0/0	..............................................ucagugcaugacagaaAUUGU......
199294-1	1	0/0/0/0	..............................................ucagugcaugacagaaCGC........
44063-5	5	0/0/0/0	..............................................ucagugcaugacagaa...........
147390-2	2	0/0/0/0	..............................................ucagugcaugacagaacGUGGA.....
7577-60	60	0/0/0/0	..............................................ucagugcaugacagaacCUGG......
490589-1	1	0/0/0/0	..............................................ucagugcaugacagaacAUGGA.....
515627-1	1	0/0/0/0	..............................................ucagugcaugacagaacAUGGU.....
34605-7	7	0/0/0/0	..............................................ucagugcaugacagaacAUGG......
62684-4	4	0/0/0/0	..............................................ucagugcaugacagaacCUGGU.....
44170-5	5	0/0/0/0	..............................................ucagugcaugacagaacGUGG......
27215-10	10	0/0/0/0	..............................................ucagugcaugacagaacCUGGA.....
15480-22	22	0/0/0/0	..............................................ucagugcaugacagaac..........
142183-2	2	0/0/0/0	..............................................ucagugcaugacagaacUUUUU.....
34055-8	8	0/0/0/0	..............................................ucagugcaugacagaacUUUU......
116115-2	2	0/0/0/0	..............................................ucagugcaugacagaacCUGU......
404653-1	1	0/0/0/0	..............................................ucagugcaugacagaacuAGU......
46736-5	5	0/0/0/0	..............................................ucagugcaugacagaacuUAGU.....
146612-2	2	0/0/0/0	..............................................ucagugcaugacagaacuGGGU.....
405372-1	1	0/0/0/0	..............................................ucagugcaugacagaacuGGGA.....
120864-2	2	0/0/0/0	..............................................ucagugcaugacagaacuAA.......
407125-1	1	0/0/0/0	..............................................ucagugcaugacagaacuAGGA.....
248126-1	1	0/0/0/0	..............................................ucagugcaugacagaacuGGA......
39286-6	6	0/0/0/0	..............................................ucagugcaugacagaacuGG.......
424574-1	1	0/0/0/0	..............................................ucagugcaugacagaacuCGU......
432138-1	1	0/0/0/0	..............................................ucagugcaugacagaacuGUGU.....
26801-10	10	0/0/0/0	..............................................ucagugcaugacagaacuGGG......
136505-2	2	0/0/0/0	..............................................ucagugcaugacagaacuUCU......
42895-6	6	0/0/0/0	..............................................ucagugcaugacagaacuUCGU.....
21732-14	14	0/0/0/0	..............................................ucagugcaugacagaacuCGGA.....
156938-1	1	0/0/0/0	..............................................ucagugcaugacagaacuGGU......
145367-2	2	0/0/0/0	..............................................ucagugcaugacagaacuCGGGA....
41730-6	6	0/0/0/0	..............................................ucagugcaugacagaacuCGGG.....
7752-58	58	0/0/0/0	..............................................ucagugcaugacagaacuCGG......
84015-3	3	0/0/0/0	..............................................ucagugcaugacagaacuAGGU.....
299169-1	1	0/0/0/0	..............................................ucagugcaugacagaacuGGGG.....
9001-48	48	0/0/0/0	..............................................ucagugcaugacagaacu.........
309715-1	1	0/0/0/0	..............................................ucagugcaugacagaacuUAAU.....
488631-1	1	0/0/0/0	..............................................ucagugcaugacagaacuAGA......
359161-1	1	0/0/0/0	..............................................ucagugcaugacagaacuCCU......
35933-7	7	0/0/0/0	..............................................ucagugcaugacagaacuUAU......
32892-8	8	0/0/0/0	..............................................ucagugcaugacagaacuCGGU.....
34728-7	7	0/0/0/0	..............................................ucagugcaugacagaacuAGG......
36743-7	7	0/0/0/0	..............................................ucagugcaugacagaacuuCGA.....
27406-10	10	0/0/0/0	..............................................ucagugcaugacagaacuuUGA.....
383423-1	1	1/0/0/0	..............................................ucagugcaugacagCacuu........
23061-13	13	0/0/0/0	..............................................ucagugcaugacagaacuuA.......
195070-1	1	0/0/0/0	..............................................ucagugcaugacagaacuuCGGU....
451203-1	1	1/0/0/0	..............................................ucagugcauUacagaacuuCG......
188596-1	1	1/0/0/0	..............................................ucagAgcaugacagaacuuAG......
359537-1	1	0/0/0/0	..............................................ucagugcaugacagaacuuC.......
22086-14	14	0/0/0/0	..............................................ucagugcaugacagaacuuAA......
21600-14	14	0/0/0/0	..............................................ucagugcaugacagaacuuU.......
68415-3	3	0/0/0/0	..............................................ucagugcaugacagaacuuUC......
68260-3	3	0/0/0/0	..............................................ucagugcaugacagaacuuAGG.....
38081-7	7	0/0/0/0	..............................................ucagugcaugacagaacuuAGA.....
319819-1	1	1/0/0/0	..............................................ucaguAcaugacagaacuu........
52637-4	4	0/0/0/0	..............................................ucagugcaugacagaacuuAAA.....
73742-3	3	0/0/0/0	..............................................ucagugcaugacagaacuuCGG.....
8744-49	49	0/0/0/0	..............................................ucagugcaugacagaacuuAG......
61225-4	4	0/0/0/0	..............................................ucagugcaugacagaacuuUGGA....
12925-28	28	0/0/0/0	..............................................ucagugcaugacagaacuuUG......
122148-2	2	0/0/0/0	..............................................ucagugcaugacagaacuuUGGU....
13316-27	27	0/0/0/0	..............................................ucagugcaugacagaacuuCG......
474149-1	1	1/0/0/0	..............................................ucagugcaugaUagaacuu........
50427-5	5	0/0/0/0	..............................................ucagugcaugacagaacuuUGG.....
2400-300	300	0/0/0/0	..............................................ucagugcaugacagaacuu........
254002-1	1	1/0/0/0	..............................................ucagugcauUacagaacuuUGG.....
41430-6	6	0/0/0/0	..............................................ucagugcaugacagaacuugN......
445261-1	1	0/0/0/0	..............................................ucagugcaugacagaacuugNAAG...
2297-320	320	0/0/0/0	..............................................ucagugcaugacagaacuug.......
694-1729	1729	0/0/0/0	..............................................ucagugcaugacagaacuugU......
32323-8	8	0/0/0/0	..............................................ucagugcaugacagaacuugAG.....
25850-11	11	0/0/0/0	..............................................ucagugcaugacagaacuugAAA....
34357-8	8	0/0/0/0	..............................................ucagugcaugacagaacuugAU.....
137191-2	2	1/0/0/0	..............................................ucagGgcaugacagaacuugU......
26157-11	11	0/0/0/0	..............................................ucagugcaugacagaacuugUAA....
96680-2	2	0/0/0/0	..............................................ucagugcaugacagaacuugAAG....
33251-8	8	0/0/0/0	..............................................ucagugcaugacagaacuugUAG....
508674-1	1	1/0/0/0	..............................................ucagugcaugacaCaacuugA......
963-1103	1103	0/0/0/0	..............................................ucagugcaugacagaacuugA......
101187-2	2	0/0/0/0	..............................................ucagugcaugacagaacuugUUG....
471786-1	1	0/0/0/0	..............................................ucagugcaugacagaacuugNA.....
103247-2	2	1/0/0/0	..............................................ucagugcauCacagaacuug.......
126060-2	2	0/0/0/0	..............................................ucagugcaugacagaacuugUG.....
108323-2	2	0/0/0/0	..............................................ucagugcaugacagaacuugNU.....
79219-3	3	0/0/0/0	..............................................ucagugcaugacagaacuugAC.....
27902-10	10	0/0/0/0	..............................................ucagugcaugacagaacuugCA.....
76493-3	3	0/0/0/0	..............................................ucagugcaugacagaacuugAAU....
472759-1	1	0/0/0/0	..............................................ucagugcaugacagaacuugAAC....
118418-2	2	0/0/0/0	..............................................ucagugcaugacagaacuugCG.....
343180-1	1	1/0/0/0	..............................................ucaguCcaugacagaacuugU......
270203-1	1	1/0/0/0	..............................................ucagugcaugCcagaacuugU......
283057-1	1	0/0/0/0	..............................................ucagugcaugacagaacuugCGU....
295062-1	1	1/0/0/0	..............................................ucagugcaAgacagaacuugU......
296707-1	1	1/0/0/0	..............................................ucagugUaugacagaacuugU......
305121-1	1	1/0/0/0	..............................................ucagGgcaugacagaacuugA......
312519-1	1	1/0/0/0	..............................................ucagugcaugaUagaacuugU......
318639-1	1	0/0/0/0	..............................................ucagugcaugacagaacuugUUC....
12652-29	29	0/0/0/0	..............................................ucagugcaugacagaacuugAA.....
326157-1	1	1/0/0/0	..............................................ucagugcaugacagaCcuugA......
526318-1	1	1/0/0/0	..............................................ucagugcCugacagaacuugA......
341321-1	1	1/0/0/0	..............................................ucagugcauUacagaacuugA......
146454-2	2	0/0/0/0	..............................................ucagugcaugacagaacuugUUA....
345798-1	1	1/0/0/0	..............................................ucagCgcaugacagaacuugA......
381848-1	1	0/0/0/0	..............................................ucagugcaugacagaacuugAUAG...
528763-1	1	0/0/0/0	..............................................ucagugcaugacagaacuugUAAG...
353970-1	1	0/0/0/0	..............................................ucagugcaugacagaacuugNUA....
354951-1	1	1/0/0/0	..............................................ucagugcGugacagaacuugU......
355038-1	1	1/0/0/0	..............................................ucagCgcaugacagaacuug.......
8624-50	50	0/0/0/0	..............................................ucagugcaugacagaacuugUA.....
367825-1	1	1/0/0/0	..............................................ucagugcaugaUagaacuugA......
376205-1	1	0/0/0/0	..............................................ucagugcaugacagaacuugAUA....
376569-1	1	1/0/0/0	..............................................ucagugcaCgacagaacuugU......
7080-66	66	0/0/0/0	..............................................ucagugcaugacagaacuugUU.....
244385-1	1	0/0/0/0	..............................................ucagugcaugacagaacuugCUA....
6869-69	69	0/0/0/0	..............................................ucagugcaugacagaacuugC......
45636-5	5	0/0/0/0	..............................................ucagugcaugacagaacuugGACGG..
218272-1	1	1/0/0/0	..............................................ucagugAaugacagaacuugA......
520035-1	1	0/0/0/0	..............................................ucagugcaugacagaacuugUAU....
458062-1	1	1/0/0/0	..............................................ucagugcaugacCgaacuugU......
64247-3	3	0/0/0/0	..............................................ucagugcaugacagaacuugCU.....
65769-3	3	0/0/0/0	..............................................ucagugcaugacagaacuugAGA....
22111-13	13	0/0/0/0	..............................................ucagugcaugacagaacuugUUU....
20487-15	15	0/0/0/0	.............................................UucagugcaugacagaacuugU......
173525-1	1	1/0/0/0	..............................................ucagugcaugaGagaacuug.......
178991-1	1	1/0/0/0	..............................................ucagugcauUacagaacuug.......
81766-3	3	1/0/0/0	..............................................ucagugUaugacagaacuuggU.....
53973-4	4	1/0/0/0	..............................................ucagugcaugacagUacuugg......
68070-3	3	1/0/0/0	..............................................ucagugcaugacaCaacuuggU.....
16-235394	235394	0/0/0/0	..............................................ucagugcaugacagaacuugg......
72292-3	3	0/0/1/0	..............................................ucagugcaugDcagaacuugg......
81953-3	3	0/0/0/0	..............................................ucagugcaugacagaacuuggGUG...
54306-4	4	0/0/0/0	...........................................CGAucagugcaugacagaacuugg......
84115-3	3	0/0/0/0	..............................................ucagugcaugacagaacuuggACU...
70953-3	3	1/0/0/0	..............................................ucagugcaugUcagaacuuggU.....
69202-3	3	1/0/0/0	..............................................ucagugcaugCcagaacuuggU.....
84200-3	3	1/0/0/0	..............................................ucagugcaugacagaCcuuggA.....
67301-3	3	1/0/0/0	..............................................ucagugcaugacagaCcuuggU.....
511863-1	1	1/0/0/0	.............................................CucaGggcaugacagaacuugg......
81647-3	3	0/0/0/0	..............................................ucagugcaugacagaacuuggCUU...
66534-3	3	0/0/0/0	..............................................ucagugcaugacagaacuuggN.....
81037-3	3	1/0/0/0	..............................................ucagugcaugacUgaacuuggA.....
54690-4	4	1/0/0/0	..............................................ucagugcaugacCgaacuuggA.....
80543-3	3	1/0/0/0	..............................................ucagugcaugacaUaacuuggA.....
66085-3	3	1/0/0/0	..............................................ucagugcUugacagaacuuggA.....
79766-3	3	0/0/0/0	..............................................ucagugcaugacagaacuuggAAGC..
79693-3	3	1/0/0/0	..............................................ucagugcaugacagGacuuggU.....
79423-3	3	1/0/0/0	..............................................ucagugcaugacagaUcuuggA.....
55579-4	4	0/0/0/0	..............................................ucagugcaugacagaacuuggUUAG..
66035-3	3	1/0/0/0	..............................................ucagugcaugacaCaacuuggA.....
55833-4	4	1/0/0/0	..............................................ucagugcaugacagaaAuuggU.....
57808-4	4	0/0/0/0	..............................................ucagugcaugacagaacuuggAGC...
58654-4	4	1/0/0/0	..............................................ucagugcaugaGagaacuuggA.....
191958-1	1	0/0/0/0	..............................................ucagugcaugacagaacuuggUCA...
234675-1	1	1/0/0/0	..............................................ucagugcUugacagaacuuggU.....
230445-1	1	1/0/0/0	..............................................ucagugcaugacCgaacuuggU.....
223888-1	1	1/0/0/0	..............................................ucagugcaugacagaUcuuggU.....
215892-1	1	0/0/1/0	..............................................ucagugcaugacagDacuugg......
203566-1	1	0/0/0/0	..............................................ucagugcaugacagaacuuggUACG..
199704-1	1	0/0/0/0	..........................................CCAAucagugcaugacagaacuugg......
199184-1	1	0/0/0/0	.............................................AucagugcaugacagaacuuggA.....
431119-1	1	2/0/0/0	..............................................ucagGgcauUacagaacuugg......
409471-1	1	0/0/0/1	..............................................ucagugcaugacagaNcuuggA.....
188653-1	1	0/0/0/0	..............................................ucagugcaugacagaacuuggGAUG..
440539-1	1	1/0/0/0	..............................................ucagugcaAgacagaacuuggA.....
448333-1	1	0/0/0/0	............................................CUucagugcaugacagaacuugg......
184132-1	1	0/0/0/0	.............................................UucagugcaugacagaacuuggA.....
178362-1	1	1/0/0/0	..............................................ucagugcaugacagCacuuggA.....
174340-1	1	0/0/1/0	..............................................ucagugcaugaDagaacuugg......
168753-1	1	1/0/0/0	..............................................ucagugcaugaAagaacuuggC.....
166128-1	1	0/0/0/0	...........................................CUAucagugcaugacagaacuugg......
404061-1	1	1/0/0/0	..............................................ucagugGaugacagaacuuggA.....
280605-1	1	0/0/0/0	..............................................ucagugcaugacagaacuuggCGU...
307001-1	1	0/0/0/0	..............................................ucagugcaugacagaacuuggUGC...
389871-1	1	1/0/0/0	..............................................ucagGgcaugacagaacuuggC.....
387610-1	1	0/0/0/0	...........................................UGCucagugcaugacagaacuugg......
312119-1	1	2/0/0/0	..............................................ucagugcCugCcagaacuugg......
321464-1	1	0/0/0/0	..............................................ucagugcaugacagaacuuggAUAG..
331990-1	1	2/0/0/0	..............................................ucagugcauCaUagaacuugg......
337682-1	1	1/0/0/0	..............................................ucagugAaugacagaacuuggU.....
350506-1	1	2/0/0/0	..............................................ucaguAcaugGcagaacuugg......
359743-1	1	0/0/0/0	...........................................CACucagugcaugacagaacuuggA.....
360886-1	1	0/0/2/0	..............................................ucagugcaDDacagaacuugg......
362510-1	1	1/0/0/0	..............................................ucagugcaGgacagaacuuggA.....
364164-1	1	0/0/1/0	..............................................ucagugcaDgacagaacuugg......
369575-1	1	2/0/0/0	..............................................ucagCgcaugacagaCcuugg......
108954-2	2	1/0/0/0	..............................................ucagugcaugacaAaacuuggU.....
485730-1	1	1/0/0/0	..............................................ucagugcaugacagUacuuggU.....
484260-1	1	1/0/0/0	..............................................ucagugcaugacagaaUuuggU.....
93964-2	2	0/0/0/0	..............................................ucagugcaugacagaacuuggACG...
96609-2	2	0/0/0/0	..............................................ucagugcaugacagaacuuggCUA...
96630-2	2	0/0/0/0	.............................................CucagugcaugacagaacuuggU.....
96639-2	2	0/0/0/0	..............................................ucagugcaugacagaacuuggGACGC.
97536-2	2	1/0/0/0	..............................................ucagugGaugacagaacuuggU.....
99359-2	2	1/0/0/0	..............................................ucagugcCugacagaacuuggU.....
100835-2	2	1/0/0/0	..............................................ucagugcaugaAagaacuuggA.....
103598-2	2	0/0/0/0	..............................................ucagugcaugacagaacuuggCAAG..
104607-2	2	1/0/0/0	..............................................ucagugAaugacagaacuuggA.....
106652-2	2	0/1/0/0	..............................................ucagugcaUugacagaacuugg......
106721-2	2	0/0/0/0	............................................UCucagugcaugacagaacuugg......
107298-2	2	1/0/0/0	..............................................ucagugcCugacagaacuuggA.....
478114-1	1	0/0/0/0	..............................................ucagugcaugacagaacuuggCC....
85681-2	2	0/0/0/0	..............................................ucagugcaugacagaacuuggCG....
111415-2	2	1/0/0/0	..............................................ucagugcaugacagaaGuugg......
111789-2	2	0/0/0/0	..............................................ucagugcaugacagaacuuggCAG...
112791-2	2	0/0/0/0	..............................................ucagugcaugacagaacuuggAUGC..
115261-2	2	1/0/0/0	..............................................ucagugcaugacUgaacuuggU.....
117427-2	2	0/0/2/0	..............................................ucagugcaugacDDaacuugg......
121517-2	2	1/0/0/0	..............................................ucagugcaugaAagaacuuggU.....
123198-2	2	1/0/0/0	..............................................ucagugcaugacagaaAuuggA.....
132161-2	2	0/0/0/0	..............................................ucagugcaugacagaacuuggAAN...
134286-2	2	0/0/0/0	..............................................ucagugcaugacagaacuuggCGA...
134464-2	2	0/0/1/0	..............................................ucagugcaugacaDaacuugg......
471085-1	1	2/0/0/0	..............................................ucaguAcaugacagaGcuugg......
140097-2	2	0/0/0/0	.............................................NucagugcaugacagaacuuggA.....
142031-2	2	0/0/0/0	..............................................ucagugcaugacagaacuuggAAAG..
462931-1	1	0/0/0/0	...........................................GAAucagugcaugacagaacuugg......
148553-2	2	1/0/0/0	..............................................ucagugcaugacaUaacuuggU.....
30193-9	9	1/0/0/0	..............................................ucagugcaugCcagaacuuggA.....
32151-8	8	1/0/0/0	..............................................ucagugcaugUcagaacuuggA.....
7170-65	65	0/0/0/0	..............................................ucagugcaugacagaacuuggGAG...
7495-61	61	0/0/0/0	..............................................ucagugcaugacagaacuuggUG....
7583-60	60	1/0/0/0	..............................................ucagugUaugacagaacuugg......
15519-22	22	1/0/0/0	..............................................ucagCgcaugacagaacuuggU.....
20590-15	15	1/0/0/0	..............................................ucagugcaugacaAaacuugg......
20617-15	15	0/0/1/0	..............................................ucagugcauDacagaacuugg......
31355-8	8	1/0/0/0	..............................................ucagugcaugacagaGcuuggU.....
30363-9	9	1/0/0/0	..............................................ucagugcaGgacagaacuugg......
7937-56	56	1/0/0/0	..............................................ucagugcaugCcagaacuugg......
19832-16	16	0/0/0/0	..............................................ucagugcaugacagaacuuggACA...
20758-15	15	0/0/0/0	..............................................ucagugcaugacagaacuuggUAAG..
8346-52	52	0/0/0/0	..............................................ucagugcaugacagaacuuggUAC...
29914-9	9	1/0/0/0	..............................................ucagugcauAacagaacuuggU.....
21121-14	14	0/0/0/0	..............................................ucagugcaugacagaacuuggUCU...
21549-14	14	1/0/0/0	..............................................ucaguUcaugacagaacuuggU.....
8576-50	50	1/0/0/0	..............................................ucagugcaCgacagaacuugg......
29158-9	9	1/0/0/0	..............................................ucagugcUugacagaacuugg......
28910-9	9	1/0/0/0	..............................................ucagugcaugacagaUcuugg......
28421-10	10	0/0/0/0	.............................................Uucagugcaugacagaacuugg......
5985-83	83	0/0/0/0	..............................................ucagugcaugacagaacuuggAAC...
36023-7	7	1/0/0/0	..............................................ucagugcaugGcagaacuuggA.....
35862-7	7	0/0/0/0	..............................................ucagugcaugacagaacuuggCAU...
5528-93	93	0/0/0/0	..............................................ucagugcaugacagaacuuggAC....
35202-7	7	1/0/0/0	..............................................ucagugcaugacagGacuuggA.....
34915-7	7	1/0/0/0	..............................................ucagugcauAacagaacuuggA.....
34680-7	7	1/0/0/0	..............................................ucaguCcaugacagaacuuggA.....
34467-7	7	0/0/0/0	.............................................CucagugcaugacagaacuuggA.....
5744-88	88	1/0/0/0	..............................................ucaguAcaugacagaacuugg......
5977-83	83	1/0/0/0	..............................................ucagugcauUacagaacuugg......
8661-50	50	1/0/0/0	..............................................ucagugcaugacagaaUuugg......
19193-16	16	1/0/0/0	..............................................ucagugcaAgacagaacuugg......
6060-82	82	1/0/0/0	..............................................ucagugcaugaUagaacuugg......
6256-78	78	0/0/0/0	..............................................ucagugcaugacagaacuuggAGA...
34295-8	8	1/0/0/0	..............................................ucagugcaCgacagaacuuggU.....
6408-75	75	1/0/0/0	..............................................ucagugcaugacGgaacuugg......
34025-8	8	1/0/0/0	..............................................ucagugcGugacagaacuuggA.....
16886-19	19	1/0/0/0	..............................................ucagugUaugacagaacuuggA.....
33175-8	8	0/0/0/0	..............................................ucagugcaugacagaacuuggUUC...
6617-72	72	1/0/0/0	..............................................ucagAgcaugacagaacuugg......
22619-13	13	1/0/0/0	..............................................ucaguAcaugacagaacuuggA.....
11176-35	35	0/0/0/0	..............................................ucagugcaugacagaacuuggUUA...
22051-14	14	1/0/0/0	..............................................ucagugcaugaUagaacuuggA.....
26112-11	11	1/0/0/0	..............................................ucagugcaugacGgaacuuggU.....
11391-34	34	1/0/0/0	..............................................ucagGgcaugacagaacuuggA.....
14356-24	24	1/0/0/0	..............................................ucagugcaugacUgaacuugg......
14346-24	24	1/0/0/0	..............................................ucagugcaugacaCaacuugg......
25732-11	11	1/0/0/0	..............................................ucagugcaugaAagaacuugg......
12161-31	31	1/0/0/0	..............................................ucagugcaugacCgaacuugg......
22570-13	13	1/0/0/0	..............................................ucagugcaugacGgaacuuggA.....
12557-29	29	0/0/0/0	..............................................ucagugcaugacagaacuuggGUAG..
27045-10	10	1/0/0/0	..............................................ucagugcaugacagaaAuugg......
24301-12	12	1/0/0/0	..............................................ucagAgcaugacagaacuuggU.....
23180-13	13	1/0/0/0	..............................................ucagAgcaugacagaacuuggA.....
13563-26	26	1/0/0/0	..............................................ucagugcCugacagaacuugg......
13585-26	26	1/0/0/0	..............................................ucagugcaugacagGacuugg......
13621-26	26	1/0/0/0	..............................................ucagugcaugacaUaacuugg......
13670-26	26	0/0/0/0	..............................................ucagugcaugacagaacuuggUGA...
13895-26	26	0/0/0/0	..............................................ucagugcaugacagaacuuggAUU...
14018-25	25	0/0/0/0	..............................................ucagugcaugacagaacuuggCA....
14265-25	25	0/0/0/0	..............................................ucagugcaugacagaacuuggGAAG..
9932-42	42	1/0/0/0	..............................................ucaguCcaugacagaacuugg......
8828-49	49	1/0/0/0	..............................................ucagugcaugGcagaacuugg......
8839-49	49	1/0/0/0	..............................................ucagugcauAacagaacuugg......
28076-10	10	0/0/0/0	..............................................ucagugcaugacagaacuuggCAA...
8894-48	48	1/0/0/0	..............................................ucagugcGugacagaacuugg......
28004-10	10	1/0/0/0	..............................................ucaguUcaugacagaacuuggA.....
8898-48	48	1/0/0/0	..............................................ucaguUcaugacagaacuugg......
9561-44	44	0/0/1/0	..............................................ucaguDcaugacagaacuugg......
27742-10	10	0/0/0/0	.............................................Nucagugcaugacagaacuugg......
9681-43	43	1/0/0/0	..............................................ucagugcauCacagaacuugg......
19301-16	16	0/0/0/0	..............................................ucagugcaugacagaacuuggCU....
10261-39	39	1/0/0/0	..............................................ucagugcaugacagaGcuugg......
27384-10	10	1/0/0/0	..............................................ucagugcauUacagaacuuggA.....
10583-38	38	1/0/0/0	..............................................ucagugcaugUcagaacuugg......
27329-10	10	1/0/0/0	..............................................ucagugcGugacagaacuuggU.....
10661-37	37	1/0/0/0	..............................................ucagGgcaugacagaacuuggU.....
10737-37	37	1/0/0/0	..............................................ucagCgcaugacagaacuuggA.....
10970-36	36	1/0/0/0	..............................................ucagugcaugacagCacuugg......
21669-14	14	1/0/0/0	..............................................ucagugcaugaGagaacuugg......
27239-10	10	0/0/0/0	..............................................ucagugcaugacagaacuuggUC....
2597-271	271	0/0/0/0	..............................................ucagugcaugacagaacuuggAAU...
17364-19	19	0/0/0/0	..............................................ucagugcaugacagaacuuggUGU...
45477-5	5	1/0/0/0	..............................................ucagugcaugacagaGcuuggA.....
43916-5	5	1/0/0/0	..............................................ucagugcaugacaAaacuuggA.....
43859-5	5	1/0/0/0	..............................................ucagugcaugacagaaUuuggA.....
1802-449	449	0/0/0/0	..............................................ucagugcaugacagaacuuggUAU...
2065-374	374	0/0/0/0	..............................................ucagugcaugacagaacuuggUAA...
2311-318	318	0/0/0/0	..............................................ucagugcaugacagaacuuggAG....
2339-313	313	0/0/0/0	..............................................ucagugcaugacagaacuuggUUU...
1283-721	721	0/0/0/0	..............................................ucagugcaugacagaacuuggAU....
2879-236	236	0/0/0/0	..............................................ucagugcaugacagaacuuggC.....
2894-235	235	1/0/0/0	..............................................ucagGgcaugacagaacuugg......
2976-226	226	0/0/0/0	..............................................ucagugcaugacagaacuuggUAG...
17353-19	19	1/0/0/0	..............................................ucagugcauUacagaacuuggU.....
40916-6	6	0/0/0/0	..............................................ucagugcaugacagaacuuggAUC...
39396-6	6	1/0/0/0	..............................................ucaguAcaugacagaacuuggU.....
17325-19	19	1/0/0/0	..............................................ucagugcaugaUagaacuuggU.....
37323-7	7	1/0/0/0	..............................................ucagugcaCgacagaacuuggA.....
46500-5	5	0/0/1/0	..............................................ucagugDaugacagaacuugg......
18289-17	17	1/0/0/0	..............................................ucagugcaugacagaCcuugg......
46776-5	5	1/0/0/0	..............................................ucaguCcaugacagaacuuggU.....
1037-1007	1007	0/0/0/0	..............................................ucagugcaugacagaacuuggAAA...
678-1761	1761	0/0/0/0	..............................................ucagugcaugacagaacuuggAA....
648-1863	1863	0/0/0/0	..............................................ucagugcaugacagaacuuggUU....
568-2208	2208	0/0/0/0	..............................................ucagugcaugacagaacuuggUA....
47233-5	5	1/0/0/0	..............................................ucagugcaugaGagaacuuggU.....
18438-17	17	0/0/0/0	..............................................ucagugcaugacagaacuuggAUA...
18485-17	17	1/0/0/0	..............................................ucagugAaugacagaacuugg......
18538-17	17	0/0/0/0	.............................................Cucagugcaugacagaacuugg......
18545-17	17	1/0/0/0	..............................................ucagugGaugacagaacuugg......
49421-5	5	0/0/0/0	..............................................ucagugcaugacagaacuuggAGU...
82-30869	30869	0/0/0/0	..............................................ucagugcaugacagaacuuggU.....
71-38203	38203	0/0/0/0	..............................................ucagugcaugacagaacuuggA.....
4262-136	136	0/0/0/0	..............................................ucagugcaugacagaacuuggAAG...
3892-156	156	1/0/0/0	..............................................ucagCgcaugacagaacuugg......
38986-6	6	1/0/0/0	..............................................ucagugcaugGcagaacuuggU.....
38494-6	6	1/0/0/0	..............................................ucagugcaugacagCacuuggU.....
179420-1	1	1/0/0/0	..............................................ucagugGaugacagaacuuggg.....
79222-3	3	1/0/0/0	..............................................ucagugcaugGcagaacuuggg.....
132694-2	2	0/0/0/0	..............................................ucagugcaugacagaacuugggAAAC.
82228-3	3	1/0/0/0	..............................................ucagugcauUacagaacuuggg.....
46925-5	5	0/0/0/0	..............................................ucagugcaugacagaacuugggUAC..
823-1391	1391	0/0/0/0	..............................................ucagugcaugacagaacuugggU....
242319-1	1	1/0/0/0	..............................................ucagugcaugacagaaUuugggA....
262903-1	1	1/0/0/0	..............................................ucagAgcaugacagaacuugggU....
78419-3	3	0/0/0/0	..............................................ucagugcaugacagaacuugggUAAC.
437427-1	1	1/0/0/0	..............................................ucagugcaugaUagaacuugggU....
507102-1	1	1/0/0/0	..............................................ucagugUaugacagaacuugggU....
61118-4	4	1/0/0/0	..............................................ucagugcaugaUagaacuuggg.....
350741-1	1	1/0/0/0	..............................................ucagugcauAacagaacuuggg.....
61745-4	4	1/0/0/0	..............................................ucagugcaugacagaacCuggg.....
45602-5	5	1/0/0/0	..............................................ucagAgcaugacagaacuuggg.....
8927-48	48	0/0/0/0	..............................................ucagugcaugacagaacuugggUUU..
206872-1	1	1/0/0/0	..............................................ucagugcaugacagaCcuuggg.....
121279-2	2	1/0/0/0	..............................................ucagugcaugaAagaacuuggg.....
366099-1	1	0/0/0/0	...........................................GCAucagugcaugacagaacuuggg.....
120402-2	2	1/0/0/0	..............................................ucagugUaugacagaacuuggg.....
120103-2	2	1/0/0/0	..............................................ucagugcaCgacagaacuugggA....
118703-2	2	0/0/0/0	..............................................ucagugcaugacagaacuugggAGU..
34455-7	7	0/0/0/0	..............................................ucagugcaugacagaacuugggUGA..
55821-4	4	1/0/0/0	..............................................ucaguAcaugacagaacuuggg.....
23468-12	12	0/0/0/0	..............................................ucagugcaugacagaacuugggAUU..
164103-1	1	1/0/0/0	..............................................ucagugcaugacCgaacuuggg.....
4715-119	119	0/0/0/0	..............................................ucagugcaugacagaacuugggUAU..
527540-1	1	1/0/0/0	..............................................ucagugcaugacaCaacuuggg.....
195-9582	9582	0/0/0/0	..............................................ucagugcaugacagaacuuggg.....
446436-1	1	0/0/0/0	..............................................ucagugcaugacagaacuugggN....
153181-1	1	1/0/0/0	..............................................ucagugcaugacagGacuugggA....
525124-1	1	1/0/0/0	..............................................ucagugcaugacagaacAuggg.....
47754-5	5	1/0/0/0	..............................................ucaguUcaugacagaacuuggg.....
524635-1	1	1/0/0/0	..............................................ucagGgcaugacagaacuugggA....
524207-1	1	1/0/0/0	..............................................ucagugcaugUcagaacuuggg.....
537-2419	2419	0/0/0/0	..............................................ucagugcaugacagaacuugggA....
262187-1	1	1/0/0/0	..............................................ucagugGaugacagaacuugggA....
146133-2	2	1/0/0/0	..............................................ucaguCcaugacagaacuuggg.....
4772-116	116	0/0/0/0	..............................................ucagugcaugacagaacuugggUA...
519292-1	1	1/0/0/0	..............................................ucagugcaugacUgaacuuggg.....
518529-1	1	1/0/0/0	..............................................ucagugcaugacGgaacuugggA....
196795-1	1	0/0/0/0	.............................................Uucagugcaugacagaacuuggg.....
81577-3	3	1/0/0/0	..............................................ucagugcauUacagaacuugggA....
4392-130	130	0/0/0/0	..............................................ucagugcaugacagaacuugggAAU..
26225-11	11	0/0/0/0	..............................................ucagugcaugacagaacuugggAUA..
343245-1	1	1/0/0/0	..............................................ucagugcaugaGagaacuuggg.....
345401-1	1	0/1/0/0	..............................................ucagugcaugacagaacUuuggg.....
26452-11	11	0/0/0/0	..............................................ucagugcaugacagaacuugggG....
190934-1	1	1/0/0/0	..............................................ucagugcCugacagaacuugggA....
67596-3	3	1/0/0/0	..............................................ucagCgcaugacagaacuugggA....
199222-1	1	1/0/0/0	..............................................ucagugcCugacagaacuuggg.....
202788-1	1	1/0/0/0	..............................................ucagugcaCgacagaacuuggg.....
107234-2	2	1/0/0/0	..............................................ucagugcauUacagaacuugggU....
92497-2	2	1/0/0/0	..............................................ucagugcaugGcagaacuugggU....
2851-239	239	0/0/0/0	..............................................ucagugcaugacagaacuugggAU...
483522-1	1	1/0/0/0	..............................................ucaguCcaugacagaacuugggA....
42045-6	6	0/0/0/0	..............................................ucagugcaugacagaacuugggUUA..
399665-1	1	0/0/0/0	.............................................Cucagugcaugacagaacuuggg.....
18941-17	17	0/0/0/0	..............................................ucagugcaugacagaacuugggAC...
3470-182	182	0/0/0/0	..............................................ucagugcaugacagaacuugggAAA..
203398-1	1	1/0/0/0	..............................................ucagugcaugacCgaacuugggA....
475361-1	1	1/0/0/0	..............................................ucaguAcaugacagaacuugggA....
422806-1	1	0/0/0/0	..............................................ucagugcaugacagaacuugggUCA..
408591-1	1	1/0/0/0	..............................................ucagugcaugCcagaacuuggg.....
74834-3	3	0/0/0/0	..............................................ucagugcaugacagaacuugggGA...
6786-70	70	0/0/0/0	..............................................ucagugcaugacagaacuugggUAA..
413423-1	1	0/0/1/0	..............................................ucaguDcaugacagaacuuggg.....
94594-2	2	1/0/0/0	..............................................ucagugAaugacagaacuuggg.....
72925-3	3	0/0/0/0	..............................................ucagugcaugacagaacuugggACU..
33191-8	8	1/0/0/0	..............................................ucagCgcaugacagaacuuggg.....
421649-1	1	1/0/0/0	..............................................ucagugUaugacagaacuugggA....
113104-2	2	0/0/0/0	..............................................ucagugcaugacagaacuugggACA..
114221-2	2	1/0/0/0	..............................................ucagugcauCacagaacuuggg.....
3859-158	158	0/0/0/0	..............................................ucagugcaugacagaacuugggUU...
114120-2	2	1/0/0/0	..............................................ucagugcaugacagaacCugggA....
65788-3	3	1/0/0/0	..............................................ucagugcaugacagaCcuugggA....
65415-3	3	1/0/0/0	..............................................ucagugcaugacagaGcuuggg.....
38751-6	6	0/0/0/0	..............................................ucagugcaugacagaacuugggUGU..
203308-1	1	1/0/0/0	..............................................ucagugcGugacagaacuuggg.....
381495-1	1	1/0/0/0	..............................................ucagugcaugacagCacuugggA....
15087-23	23	0/0/0/0	..............................................ucagugcaugacagaacuugggAGA..
282305-1	1	1/0/0/0	..............................................ucagugcaugacagaaUuuggg.....
87968-2	2	1/0/0/0	..............................................ucagugcaugacagaGcuugggA....
112045-2	2	1/0/0/0	..............................................ucaguAcaugacagaacuugggU....
384568-1	1	1/0/0/0	..............................................ucagugcaugUcagaacuugggA....
29708-9	9	0/0/0/0	..............................................ucagugcaugacagaacuugggAAC..
3564-176	176	0/0/0/0	..............................................ucagugcaugacagaacuugggAA...
43165-6	6	1/0/0/0	..............................................ucagGgcaugacagaacuuggg.....
149038-2	2	0/0/0/0	..............................................ucagugcaugacagaacuugggcU...
23605-12	12	0/0/0/0	..............................................ucagugcaugacagaacuugggc....
334172-1	1	0/0/0/0	..............................................ucagugcaugacagaacuugggcAU..
292996-1	1	0/0/0/0	..............................................ucagugcaugacagaacuugggcAA..
68323-3	3	0/0/0/0	..............................................ucagugcaugacagaacuugggcA...
530962-1	1	0/0/0/0	...............................................cagugcaugacagaac..........
378985-1	1	0/0/0/0	...............................................cagugcaugacagaacuUAU......
289027-1	1	0/0/0/0	...............................................cagugcaugacagaacuCGG......
445386-1	1	0/0/0/0	...............................................cagugcaugacagaacu.........
195089-1	1	0/0/0/0	..............................................Ncagugcaugacagaacu.........
418475-1	1	0/0/0/0	...............................................cagugcaugacagaacuGGG......
99191-2	2	0/0/0/0	..............................................Ncagugcaugacagaacuu........
449006-1	1	0/0/0/0	..............................................NcagugcaugacagaacuuUG......
314793-1	1	0/0/0/0	..............................................NcagugcaugacagaacuuU.......
379785-1	1	0/0/0/0	...............................................cagugcaugacagaacuuUGG.....
194592-1	1	0/0/0/0	...............................................cagugcaugacagaacuuCG......
25980-11	11	0/0/0/0	...............................................cagugcaugacagaacuu........
340485-1	1	0/0/0/0	...............................................cagugcaugacagaacuuUG......
209336-1	1	0/0/0/0	..............................................GcagugcaugacagaacuuUG......
169969-1	1	0/0/0/0	..............................................NcagugcaugacagaacuugAC.....
266755-1	1	1/0/0/0	...............................................cagugcaCgacagaacuugU......
171126-1	1	0/0/0/0	...............................................cagugcaugacagaacuugUU.....
301769-1	1	0/0/0/0	...............................................cagugcaugacagaacuugAA.....
386718-1	1	0/0/0/0	..............................................NcagugcaugacagaacuugUU.....
21542-14	14	0/0/0/0	...............................................cagugcaugacagaacuugA......
34008-8	8	0/0/0/0	...............................................cagugcaugacagaacuug.......
409613-1	1	0/0/0/0	...............................................cagugcaugacagaacuugUA.....
146967-2	2	0/0/0/0	..............................................GcagugcaugacagaacuugU......
385225-1	1	0/0/0/0	...............................................cagugcaugacagaacuugC......
11499-34	34	0/0/0/0	...............................................cagugcaugacagaacuugU......
30011-9	9	0/0/0/0	..............................................NcagugcaugacagaacuugA......
38305-7	7	0/0/0/0	..............................................NcagugcaugacagaacuugU......
374786-1	1	0/0/0/0	...............................................cagugcaugacagaacuugCA.....
502418-1	1	0/0/0/0	..............................................CcagugcaugacagaacuugU......
499370-1	1	0/0/0/0	..............................................Ncagugcaugacagaacuug.......
457189-1	1	1/0/0/0	...............................................cagugcaugaUagaacuugg......
482912-1	1	1/0/0/0	...............................................cagugcaAgacagaacuugg......
473475-1	1	1/0/0/0	...............................................caguCcaugacagaacuugg......
3224-202	202	0/0/0/0	..............................................NcagugcaugacagaacuuggA.....
3485-181	181	0/0/0/0	..............................................NcagugcaugacagaacuuggU.....
493010-1	1	1/0/0/0	..............................................CcagugcaugaCcgaacuugg......
442246-1	1	1/0/0/0	...............................................cagugcaugacagaCcuugg......
432136-1	1	1/0/0/0	...............................................cagugcGugacagaacuugg......
428694-1	1	1/0/0/0	...............................................cagugUaugacagaacuuggU.....
423681-1	1	1/0/0/0	...............................................cagugcaugacaAaacuuggU.....
484327-1	1	0/0/0/0	.............................................UGcagugcaugacagaacuugg......
489941-1	1	1/0/0/0	..............................................NcagugCgugacagaacuugg......
402065-1	1	0/0/0/0	...............................................cagugcaugacagaacuuggGAG...
1288-719	719	0/0/0/0	...............................................cagugcaugacagaacuuggU.....
247637-1	1	1/0/0/0	..............................................NcagugcaugacagAgcuugg......
1153-852	852	0/0/0/0	...............................................cagugcaugacagaacuuggA.....
907-1218	1218	0/0/0/0	..............................................Ncagugcaugacagaacuugg......
516282-1	1	1/0/0/0	..............................................CcagugcaugacAaaacuugg......
516830-1	1	0/0/0/0	..............................................NcagugcaugacagaacuuggCA....
520004-1	1	0/0/0/0	..............................................NcagugcaugacagaacuuggUC....
228625-1	1	1/0/0/0	...............................................cagugcCugacagaacuugg......
226166-1	1	1/0/0/0	...............................................cagugcaugacagaaAuuggU.....
369-4392	4392	0/0/0/0	...............................................cagugcaugacagaacuugg......
8482-51	51	0/0/0/0	...............................................cagugcaugacagaacuuggAA....
312821-1	1	1/0/0/0	...............................................caguCcaugacagaacuuggU.....
13379-27	27	0/0/0/0	..............................................Gcagugcaugacagaacuugg......
12354-30	30	0/0/0/0	...............................................cagugcaugacagaacuuggAAA...
327118-1	1	0/0/0/0	...............................................cagugcaugacagaacuuggUUA...
327945-1	1	0/0/0/0	...............................................cagugcaugacagaacuuggUG....
11330-34	34	0/0/0/0	...............................................cagugcaugacagaacuuggUA....
14645-24	24	0/0/0/0	...............................................cagugcaugacagaacuuggAU....
11178-35	35	0/0/0/0	..............................................Acagugcaugacagaacuugg......
350948-1	1	1/0/0/0	...............................................cagugcaugacCgaacuugg......
292168-1	1	0/0/0/0	.............................................GCcagugcaugacagaacuugg......
9664-43	43	0/0/0/0	...............................................cagugcaugacagaacuuggUU....
382026-1	1	0/0/0/0	...............................................cagugcaugacagaacuuggUAC...
416443-1	1	1/0/0/0	..............................................AcaguGuaugacagaacuugg......
282047-1	1	1/0/0/0	...............................................cagugcaGgacagaacuugg......
384343-1	1	0/0/0/0	...............................................cagugcaugacagaacuuggAAAG..
277769-1	1	1/0/0/0	..............................................AcagugcaugacAaaacuugg......
50971-5	5	0/0/0/0	..............................................GcagugcaugacagaacuuggA.....
273910-1	1	1/0/0/0	...............................................cagugUaugacagaacuugg......
392163-1	1	0/0/0/0	...............................................cagugcaugacagaacuuggUGU...
398498-1	1	1/0/0/0	...............................................cagugcaugaUagaacuuggU.....
270208-1	1	0/0/0/0	...............................................cagugcaugacagaacuuggCA....
401202-1	1	1/0/0/0	...............................................cagugcaCgacagaacuugg......
269581-1	1	2/0/0/0	...............................................cagugcaugCAagaacuugg......
307402-1	1	1/0/0/0	..............................................NcagugcaugAuagaacuugg......
7000-67	67	0/0/0/0	..............................................Ccagugcaugacagaacuugg......
34232-8	8	0/0/0/0	..............................................NcagugcaugacagaacuuggAA....
59321-4	4	0/0/0/0	...............................................cagugcaugacagaacuuggUAG...
110245-2	2	1/0/0/0	...............................................cagugcauUacagaacuuggA.....
135710-2	2	0/0/0/0	...............................................cagugcaugacagaacuuggAAG...
137740-2	2	1/0/0/0	...............................................cagugcaugUcagaacuugg......
32219-8	8	1/0/0/0	...............................................cagugcaugCcagaacuuggA.....
42939-6	6	0/0/0/0	...............................................cagugcaugacagaacuuggAG....
100397-2	2	0/0/0/0	..............................................NcagugcaugacagaacuuggUAG...
70414-3	3	1/0/0/0	...............................................cagugcaugacGgaacuugg......
33585-8	8	0/0/0/0	..............................................NcagugcaugacagaacuuggUU....
40932-6	6	0/0/0/0	..............................................AcagugcaugacagaacuuggA.....
138471-2	2	1/0/0/0	...............................................cagugcaugacagGacuugg......
24787-12	12	0/0/0/0	...............................................cagugcaugacagaacuuggUUU...
92976-2	2	0/0/0/0	..............................................NcagugcaugacagaacuuggC.....
34375-8	8	0/0/0/0	..............................................GcagugcaugacagaacuuggU.....
80160-3	3	0/0/0/0	...............................................cagugcaugacagaacuuggAAC...
36470-7	7	0/0/0/0	...............................................cagugcaugacagaacuuggAAU...
80831-3	3	1/0/0/0	...............................................cagugcaugacaUaacuugg......
175242-1	1	0/0/0/0	..............................................NcagugcaugacagaacuuggAC....
174274-1	1	0/0/1/0	...............................................cagugcauDacagaacuugg......
22297-13	13	0/0/0/0	...............................................cagugcaugacagaacuuggUAU...
87371-2	2	1/0/0/0	..............................................NcaguGuaugacagaacuugg......
47536-5	5	1/0/0/0	...............................................cagugcaugacagaaUuugg......
51448-4	4	1/0/0/0	...............................................cagugcaugacaUaacuuggA.....
18715-17	17	0/0/0/0	..............................................NcagugcaugacagaacuuggUA....
122536-2	2	1/0/0/0	...............................................cagugcaugacGgaacuuggU.....
27838-10	10	0/0/0/0	...............................................cagugcaugacagaacuuggUAA...
53873-4	4	1/0/0/0	...............................................cagugcaugacaUaacuuggU.....
120440-2	2	0/0/0/0	...............................................cagugcaugacagaacuuggAC....
28227-10	10	1/0/0/0	...............................................cagugcaugCcagaacuuggU.....
215744-1	1	1/0/0/0	...............................................cagugcUugacagaacuuggU.....
49412-5	5	0/0/0/0	...............................................cagugcaugacagaacuuggC.....
19052-16	16	0/0/0/0	..............................................CcagugcaugacagaacuuggA.....
130017-2	2	0/0/0/0	...............................................cagugcaugacagaacuuggAGA...
29251-9	9	0/0/0/0	..............................................CcagugcaugacagaacuuggU.....
55923-4	4	0/0/0/0	..............................................NcagugcaugacagaacuuggAU....
59141-4	4	1/0/0/0	...............................................cagugcaugaAagaacuugg......
58176-4	4	0/0/0/0	..............................................AcagugcaugacagaacuuggU.....
18867-17	17	1/0/0/0	...............................................cagugcaugCcagaacuugg......
112436-2	2	0/0/0/0	...............................................cagugcaugacagaacuugggAAA..
113359-2	2	0/0/0/0	...............................................cagugcaugacagaacuugggUAA..
87837-2	2	0/0/0/0	..............................................NcagugcaugacagaacuugggUU...
163866-1	1	0/0/0/0	..............................................CcagugcaugacagaacuugggA....
90105-2	2	1/0/0/0	...............................................cagugcaugCcagaacuuggg.....
349717-1	1	1/0/0/0	...............................................cagugcaugacagaaUuuggg.....
303571-1	1	0/0/0/0	...............................................cagugcaugacagaacuugggG....
11625-33	33	0/0/0/0	...............................................cagugcaugacagaacuugggU....
7422-62	62	0/0/0/0	...............................................cagugcaugacagaacuugggA....
23478-12	12	0/0/0/0	..............................................NcagugcaugacagaacuugggA....
151032-1	1	1/0/0/0	...............................................cagugcaugacaUaacuuggg.....
34317-8	8	0/0/0/0	..............................................NcagugcaugacagaacuugggU....
6963-68	68	0/0/0/0	..............................................Ncagugcaugacagaacuuggg.....
420943-1	1	0/0/0/0	..............................................Ccagugcaugacagaacuuggg.....
116119-2	2	0/0/0/0	...............................................cagugcaugacagaacuugggUU...
129725-2	2	0/0/0/0	...............................................cagugcaugacagaacuugggUAU..
42730-6	6	0/0/0/0	...............................................cagugcaugacagaacuugggAA...
55707-4	4	0/0/0/0	...............................................cagugcaugacagaacuugggAU...
526206-1	1	0/0/0/0	..............................................NcagugcaugacagaacuugggAU...
66044-3	3	0/0/0/0	...............................................cagugcaugacagaacuugggUUU..
461733-1	1	1/0/0/0	...............................................cagugcauUacagaacuugggA....
76751-3	3	0/0/0/0	...............................................cagugcaugacagaacuugggUA...
3582-174	174	0/0/0/0	...............................................cagugcaugacagaacuuggg.....
41819-6	6	0/0/0/0	...............................................cagugcaugacagaacuugggAAU..
271008-1	1	0/0/0/0	................................................agugcaugacagaacAUGGA.....
300042-1	1	0/0/0/0	................................................agugcaugacagaac..........
530776-1	1	0/0/0/0	................................................agugcaugacagaacuCGG......
34400-8	8	0/0/0/0	................................................agugcaugacagaacuu........
157346-1	1	0/0/0/0	................................................agugcaugacagaacuuAGG.....
385787-1	1	0/0/0/0	................................................agugcaugacagaacuuUG......
31590-8	8	0/0/0/0	................................................agugcaugacagaacuugA......
112586-2	2	0/0/0/0	................................................agugcaugacagaacuug.......
337461-1	1	0/0/0/0	................................................agugcaugacagaacuugAU.....
375559-1	1	0/0/0/0	................................................agugcaugacagaacuugUU.....
11486-34	34	0/0/0/0	................................................agugcaugacagaacuugU......
390150-1	1	0/0/0/0	................................................agugcaugacagaacuugUAG....
1432-617	617	0/0/0/0	................................................agugcaugacagaacuuggA.....
63946-3	3	0/0/0/0	...............................................NagugcaugacagaacuuggA.....
45742-5	5	0/0/0/0	...............................................AagugcaugacagaacuuggA.....
30252-9	9	0/0/0/0	................................................agugcaugacagaacuuggAU....
114615-2	2	0/0/0/0	................................................agugcaugacagaacuuggAC....
56353-4	4	0/0/0/0	..............................................UAagugcaugacagaacuuggU.....
8572-50	50	0/0/0/0	..............................................UUagugcaugacagaacuugg......
47483-5	5	0/0/0/0	..............................................UUagugcaugacagaacuuggU.....
105617-2	2	0/0/0/0	................................................agugcaugacagaacuuggUAG...
447-3134	3134	0/0/0/0	................................................agugcaugacagaacuugg......
524062-1	1	0/0/0/0	...............................................GagugcaugacagaacuuggU.....
524170-1	1	0/0/1/0	................................................agugcauDacagaacuugg......
118351-2	2	0/0/0/0	................................................agugcaugacagaacuuggAGA...
526307-1	1	0/0/0/0	...............................................Aagugcaugacagaacuugg......
51657-4	4	0/0/0/0	................................................agugcaugacagaacuuggAAU...
416073-1	1	0/0/0/0	..............................................NAagugcaugacagaacuugg......
86416-2	2	0/0/0/0	................................................agugcaugacagaacuuggAG....
438253-1	1	0/0/0/0	...............................................Gagugcaugacagaacuugg......
81092-3	3	1/0/0/0	................................................agugcauCacagaacuugg......
36922-7	7	0/0/0/0	...............................................NagugcaugacagaacuuggU.....
455288-1	1	1/0/0/0	................................................agugcaugaGagaacuugg......
425053-1	1	1/0/0/0	................................................agugUaugacagaacuugg......
77505-3	3	0/0/0/0	...............................................Uagugcaugacagaacuugg......
75095-3	3	1/0/0/0	................................................agugcaugGcagaacuugg......
74055-3	3	0/0/0/0	..............................................UGagugcaugacagaacuuggA.....
65034-3	3	1/0/0/0	................................................agugcaugacGgaacuuggU.....
32721-8	8	0/0/0/0	..............................................UGagugcaugacagaacuugg......
413446-1	1	0/0/0/0	...............................................NagugcaugacagaacuuggUA....
66408-3	3	1/0/0/0	................................................agugcauAacagaacuugg......
1874-428	428	0/0/0/0	................................................agugcaugacagaacuuggU.....
104362-2	2	0/0/0/0	................................................agugcaugacagaacuuggGAG...
489815-1	1	0/0/0/0	................................................agugcaugacagaacuuggUUA...
531629-1	1	1/0/0/0	................................................agugcaugacagGacuugg......
398806-1	1	1/0/0/0	................................................agugcaugaUagaacuuggU.....
398371-1	1	1/0/0/0	................................................agugcaugacagUacuugg......
183266-1	1	0/0/0/0	................................................agugcaugacagaacuuggUAA...
131925-2	2	1/0/0/0	................................................agugcaugaUagaacuugg......
284480-1	1	1/0/0/0	................................................agugcaugacaCaacuuggA.....
160707-1	1	1/0/0/0	................................................agugcaCgacagaacuugg......
15314-22	22	0/0/0/0	................................................agugcaugacagaacuuggAA....
135126-2	2	0/0/0/0	................................................agugcaugacagaacuuggGAGC..
199330-1	1	1/0/0/0	................................................agugcauUacagaacuugg......
136203-2	2	0/0/0/0	................................................agugcaugacagaacuuggUUU...
181912-1	1	1/0/0/0	..............................................UUagugcAuuacagaacuugg......
313322-1	1	0/0/0/0	................................................agugcaugacagaacuuggAAG...
24982-11	11	0/0/0/0	................................................agugcaugacagaacuuggUAU...
336084-1	1	1/0/0/0	................................................agugcaugacGgaacuugg......
320718-1	1	0/0/0/0	................................................agugcaugacagaacuuggCA....
281456-1	1	0/0/0/0	.............................................GUUagugcaugacagaacuugg......
25924-11	11	0/0/0/0	..............................................UUagugcaugacagaacuuggA.....
321097-1	1	0/0/0/0	................................................agugcaugacagaacuuggUUC...
326223-1	1	0/0/0/0	..............................................UAagugcaugacagaacuuggA.....
273051-1	1	1/0/0/0	................................................agugcaugacagaCcuugg......
17752-18	18	0/0/0/0	................................................agugcaugacagaacuuggAAA...
21923-14	14	0/0/0/0	..............................................UAagugcaugacagaacuugg......
14867-23	23	0/0/0/0	................................................agugcaugacagaacuuggUA....
217024-1	1	1/0/0/0	................................................agugcaugacagGacuuggA.....
126076-2	2	1/0/0/0	................................................agugcaugacagaaUuugg......
166361-1	1	0/0/0/0	..............................................UGagugcaugacagaacuuggU.....
14272-25	25	0/0/0/0	................................................agugcaugacagaacuuggUU....
18335-17	17	0/0/0/0	...............................................Nagugcaugacagaacuugg......
55136-4	4	0/0/0/0	................................................agugcaugacagaacuugggAU...
412546-1	1	0/0/0/0	..............................................UAagugcaugacagaacuuggg.....
100053-2	2	0/0/0/0	................................................agugcaugacagaacuugggUAU..
68744-3	3	0/0/0/0	................................................agugcaugacagaacuugggUAA..
4564-124	124	0/0/0/0	................................................agugcaugacagaacuuggg.....
79597-3	3	0/0/0/0	................................................agugcaugacagaacuugggUU...
8884-48	48	0/0/0/0	................................................agugcaugacagaacuugggA....
439728-1	1	1/0/0/0	................................................agugcaugacagCacuuggg.....
71181-3	3	0/0/0/0	................................................agugcaugacagaacuugggAAU..
58999-4	4	0/0/0/0	................................................agugcaugacagaacuugggUA...
18358-17	17	0/0/0/0	................................................agugcaugacagaacuugggU....
242263-1	1	0/0/0/0	................................................agugcaugacagaacuugggACA..
242406-1	1	0/0/0/0	..............................................UUagugcaugacagaacuuggg.....
407042-1	1	0/0/0/0	................................................agugcaugacagaacuugggcAAU.
383008-1	1	0/0/0/0	..............................................UCCgugcaugacagaacuCGG......
417061-1	1	0/0/0/0	................................................NgugcaugacagaacuugU......
180690-1	1	0/0/0/0	..............................................UCUgugcaugacagaacuugU......
193016-1	1	0/0/0/0	.................................................gugcaugacagaacuugAAA....
147696-2	2	0/0/0/0	.................................................gugcaugacagaacuug.......
84680-3	3	0/0/0/0	.................................................gugcaugacagaacuugA......
23418-13	13	0/0/0/0	................................................Ngugcaugacagaacuugg......
6147-80	80	0/0/0/0	.................................................gugcaugacagaacuugg......
16427-20	20	0/0/0/0	.................................................gugcaugacagaacuuggA.....
42401-6	6	0/0/0/0	................................................NgugcaugacagaacuuggU.....
70415-3	3	0/0/0/0	.................................................gugcaugacagaacuuggAA....
420341-1	1	1/0/0/0	.................................................gugcaugacagaCcuugg......
318229-1	1	0/0/0/0	................................................Cgugcaugacagaacuugg......
189217-1	1	0/0/0/0	..............................................UCUgugcaugacagaacuuggA.....
27531-10	10	0/0/0/0	..............................................UCGgugcaugacagaacuuggA.....
372239-1	1	0/0/0/0	.................................................gugcaugacagaacuuggUU....
114908-2	2	0/0/0/0	...............................................CGgugcaugacagaacuugg......
382878-1	1	0/0/0/0	..............................................UCUgugcaugacagaacuuggU.....
383194-1	1	0/0/0/0	...............................................CGgugcaugacagaacuuggU.....
26974-10	10	0/0/0/0	.................................................gugcaugacagaacuuggU.....
55924-4	4	0/0/0/0	..............................................UCCgugcaugacagaacuuggU.....
29307-9	9	0/0/0/0	..............................................UCUgugcaugacagaacuugg......
58581-4	4	0/0/0/0	..............................................UCCgugcaugacagaacuuggA.....
18995-17	17	0/0/0/0	..............................................UCCgugcaugacagaacuugg......
7845-57	57	0/0/0/0	..............................................UCGgugcaugacagaacuugg......
43226-6	6	0/0/0/0	..............................................UCGgugcaugacagaacuuggU.....
141705-2	2	0/0/0/0	................................................NgugcaugacagaacuuggA.....
100671-2	2	0/0/0/0	................................................Ggugcaugacagaacuugg......
198114-1	1	0/0/0/0	..............................................UCGgugcaugacagaacuugggA....
96727-2	2	0/0/0/0	..............................................UCUgugcaugacagaacuuggg.....
127199-2	2	0/0/0/0	.................................................gugcaugacagaacuuggg.....
498132-1	1	0/0/0/0	..............................................UCCgugcaugacagaacuuggg.....
352018-1	1	0/0/0/0	..............................................UCUgugcaugacagaacuugggA....
131984-2	2	0/0/0/0	.................................................gugcaugacagaacuugggUCA..
75405-3	3	0/0/0/0	..............................................UCGgugcaugacagaacuuggg.....
123832-2	2	0/0/0/0	..................................................ugcaugacagaacuug.......
213629-1	1	0/0/0/0	..............................................UCAUugcaugacagaacuugA......
106399-2	2	0/0/0/0	..............................................UCACugcaugacagaacuugU......
190336-1	1	0/0/0/0	..............................................UCUCugcaugacagaacuugg......
42252-6	6	0/0/0/0	..................................................ugcaugacagaacuuggA.....
38945-6	6	0/0/0/0	...............................................UCUugcaugacagaacuugg......
472706-1	1	0/0/0/0	.................................................Uugcaugacagaacuugg......
18558-17	17	0/0/0/0	................................................UCugcaugacagaacuugg......
20495-15	15	0/0/0/0	..............................................UCAUugcaugacagaacuuggA.....
63636-3	3	0/0/0/0	...............................................CAUugcaugacagaacuugg......
58449-4	4	0/0/0/0	...............................................CACugcaugacagaacuugg......
49767-5	5	0/0/0/0	................................................AUugcaugacagaacuugg......
60330-4	4	0/0/0/0	..................................................ugcaugacagaacuuggU.....
179699-1	1	0/0/0/0	..............................................GUCAugcaugacagaacuugg......
52033-4	4	0/0/0/0	..............................................UCACugcaugacagaacuuggA.....
18680-17	17	0/0/0/0	..............................................UCAUugcaugacagaacuuggU.....
59827-4	4	0/0/0/0	..............................................UCACugcaugacagaacuuggU.....
25763-11	11	0/0/0/0	..............................................UCAAugcaugacagaacuuggA.....
27743-10	10	0/0/0/0	...............................................UCAugcaugacagaacuugg......
120724-2	2	0/0/0/0	..............................................UCAAugcaugacagaacuuggC.....
364678-1	1	0/0/0/0	.............................................UCAGUugcaugacagaacuugg......
8754-49	49	0/0/0/0	..............................................UCAAugcaugacagaacuugg......
11110-35	35	0/0/0/0	..............................................UCACugcaugacagaacuugg......
11657-33	33	0/0/0/0	..................................................ugcaugacagaacuugg......
25332-11	11	0/0/0/0	..............................................UCAAugcaugacagaacuuggU.....
321586-1	1	1/0/0/0	..............................................UCACugcaugacAgaauuugg......
411276-1	1	0/0/0/0	...............................................CAUugcaugacagaacuuggA.....
415602-1	1	0/0/0/0	................................................AAugcaugacagaacuuggU.....
93359-2	2	0/0/0/0	................................................AAugcaugacagaacuugg......
312639-1	1	1/0/0/0	..............................................UCACugcaUgaccgaacuugg......
165271-1	1	1/0/0/0	..................................................ugcaugacagUacuugg......
5269-100	100	0/0/0/0	..............................................UCAUugcaugacagaacuugg......
36129-7	7	0/0/0/0	..............................................UCAUugcaugacagaacuuggg.....
300107-1	1	0/0/0/0	..................................................ugcaugacagaacuugggU....
118092-2	2	0/0/0/0	..............................................UCAUugcaugacagaacuugggU....
518714-1	1	0/0/0/0	..................................................ugcaugacagaacuugggAA...
336751-1	1	0/0/0/0	..................................................ugcaugacagaacuugggUAU..
105746-2	2	0/0/0/0	..............................................UCAAugcaugacagaacuuggg.....
105028-2	2	0/0/0/0	..............................................UCACugcaugacagaacuuggg.....
63469-3	3	0/0/0/0	...............................................UCAugcaugacagaacuuggg.....
293773-1	1	0/0/0/0	..............................................UCAUugcaugacagaacuugggA....
410649-1	1	0/0/0/0	..................................................ugcaugacagaacuuggg.....
288220-1	1	0/0/0/0	..............................................UCAAugcaugacagaacuugggA....
463358-1	1	0/0/0/0	................................................UCugcaugacagaacuuggg.....
138317-2	2	0/0/0/0	...................................................gcaugacagaacuug.......
526212-1	1	0/0/0/0	...................................................gcaugacagaacuugU......
179207-1	1	0/0/0/0	...............................................CAGGgcaugacagaacuugU......
451004-1	1	0/0/0/0	...................................................gcaugacagaacuugA......
414607-1	1	1/0/0/0	...............................................CAGGgCaugccagaacuugg......
358947-1	1	1/0/0/0	...................................................gcaugCcagaacuugg......
17567-18	18	0/0/0/0	...................................................gcaugacagaacuuggA.....
136681-2	2	0/0/0/0	...............................................UCAGgcaugacagaacuugg......
379029-1	1	0/0/0/0	..............................................NCAGCgcaugacagaacuugg......
35613-7	7	0/0/0/0	................................................UCAgcaugacagaacuugg......
5883-85	85	0/0/0/0	...................................................gcaugacagaacuugg......
216374-1	1	0/0/0/0	..............................................UCACCgcaugacagaacuugg......
31682-8	8	0/0/0/0	...............................................CAGGgcaugacagaacuuggA.....
191714-1	1	0/0/0/0	................................................AGGgcaugacagaacuuggU.....
31813-8	8	0/0/0/0	................................................AGGgcaugacagaacuugg......
15420-22	22	0/0/0/0	...................................................gcaugacagaacuuggU.....
15054-23	23	0/0/0/0	...............................................CAGGgcaugacagaacuugg......
37823-7	7	0/0/0/0	...............................................CAGGgcaugacagaacuuggU.....
160951-1	1	0/0/0/0	..............................................UCGGGgcaugacagaacuugg......
377734-1	1	0/0/0/0	................................................AGGgcaugacagaacuuggA.....
280532-1	1	1/0/0/0	...............................................CAGGgCauggcagaacuugg......
48142-5	5	0/0/0/0	................................................AGCgcaugacagaacuugg......
157638-1	1	0/0/0/0	...................................................gcaugacagaacuugggA....
135210-2	2	0/0/0/0	...............................................CAGGgcaugacagaacuuggg.....
379895-1	1	0/0/0/0	................................................UCAgcaugacagaacuuggg.....
108856-2	2	0/0/0/0	...................................................gcaugacagaacuugggU....
125129-2	2	0/0/0/0	...................................................gcaugacagaacuugggAAU..
117359-2	2	0/0/0/0	...................................................gcaugacagaacuuggg.....
318867-1	1	0/0/0/0	....................................................caugacagaacuuCG......
57205-4	4	0/0/0/0	..............................................UCAGCUcaugacagaacuugg......
18771-17	17	0/0/0/0	....................................................caugacagaacuugg......
94597-2	2	0/0/0/0	....................................................caugacagaacuuggU.....
103982-2	2	0/0/0/0	..................................................UCcaugacagaacuugg......
355823-1	1	0/0/0/0	................................................AGUUcaugacagaacuugg......
188153-1	1	0/0/0/0	...................................................Ucaugacagaacuugg......
186157-1	1	0/0/0/0	....................................................caugacagaacuuggA.....
146538-2	2	0/0/0/0	................................................AGUCcaugacagaacuugg......
413843-1	1	0/0/0/0	....................................................caugacagaacuuggg.....
257890-1	1	0/0/0/0	....................................................caugacagaacuugggcccggUAA
109953-2	2	0/0/0/0	....................................................caugacagaacuugggcccggUUA
501225-1	1	0/0/0/0	....................................................caugacagaacuugggcccggU
18225-18	18	0/0/0/0	.....................................................augacagaacuuggA.....
41893-6	6	0/0/0/0	.....................................................augacagaacuuggU.....
414142-1	1	0/0/0/0	..............................................UCAUUGUaugacagaacuugg......
242952-1	1	0/0/0/0	.....................................................augacagaacuugggA....
214663-1	1	0/0/0/0	.....................................................augacagaacuugggU....
498791-1	1	0/0/0/0	.....................................................augacagaacuuggg.....
77422-3	3	0/0/0/0	......................................................ugacagaacuugggU....
68436-3	3	0/0/0/0	......................................................ugacagaacuugggA....

## Sheet: mouse SRR333599
id	count	mistake(M/I/D/N)	sequence
mmu-mir-152	NA	NA	ccgggccuagguucugugauacacuccgacucgggcucuggagcagucagugcaugacagaacuugggcccgg
mmu-miR-152-5p	NA	NA	.......uagguucugugauacacuccgacu..........................................
mmu-miR-152-3p	NA	NA	..............................................ucagugcaugacagaacuugg......
371949-1	1	0/0/0/0	.......uagguucugugauac...................................................
66973-3	3	0/0/0/0	.......uagguucugugauacacu................................................
49590-4	4	0/0/0/0	.......uagguucugugauacacuc...............................................
66911-3	3	0/0/0/0	.......uagguucugugauacacucc..............................................
51519-4	4	0/0/0/0	.......uagguucugugauacacuccgU............................................
216761-1	1	0/0/0/0	.......uagguucugugauacacuccgUU...........................................
31946-7	7	0/0/0/0	.......uagguucugugauacacuccg.............................................
17564-17	17	0/0/0/0	.......uagguucugugauacacuccga............................................
127929-2	2	0/0/0/0	.......uagguucugugauacacuccgaAG..........................................
130777-2	2	0/0/0/0	.......uagguucugugauacacuccgaA...........................................
307822-1	1	1/0/0/0	.......uagguucugugauacacuUcgac...........................................
122749-2	2	0/0/0/0	.......uagguucugugauacacuccgacG..........................................
380434-1	1	0/0/0/0	.......uagguucugugauacacuccgacA..........................................
28226-9	9	0/0/0/0	.......uagguucugugauacacuccgac...........................................
111695-2	2	1/0/0/0	.......uagguucugugauacacuUcgacuU.........................................
2768-239	239	0/0/0/0	.......uagguucugugauacacuccgacu..........................................
295421-1	1	0/0/0/0	.......uagguucugugauacacuccgacuU.........................................
317115-1	1	1/0/0/0	.......uagguucugugUuacacuccgacu..........................................
470057-1	1	0/0/0/0	........agguucugugauacacu................................................
183897-1	1	1/0/0/0	........agguucuUugauacacucc..............................................
87798-2	2	0/0/0/0	........agguucugugauacacuccg.............................................
29233-8	8	0/0/0/0	........agguucugugauacacuccga............................................
228717-1	1	0/0/0/0	........agguucugugauacacuccgacAU.........................................
122970-2	2	0/0/0/0	........agguucugugauacacuccgacUAGU.......................................
424464-1	1	0/0/0/0	.......Nagguucugugauacacuccgac...........................................
23696-11	11	0/0/0/0	........agguucugugauacacuccgac...........................................
120421-2	2	0/0/0/0	........agguucugugauacacuccgacuU.........................................
432566-1	1	1/0/0/0	........agguucugugauacaUuccgacu..........................................
352258-1	1	1/0/0/0	........agguucugCgauacacuccgacu..........................................
314794-1	1	0/0/0/0	........agguucugugauacacuccgacuA.........................................
97760-2	2	0/0/0/0	.......Nagguucugugauacacuccgacu..........................................
501896-1	1	1/0/0/0	........agguucugugauacacuGcgacu..........................................
2003-378	378	0/0/0/0	........agguucugugauacacuccgacu..........................................
315557-1	1	1/0/0/0	........agguucugugUuacacuccgacuc.........................................
21167-13	13	0/0/0/0	........agguucugugauacacuccgacucU........................................
20784-13	13	0/0/0/0	........agguucugugauacacuccgacuc.........................................
82336-2	2	0/0/0/0	........Ngguucugugauacacuccgacu..........................................
79420-2	2	0/0/0/0	.........gguucugugauacacuccgacu..........................................
65176-3	3	0/0/0/0	...........uucugugauacacuccgacu..........................................
350421-1	1	0/0/0/0	.......UAGUuucugugauacacuccgacu..........................................
96797-2	2	0/0/0/0	............ucugugauacacuccga............................................
117583-2	2	0/0/0/0	........AGGGucugugauacacuccgacu..........................................
461620-1	1	0/0/0/0	..............ugugauacacuccga............................................
474349-1	1	0/0/0/0	..........................................gcagucagugcaugacagaacuCU.......
141464-1	1	0/0/0/0	..........................................Ccagucagugcaugacagaacuugg......
62235-3	3	0/0/0/0	...........................................cagucagugcaugacagaacuugg......
127343-2	2	0/0/0/0	............................................agucagugcaugacagaacuugg......
123296-2	2	0/0/0/0	.............................................gucagugcaugacaga............
486505-1	1	1/0/0/0	.............................................gucagGgcaugacagaacuGGG......
303688-1	1	0/0/0/0	.............................................gucagugcaugacagaacuGGG......
223015-1	1	0/0/0/0	.............................................gucagugcaugacagaacuuUGC.....
52383-4	4	0/0/0/0	.............................................gucagugcaugacagaacuugU......
36189-6	6	0/0/0/0	.............................................gucagugcaugacagaacuug.......
341744-1	1	0/0/0/0	.............................................gucagugcaugacagaacuuggUU....
461306-1	1	1/0/0/0	.............................................gucagugcaugacagaCcuugg......
341325-1	1	1/0/0/0	.............................................gucagugcauAacagaacuuggA.....
481816-1	1	1/0/0/0	.............................................gucaguAcaugacagaacuugg......
225982-1	1	0/0/0/0	............................................CgucagugcaugacagaacuuggA.....
143221-1	1	1/0/0/0	.............................................gucagugcaugacagaCcuuggU.....
145396-1	1	0/0/0/0	............................................UgucagugcaugacagaacuuggU.....
297779-1	1	0/0/0/0	.............................................gucagugcaugacagaacuuggAG....
154189-1	1	1/0/0/0	.............................................gucagugcaCgacagaacuuggA.....
239479-1	1	1/0/0/0	.............................................gucagugcGugacagaacuuggA.....
320410-1	1	0/0/0/0	...........................................UUgucagugcaugacagaacuugg......
722-1620	1620	0/0/0/0	.............................................gucagugcaugacagaacuugg......
100860-2	2	1/0/0/0	.............................................gucagugcaCgacagaacuugg......
307975-1	1	0/0/0/0	.............................................gucagugcaugacagaacuuggAAC...
256422-1	1	1/0/0/0	.............................................gucagugcaugacaCaacuugg......
178964-1	1	0/0/0/0	............................................Cgucagugcaugacagaacuugg......
411700-1	1	1/0/0/0	.............................................gucagugcauAacagaacuuggU.....
406957-1	1	0/0/0/0	.............................................gucagugcaugacagaacuuggUA....
464427-1	1	1/0/0/0	.............................................gucagugUaugacagaacuugg......
77062-3	3	0/0/0/0	.............................................gucagugcaugacagaacuuggC.....
209109-1	1	0/0/0/0	...........................................CCgucagugcaugacagaacuugg......
200266-1	1	1/0/0/0	.............................................gucagugcaugacaUaacuugg......
219821-1	1	0/0/0/0	...........................................CUgucagugcaugacagaacuugg......
4685-112	112	0/0/0/0	.............................................gucagugcaugacagaacuuggU.....
199125-1	1	0/0/0/0	.............................................gucagugcaugacagaacuuggAAU...
3196-195	195	0/0/0/0	.............................................gucagugcaugacagaacuuggA.....
476047-1	1	1/0/0/0	.............................................gucagGgcaugacagaacuugg......
370714-1	1	1/0/0/0	.............................................gucagAgcaugacagaacuugg......
195620-1	1	1/0/0/0	.............................................gucaguCcaugacagaacuuggA.....
224194-1	1	0/0/0/0	...........................................CUgucagugcaugacagaacuuggU.....
292474-1	1	0/0/0/0	.............................................gucagugcaugacagaacuuggAGU...
194913-1	1	0/0/0/0	.............................................gucagugcaugacagaacuuggAAA...
477880-1	1	1/0/0/0	.............................................gucagugcaugacagaaAuugg......
446096-1	1	0/0/0/0	...........................................CCgucagugcaugacagaacuuggg.....
89607-2	2	0/0/0/0	.............................................gucagugcaugacagaacuugggU....
65368-3	3	0/0/0/0	.............................................gucagugcaugacagaacuuggg.....
258604-1	1	0/0/0/0	..............................................ucagugcaugacaCGACUUGG......
9096-43	43	0/0/0/0	..............................................ucagugcaugacaga............
93191-2	2	0/0/0/0	..............................................ucagugcaugacagaa...........
289433-1	1	0/0/0/0	..............................................ucagugcaugacagaaCUCUU......
115911-2	2	0/0/0/0	..............................................ucagugcaugacagaacGUGGA.....
121974-2	2	0/0/0/0	..............................................ucagugcaugacagaacAUGGA.....
18102-16	16	0/0/0/0	..............................................ucagugcaugacagaacCUGGA.....
37034-6	6	0/0/0/0	..............................................ucagugcaugacagaacCUGGU.....
366226-1	1	0/0/0/0	..............................................ucagugcaugacagaacUUAUU.....
367516-1	1	1/0/0/0	..............................................ucagugcauCacagaacCUGG......
7206-60	60	0/0/0/0	..............................................ucagugcaugacagaacCUGG......
421802-1	1	1/0/0/0	..............................................ucagugcaCgacagaac..........
45625-5	5	0/0/0/0	..............................................ucagugcaugacagaacGUGG......
440630-1	1	0/0/0/0	..............................................ucagugcaugacagaacCUGU......
26180-10	10	0/0/0/0	..............................................ucagugcaugacagaac..........
23134-11	11	0/0/0/0	..............................................ucagugcaugacagaacUUUU......
23860-11	11	0/0/0/0	..............................................ucagugcaugacagaacAUGG......
233312-1	1	1/0/0/0	..............................................ucagugcauAacagaacuGGG......
255760-1	1	0/0/0/0	..............................................ucagugcaugacagaacuGG.......
256075-1	1	0/0/0/0	..............................................ucagugcaugacagaacuCGGG.....
95651-2	2	0/0/0/0	..............................................ucagugcaugacagaacuUAU......
454495-1	1	0/0/0/0	..............................................ucagugcaugacagaacuUUAU.....
384608-1	1	0/0/0/0	..............................................ucagugcaugacagaacuCGU......
81808-2	2	0/0/0/0	..............................................ucagugcaugacagaacuGGGU.....
8415-48	48	0/0/0/0	..............................................ucagugcaugacagaacuCGG......
36374-6	6	0/0/0/0	..............................................ucagugcaugacagaacuUCGU.....
432085-1	1	0/0/0/0	..............................................ucagugcaugacagaacuAGU......
433200-1	1	0/0/0/0	..............................................ucagugcaugacagaacuAGGA.....
35935-6	6	0/0/0/0	..............................................ucagugcaugacagaacuGGG......
47537-4	4	0/0/0/0	..............................................ucagugcaugacagaacuAGG......
33478-7	7	0/0/0/0	..............................................ucagugcaugacagaacuCGGU.....
304594-1	1	0/0/0/0	..............................................ucagugcaugacagaacuCGGGU....
12880-26	26	0/0/0/0	..............................................ucagugcaugacagaacu.........
115246-2	2	0/0/0/0	..............................................ucagugcaugacagaacuAA.......
52845-4	4	0/0/0/0	..............................................ucagugcaugacagaacuCGGA.....
481791-1	1	0/0/0/0	..............................................ucagugcaugacagaacuUAGU.....
471150-1	1	0/0/0/0	..............................................ucagugcaugacagaacuGGGA.....
47903-4	4	0/0/0/0	..............................................ucagugcaugacagaacuuCGA.....
377186-1	1	0/0/0/0	..............................................ucagugcaugacagaacuuC.......
65995-3	3	0/0/0/0	..............................................ucagugcaugacagaacuuAAA.....
482336-1	1	0/0/0/0	..............................................ucagugcaugacagaacuuAGGA....
2636-257	257	0/0/0/0	..............................................ucagugcaugacagaacuu........
51052-4	4	0/0/0/0	..............................................ucagugcaugacagaacuuAGA.....
53904-4	4	0/0/0/0	..............................................ucagugcaugacagaacuuUAA.....
426618-1	1	0/0/0/0	..............................................ucagugcaugacagaacuuAGGU....
205023-1	1	0/0/0/0	..............................................ucagugcaugacagaacuuAGG.....
20155-14	14	0/0/0/0	..............................................ucagugcaugacagaacuuAA......
497372-1	1	0/0/0/0	..............................................ucagugcaugacagaacuuUUA.....
49569-4	4	0/0/0/0	..............................................ucagugcaugacagaacuuUGG.....
13879-23	23	0/0/0/0	..............................................ucagugcaugacagaacuuUG......
106304-2	2	0/0/0/0	..............................................ucagugcaugacagaacuuAAC.....
16389-18	18	0/0/0/0	..............................................ucagugcaugacagaacuuA.......
12468-27	27	0/0/0/0	..............................................ucagugcaugacagaacuuAG......
16694-18	18	0/0/0/0	..............................................ucagugcaugacagaacuuCG......
33765-7	7	0/0/0/0	..............................................ucagugcaugacagaacuuU.......
94903-2	2	0/0/0/0	..............................................ucagugcaugacagaacuuCGG.....
232675-1	1	0/0/0/0	..............................................ucagugcaugacagaacuuUGGA....
330343-1	1	0/0/0/0	..............................................ucagugcaugacagaacuuUUAG....
26843-9	9	0/0/0/0	..............................................ucagugcaugacagaacuuUGA.....
28503-9	9	0/0/0/0	..............................................ucagugcaugacagaacuugAU.....
117078-2	2	1/0/0/0	..............................................ucagGgcaugacagaacuugA......
114298-2	2	0/0/0/0	..............................................ucagugcaugacagaacuugAAU....
30062-8	8	0/0/0/0	..............................................ucagugcaugacagaacuugAAA....
54710-4	4	1/0/0/0	..............................................ucagGgcaugacagaacuugU......
143607-1	1	1/0/0/0	..............................................ucagAgcaugacagaacuug.......
112095-2	2	0/0/0/0	..............................................ucagugcaugacagaacuugGUAGG..
66378-3	3	0/0/0/0	..............................................ucagugcaugacagaacuugUAG....
50157-4	4	0/0/0/0	..............................................ucagugcaugacagaacuugUGA....
40570-5	5	0/0/0/0	..............................................ucagugcaugacagaacuugUG.....
37003-6	6	0/0/0/0	..............................................ucagugcaugacagaacuugAG.....
34859-7	7	0/0/0/0	..............................................ucagugcaugacagaacuugN......
47844-4	4	0/0/0/0	..............................................ucagugcaugacagaacuugCA.....
26217-10	10	0/0/0/0	..............................................ucagugcaugacagaacuugUUU....
52833-4	4	0/0/0/0	..............................................ucagugcaugacagaacuugAGA....
1255-743	743	0/0/0/0	..............................................ucagugcaugacagaacuugA......
269868-1	1	0/0/0/0	..............................................ucagugcaugacagaacuugAUA....
439900-1	1	1/0/0/0	..............................................ucagugcaugacagaGcuugU......
11408-31	31	0/0/0/0	..............................................ucagugcaugacagaacuugAA.....
308017-1	1	1/0/0/0	..............................................ucagGgcaugacagaacuug.......
249495-1	1	0/0/0/0	..............................................ucagugcaugacagaacuugGUGG...
314132-1	1	0/0/0/0	..............................................ucagugcaugacagaacuugAGU....
397793-1	1	1/0/0/0	..............................................ucagugcaCgacagaacuug.......
395700-1	1	0/0/0/0	..............................................ucagugcaugacagaacuugGAGG...
230077-1	1	0/0/0/0	..............................................ucagugcaugacagaacuugGACGG..
224213-1	1	1/0/0/0	..............................................ucagCgcaugacagaacuugA......
9848-38	38	0/0/0/0	..............................................ucagugcaugacagaacuugUA.....
463965-1	1	0/0/0/0	..............................................ucagugcaugacagaacuugCG.....
2502-275	275	0/0/0/0	..............................................ucagugcaugacagaacuug.......
281309-1	1	0/0/0/0	..............................................ucagugcaugacagaacuugUAU....
760-1511	1511	0/0/0/0	..............................................ucagugcaugacagaacuugU......
149486-1	1	1/0/0/0	..............................................ucagugcaugUcagaacuugA......
337087-1	1	0/0/0/0	..............................................ucagugcaugacagaacuugNU.....
487711-1	1	0/0/0/0	..............................................ucagugcaugacagaacuugAC.....
9235-42	42	0/0/0/0	..............................................ucagugcaugacagaacuugUU.....
9320-42	42	0/0/0/0	..............................................ucagugcaugacagaacuugC......
330773-1	1	1/0/0/0	..............................................ucagugcaugacagGacuug.......
413627-1	1	0/0/0/0	.............................................Uucagugcaugacagaacuug.......
292109-1	1	1/0/0/0	..............................................ucagugUaugacagaacuugU......
288480-1	1	1/0/0/0	..............................................ucagAgcaugacagaacuugA......
187119-1	1	0/0/0/0	..............................................ucagugcaugacagaacuugAAC....
21560-13	13	0/0/0/0	..............................................ucagugcaugacagaacuugUAA....
70661-3	3	1/0/0/0	..............................................ucagugcaugacagaGcuuggA.....
69009-3	3	1/0/0/0	..............................................ucagugcaugacagaUcuugg......
65495-3	3	1/0/0/0	..............................................ucagugUaugacagaacuuggA.....
72696-3	3	1/0/0/0	..............................................ucagugcaugGcagaacuuggA.....
75335-3	3	0/0/0/0	..............................................ucagugcaugacagaacuuggCAU...
68087-3	3	1/0/0/0	..............................................ucagugcaugacagaaUuuggU.....
75547-3	3	1/0/0/0	..............................................ucagugcaugacaCaacuuggA.....
75797-3	3	1/0/0/0	..............................................ucagugcaugacagaUcuuggA.....
392046-1	1	1/0/0/0	..............................................ucagugcaGgacagaacuuggA.....
379822-1	1	1/0/0/0	..............................................ucagugcaugacagaCcuuggC.....
369797-1	1	0/0/0/0	.............................................CucagugcaugacagaacuuggU.....
85043-2	2	0/0/0/0	..............................................ucagugcaugacagaacuuggGUG...
87697-2	2	1/0/0/0	..............................................ucagugcaugacaCaacuuggU.....
343073-1	1	0/0/0/0	..............................................ucagugcaugacagaacuuggGUAGC.
89201-2	2	0/0/0/0	.............................................CucagugcaugacagaacuuggA.....
61212-3	3	0/0/2/0	..............................................ucagugcaugacDDaacuugg......
499739-1	1	0/0/0/0	..............................................ucagugcaugacagaacuuggCAG...
52918-4	4	1/0/0/0	..............................................ucagugcaugacGgaacuuggU.....
53353-4	4	0/0/0/0	..............................................ucagugcaugacagaacuuggUUG...
486384-1	1	0/0/0/0	...........................................CCCucagugcaugacagaacuugg......
54173-4	4	0/0/0/0	..............................................ucagugcaugacagaacuuggN.....
486115-1	1	1/0/0/0	..............................................ucagugcaugacagaCcuuggU.....
54327-4	4	1/0/0/0	..............................................ucaguAcaugacagaacuuggU.....
483766-1	1	0/0/0/0	.............................................UucagugcaugacagaacuuggU.....
59389-3	3	1/0/0/0	..............................................ucaguCcaugacagaacuuggU.....
59732-3	3	1/0/0/0	..............................................ucagAgcaugacagaacuuggU.....
60155-3	3	1/0/0/0	..............................................ucagugUaugacagaacuuggU.....
60256-3	3	0/0/0/0	..............................................ucagugcaugacagaacuuggAUC...
67624-3	3	1/0/0/0	..............................................ucagugcaugacagaCcuuggA.....
453293-1	1	1/0/0/0	..............................................ucagugcaugacagaaGuuggA.....
452265-1	1	0/0/0/0	...........................................CUAucagugcaugacagaacuugg......
448324-1	1	0/0/0/0	..............................................ucagugcaugacagaacuuggUAGC..
64313-3	3	1/0/0/0	..............................................ucagugcaugacCgaacuuggU.....
64589-3	3	1/0/0/0	..............................................ucagugcaugacagCacuuggA.....
436705-1	1	0/0/1/0	..............................................ucagugcDugacagaacuugg......
435998-1	1	1/0/0/0	..............................................ucagugcaugacagUacuuggU.....
20-183370	183370	0/0/0/0	..............................................ucagugcaugacagaacuugg......
435090-1	1	1/0/0/0	..............................................ucagugcUugacagaacuuggA.....
426088-1	1	0/0/0/0	...........................................CCUucagugcaugacagaacuugg......
424457-1	1	0/0/1/0	..............................................ucagugcaDgacagaacuugg......
399591-1	1	2/0/0/0	..............................................ucagCgcaugacCgaacuugg......
192167-1	1	0/0/0/0	............................................UUucagugcaugacagaacuugg......
268029-1	1	1/0/0/0	..............................................ucagugcaugacagCacuuggU.....
260436-1	1	0/0/0/0	.........................................AGAGUucagugcaugacagaacuugg......
117453-2	2	0/0/0/0	...........................................CGUucagugcaugacagaacuugg......
255928-1	1	1/0/0/0	..............................................ucagugcCugacagaacuuggU.....
245522-1	1	0/0/0/0	...........................................CACucagugcaugacagaacuuggA.....
120433-2	2	1/0/0/0	..............................................ucagugcaugacCgaacuuggA.....
242160-1	1	2/0/0/0	..............................................ucagGgcauAacagaacuugg......
236125-1	1	1/0/0/0	..............................................ucagugcaugacaAaacuuggU.....
223811-1	1	1/0/0/0	..............................................ucagugcaCgacagaacuuggU.....
123631-2	2	1/0/0/0	..............................................ucaguUcaugacagaacuuggU.....
125766-2	2	1/0/0/0	..............................................ucagugcaugacaUaacuuggU.....
193962-1	1	0/0/0/0	..............................................ucagugcaugacagaacuuggCG....
268626-1	1	0/0/0/0	..............................................ucagugcaugacagaacuuggUCG...
126252-2	2	0/0/0/0	.............................................NucagugcaugacagaacuuggU.....
129961-2	2	0/0/0/0	..............................................ucagugcaugacagaacuuggACGC..
129990-2	2	1/0/0/0	..............................................ucagugcUugacagaacuuggU.....
187018-1	1	2/0/0/0	..............................................ucagugcaugCcCgaacuugg......
139222-1	1	0/0/0/0	...........................................CCAucagugcaugacagaacuugg......
139963-1	1	1/0/0/0	..............................................ucaguUcaugacagaacuuggAC....
140511-1	1	0/0/0/0	...........................................CGAucagugcaugacagaacuugg......
186678-1	1	0/0/0/0	..............................................ucagugcaugacagaacuuggAAUGC.
171927-1	1	0/0/0/0	..............................................ucagugcaugacagaacuuggUCA...
169487-1	1	0/0/0/0	..............................................ucagugcaugacagaacuuggUUAG..
155172-1	1	1/0/0/0	..............................................ucagugcaugaGagaacuuggU.....
153194-1	1	1/0/0/0	..............................................ucagugcaCgacagaacuuggA.....
103793-2	2	0/0/2/0	..............................................ucagugcaugDDagaacuugg......
334448-1	1	1/0/0/0	..............................................ucagugcGugacagaacuuggC.....
329768-1	1	0/0/0/0	............................................UCucagugcaugacagaacuugg......
94614-2	2	0/0/0/0	..............................................ucagugcaugacagaacuuggACG...
325400-1	1	0/0/2/0	..............................................ucagugcaDDacagaacuugg......
95133-2	2	1/0/0/0	..............................................ucagugcaugacagaGcuuggU.....
324364-1	1	0/0/0/0	..............................................ucagugcaugacagaacuuggCGU...
95736-2	2	1/0/0/0	..............................................ucagugcaugaAagaacuuggA.....
314153-1	1	1/0/0/0	..............................................ucagugcaugacaAaacuuggA.....
97016-2	2	0/0/0/0	..............................................ucagugcaugacagaacuuggAAAG..
101900-2	2	1/0/0/0	..............................................ucagugcCugacagaacuuggA.....
305399-1	1	0/0/0/0	.............................................UucagugcaugacagaacuuggA.....
102335-2	2	0/0/1/0	..............................................ucagugcaugacaDaacuugg......
335892-1	1	0/0/0/0	..............................................ucagugcaugacagaacuuggNAA...
293439-1	1	1/0/0/0	..............................................ucagugGaugacagaacuuggA.....
106776-2	2	1/0/0/0	..............................................ucagugcaugacagGacuuggU.....
109560-2	2	1/0/0/0	..............................................ucagugcaAgacagaacuuggA.....
290948-1	1	0/0/0/0	.............................................CucagugcaugacagaacuuggAC....
290406-1	1	0/0/0/0	..............................................ucagugcaugacagaacuuggAACG..
112551-2	2	1/0/0/0	..............................................ucagugcGugacagaacuuggU.....
113274-2	2	1/0/0/0	..............................................ucagugcaugacUgaacuuggA.....
113909-2	2	1/0/0/0	..............................................ucagugcaugacagaUcuuggU.....
274437-1	1	0/0/0/1	..............................................ucagugcaugacagaacuuNgU.....
114788-2	2	1/0/0/0	..............................................ucagugcaugaAagaacuuggU.....
114912-2	2	1/0/0/0	..............................................ucagugcauAacagaacuuggU.....
41332-5	5	0/0/0/0	..............................................ucagugcaugacagaacuuggCAA...
9121-43	43	1/0/0/0	..............................................ucagugcaugacagaaUuugg......
8945-44	44	1/0/0/0	..............................................ucagugcaugacCgaacuugg......
8917-44	44	1/0/0/0	..............................................ucagugcGugacagaacuugg......
8886-45	45	1/0/0/0	..............................................ucagAgcaugacagaacuugg......
8760-45	45	1/0/0/0	..............................................ucagugcaugacGgaacuugg......
37144-6	6	0/0/0/0	.............................................Uucagugcaugacagaacuugg......
8447-48	48	1/0/0/0	..............................................ucaguUcaugacagaacuugg......
38504-6	6	1/0/0/0	..............................................ucagugcGugacagaacuuggA.....
16292-19	19	0/0/0/0	..............................................ucagugcaugacagaacuuggUGA...
8045-51	51	1/0/0/0	..............................................ucagugUaugacagaacuugg......
7958-52	52	1/0/0/0	..............................................ucaguAcaugacagaacuugg......
7946-52	52	1/0/0/0	..............................................ucagugcaugCcagaacuugg......
7191-60	60	0/0/0/0	..............................................ucagugcaugacagaacuuggGAG...
27068-9	9	1/0/0/0	..............................................ucagugcaugaUagaacuuggA.....
15348-20	20	1/0/0/0	..............................................ucagCgcaugacagaacuuggU.....
27031-9	9	1/0/0/0	..............................................ucagugcaugacagaaAuugg......
6733-66	66	0/0/0/0	..............................................ucagugcaugacagaacuuggAC....
26704-9	9	1/0/0/0	..............................................ucagugcaugacagaaUuuggA.....
16785-18	18	1/0/0/0	..............................................ucagugAaugacagaacuugg......
6422-71	71	1/0/0/0	..............................................ucagugcaugaUagaacuugg......
17126-17	17	0/0/0/0	..............................................ucagugcaugacagaacuuggAUA...
25857-10	10	1/0/0/0	..............................................ucagugGaugacagaacuugg......
42035-5	5	1/0/0/0	..............................................ucagugcaugGcagaacuuggU.....
42274-5	5	1/0/0/0	..............................................ucagugcaGgacagaacuugg......
25715-10	10	1/0/0/0	..............................................ucagugcauUacagaacuuggA.....
17745-16	16	1/0/0/0	..............................................ucagugcaAgacagaacuugg......
18034-16	16	1/0/0/0	..............................................ucagugcaugacaCaacuugg......
18097-16	16	0/0/0/0	..............................................ucagugcaugacagaacuuggUUA...
10105-37	37	1/0/0/0	..............................................ucagGgcaugacagaacuuggA.....
11663-30	30	0/0/0/0	..............................................ucagugcaugacagaacuuggUG....
30946-8	8	1/0/0/0	..............................................ucagugcaugacagUacuugg......
30797-8	8	0/0/0/0	..............................................ucagugcaugacagaacuuggACA...
11242-32	32	0/0/0/0	..............................................ucagugcaugacagaacuuggAUU...
11003-33	33	0/0/0/0	..............................................ucagugcaugacagaacuuggGUAG..
12346-28	28	1/0/0/0	..............................................ucagugcaugGcagaacuugg......
12539-27	27	1/0/0/0	..............................................ucagCgcaugacagaacuuggA.....
10604-34	34	0/0/0/0	..............................................ucagugcaugacagaacuuggUAC...
30173-8	8	1/0/0/0	..............................................ucaguUcaugacagaacuuggA.....
10450-35	35	1/0/0/0	..............................................ucagugcaugUcagaacuugg......
10440-35	35	1/0/0/0	..............................................ucagugcaCgacagaacuugg......
10196-36	36	1/0/0/0	..............................................ucagugcaugacagCacuugg......
12597-27	27	1/0/0/0	..............................................ucagugcaugacagGacuugg......
12868-26	26	0/0/0/0	..............................................ucagugcaugacagaacuuggGAAG..
26220-10	10	1/0/0/0	..............................................ucaguCcaugacagaacuuggA.....
13378-25	25	0/0/1/0	..............................................ucaguDcaugacagaacuugg......
34154-7	7	0/0/0/0	..............................................ucagugcaugacagaacuuggCA....
9812-39	39	1/0/0/0	..............................................ucagugcauCacagaacuugg......
13484-24	24	1/0/0/0	..............................................ucagugcCugacagaacuugg......
29111-8	8	0/0/0/0	..............................................ucagugcaugacagaacuuggUAAG..
9693-39	39	1/0/0/0	..............................................ucagugcauAacagaacuugg......
34623-7	7	0/0/0/0	..............................................ucagugcaugacagaacuuggACU...
9369-41	41	1/0/0/0	..............................................ucaguCcaugacagaacuugg......
35396-6	6	0/0/0/0	..............................................ucagugcaugacagaacuuggUCU...
13574-24	24	1/0/0/0	..............................................ucagugcaugacagaGcuugg......
35605-6	6	0/0/0/0	.............................................Nucagugcaugacagaacuugg......
35677-6	6	1/0/0/0	..............................................ucagugcaugCcagaacuuggA.....
36262-6	6	1/0/0/0	..............................................ucagugcaugaGagaacuugg......
23831-11	11	0/0/0/0	..............................................ucagugcaugacagaacuuggUUC...
24827-10	10	1/0/0/0	..............................................ucagAgcaugacagaacuuggA.....
24321-11	11	0/0/0/0	..............................................ucagugcaugacagaacuuggAGU...
2859-228	228	0/0/0/0	..............................................ucagugcaugacagaacuuggUAA...
2793-235	235	0/0/0/0	..............................................ucagugcaugacagaacuuggAAU...
48808-4	4	1/0/0/0	..............................................ucagugcaugacaUaacuuggA.....
20548-13	13	1/0/0/0	..............................................ucagugcaugacUgaacuugg......
5609-86	86	0/0/0/0	..............................................ucagugcaugacagaacuuggAGA...
49014-4	4	0/0/0/0	..............................................ucagugcaugacagaacuuggUCC...
2570-267	267	0/0/0/0	..............................................ucagugcaugacagaacuuggAG....
24087-11	11	1/0/0/0	..............................................ucagugcauAacagaacuuggA.....
2152-340	340	0/0/0/0	..............................................ucagugcaugacagaacuuggUAU...
24047-11	11	0/0/0/0	.............................................Cucagugcaugacagaacuugg......
50401-4	4	1/0/0/0	..............................................ucagugcaugacGgaacuuggA.....
20908-13	13	1/0/0/0	..............................................ucagugcaugacagaCcuugg......
2774-238	238	0/0/0/0	..............................................ucagugcaugacagaacuuggUUU...
21038-13	13	1/0/0/0	..............................................ucagugcaugacaUaacuugg......
1483-584	584	0/0/0/0	..............................................ucagugcaugacagaacuuggAU....
1172-817	817	0/0/0/0	..............................................ucagugcaugacagaacuuggAAA...
23646-11	11	0/0/0/0	..............................................ucagugcaugacagaacuuggCU....
22103-12	12	1/0/0/0	..............................................ucaguAcaugacagaacuuggA.....
854-1296	1296	0/0/0/0	..............................................ucagugcaugacagaacuuggUU....
51234-4	4	0/0/0/0	..............................................ucagugcaugacagaacuuggCUU...
51269-4	4	1/0/0/0	..............................................ucagugcaugUcagaacuuggA.....
825-1348	1348	0/0/0/0	..............................................ucagugcaugacagaacuuggUA....
777-1465	1465	0/0/0/0	..............................................ucagugcaugacagaacuuggAA....
22404-12	12	1/0/0/0	..............................................ucagugcaugacaAaacuugg......
155-14162	14162	0/0/0/0	..............................................ucagugcaugacagaacuuggU.....
52168-4	4	1/0/0/0	..............................................ucagugcaugacagaaGuugg......
92-27197	27197	0/0/0/0	..............................................ucagugcaugacagaacuuggA.....
19823-14	14	1/0/0/0	..............................................ucagugcauUacagaacuuggU.....
3704-157	157	1/0/0/0	..............................................ucagGgcaugacagaacuugg......
25095-10	10	0/0/0/0	..............................................ucagugcaugacagaacuuggUGU...
4135-134	134	1/0/0/0	..............................................ucagCgcaugacagaacuugg......
4584-115	115	0/0/0/0	..............................................ucagugcaugacagaacuuggAAG...
4310-127	127	0/0/0/0	..............................................ucagugcaugacagaacuuggC.....
18231-16	16	0/0/1/0	..............................................ucagugcauDacagaacuugg......
47473-4	4	1/0/0/0	..............................................ucagugcaugCcagaacuuggU.....
42943-5	5	1/0/0/0	..............................................ucagugcaugacagGacuuggA.....
4893-105	105	0/0/0/0	..............................................ucagugcaugacagaacuuggAAC...
19640-14	14	1/0/0/0	..............................................ucagGgcaugacagaacuuggU.....
20031-14	14	1/0/0/0	..............................................ucagugcaugaAagaacuugg......
44738-5	5	1/0/0/0	..............................................ucagugcUugacagaacuugg......
20150-14	14	0/0/0/0	..............................................ucagugcaugacagaacuuggUC....
3446-173	173	0/0/0/0	..............................................ucagugcaugacagaacuuggUAG...
42731-5	5	1/0/0/0	..............................................ucagugcaugaUagaacuuggU.....
5349-93	93	1/0/0/0	..............................................ucagugcauUacagaacuugg......
193789-1	1	1/0/0/0	..............................................ucagugcaugacagCacuuggg.....
242414-1	1	1/0/0/0	..............................................ucagugcaugacaUaacuuggg.....
180799-1	1	2/0/0/0	..............................................ucagGgcaugacaUaacuuggg.....
129412-2	2	1/0/0/0	..............................................ucagugcaCgacagaacuugggA....
175581-1	1	1/0/0/0	..............................................ucagugcaAgacagaacuugggA....
95244-2	2	1/0/0/0	..............................................ucagugcaugacagaacCugggU....
22586-12	12	0/0/0/0	..............................................ucagugcaugacagaacuugggAUA..
299880-1	1	0/0/0/0	..............................................ucagugcaugacagaacuugggUGU..
112082-2	2	1/0/0/0	..............................................ucagugcaugCcagaacuuggg.....
258569-1	1	1/0/0/0	..............................................ucagAgcaugacagaacuugggA....
23088-11	11	1/0/0/0	..............................................ucagGgcaugacagaacuuggg.....
224526-1	1	2/0/0/0	..............................................ucagGgcaugacagaaGuuggg.....
285040-1	1	0/0/0/0	..............................................ucagugcaugacagaacuugggUUUC.
279555-1	1	1/0/0/0	..............................................ucagugcaAgacagaacuugggG....
276048-1	1	1/0/0/0	..............................................ucagugcaugacaUaacuugggA....
133552-2	2	1/0/0/0	..............................................ucagugAaugacagaacuugggU....
16426-18	18	0/0/0/0	..............................................ucagugcaugacagaacuugggAGA..
275237-1	1	1/0/0/0	..............................................ucagugcaugacaUaacuugggU....
20616-13	13	0/0/0/0	..............................................ucagugcaugacagaacuugggAC...
250938-1	1	1/0/0/0	..............................................ucagugcaugaGagaacuuggg.....
28370-9	9	0/0/0/0	..............................................ucagugcaugacagaacuugggAAC..
271110-1	1	1/0/0/0	..............................................ucagugcaugacagaGcuuggg.....
27863-9	9	0/0/0/0	..............................................ucagugcaugacagaacuugggG....
139757-1	1	1/0/0/0	..............................................ucagugcaugacagaaGuuggg.....
15639-20	20	0/0/0/0	..............................................ucagugcaugacagaacuugggAUU..
120020-2	2	1/0/0/0	..............................................ucagugcauAacagaacuuggg.....
446977-1	1	0/0/1/0	..............................................ucagugcaugacaDaacuuggg.....
79620-2	2	1/0/0/0	..............................................ucagugcaugaUagaacuugggU....
6265-73	73	0/0/0/0	..............................................ucagugcaugacagaacuugggUA...
76728-3	3	0/0/0/0	..............................................ucagugcaugacagaacuugggAAAC.
6006-78	78	0/0/0/0	..............................................ucagugcaugacagaacuugggUAU..
42633-5	5	1/0/0/0	..............................................ucagugcGugacagaacuuggg.....
408583-1	1	0/0/0/0	..............................................ucagugcaugacagaacuugggGAU..
410640-1	1	1/0/0/0	..............................................ucagugcaugacagGacuuggg.....
70014-3	3	1/0/0/0	..............................................ucagugcauCacagaacuuggg.....
4688-111	111	0/0/0/0	..............................................ucagugcaugacagaacuugggAAU..
4480-119	119	0/0/0/0	..............................................ucagugcaugacagaacuugggUU...
43355-5	5	1/0/0/0	..............................................ucagugcaugacGgaacuuggg.....
65526-3	3	1/0/0/0	..............................................ucaguUcaugacagaacuuggg.....
47547-4	4	0/0/0/0	..............................................ucagugcaugacagaacuugggUAAC.
3577-164	164	0/0/0/0	..............................................ucagugcaugacagaacuugggAA...
3460-172	172	0/0/0/0	..............................................ucagugcaugacagaacuugggAAA..
305219-1	1	0/0/0/0	..............................................ucagugcaugacagaacuugggAGAC.
3344-182	182	0/0/0/0	..............................................ucagugcaugacagaacuugggAU...
456872-1	1	1/0/0/0	..............................................ucagugcaugacUgaacuuggg.....
49225-4	4	1/0/0/0	..............................................ucagugcaugacCgaacuuggg.....
59815-3	3	0/0/0/0	..............................................ucagugcaugacagaacuugggUGA..
464726-1	1	0/0/0/0	.............................................Cucagugcaugacagaacuuggg.....
465535-1	1	0/0/2/0	..............................................ucagugcaugacDDaacuuggg.....
59023-3	3	1/0/0/0	..............................................ucagugcaugaUagaacuuggg.....
469484-1	1	1/0/0/0	..............................................ucagugcaugacagaaUuuggg.....
58169-3	3	1/0/0/0	..............................................ucagAgcaugacagaacuuggg.....
481285-1	1	1/0/0/0	..............................................ucagugcCugacagaacuugggU....
54823-4	4	0/0/0/0	..............................................ucagugcaugacagaacuugggUUA..
1122-868	868	0/0/0/0	..............................................ucagugcaugacagaacuugggU....
639-1871	1871	0/0/0/0	..............................................ucagugcaugacagaacuugggA....
257-6969	6969	0/0/0/0	..............................................ucagugcaugacagaacuuggg.....
330711-1	1	1/0/0/0	..............................................ucagugcaugacCgaacuugggU....
107303-2	2	1/0/0/0	..............................................ucagugUaugacagaacuuggg.....
32314-7	7	1/0/0/0	..............................................ucagCgcaugacagaacuuggg.....
310618-1	1	1/0/0/0	..............................................ucaguAcaugacagaacuuggg.....
104737-2	2	0/0/0/0	..............................................ucagugcaugacagaacuugggACU..
314512-1	1	1/0/0/0	..............................................ucaguAcaugacagaacuugggA....
318529-1	1	1/0/0/0	..............................................ucagAgcaugacagaacuugggU....
100980-2	2	1/0/0/0	..............................................ucagGgcaugacagaacuugggA....
323611-1	1	1/0/0/0	..............................................ucagugcaCgacagaacuuggg.....
98512-2	2	1/0/0/0	..............................................ucagugcaugacagaacCuggg.....
34258-7	7	0/0/0/0	..............................................ucagugcaugacagaacuugggACA..
9732-39	39	0/0/0/0	..............................................ucagugcaugacagaacuugggUUU..
329760-1	1	1/0/0/0	..............................................ucagugcaugaUagaacuugggA....
392433-1	1	1/0/0/0	..............................................ucagugcaugacagaUcuuggg.....
332332-1	1	0/0/1/0	..............................................ucaguDcaugacagaacuuggg.....
93158-2	2	1/0/0/0	..............................................ucagCgcaugacagaacuugggA....
392313-1	1	1/0/0/0	..............................................ucagugcaugacGgaacuugggU....
80932-2	2	1/0/0/0	..............................................ucagugcaugacGgaacuugggA....
82022-2	2	1/0/0/0	..............................................ucagugcaugaAagaacuuggg.....
378404-1	1	1/0/0/0	..............................................ucagugGaugacagaacuuggg.....
85852-2	2	0/0/0/0	..............................................ucagugcaugacagaacuugggAGU..
8222-50	50	0/0/0/0	..............................................ucagugcaugacagaacuugggUAA..
361276-1	1	1/0/0/0	..............................................ucagugUaugacagaacuugggA....
348123-1	1	0/0/0/0	..............................................ucagugcaugacagaacuugggNAA..
93100-2	2	0/0/0/0	..............................................ucagugcaugacagaacuugggGA...
29442-8	8	0/0/0/0	..............................................ucagugcaugacagaacuugggc....
222683-1	1	0/0/0/0	..............................................Ncagugcaugacagaa...........
452221-1	1	0/0/0/0	...............................................cagugcaugacagaacCUGGU.....
480392-1	1	1/0/0/0	...............................................caguAcaugacagaac..........
345622-1	1	0/0/0/0	...............................................cagugcaugacagaacuGG.......
449058-1	1	0/0/0/0	...............................................cagugcaugacagaacuGGG......
318998-1	1	0/0/0/0	...............................................cagugcaugacagaacuCGGG.....
386531-1	1	0/0/0/0	...............................................cagugcaugacagaacuAGG......
404735-1	1	0/0/0/0	...............................................cagugcaugacagaacu.........
483606-1	1	1/0/0/0	...............................................cagugcauAacagaacu.........
203023-1	1	0/0/0/0	...............................................cagugcaugacagaacuuU.......
241380-1	1	0/0/0/0	...............................................cagugcaugacagaacuuUGA.....
52797-4	4	0/0/0/0	...............................................cagugcaugacagaacuu........
267797-1	1	0/0/0/0	...............................................cagugcaugacagaacuuUG......
59381-3	3	0/0/0/0	..............................................Ncagugcaugacagaacuu........
27981-9	9	0/0/0/0	...............................................cagugcaugacagaacuug.......
21669-12	12	0/0/0/0	...............................................cagugcaugacagaacuugA......
49074-4	4	0/0/0/0	...............................................cagugcaugacagaacuugUA.....
136473-1	1	0/0/0/0	...............................................cagugcaugacagaacuugUU.....
330124-1	1	1/0/0/0	..............................................NcagugcaUuacagaacuug.......
28754-8	8	0/0/0/0	..............................................NcagugcaugacagaacuugU......
11973-29	29	0/0/0/0	...............................................cagugcaugacagaacuugU......
311650-1	1	0/0/0/0	..............................................NcagugcaugacagaacuugUU.....
76038-3	3	0/0/0/0	..............................................NcagugcaugacagaacuugA......
167836-1	1	0/0/0/0	...............................................cagugcaugacagaacuugCAA....
173798-1	1	0/0/0/0	..............................................Ncagugcaugacagaacuug.......
392071-1	1	0/0/0/0	..............................................CcagugcaugacagaacuugU......
90955-2	2	0/0/0/0	...............................................cagugcaugacagaacuugC......
322027-1	1	0/0/0/0	..............................................NcagugcaugacagaacuuggGAG...
265488-1	1	0/0/0/0	...............................................cagugcaugacagaacuuggUC....
2143-343	343	0/0/0/0	...............................................cagugcaugacagaacuuggU.....
265968-1	1	1/0/0/0	...............................................cagugcaugacaCaacuugg......
397486-1	1	0/0/0/0	...............................................cagugcaugacagaacuuggAGA...
14141-23	23	0/0/0/0	..............................................Acagugcaugacagaacuugg......
13590-24	24	0/0/0/0	...............................................cagugcaugacagaacuuggAA....
119068-2	2	1/0/0/0	...............................................cagugcaugacagaaUuugg......
100655-2	2	0/0/0/0	...............................................cagugcaugacagaacuuggAAC...
97238-2	2	1/0/0/0	...............................................cagugcauAacagaacuugg......
28534-9	9	0/0/0/0	...............................................cagugcaugacagaacuuggAAU...
97041-2	2	0/0/0/0	...............................................cagugcaugacagaacuuggUAC...
396168-1	1	0/0/1/0	...............................................cagugcaugDcagaacuugg......
473944-1	1	1/0/0/0	...............................................cagugcaugacagaUcuuggA.....
241367-1	1	0/0/0/0	..............................................NcagugcaugacagaacuuggAAG...
42671-5	5	0/0/0/0	..............................................NcagugcaugacagaacuuggAU....
127906-2	2	1/0/0/0	..............................................NcagugcaugaCggaacuugg......
1440-613	613	0/0/0/0	...............................................cagugcaugacagaacuuggA.....
333863-1	1	0/0/0/0	..............................................NcagugcaugacagaacuuggC.....
32572-7	7	0/0/0/0	...............................................cagugcaugacagaacuuggUUU...
11078-32	32	0/0/0/0	...............................................cagugcaugacagaacuuggUU....
32335-7	7	0/0/0/0	...............................................cagugcaugacagaacuuggAU....
47798-4	4	0/0/0/0	...............................................cagugcaugacagaacuuggUAA...
110528-2	2	1/0/0/0	...............................................caguAcaugacagaacuugg......
11807-30	30	0/0/0/0	...............................................cagugcaugacagaacuuggUA....
303320-1	1	0/0/0/0	...............................................cagugcaugacagaacuuggUUUG..
30583-8	8	0/0/0/0	..............................................CcagugcaugacagaacuuggA.....
313132-1	1	0/0/1/0	..............................................NcagugcaugacaDaacuugg......
112482-2	2	0/0/0/0	...............................................cagugcaugacagaacuuggGAG...
64429-3	3	0/0/0/0	..............................................NcagugcaugacagaacuuggUU....
62092-3	3	1/0/0/0	...............................................cagugcaugacGgaacuugg......
460859-1	1	1/0/0/0	...............................................cagugcaugacaAaacuugg......
270389-1	1	0/0/0/0	..............................................NcagugcaugacagaacuuggUG....
103622-2	2	1/0/0/0	...............................................cagugcaugaAagaacuugg......
13232-25	25	1/0/0/0	...............................................cagugcaugCcagaacuugg......
314663-1	1	1/0/0/0	...............................................cagugcauUacagaacuuggU.....
113678-2	2	1/0/0/0	...............................................cagugcaugCcagaacuuggA.....
64920-3	3	0/0/0/0	...............................................cagugcaugacagaacuuggAC....
276969-1	1	0/0/0/0	...............................................cagugcaugacagaacuuggAGC...
28727-8	8	0/0/0/0	...............................................cagugcaugacagaacuuggUAU...
35812-6	6	0/0/0/0	..............................................AcagugcaugacagaacuuggA.....
116085-2	2	1/0/0/0	..............................................NcagugcaUcacagaacuugg......
102573-2	2	0/0/0/0	..............................................GcagugcaugacagaacuuggU.....
41807-5	5	0/0/0/0	...............................................cagugcaugacagaacuuggUAG...
53651-4	4	0/0/0/0	..............................................CcagugcaugacagaacuuggU.....
138353-1	1	0/0/0/0	..............................................GcagugcaugacagaacuuggA.....
3951-143	143	0/0/0/0	..............................................NcagugcaugacagaacuuggA.....
434117-1	1	1/0/0/0	...............................................cagugcaugacUgaacuugg......
203449-1	1	1/0/0/0	...............................................cagugcaugaAagaacuuggA.....
1057-955	955	0/0/0/0	..............................................Ncagugcaugacagaacuugg......
24250-11	11	0/0/0/0	..............................................Gcagugcaugacagaacuugg......
51034-4	4	0/0/0/0	...............................................cagugcaugacagaacuuggC.....
39918-6	6	0/0/0/0	..............................................NcagugcaugacagaacuuggUA....
5685-85	85	0/0/0/0	..............................................NcagugcaugacagaacuuggU.....
192676-1	1	1/0/0/0	...............................................cagugcaugacagaCcuugg......
483630-1	1	1/0/0/0	...............................................cagugcauUacagaacuuggA.....
92059-2	2	1/0/0/0	...............................................cagugcaugGcagaacuugg......
430-3319	3319	0/0/0/0	...............................................cagugcaugacagaacuugg......
433499-1	1	0/0/0/0	...............................................cagugcaugacagaacuuggAAG...
185940-1	1	1/0/0/0	...............................................cagugcaugUcagaacuugg......
46045-5	5	1/0/0/0	...............................................cagugcaugCcagaacuuggU.....
161286-1	1	1/0/0/0	...............................................cagugcCugacagaacuugg......
175759-1	1	0/0/0/0	...............................................cagugcaugacagaacuuggUUA...
413958-1	1	1/0/0/0	...............................................cagugcaugacagaGcuugg......
166137-1	1	1/0/0/0	...............................................cagugcaAgacagaacuuggA.....
67063-3	3	0/0/0/0	...............................................cagugcaugacagaacuuggAG....
80260-2	2	1/0/0/0	...............................................caguCcaugacagaacuugg......
222434-1	1	1/0/0/0	...............................................cagugcaugacagaCcuuggA.....
347467-1	1	1/0/0/0	..............................................NcagugcaugacAuaacuugg......
222574-1	1	1/0/0/0	..............................................CcagugcaUuacagaacuugg......
25030-10	10	0/0/0/0	..............................................NcagugcaugacagaacuuggAA....
224620-1	1	1/0/0/0	...............................................cagugcUugacagaacuuggU.....
90804-2	2	0/0/0/0	.............................................GCcagugcaugacagaacuugg......
18429-16	16	0/0/0/0	...............................................cagugcaugacagaacuuggAAA...
8700-46	46	0/0/0/0	..............................................Ccagugcaugacagaacuugg......
238394-1	1	0/0/0/0	...............................................cagugcaugacagaacuugggAAU..
309266-1	1	0/0/0/0	..............................................GcagugcaugacagaacuugggA....
70596-3	3	0/0/0/0	..............................................NcagugcaugacagaacuugggAU...
494531-1	1	0/0/0/0	...............................................cagugcaugacagaacuugggAN...
125224-2	2	0/0/0/0	..............................................NcagugcaugacagaacuugggUU...
12632-27	27	0/0/0/0	..............................................Ncagugcaugacagaacuuggg.....
34659-7	7	0/0/0/0	...............................................cagugcaugacagaacuugggUU...
9434-41	41	0/0/0/0	...............................................cagugcaugacagaacuugggA....
43038-5	5	0/0/0/0	..............................................NcagugcaugacagaacuugggU....
105934-2	2	0/0/0/0	..............................................Ccagugcaugacagaacuuggg.....
21058-13	13	0/0/0/0	..............................................NcagugcaugacagaacuugggA....
55348-4	4	0/0/0/0	...............................................cagugcaugacagaacuugggAA...
50759-4	4	0/0/0/0	...............................................cagugcaugacagaacuugggUA...
435427-1	1	0/0/0/0	...............................................cagugcaugacagaacuugggUUU..
4292-127	127	0/0/0/0	...............................................cagugcaugacagaacuuggg.....
54429-4	4	0/0/0/0	...............................................cagugcaugacagaacuugggAU...
16062-19	19	0/0/0/0	...............................................cagugcaugacagaacuugggU....
393235-1	1	0/0/0/0	...............................................cagugcaugacagaacuugggAUU..
196105-1	1	0/0/0/0	...............................................cagugcaugacagaacuugggcAA..
287159-1	1	0/0/0/0	................................................agugcaugacagaac..........
65938-3	3	0/0/0/0	................................................agugcaugacagaacuu........
324831-1	1	0/0/0/0	................................................agugcaugacagaacuuAA......
165909-1	1	0/0/0/0	................................................agugcaugacagaacuuAG......
309836-1	1	0/0/0/0	................................................agugcaugacagaacuuUGAG....
411981-1	1	0/0/0/0	................................................agugcaugacagaacuugC......
53491-4	4	0/0/0/0	................................................agugcaugacagaacuug.......
27679-9	9	0/0/0/0	................................................agugcaugacagaacuugA......
183118-1	1	0/0/0/0	...............................................GagugcaugacagaacuugA......
14646-22	22	0/0/0/0	................................................agugcaugacagaacuugU......
97210-2	2	1/0/0/0	................................................agugcaugCcagaacuuggU.....
430918-1	1	0/0/0/0	................................................agugcaugacagaacuuggAACG..
47593-4	4	0/0/0/0	................................................agugcaugacagaacuuggAG....
321858-1	1	1/0/0/0	................................................agugcaugacagGacuugg......
439527-1	1	0/0/0/0	...............................................UagugcaugacagaacuuggA.....
89112-2	2	0/0/0/0	...............................................AagugcaugacagaacuuggU.....
102810-2	2	0/0/0/0	...............................................NagugcaugacagaacuuggA.....
104889-2	2	0/0/0/0	................................................agugcaugacagaacuuggAAU...
101142-2	2	1/0/0/0	................................................agugcaugUcagaacuugg......
102827-2	2	0/0/0/0	................................................agugcaugacagaacuuggUAG...
390582-1	1	0/0/0/0	................................................agugcaugacagaacuuggUAC...
84423-2	2	1/0/0/0	................................................agugcaugGcagaacuugg......
373001-1	1	1/0/0/0	................................................agugcaCgacagaacuugg......
8706-46	46	0/0/0/0	..............................................UUagugcaugacagaacuugg......
25320-10	10	0/0/0/0	................................................agugcaugacagaacuuggUAU...
14757-21	21	0/0/0/0	................................................agugcaugacagaacuuggUA....
42312-5	5	0/0/0/0	..............................................UGagugcaugacagaacuugg......
68383-3	3	0/0/0/0	..............................................UGagugcaugacagaacuuggA.....
253434-1	1	0/0/0/0	...............................................AagugcaugacagaacuuggA.....
120619-2	2	0/0/0/0	...............................................Gagugcaugacagaacuugg......
198150-1	1	0/0/0/0	.............................................GUUagugcaugacagaacuugg......
27535-9	9	0/0/0/0	................................................agugcaugacagaacuuggAU....
1717-473	473	0/0/0/0	................................................agugcaugacagaacuuggA.....
124685-2	2	0/0/0/0	...............................................UagugcaugacagaacuuggU.....
24790-10	10	0/0/0/0	...............................................Nagugcaugacagaacuugg......
405782-1	1	0/0/0/0	................................................agugcaugacagaacuuggAUA...
476824-1	1	1/0/0/0	................................................agugUaugacagaacuugg......
18382-16	16	0/0/0/0	................................................agugcaugacagaacuuggAA....
225878-1	1	0/0/0/0	...............................................Uagugcaugacagaacuugg......
18528-15	15	0/0/0/0	................................................agugcaugacagaacuuggAAA...
20518-13	13	0/0/0/0	...............................................Aagugcaugacagaacuugg......
18637-15	15	0/0/0/0	..............................................UAagugcaugacagaacuugg......
134933-2	2	0/0/0/0	................................................agugcaugacagaacuuggUUU...
205986-1	1	1/0/0/0	................................................agugcaugacagCacuuggA.....
19853-14	14	0/0/0/0	................................................agugcaugacagaacuuggUU....
61485-3	3	1/0/0/0	................................................agugcGugacagaacuugg......
400943-1	1	0/0/0/0	................................................agugcaugacagaacuuggAC....
404393-1	1	1/0/0/0	................................................agugcaugCcagaacuugg......
299518-1	1	1/0/0/0	................................................agugcauUacagaacuugg......
453483-1	1	0/0/0/0	................................................agugcaugacagaacuuggAGA...
70041-3	3	1/0/0/0	................................................agugcaugacagCacuugg......
405488-1	1	0/0/0/0	.............................................GUGagugcaugacagaacuugg......
289480-1	1	1/0/0/0	..............................................UAagugcAuaacagaacuugg......
113368-2	2	1/0/0/0	................................................agugcaugaUagaacuugg......
498730-1	1	0/0/0/0	................................................agugcaugacagaacuuggUAA...
466007-1	1	1/0/0/0	................................................agugcaugacGgaacuugg......
160703-1	1	0/0/0/0	...............................................NagugcaugacagaacuuggAA....
2519-274	274	0/0/0/0	................................................agugcaugacagaacuuggU.....
59855-3	3	0/0/0/0	................................................agugcaugacagaacuuggC.....
505-2576	2576	0/0/0/0	................................................agugcaugacagaacuugg......
28348-9	9	0/0/0/0	..............................................UUagugcaugacagaacuuggA.....
158490-1	1	0/0/0/0	..............................................UGagugcaugacagaacuuggU.....
148004-1	1	0/0/0/0	................................................agugcaugacagaacuuggAAC...
266526-1	1	0/0/0/0	................................................agugcaugacagaacuuggGUAG..
51575-4	4	0/0/0/0	................................................agugcaugacagaacuugggAU...
203919-1	1	0/0/0/0	................................................agugcaugacagaacuugggAUA..
86942-2	2	0/0/0/0	................................................agugcaugacagaacuugggUA...
11608-30	30	0/0/0/0	................................................agugcaugacagaacuugggA....
167685-1	1	0/0/0/0	................................................agugcaugacagaacuugggUAU..
214790-1	1	1/0/0/0	................................................agugcauUacagaacuuggg.....
349884-1	1	0/0/0/0	...............................................Uagugcaugacagaacuuggg.....
403787-1	1	0/0/0/0	................................................agugcaugacagaacuugggUAA..
455910-1	1	0/0/0/0	...............................................Nagugcaugacagaacuuggg.....
286745-1	1	0/0/0/0	................................................agugcaugacagaacuugggAAU..
274464-1	1	0/0/0/0	...............................................AagugcaugacagaacuugggA....
32744-7	7	0/0/0/0	................................................agugcaugacagaacuugggUU...
443842-1	1	0/0/0/0	................................................agugcaugacagaacuugggUGA..
268391-1	1	0/0/0/0	................................................agugcaugacagaacuugggAAA..
98866-2	2	0/0/0/0	................................................agugcaugacagaacuugggUUU..
249907-1	1	0/0/0/0	................................................agugcaugacagaacuugggAA...
5161-98	98	0/0/0/0	................................................agugcaugacagaacuuggg.....
18450-16	16	0/0/0/0	................................................agugcaugacagaacuugggU....
369638-1	1	0/0/0/0	.................................................gugcaugacagaacuugU......
362977-1	1	0/0/0/0	.................................................gugcaugacagaacuugAAA....
491642-1	1	0/0/0/0	..............................................UCGgugcaugacagaacuug.......
359039-1	1	0/0/0/0	..............................................UCCgugcaugacagaacuugA......
137499-1	1	0/0/0/0	..............................................UCGgugcaugacagaacuugA......
220277-1	1	0/0/0/0	..............................................UCGgugcaugacagaacuugU......
41388-5	5	0/0/0/0	..............................................UCGgugcaugacagaacuuggA.....
6447-70	70	0/0/0/0	.................................................gugcaugacagaacuugg......
30143-8	8	0/0/0/0	.................................................gugcaugacagaacuuggA.....
300787-1	1	0/0/0/0	................................................NgugcaugacagaacuuggU.....
170437-1	1	0/0/0/0	...............................................CGgugcaugacagaacuugg......
192234-1	1	0/0/0/0	.............................................GUCGgugcaugacagaacuugg......
23701-11	11	0/0/0/0	................................................Ngugcaugacagaacuugg......
58205-3	3	0/0/0/0	..............................................UCCgugcaugacagaacuuggU.....
127864-2	2	0/0/0/0	................................................NgugcaugacagaacuuggA.....
58236-3	3	0/0/0/0	..............................................UCGgugcaugacagaacuuggU.....
15982-19	19	0/0/0/0	..............................................UCCgugcaugacagaacuugg......
120145-2	2	0/0/0/0	.................................................gugcaugacagaacuuggAA....
468297-1	1	0/0/0/0	................................................Cgugcaugacagaacuugg......
290018-1	1	0/0/0/0	...............................................UCgugcaugacagaacuugg......
40638-5	5	0/0/0/0	..............................................UCCgugcaugacagaacuuggA.....
303637-1	1	0/0/0/0	.................................................gugcaugacagaacuuggAG....
62462-3	3	0/0/0/0	.................................................gugcaugacagaacuuggUU....
318107-1	1	0/0/0/0	...............................................CUgugcaugacagaacuugg......
320542-1	1	0/0/0/0	.................................................gugcaugacagaacuuggUCA...
441996-1	1	0/0/0/0	...............................................CGgugcaugacagaacuuggU.....
34751-7	7	0/0/0/0	..............................................UCUgugcaugacagaacuugg......
37005-6	6	0/0/0/0	.................................................gugcaugacagaacuuggU.....
8569-47	47	0/0/0/0	..............................................UCGgugcaugacagaacuugg......
84569-2	2	0/0/0/0	..............................................UCUgugcaugacagaacuuggU.....
83015-2	2	0/0/0/0	...............................................CCgugcaugacagaacuugg......
320914-1	1	0/0/0/0	..............................................UCCgugcaugacagaacuugggA....
433729-1	1	0/0/0/0	................................................Ngugcaugacagaacuuggg.....
52063-4	4	0/0/0/0	..............................................UCCgugcaugacagaacuuggg.....
241753-1	1	0/0/0/0	..............................................UCGgugcaugacagaacuugggA....
251914-1	1	0/0/0/0	..............................................UCGgugcaugacagaacuuggg.....
413340-1	1	0/0/0/0	..............................................UCAUugcaugacagaacuugU......
233372-1	1	0/0/0/0	..................................................ugcaugacagaacuugU......
188456-1	1	0/0/0/0	..............................................UCAAugcaugacagaacuugA......
413396-1	1	0/0/0/0	..................................................ugcaugacagaacuug.......
476288-1	1	0/0/0/0	..................................................ugcaugacagaacuuggAA....
88359-2	2	0/0/0/0	...............................................CAUugcaugacagaacuugg......
283044-1	1	0/0/0/0	..............................................NCAUugcaugacagaacuugg......
12663-27	27	0/0/0/0	..................................................ugcaugacagaacuugg......
8683-46	46	0/0/0/0	..............................................UCAAugcaugacagaacuugg......
56651-4	4	0/0/0/0	..............................................UCAUugcaugacagaacuuggU.....
25163-10	10	0/0/0/0	................................................UCugcaugacagaacuugg......
26399-10	10	0/0/0/0	..............................................UCAUugcaugacagaacuuggA.....
10894-33	33	0/0/0/0	..............................................UCACugcaugacagaacuugg......
62247-3	3	0/0/0/0	..................................................ugcaugacagaacuuggA.....
305064-1	1	0/0/0/0	..............................................UUAUugcaugacagaacuugg......
62776-3	3	0/0/0/0	..............................................UCACugcaugacagaacuuggU.....
37918-6	6	0/0/0/0	...............................................UCAugcaugacagaacuugg......
83554-2	2	0/0/0/0	................................................AAugcaugacagaacuugg......
21099-13	13	0/0/0/0	..............................................UCACugcaugacagaacuuggA.....
486665-1	1	0/0/0/0	..................................................ugcaugacagaacuuggUU....
80057-2	2	0/0/0/0	..............................................UCUCugcaugacagaacuugg......
21963-12	12	0/0/0/0	..............................................UCAAugcaugacagaacuuggA.....
492752-1	1	0/0/0/0	................................................ACugcaugacagaacuuggA.....
67645-3	3	0/0/0/0	...............................................UCUugcaugacagaacuugg......
408128-1	1	1/0/0/0	..............................................UCAUugcAugauagaacuugg......
5057-100	100	0/0/0/0	..............................................UCAUugcaugacagaacuugg......
271279-1	1	0/0/0/0	..............................................UCAAugcaugacagaacuuggU.....
119598-2	2	0/0/0/0	..................................................ugcaugacagaacuuggU.....
421663-1	1	0/0/0/0	................................................ACugcaugacagaacuugg......
270124-1	1	0/0/0/0	..............................................UCACugcaugacagaacuugggA....
112672-2	2	0/0/0/0	..............................................UCAAugcaugacagaacuuggg.....
112491-2	2	0/0/0/0	..................................................ugcaugacagaacuuggg.....
63698-3	3	0/0/0/0	..............................................UCAUugcaugacagaacuuggg.....
108410-2	2	0/0/0/0	...............................................CAAugcaugacagaacuuggg.....
447903-1	1	0/0/0/0	..............................................UCAUugcaugacagaacuugggAC...
88720-2	2	0/0/0/0	..............................................UCACugcaugacagaacuuggg.....
362294-1	1	0/0/0/0	..............................................UCAUugcaugacagaacuugggA....
295563-1	1	0/0/0/0	...................................................gcaugacagaacuugA......
201466-1	1	0/0/0/0	...............................................CAGGgcaugacagaacuugU......
357636-1	1	0/0/0/0	...............................................CAGCgcaugacagaacuugU......
229841-1	1	0/0/0/0	...............................................UCAGgcaugacagaacuugg......
22027-12	12	0/0/0/0	...............................................CAGGgcaugacagaacuuggA.....
173698-1	1	0/0/0/0	...................................................gcaugacagaacuuggUAG...
52867-4	4	0/0/0/0	...................................................gcaugacagaacuuggU.....
459818-1	1	0/0/0/0	................................................AGAgcaugacagaacuugg......
264640-1	1	1/0/0/0	...............................................CAGGGcauuacagaacuugg......
69215-3	3	0/0/0/0	................................................AGGgcaugacagaacuugg......
29137-8	8	0/0/0/0	...................................................gcaugacagaacuuggA.....
47784-4	4	0/0/0/0	................................................UCAgcaugacagaacuugg......
6851-64	64	0/0/0/0	...................................................gcaugacagaacuugg......
7487-56	56	0/0/0/0	...............................................CAGGgcaugacagaacuugg......
332850-1	1	0/0/0/0	................................................AGGgcaugacagaacuuggA.....
47288-4	4	0/0/0/0	...............................................CAGGgcaugacagaacuuggU.....
52656-4	4	0/0/0/0	...................................................gcaugacagaacuugggA....
172044-1	1	0/0/0/0	...................................................gcaugacagaacuugggUA...
408226-1	1	0/0/0/0	...............................................CAGGgcaugacagaacuugggA....
433492-1	1	0/0/0/0	...................................................gcaugacagaacuugggAAU..
219768-1	1	0/0/0/0	...................................................gcaugacagaacuugggU....
50241-4	4	0/0/0/0	...............................................CAGGgcaugacagaacuuggg.....
273374-1	1	0/0/0/0	...............................................CAGGgcaugacagaacuugggU....
187023-1	1	0/0/0/0	....................................................caugacagaacuugU......
89887-2	2	0/0/0/0	....................................................caugacagaacuuggA.....
58464-3	3	0/0/0/0	...................................................Ucaugacagaacuugg......
126767-2	2	0/0/0/0	..............................................UCAGCUcaugacagaacuugg......
429572-1	1	0/0/0/0	................................................AGUAcaugacagaacuuggU.....
79779-2	2	0/0/0/0	....................................................caugacagaacuuggU.....
21887-12	12	0/0/0/0	....................................................caugacagaacuugg......
315283-1	1	0/0/0/0	..............................................UCAGGUcaugacagaacuugg......
192460-1	1	0/0/0/0	..................................................UUcaugacagaacuugg......
143890-1	1	0/0/0/0	................................................AGUUcaugacagaacuugg......
201905-1	1	0/0/0/0	...............................................CAUUUcaugacagaacuuggg.....
321637-1	1	0/0/0/0	....................................................caugacagaacuugggcccggUUU
187622-1	1	0/0/0/0	..............................................UCAGUUUaugacagaacuugg......
33795-7	7	0/0/0/0	.....................................................augacagaacuuggU.....
483425-1	1	0/0/0/0	..............................................UCUGUGUaugacagaacuugg......
25000-10	10	0/0/0/0	.....................................................augacagaacuuggA.....
430608-1	1	0/0/0/0	......................................................ugacagaacuugggA....

## Sheet: mouse SRR333600
id	count	mistake(M/I/D/N)	sequence
mmu-mir-152	NA	NA	ccgggccuagguucugugauacacuccgacucgggcucuggagcagucagugcaugacagaacuugggcccgg
mmu-miR-152-5p	NA	NA	.......uagguucugugauacacuccgacu..........................................
mmu-miR-152-3p	NA	NA	..............................................ucagugcaugacagaacuugg......
102989-3	3	0/0/0/0	.......uagguucugugauaca..................................................
613580-1	1	0/0/0/0	.......uagguucugugauacacu................................................
243417-1	1	0/0/0/0	.......uagguucugugauacacuA...............................................
502603-1	1	0/0/0/0	.......uagguucugugauacacucUGA............................................
233789-1	1	0/0/0/0	.......uagguucugugauacacucUGG............................................
145688-2	2	0/0/0/0	.......uagguucugugauacacucc..............................................
456961-1	1	0/0/0/1	.......uaNguucugugauacacuccg.............................................
492521-1	1	0/0/0/0	.......uagguucugugauacacuccgAAA..........................................
69916-4	4	0/0/0/0	.......uagguucugugauacacuccg.............................................
460809-1	1	0/0/0/1	.......uagguucugugauacNcuccg.............................................
273839-1	1	1/0/0/0	.......uagguucugugCuacacuccgU............................................
78860-4	4	0/0/0/0	.......uagguucugugauacacuccgU............................................
469283-1	1	0/0/0/1	.......uNgguucugugauacacuccga............................................
265728-1	1	1/0/0/0	.......uagguGcugugauacacuccga............................................
213023-1	1	0/0/0/0	.......uagguucugugauacacuccgaA...........................................
66515-4	4	0/0/0/0	.......uagguucugugauacacuccgaU...........................................
328767-1	1	1/0/0/0	.......uagguucugugauGcacuccga............................................
502284-1	1	0/0/0/0	.......uagguucugugauacacuccgaAG..........................................
17807-26	26	0/0/0/0	.......uagguucugugauacacuccga............................................
222099-1	1	0/0/0/0	.......uagguucugugauacacuccgaG...........................................
573163-1	1	0/0/0/0	.......uagguucugugauacacuccgacG..........................................
437163-1	1	0/0/0/0	.......uagguucugugauacacuccgacC..........................................
557067-1	1	0/0/0/1	.......uagguucugugauNcacuccgac...........................................
31759-12	12	0/0/0/0	.......uagguucugugauacacuccgac...........................................
476655-1	1	0/0/0/0	.......uagguucugugauacacuccgacA..........................................
207084-1	1	0/0/0/1	.......uNgguucugugauacacuccgac...........................................
204907-1	1	0/0/0/0	.......uagguucugugauacacuccgacAA.........................................
41134-8	8	0/0/0/1	.......uNgguucugugauacacuccgacu..........................................
439576-1	1	0/0/0/1	.......uagguucugNgauacacuccgacu..........................................
4395-192	192	0/0/0/0	.......uagguucugugauacacuccgacu..........................................
117070-2	2	1/0/0/0	.......uagguucugugauUcacuccgacu..........................................
542715-1	1	0/0/0/1	.......uagguucugugaNacacuccgacu..........................................
387866-1	1	0/0/0/1	.......uagNuucugugauacacuccgacu..........................................
230095-1	1	0/0/0/1	.......uagguucugugauacNcuccgacu..........................................
90365-3	3	1/0/0/0	.......uagguucugugauacacucGgacu..........................................
181923-1	1	2/0/0/0	.......uagguucugugGuacCcuccgacu..........................................
190240-1	1	1/0/0/0	.......uagguAcugugauacacuccgacu..........................................
550654-1	1	1/0/0/0	.......uagguucugugaCacacuccgacu..........................................
344590-1	1	0/0/0/1	.......uaggNucugugauacacuccgacu..........................................
374974-1	1	1/0/0/0	.......uagguucugugauacCcuccgacu..........................................
98882-3	3	0/0/0/1	.......uaNguucugugauacacuccgacu..........................................
100050-3	3	1/0/0/0	.......uagguGcugugauacacuccgacu..........................................
189882-1	1	0/0/0/0	.......uagguucugugauacacuccgacuU.........................................
225703-1	1	1/0/0/1	.......uaggNucugAgauacacuccgacu..........................................
102105-3	3	0/0/0/1	.......uagguucugugauNcacuccgacu..........................................
483416-1	1	0/0/0/0	........agguucugugauaca..................................................
215543-1	1	0/0/0/0	........agguucugugauacacu................................................
552765-1	1	0/0/0/0	........agguucugugauacacuc...............................................
403090-1	1	0/0/0/0	........agguucugugauacacuccgU............................................
452791-1	1	0/0/0/0	........agguucugugauacacuccgCCUCU........................................
520136-1	1	0/0/0/0	........agguucugugauacacuccgaU...........................................
65131-4	4	0/0/0/0	........agguucugugauacacuccga............................................
342242-1	1	0/0/0/0	........agguucugugauacacuccgaAU..........................................
538830-1	1	0/0/0/0	........agguucugugauacacuccgacAAU........................................
42140-8	8	0/0/0/0	........agguucugugauacacuccgac...........................................
316049-1	1	1/0/0/1	........aggNucugugauacCcuccgac...........................................
303887-1	1	0/0/0/0	........agguucugugauacacuccgacA..........................................
605157-1	1	1/0/0/0	........agguuGugugauacacuccgac...........................................
208100-1	1	0/0/0/0	........agguucugugauacacuccgacUGU........................................
256043-1	1	1/0/0/0	........agguucugugauacacCccgacu..........................................
328796-1	1	1/0/0/0	........agguucugugauaGacuccgacu..........................................
53033-6	6	0/0/0/1	........agguucugugauNcacuccgacu..........................................
614033-1	1	1/0/0/0	........agguucugugaGacacuccgacu..........................................
533980-1	1	1/0/0/0	........agguGcugugauacacuccgacu..........................................
23974-17	17	0/0/0/1	........aNguucugugauacacuccgacu..........................................
82406-3	3	1/0/0/0	........agguucugugauaUacuccgacu..........................................
125070-2	2	0/0/0/1	........aggNucugugauacacuccgacu..........................................
148617-2	2	0/0/0/1	........agNuucugugauacacuccgacu..........................................
290510-1	1	1/0/0/0	........agguucugugauacaUuccgacu..........................................
619606-1	1	1/0/0/0	........agguuAugugauacacuccgacu..........................................
577490-1	1	1/0/0/0	........agguuGugugauacacuccgacu..........................................
67014-4	4	1/0/0/0	........agguuUugugauacacuccgacu..........................................
369383-1	1	0/0/0/1	........agguNcugugauacacuccgacu..........................................
3355-275	275	0/0/0/0	........agguucugugauacacuccgacu..........................................
75250-4	4	0/0/0/1	........agguucuguNauacacuccgacu..........................................
98530-3	3	0/0/0/1	........agguucugugauacaNuccgacu..........................................
623404-1	1	0/0/0/1	........agguucugugauNcacuccgacucA........................................
28372-14	14	0/0/0/0	........agguucugugauacacuccgacuc.........................................
57550-5	5	0/0/0/0	........agguucugugauacacuccgacucU........................................
453420-1	1	0/0/0/1	........aNguucugugauacacuccgacuc.........................................
425293-1	1	1/0/0/0	........agguucugugauaUacuccgacuc.........................................
218258-1	1	0/0/0/0	.......UGgguucugugauacacuccgac...........................................
67567-4	4	0/0/0/0	.........gguucugugauacacuccgacu..........................................
605270-1	1	0/0/0/1	.........gguNcugugauacacuccgacu..........................................
456609-1	1	0/0/0/0	........Ngguucugugauacacuccgacu..........................................
273421-1	1	0/0/0/0	.......UGgguucugugauacacuccgacu..........................................
428625-1	1	0/0/0/0	........AUguucugugauacacuccgacu..........................................
597617-1	1	0/0/0/0	.......UAAguucugugauacacuccgacu..........................................
429601-1	1	0/0/0/0	..........UuucugugauacacuccAACU..........................................
536531-1	1	0/0/0/0	...........uucugugauacacuccga............................................
360662-1	1	0/0/0/0	...........uucugugauacacuccgacu..........................................
501663-1	1	0/0/0/0	........AGUuucugugauacacuccgacu..........................................
329796-1	1	0/0/0/0	.......UAGUuucugugauacacuccgacu..........................................
378760-1	1	0/0/0/0	...........uucugugauacacuccgacuc.........................................
419418-1	1	0/0/0/0	........AGGGucugugauacacuccgacA..........................................
102156-3	3	0/0/0/0	........AGGGucugugauacacuccgacu..........................................
183067-1	1	1/0/0/0	........AGGGucuGugacacacuccgacu..........................................
535595-1	1	0/0/0/0	............ucugugauacacuccgacu..........................................
620271-1	1	0/0/0/0	........AGGCucugugauacacuccgacu..........................................
328035-1	1	1/0/0/0	........AGGGucuGugaaacacuccgacuc.........................................
201591-1	1	0/0/0/0	........AGGAucugugauacacuccgacuc.........................................
555988-1	1	0/0/0/0	........AGGCucugugauacacuccgacuc.........................................
132329-2	2	0/0/0/0	........AGGGucugugauacacuccgacuc.........................................
500487-1	1	0/0/0/0	.........GGUGcugugauacacuccgacu..........................................
414266-1	1	0/0/0/0	...........UUGugugauacacuccgacu..........................................
412681-1	1	0/0/0/0	.......UAGGUCCCgugauacacuccgacu..........................................
375192-1	1	0/0/0/0	...............................cgggcucuggagcag...........................
132061-2	2	0/0/0/0	...........................................cagucagugcaugacagaacuugg......
137492-2	2	0/0/0/0	............................................agucagugcaugacagaacuugg......
60309-5	5	0/0/0/0	.............................................gucagugcaugacag.............
162358-2	2	0/0/0/0	.............................................gucagugcaugacaga............
34579-10	10	0/0/0/0	.............................................gucagugcaugacagaacuGGG......
401559-1	1	0/0/0/0	.............................................gucagugcaugacagaacuCGGA.....
152225-2	2	0/0/0/0	.............................................gucagugcaugacagaacuAGGU.....
84820-3	3	0/0/0/0	.............................................gucagugcaugacagaacuGGGA.....
273708-1	1	0/0/0/0	.............................................gucagugcaugacagaacuCGG......
195937-1	1	0/0/0/0	.............................................gucagugcaugacagaacuuAG......
154304-2	2	0/0/0/0	.............................................gucagugcaugacagaacuugC......
97256-3	3	0/0/0/0	.............................................gucagugcaugacagaacuugU......
127630-2	2	0/0/0/0	.............................................gucagugcaugacagaacuug.......
206615-1	1	1/0/0/0	.............................................gucagAgcaugacagaacuuggU.....
190204-1	1	1/0/0/0	.............................................gucagugcaugacUgaacuuggA.....
40169-8	8	0/0/0/1	.............................................gucagugcaugaNagaacuugg......
455893-1	1	0/0/0/1	.............................................gucagugcaugacagNacuuggA.....
201182-1	1	0/0/0/0	...........................................GCgucagugcaugacagaacuugg......
433827-1	1	0/0/0/1	.............................................gucagugcaNgacagaacuuggU.....
435991-1	1	1/0/0/0	.............................................gucagCgcaugacagaacuuggA.....
438391-1	1	1/0/0/0	.............................................gucagugcaugGcagaacuugg......
57048-5	5	1/0/0/0	.............................................gucagugcaugacagUacuugg......
44220-7	7	0/0/0/1	.............................................gucagugcaugacagNacuugg......
12078-45	45	0/0/0/1	.............................................gNcagugcaugacagaacuugg......
441524-1	1	0/0/0/0	............................................Cgucagugcaugacagaacuugg......
43036-8	8	0/0/0/1	.............................................gucagugcaNgacagaacuugg......
43224-8	8	1/0/0/0	.............................................gucagGgcaugacagaacuugg......
193052-1	1	1/0/0/0	.............................................gucagugcaugacagGacuugg......
342848-1	1	1/0/0/0	.............................................gucagCgcaugacagaacuugg......
567791-1	1	0/0/0/0	.............................................gucagugcaugacagaacuuggAA....
109838-2	2	1/0/0/0	.............................................gucaUugcaugacagaacuuggU.....
105626-2	2	0/0/0/0	.............................................gucagugcaugacagaacuuggACC...
104146-3	3	0/0/0/0	.............................................gucagugcaugacagaacuuggUA....
104032-3	3	1/0/0/0	.............................................gucagAgcaugacagaacuugg......
585545-1	1	1/0/0/0	.............................................gucagugcaugCcagaacuugg......
247954-1	1	1/0/0/0	.............................................gucagugcaugacagaGcuugg......
100252-3	3	0/0/0/1	.............................................guNagugcaugacagaacuuggA.....
97601-3	3	1/0/0/0	.............................................gucagugcaugacUgaacuugg......
401899-1	1	1/0/0/0	.............................................gucaguAcaugacagaacuugg......
600925-1	1	1/0/0/0	.............................................gucagugcGugacagaacuuggU.....
88032-3	3	1/0/0/0	.............................................gucagugcaugaUagaacuugg......
80023-3	3	1/0/0/0	.............................................gucagugcaugacagCacuugg......
1124-1178	1178	0/0/0/0	.............................................gucagugcaugacagaacuugg......
81518-3	3	1/0/0/0	.............................................gucagGgcaugacagaacuuggA.....
86856-3	3	0/0/0/1	.............................................gNcagugcaugacagaacuuggU.....
618360-1	1	2/0/0/0	.............................................gucagugcaugCcagCacuugg......
619148-1	1	0/0/0/0	...........................................ACgucagugcaugacagaacuugg......
216970-1	1	2/0/0/0	.............................................gucagugcaugGcagCacuugg......
469438-1	1	0/0/0/1	.............................................gucagugcaugaNagaacuuggU.....
8416-75	75	0/0/0/0	.............................................gucagugcaugacagaacuuggU.....
225449-1	1	0/0/0/0	.............................................gucagugcaugacagaacuuggAG....
392461-1	1	0/0/0/0	.............................................gucagugcaugacagaacuuggC.....
404757-1	1	0/0/0/1	.............................................gucagugcaugacagNacuuggU.....
493025-1	1	1/0/0/0	.............................................gucagugcaugUcagaacuugg......
50769-6	6	1/0/0/0	.............................................gucagugcaugacGgaacuugg......
149231-2	2	0/0/0/1	.............................................gucagugcaugacNgaacuuggA.....
514150-1	1	1/0/0/0	.............................................gucagugcaugacaUaacuugg......
25619-16	16	0/0/0/1	.............................................gucagugcaugacNgaacuugg......
135477-2	2	0/0/0/1	.............................................gucNgugcaugacagaacuugg......
4885-165	165	0/0/0/0	.............................................gucagugcaugacagaacuuggA.....
24103-17	17	0/0/0/1	.............................................guNagugcaugacagaacuugg......
131152-2	2	0/0/0/1	.............................................gNcagugcaugacagaacuuggA.....
354313-1	1	1/0/0/1	.............................................gucNgugcaugacagaCcuugg......
114132-2	2	1/0/0/0	.............................................gucagugcaugacUgaacuuggU.....
110846-2	2	0/0/0/1	.............................................gucagugcaNgacagaacuuggA.....
418091-1	1	0/0/0/0	.............................................gucagugcaugacagaacuuggg.....
500809-1	1	0/0/0/0	..............................................ucagugcaugacagaCCUUAG......
22790-19	19	0/0/0/0	..............................................ucagugcaugacaga............
40388-8	8	0/0/0/0	..............................................ucagugcaugacagaa...........
197924-1	1	0/0/0/0	..............................................ucagugcaugacagaaAUUUG......
187824-1	1	0/0/0/0	..............................................ucagugcaugacagaaUGG........
492040-1	1	0/0/0/0	..............................................ucagugcaugacagaaCUCUU......
165598-2	2	0/0/0/0	..............................................ucagugcaugacagaacGUGGA.....
613546-1	1	1/0/0/0	..............................................ucagugcaugacCgaacCUGG......
103000-3	3	0/0/0/1	..............................................uNagugcaugacagaacCUGG......
68539-4	4	0/0/0/0	..............................................ucagugcaugacagaacCUGGA.....
567456-1	1	0/0/0/0	..............................................ucagugcaugacagaacUUUUU.....
25972-15	15	0/0/0/0	..............................................ucagugcaugacagaacGUGG......
54730-6	6	0/0/0/0	..............................................ucagugcaugacagaacUUUU......
317473-1	1	0/0/0/1	..............................................ucNgugcaugacagaacCUGG......
49266-6	6	0/0/0/0	..............................................ucagugcaugacagaacAUGG......
270833-1	1	1/0/0/0	..............................................ucaguCcaugacagaacAUGG......
223634-1	1	1/0/0/0	..............................................ucaguUcaugacagaacCUGG......
46572-7	7	0/0/0/0	..............................................ucagugcaugacagaac..........
471464-1	1	1/0/0/0	..............................................ucaguCcaugacagaacCUGG......
437015-1	1	0/0/0/1	..............................................uNagugcaugacagaac..........
268618-1	1	0/0/0/1	..............................................ucagugcaugacagaNcCUGG......
13691-38	38	0/0/0/0	..............................................ucagugcaugacagaacCUGG......
391319-1	1	0/0/0/0	..............................................ucagugcaugacagaacuCGGGU....
341223-1	1	0/0/0/0	..............................................ucagugcaugacagaacuUAU......
295694-1	1	0/0/0/1	..............................................ucagugcaugacaNaacu.........
284676-1	1	0/0/0/0	..............................................ucagugcaugacagaacuGGA......
329584-1	1	0/0/0/0	..............................................ucagugcaugacagaacuCUG......
345620-1	1	0/0/0/0	..............................................ucagugcaugacagaacuGGGG.....
24639-17	17	0/0/0/0	..............................................ucagugcaugacagaacu.........
31066-12	12	0/0/0/0	..............................................ucagugcaugacagaacuUAGU.....
338247-1	1	0/0/0/1	..............................................ucNgugcaugacagaacuCGG......
465099-1	1	0/0/0/0	..............................................ucagugcaugacagaacuCGGG.....
135570-2	2	0/0/0/1	..............................................ucagugcaugacagaNcu.........
136478-2	2	0/0/0/0	..............................................ucagugcaugacagaacuGUG......
57110-5	5	0/0/0/0	..............................................ucagugcaugacagaacuGG.......
527735-1	1	0/0/0/0	..............................................ucagugcaugacagaacuUCU......
61671-5	5	0/0/0/0	..............................................ucagugcaugacagaacuCGGA.....
556441-1	1	0/0/0/0	..............................................ucagugcaugacagaacuGGGGU....
496234-1	1	0/0/0/0	..............................................ucagugcaugacagaacuCGU......
166076-2	2	0/0/0/0	..............................................ucagugcaugacagaacuAGGU.....
475157-1	1	0/0/0/0	..............................................ucagugcaugacagaacuAGGA.....
473120-1	1	0/0/0/0	..............................................ucagugcaugacagaacuGGGA.....
472150-1	1	0/0/0/0	..............................................ucagugcaugacagaacuUUCU.....
181267-1	1	1/0/0/0	..............................................ucagGgcaugacagaacuGGG......
44448-7	7	0/0/0/0	..............................................ucagugcaugacagaacuAGG......
83336-3	3	0/0/0/1	..............................................uNagugcaugacagaacuCGG......
34507-10	10	0/0/0/0	..............................................ucagugcaugacagaacuGGG......
230519-1	1	1/0/0/0	..............................................ucagugcaugacCgaacuCGG......
405519-1	1	1/0/0/0	..............................................ucagugcauUacagaacuCGG......
39710-9	9	0/0/0/0	..............................................ucagugcaugacagaacuUCGU.....
418367-1	1	0/0/0/0	..............................................ucagugcaugacagaacuAA.......
202993-1	1	0/0/0/0	..............................................ucagugcaugacagaacuAGGG.....
598282-1	1	0/0/0/0	..............................................ucagugcaugacagaacuGGGU.....
193502-1	1	0/0/0/1	..............................................ucagugcauNacagaacuCGG......
446397-1	1	1/0/0/0	..............................................ucagugcaugacCgaacuGGG......
11575-48	48	0/0/0/0	..............................................ucagugcaugacagaacuCGG......
66694-4	4	0/0/0/0	..............................................ucagugcaugacagaacuuAAA.....
93072-3	3	1/0/0/0	..............................................ucaguUcaugacagaacuuUG......
108189-2	2	1/0/0/0	..............................................ucagGgcaugacagaacuuCG......
120457-2	2	0/0/0/0	..............................................ucagugcaugacagaacuuAGG.....
60741-5	5	0/0/0/0	..............................................ucagugcaugacagaacuuUGGU....
259664-1	1	1/0/0/0	..............................................ucagugcaCgacagaacuuUGG.....
281990-1	1	0/0/0/0	..............................................ucagugcaugacagaacuuCGGA....
72797-4	4	0/0/0/0	..............................................ucagugcaugacagaacuuU.......
144883-2	2	0/0/0/1	..............................................ucagugcaugacagaNcuu........
55346-6	6	0/0/0/0	..............................................ucagugcaugacagaacuuAA......
149247-2	2	0/0/0/0	..............................................ucagugcaugacagaacuuAGGA....
319563-1	1	0/0/0/1	..............................................uNagugcaugacagaacuu........
53688-6	6	0/0/0/0	..............................................ucagugcaugacagaacuuA.......
52254-6	6	0/0/0/0	..............................................ucagugcaugacagaacuuCGG.....
28037-14	14	0/0/0/0	..............................................ucagugcaugacagaacuuCGA.....
181476-1	1	1/0/0/0	..............................................ucaguCcaugacagaacuu........
30121-13	13	0/0/0/0	..............................................ucagugcaugacagaacuuAGA.....
199231-1	1	0/0/0/0	..............................................ucagugcaugacagaacuuUAA.....
39746-9	9	0/0/0/0	..............................................ucagugcaugacagaacuuUGGA....
221901-1	1	0/0/0/0	..............................................ucagugcaugacagaacuuCGGU....
542546-1	1	0/0/0/0	..............................................ucagugcaugacagaacuuAGGU....
564340-1	1	0/0/0/0	..............................................ucagugcaugacagaacuuCGAG....
448629-1	1	0/0/0/0	..............................................ucagugcaugacagaacuuUGAG....
18181-26	26	0/0/0/0	..............................................ucagugcaugacagaacuuUGG.....
9190-66	66	0/0/0/0	..............................................ucagugcaugacagaacuuAG......
594370-1	1	0/0/0/0	..............................................ucagugcaugacagaacuuCAA.....
596567-1	1	0/0/0/0	..............................................ucagugcaugacagaacuuUUAG....
2105-531	531	0/0/0/0	..............................................ucagugcaugacagaacuuUG......
549510-1	1	0/0/0/0	..............................................ucagugcaugacagaacuuUA......
596712-1	1	0/0/0/1	..............................................ucNgugcaugacagaacuu........
545626-1	1	0/0/0/0	..............................................ucagugcaugacagaacuuAUA.....
491265-1	1	1/0/0/0	..............................................ucagGgcaugacagaacuuUG......
7556-88	88	0/0/0/0	..............................................ucagugcaugacagaacuuUGA.....
6443-111	111	0/0/0/0	..............................................ucagugcaugacagaacuu........
413542-1	1	0/0/0/1	..............................................uNagugcaugacagaacuuUGG.....
6076-122	122	0/0/0/0	..............................................ucagugcaugacagaacuuCG......
417672-1	1	0/0/0/0	..............................................ucagugcaugacagaacuuC.......
384147-1	1	1/0/0/0	..............................................ucaguUcaugacagaacuuAG......
415178-1	1	0/0/0/0	..............................................ucagugcaugacagaacuuUN......
501261-1	1	0/0/0/1	..............................................ucagugcaugacNgaacuuUG......
501882-1	1	1/0/0/0	..............................................ucaguUcaugacagaacuu........
509070-1	1	0/0/0/0	..............................................ucagugcaugacagaacuugAC.....
454352-1	1	0/0/0/0	..............................................ucagugcaugacagaacuugUG.....
455826-1	1	0/0/0/1	..............................................uNagugcaugacagaacuugUU.....
463332-1	1	0/0/0/1	..............................................ucagugcaugacaNaacuug.......
178291-1	1	0/0/0/0	..............................................ucagugcaugacagaacuugGAGG...
47053-7	7	0/0/0/0	..............................................ucagugcaugacagaacuugCA.....
52691-6	6	1/0/0/0	..............................................ucaguUcaugacagaacuugA......
166576-2	2	1/0/0/1	..............................................ucagugcaugNGagaacuug.......
42666-8	8	0/0/0/0	..............................................ucagugcaugacagaacuugUAG....
49805-6	6	1/0/0/0	..............................................ucagugcaugacaUaacuugA......
156104-2	2	1/0/0/0	..............................................ucagugcaugacCgaacuugU......
52247-6	6	0/0/0/0	..............................................ucagugcaugacagaacuugAAA....
427703-1	1	1/0/0/0	..............................................ucagugcaugaUagaacuugA......
165266-2	2	0/0/0/1	..............................................ucagugcaugacaNaacuugA......
39014-9	9	0/0/0/1	..............................................ucNgugcaugacagaacuugA......
39371-9	9	0/0/0/1	..............................................ucagugcaugacagaNcuugU......
212880-1	1	0/0/0/1	..............................................ucagugcaugacNgaacuugUA.....
209075-1	1	1/0/0/0	..............................................ucagugcaugaAagaacuug.......
208107-1	1	1/0/0/0	..............................................ucagCgcaugacagaacuugC......
15842-31	31	0/0/0/0	..............................................ucagugcaugacagaacuugUU.....
419524-1	1	1/0/0/0	..............................................ucaguCcaugacagaacuugA......
419692-1	1	1/0/0/0	..............................................ucagugcaugacaUaacuug.......
15125-33	33	0/0/0/0	..............................................ucagugcaugacagaacuugAA.....
40025-9	9	0/0/0/1	..............................................ucNgugcaugacagaacuugU......
191099-1	1	1/0/0/0	..............................................ucaguAcaugacagaacuugU......
432825-1	1	0/0/0/0	..............................................ucagugcaugacagaacuugCAA....
40737-8	8	0/0/0/1	..............................................uNagugcaugacagaacuug.......
13014-41	41	0/0/0/0	..............................................ucagugcaugacagaacuugC......
198892-1	1	0/0/0/0	..............................................ucagugcaugacagaacuugCU.....
12869-42	42	0/0/0/1	..............................................uNagugcaugacagaacuugU......
439639-1	1	1/0/0/0	..............................................ucagugcaugacagaCcuugU......
196877-1	1	0/0/0/1	..............................................uNagugcaugacagaacuugUA.....
441380-1	1	1/0/0/0	..............................................ucagugcaugacagaUcuugA......
216956-1	1	0/0/0/1	..............................................ucagugcauNacagaacuugC......
444610-1	1	0/0/0/0	..............................................ucagugcaugacagaacuugAUAG...
446624-1	1	0/0/0/1	..............................................ucagNgcaugacagaacuugAU.....
92073-3	3	0/0/0/0	..............................................ucagugcaugacagaacuugCG.....
69108-4	4	0/0/0/1	..............................................ucagNgcaugacagaacuugU......
588826-1	1	1/0/0/0	..............................................ucagugAaugacagaacuugU......
99274-3	3	1/0/0/0	..............................................ucagGgcaugacagaacuugU......
97765-3	3	1/0/0/0	..............................................ucaguUcaugacagaacuugU......
1761-664	664	0/0/0/0	..............................................ucagugcaugacagaacuugA......
96365-3	3	0/0/0/1	..............................................uNagugcaugacagaacuugAA.....
597097-1	1	0/0/0/0	..............................................ucagugcaugacagaacuugUUA....
95563-3	3	0/0/0/1	..............................................ucagNgcaugacagaacuugA......
95290-3	3	0/0/0/1	..............................................ucagugcaugacagaNcuug.......
73345-4	4	0/0/0/1	..............................................ucagugcauNacagaacuugA......
93733-3	3	0/0/0/1	..............................................ucagugcaugacNgaacuug.......
584334-1	1	0/0/0/1	..............................................ucaNugcaugacagaacuug.......
601118-1	1	1/0/0/0	..............................................ucagugcauUacagaacuugU......
1340-953	953	0/0/0/0	..............................................ucagugcaugacagaacuugU......
610780-1	1	0/0/0/0	..............................................ucagugcaugacagaacuugUAU....
88015-3	3	0/0/0/0	..............................................ucagugcaugacagaacuugAG.....
612951-1	1	0/0/0/1	..............................................ucagugcaugacNgaacuugUAG....
615084-1	1	0/0/0/0	..............................................ucagugcaugacagaacuugUGU....
83351-3	3	0/0/0/0	..............................................ucagugcaugacagaacuugUGA....
84842-3	3	1/0/0/0	..............................................ucagugcaugacaUaacuugU......
83964-3	3	1/0/0/0	..............................................ucagAgcaugacagaacuug.......
617395-1	1	0/0/0/0	..............................................ucagugcaugacagaacuugAU.....
553006-1	1	0/0/0/0	..............................................ucagugcaugacagaacuugNA.....
145762-2	2	0/0/0/1	..............................................ucagugcaugacagaNcuugUU.....
55710-5	5	0/0/0/1	..............................................ucagugcaugacagaNcuugA......
144381-2	2	0/0/0/0	..............................................ucagugcaugacagaacuugAAU....
143177-2	2	1/0/0/0	..............................................ucagugcaugacagaCcuug.......
136881-2	2	0/0/0/1	..............................................ucaNugcaugacagaacuugA......
59312-5	5	0/0/0/1	..............................................ucNgugcaugacagaacuug.......
59929-5	5	0/0/0/1	..............................................ucagugcaugacNgaacuugA......
133783-2	2	0/0/0/1	..............................................ucagugcaugacaNaacuugU......
132545-2	2	0/0/0/1	..............................................ucagugcauNacagaacuug.......
60950-5	5	0/0/0/0	..............................................ucagugcaugacagaacuugN......
128557-2	2	0/0/0/1	..............................................ucagugcaugNcagaacuugA......
145870-2	2	1/0/0/0	..............................................ucagugcaugacaCaacuugU......
127012-2	2	0/0/0/0	..............................................ucagugcaugacagaacuugNU.....
124501-2	2	1/0/0/0	..............................................ucagugcaugaAagaacuugU......
122916-2	2	1/0/0/0	..............................................ucagugcaugacCgaacuugA......
121077-2	2	1/0/0/0	..............................................ucagugcaugacUgaacuugA......
554171-1	1	0/0/0/0	..............................................ucagugcaugacagaacuugAAC....
110935-2	2	0/0/0/1	..............................................ucagNgcaugacagaacuug.......
109105-2	2	1/0/0/0	..............................................ucagugcauUacagaacuug.......
107796-2	2	1/0/0/0	..............................................ucagugcaugacaAaacuugU......
3585-252	252	0/0/0/0	..............................................ucagugcaugacagaacuug.......
105828-2	2	0/0/0/1	..............................................ucagugcaugNcagaacuugU......
361729-1	1	1/0/0/0	..............................................ucagugcaugaUagaacuugU......
17928-26	26	0/0/0/0	..............................................ucagugcaugacagaacuugUA.....
263226-1	1	1/0/0/0	..............................................ucagugcGugacagaacuugC......
264689-1	1	1/0/0/0	..............................................ucagugcaugacGgaacuugU......
329385-1	1	1/0/0/0	..............................................ucagugcaugacCgaacuug.......
36172-10	10	0/0/0/0	..............................................ucagugcaugacagaacuugUAA....
257191-1	1	2/0/0/0	..............................................ucagugcaugaAagaCcuug.......
19052-24	24	0/0/0/1	..............................................uNagugcaugacagaacuugA......
401316-1	1	1/0/0/0	..............................................ucagCgcaugacagaacuugA......
369119-1	1	0/0/0/0	..............................................ucagugcaugacagaacuugUUC....
243696-1	1	0/0/0/1	..............................................uNagugcaugacagaacuugC......
375325-1	1	1/0/0/0	..............................................ucagugcGugacagaacuug.......
31136-12	12	0/0/0/1	..............................................ucagugcauNacagaacuugU......
318813-1	1	1/0/0/0	..............................................ucagugcaugacGgaacuugA......
27190-14	14	0/0/0/0	..............................................ucagugcaugacagaacuugUUU....
372310-1	1	0/0/0/1	..............................................ucagugcaugacNgaacuugC......
398200-1	1	1/0/0/0	..............................................ucaguCcaugacagaacuugU......
380870-1	1	0/0/0/1	..............................................ucaNugcaugacagaacuugUU.....
342613-1	1	1/0/0/0	..............................................ucagugUaugacagaacuugU......
412241-1	1	1/0/0/0	..............................................ucagCgcaugacagaacuug.......
332285-1	1	0/0/0/1	..............................................ucaNugcaugacagaacuugC......
32572-11	11	0/0/0/1	..............................................ucagugcaugacNgaacuugU......
228772-1	1	1/0/0/0	..............................................ucagugcaugacaUaacuugC......
404747-1	1	1/0/0/0	..............................................ucagugcCugacagaacuug.......
230499-1	1	1/0/0/0	..............................................ucagAgcaugacagaacuugU......
311065-1	1	1/0/0/0	..............................................ucagugcaugCcagaacuugU......
313442-1	1	1/0/0/1	..............................................ucagugcaugNUagaacuug.......
569800-1	1	1/0/0/1	..............................................ucagugAaugacNgaacuugg......
106000-2	2	0/0/0/1	..............................................uNagugcaugacagaacuuggC.....
583222-1	1	2/0/0/0	..............................................ucaguUcaugacagaUcuugg......
566346-1	1	0/0/0/0	..............................................ucagugcaugacagaacuuggAAAG..
580176-1	1	0/0/0/1	..............................................ucagugcaugacNgaacuuggC.....
567936-1	1	1/0/0/0	..............................................ucagugcaugacagaaUuuggU.....
306709-1	1	2/0/0/0	..............................................ucaguUcaugacaAaacuugg......
107254-2	2	1/0/0/0	..............................................ucagugcaugacagaGcuuggU.....
109002-2	2	1/0/0/0	..............................................ucagugcaugacagCacuuggA.....
307105-1	1	1/0/0/1	..............................................ucagugcGuNacagaacuugg......
573765-1	1	1/0/0/1	..............................................ucagugcauNacUgaacuugg......
369681-1	1	2/0/0/0	..............................................ucagCgcaugacCgaacuugg......
578763-1	1	1/0/0/1	..............................................ucagugcauUacagaNcuugg......
308923-1	1	1/0/0/1	..............................................ucagGgcaugacNgaacuugg......
574817-1	1	2/0/0/0	..............................................ucagugcUugacagCacuugg......
105943-2	2	1/0/0/0	..............................................ucagugUaugacagaacuuggA.....
305579-1	1	2/0/0/0	..............................................ucagugcGugacUgaacuugg......
282051-1	1	2/0/0/0	..............................................ucagugAaugacagaaAuugg......
278921-1	1	2/0/0/0	..............................................ucagGgcaugacCgaacuugg......
529156-1	1	1/0/0/1	..............................................uNagugcaugacGgaacuugg......
530568-1	1	2/0/0/0	..............................................ucagugcaugacUgaCcuugg......
278943-1	1	1/0/0/1	..............................................uNagugcaugCcagaacuugg......
378727-1	1	2/0/0/0	..............................................ucagCgcaugacaUaacuugg......
279694-1	1	0/0/0/0	..............................................ucagugcaugacagaacuuggCAC...
545459-1	1	1/0/0/1	..............................................ucagugcaugacUgaNcuugg......
281723-1	1	2/0/0/0	..............................................ucagugcCugacaUaacuugg......
281911-1	1	0/0/0/1	..............................................ucagugcaugNcagaacuuggGAG...
17-169167	169167	0/0/0/0	..............................................ucagugcaugacagaacuugg......
550480-1	1	2/0/0/0	..............................................ucagugcaugaAagaUcuugg......
130692-2	2	1/0/0/0	..............................................ucagugcaugacagaaAuuggU.....
130382-2	2	0/0/0/0	..............................................ucagugcaugacagaacuuggCAG...
111484-2	2	1/0/0/0	..............................................ucagugcaugGcagaacuuggU.....
376829-1	1	1/0/0/1	..............................................ucagugcauUacNgaacuugg......
375416-1	1	2/0/0/0	..............................................ucagugcaCgacaUaacuugg......
553138-1	1	0/0/0/0	.............................................NucagugcaugacagaacuuggA.....
303865-1	1	1/0/0/1	..............................................ucNgugcauUacagaacuugg......
374634-1	1	1/0/0/1	..............................................ucaguUcaugacNgaacuugg......
314160-1	1	0/0/0/0	............................................CCucagugcaugacagaacuugg......
120389-2	2	0/0/0/1	..............................................ucagugcaugacNgaacuuggAAG...
119725-2	2	1/0/0/0	..............................................ucagugcaugacagaGcuuggA.....
118543-2	2	1/0/0/0	..............................................ucagugcCugacagaacuuggU.....
563558-1	1	1/0/0/1	..............................................ucagugcauNacagaUcuugg......
306391-1	1	1/0/0/1	..............................................ucagugcauNacagaGcuugg......
566336-1	1	0/0/0/1	..............................................ucNgugcaugacagaacuuggUAG...
605970-1	1	1/0/0/1	..............................................ucagugcaCgacNgaacuugg......
597435-1	1	2/0/0/0	..............................................ucaguUcauAacagaacuugg......
92425-3	3	1/0/0/1	..............................................uNaguCcaugacagaacuugg......
365097-1	1	1/0/0/0	..............................................ucagugcaAgacagaacuuggU.....
91631-3	3	2/0/0/0	..............................................ucagugcaugCcCgaacuugg......
91594-3	3	0/0/0/0	..............................................ucagugcaugacagaacuuggAUC...
91528-3	3	1/0/0/0	..............................................ucagugAaugacagaacuuggU.....
91126-3	3	1/0/0/0	..............................................ucagugcauAacagaacuuggU.....
90516-3	3	0/0/0/1	..............................................uNagugcaugacagaacuuggUAG...
89377-3	3	1/0/0/0	..............................................ucagugcaugGcagaacuuggA.....
89302-3	3	1/0/0/0	..............................................ucagugcaugacagaaGuugg......
88990-3	3	0/0/0/0	..............................................ucagugcaugacagaacuuggUUAG..
88692-3	3	1/0/0/1	..............................................uNagugcaugaUagaacuugg......
365200-1	1	1/0/0/1	..............................................uNagugcauCacagaacuugg......
360675-1	1	1/0/0/1	..............................................ucagugcUugNcagaacuugg......
357079-1	1	0/0/1/1	..............................................ucNgugcauDacagaacuugg......
87384-3	3	0/0/2/0	..............................................ucagugcaugDDagaacuugg......
611472-1	1	0/0/0/1	..............................................ucaguNcaugacagaacuugg......
87173-3	3	1/0/0/0	..............................................ucagugcGugacagaacuuggU.....
612884-1	1	0/0/0/0	..............................................ucagugcaugacagaacuuggUAAGC.
352214-1	1	0/0/1/1	..............................................uNagugcaugDcagaacuugg......
351210-1	1	2/0/0/0	..............................................ucagugcaugaUaUaacuugg......
86675-3	3	1/0/0/0	..............................................ucagugAaugacagaacuuggA.....
616762-1	1	0/0/0/1	..............................................ucagugcaugacagaacuuNg......
332802-1	1	0/0/0/1	..............................................ucNgugcaugacagaacuuggUC....
333325-1	1	0/0/0/0	..............................................ucagugcaugacagaacuuggCAU...
98738-3	3	0/0/0/1	..............................................ucagugcauNacagaacuuggUAG...
587399-1	1	2/0/0/0	..............................................ucaguUcaugaUagaacuugg......
103456-3	3	1/0/0/0	..............................................ucagugcaCgacagaacuuggU.....
103290-3	3	1/0/0/1	..............................................uNagugcaugGcagaacuugg......
588413-1	1	0/0/0/1	.............................................CucagugcAngacagaacuugg......
588476-1	1	0/0/0/0	............................................UNucagugcaugacagaacuugg......
590261-1	1	1/0/0/1	..............................................ucNgugcaugacGgaacuugg......
520290-1	1	1/0/0/1	..............................................ucagugcaugacNUaacuugg......
101140-3	3	1/0/0/0	..............................................ucagugcGugacagaacuuggA.....
595541-1	1	1/0/0/1	..............................................ucagugcauAacagaNcuugg......
314780-1	1	2/0/0/0	..............................................ucagugcaugacGgaCcuugg......
317353-1	1	2/0/0/0	..............................................ucagAgcaugaAagaacuugg......
98741-3	3	0/0/0/1	..............................................ucagNgcaugacagaacuuggUU....
310825-1	1	2/0/0/0	..............................................ucagAgcaugacagaGcuugg......
98689-3	3	1/0/0/1	..............................................ucagGgcaugacaNaacuugg......
596656-1	1	2/0/0/0	..............................................ucagugcaugGcagaCcuugg......
98140-3	3	0/0/0/1	..............................................ucaNugcaugacagaacuuggUA....
368934-1	1	2/0/0/0	..............................................ucagugcGugacaUaacuugg......
318984-1	1	0/0/0/0	............................................UCucagugcaugacagaacuugg......
367001-1	1	0/0/0/1	..............................................ucagugcaugacaNaacuuggAC....
95928-3	3	1/0/0/0	..............................................ucagugGaugacagaacuuggA.....
323013-1	1	1/0/0/0	..............................................ucagugcCugacagaacuuggA.....
323403-1	1	0/0/0/0	..............................................ucagugcaugacagaacuuggCGU...
324656-1	1	1/0/0/1	..............................................ucagugcaCgacaNaacuugg......
94629-3	3	0/0/0/1	..............................................ucagugcaugacaNaacuuggAU....
462843-1	1	0/0/0/1	..............................................ucagugcaugacagaacuNgg......
443333-1	1	0/0/0/0	..............................................ucagugcaugacagaacuuggUUC...
251242-1	1	0/0/0/0	..............................................ucagugcaugacagaacuuggCUA...
251433-1	1	1/0/0/1	..............................................ucaNugcauUacagaacuugg......
191485-1	1	0/0/0/0	..............................................ucagugcaugacagaacuuggAACG..
251534-1	1	1/0/0/1	..............................................ucagugcauNUcagaacuugg......
446825-1	1	1/0/0/1	..............................................ucagugcauAacNgaacuugg......
251815-1	1	2/0/0/0	..............................................ucagugcCugacagGacuugg......
399302-1	1	2/0/0/0	..............................................ucagugAaugacagGacuugg......
456182-1	1	1/0/0/1	..............................................uNagugcauAacagaacuugg......
458580-1	1	1/0/0/1	..............................................uNagugcCugacagaacuugg......
187768-1	1	0/0/0/1	..............................................ucagugcaugacNgaacuuggAG....
459277-1	1	2/0/0/0	..............................................ucaguCcauAacagaacuugg......
182396-1	1	1/0/0/1	..............................................ucNgugcCugacagaacuugg......
246508-1	1	0/0/1/0	..............................................ucagugcaugacagDacuugg......
252031-1	1	1/0/0/1	..............................................ucaNugcaugacagaaUuugg......
255588-1	1	1/0/0/0	..............................................ucagugcaugacagGacuuggA.....
476338-1	1	0/0/0/0	..............................................ucagugcaugacagaacuuggACAG..
397083-1	1	0/0/0/0	...........................................CAUucagugcaugacagaacuugg......
178254-1	1	0/0/0/0	..............................................ucagugcaugacagaacuuggGUAGC.
178060-1	1	0/0/0/1	..............................................ucNgugcaugacagaacuuggAG....
174293-1	1	0/0/0/0	..............................................ucagugcaugacagaacuuggCG....
167332-2	2	2/0/0/0	..............................................ucagugcaugacUgaaUuugg......
257409-1	1	1/0/0/0	..............................................ucagugGaugacagaacuuggU.....
483548-1	1	1/0/0/1	..............................................ucagugcaNgCcagaacuugg......
485376-1	1	2/0/0/0	..............................................ucagGgcaugaAagaacuugg......
341363-1	1	2/0/0/0	..............................................ucagugcaugaAUgaacuugg......
427450-1	1	1/0/0/1	..............................................ucagugcaugaANgaacuugg......
216467-1	1	1/0/0/1	..............................................ucNgugcaugacagaaUuugg......
218105-1	1	0/0/0/0	..............................................ucagugcaugacagaacuuggUCA...
411918-1	1	0/0/0/0	..............................................ucagugcaugacagaacuuggUCUCG.
214005-1	1	1/0/0/0	..............................................ucagugcaugacagaaGuuggA.....
415952-1	1	2/0/0/0	..............................................ucagCgcaugacUgaacuugg......
410350-1	1	0/0/0/1	..............................................ucagugcauNacagaacuuggAAG...
410345-1	1	2/0/0/0	..............................................ucagGgcaugCcagaacuugg......
406560-1	1	0/0/0/1	..............................................ucagugcaugacaNaacuuggAAG...
226880-1	1	0/0/0/0	.............................................AucagugcaugacagaacuuggA.....
403908-1	1	2/0/0/0	..............................................ucagugcaugacCCaacuugg......
231872-1	1	0/0/0/1	..............................................ucagugcaugacagaNcuuggUG....
422235-1	1	1/0/0/1	..............................................ucaguAcaugacagaNcuugg......
164009-2	2	0/0/0/1	..............................................uNagugcaugacagaacuuggAAG...
432017-1	1	1/0/0/1	..............................................ucaguCcaugNcagaacuugg......
233819-1	1	0/0/0/1	..............................................ucagNgcaugacagaacuuggUAG...
201584-1	1	0/0/0/1	..............................................ucagugcaugNcagaacuuggAG....
237491-1	1	0/0/0/0	...........................................AUCucagugcaugacagaacuugg......
433821-1	1	1/0/0/1	..............................................ucagGgcaugacagaNcuugg......
200645-1	1	0/0/0/1	..............................................ucagugcaugacagaNcuuggCAG...
434553-1	1	1/0/0/0	..............................................ucagugcaugacagaaAuuggA.....
241825-1	1	2/0/0/0	..............................................ucagGgcauAacagaacuugg......
242111-1	1	2/0/0/0	..............................................ucagugcaugacGAaacuugg......
197213-1	1	0/0/1/0	..............................................ucagugcaugaDagaacuugg......
246036-1	1	2/0/0/0	..............................................ucaguAcaugacaUaacuugg......
442950-1	1	1/0/0/1	..............................................ucagugUaugacagaNcuugg......
140303-2	2	1/0/0/1	..............................................uNagugcaugacUgaacuugg......
511726-1	1	2/0/0/0	..............................................ucagugcauAacagaCcuugg......
266885-1	1	1/0/0/1	..............................................ucagCgcaugacaNaacuugg......
512575-1	1	0/0/0/1	..............................................ucagugcaugacagaNcuuggAG....
267097-1	1	2/0/0/0	..............................................ucagugGaugacagCacuugg......
513162-1	1	2/0/0/0	..............................................ucagugcaugacGUaacuugg......
516566-1	1	1/0/0/1	..............................................ucNguAcaugacagaacuugg......
389809-1	1	1/0/0/1	..............................................ucagugUaugacNgaacuugg......
144435-2	2	0/0/0/0	...........................................CUCucagugcaugacagaacuugg......
144410-2	2	0/0/0/1	..............................................ucNgugcaugacagaacuuggC.....
384342-1	1	1/0/0/1	..............................................uNagugcaugacagaGcuugg......
142360-2	2	0/0/0/1	..............................................ucagugcaugacaNaacuuggAG....
141615-2	2	2/0/0/0	..............................................ucagugcaugaGagaUcuugg......
140863-2	2	2/0/0/0	..............................................ucagugcaugCcagaCcuugg......
148665-2	2	1/0/0/0	..............................................ucagugcaugacaUaacuuggC.....
139898-2	2	1/0/0/0	..............................................ucagugcaGgacagaacuuggA.....
139347-2	2	1/0/0/1	..............................................uNagugcaugacaUaacuugg......
519248-1	1	1/0/0/1	..............................................uNagugcaugacaAaacuugg......
382061-1	1	2/0/0/0	..............................................ucaguUcaugacagaCcuugg......
137765-2	2	0/0/0/1	..............................................ucagNgcaugacagaacuuggAG....
414157-1	1	0/0/0/1	..............................................ucagugcaugacagaNcuuggAAG...
522403-1	1	2/0/0/0	..............................................ucagugcaugacGgCacuugg......
137441-2	2	0/0/0/1	..............................................ucagugcaugacagaNcuuggAC....
136670-2	2	0/0/0/1	..............................................uNagugcaugacagaacuuggAC....
275599-1	1	2/0/0/0	..............................................ucagGgcaugacagaaUuugg......
524124-1	1	0/0/0/1	..............................................ucagugcauNacagaacuuggUG....
136076-2	2	0/0/2/0	..............................................ucagugcaugacDDaacuugg......
263157-1	1	0/0/0/0	............................................ACucagugcaugacagaacuugg......
487020-1	1	1/0/0/1	..............................................uNagugcaugacagaaUuugg......
163048-2	2	1/0/0/1	..............................................ucNguUcaugacagaacuugg......
257941-1	1	0/0/0/1	..............................................ucaNugcaugacagaacuuggUUG...
160323-2	2	0/0/0/0	..............................................ucagugcaugacagaacuuggACC...
160017-2	2	0/0/0/0	..............................................ucagugcaugacagaacuuggGUG...
496250-1	1	1/0/0/1	..............................................ucagugcaugacagGNcuugg......
159888-2	2	0/0/0/1	..............................................uNagugcaugacagaacuuggGAG...
159699-2	2	0/0/0/1	..............................................ucNgugcaugacagaacuuggAC....
159427-2	2	1/0/0/0	..............................................ucagugUaugacagaacuuggU.....
397032-1	1	0/0/1/0	..............................................ucagugcDugacagaacuugg......
263002-1	1	2/0/0/0	..............................................ucagugUaugacUgaacuugg......
158170-2	2	0/0/0/0	.............................................Uucagugcaugacagaacuugg......
525319-1	1	2/0/0/0	..............................................ucagugcCugacagaaAuugg......
155386-2	2	0/0/0/0	..............................................ucagugcaugacagaacuuggUCG...
496346-1	1	1/0/0/1	..............................................ucagugcCuNacagaacuugg......
153556-2	2	1/0/0/0	..............................................ucagugcaugacagGacuuggU.....
152806-2	2	0/0/1/0	..............................................ucagugcaugacaDaacuugg......
395832-1	1	0/0/0/0	...........................................CACucagugcaugacagaacuugg......
151977-2	2	0/0/0/1	..............................................ucagugcaugacaNaacuuggUU....
151795-2	2	0/0/0/1	..............................................ucagugcaugNcagaacuuggUA....
502474-1	1	2/0/0/0	..............................................ucagugUaugacaUaacuugg......
149883-2	2	2/0/0/0	..............................................ucagugcaugaUCgaacuugg......
149449-2	2	0/0/0/1	..............................................ucagugcauNacagaacuuggAG....
506409-1	1	1/0/0/0	..............................................ucaguAcaugacagaacuuggUC....
394180-1	1	2/0/0/0	..............................................ucagGgcaugacUgaacuugg......
4229-202	202	1/0/0/1	..............................................ucagugcaugNAagaacuugg......
35142-10	10	0/0/0/0	..............................................ucagugcaugacagaacuuggCU....
16557-29	29	0/0/0/0	..............................................ucagugcaugacagaacuuggUG....
3980-221	221	2/0/0/0	..............................................ucagugcaugaGagaCcuugg......
35101-10	10	1/0/0/0	..............................................ucagugcaugCcagaacuuggU.....
4120-209	209	0/0/0/0	..............................................ucagugcaugacagaacuuggUAU...
16355-30	30	0/0/1/0	..............................................ucaguDcaugacagaacuugg......
7796-84	84	0/0/0/1	..............................................ucagNgcaugacagaacuuggA.....
29185-13	13	1/0/0/0	..............................................ucagugGaugacagaacuugg......
11710-47	47	1/0/0/0	..............................................ucagugcaugacagaUcuugg......
7548-88	88	2/0/0/0	..............................................ucagugcaugaUagaCcuugg......
62946-5	5	0/0/0/0	..............................................ucagugcaugacagaacuuggUAAG..
4128-209	209	0/0/0/1	..............................................ucagugcaugNcagaacuugg......
16126-30	30	1/0/0/0	..............................................ucagugcaugacagGacuugg......
4216-203	203	0/0/0/0	..............................................ucagugcaugacagaacuuggAG....
3892-228	228	0/0/0/1	..............................................ucagugcauNacagaacuuggA.....
15944-31	31	1/0/0/0	..............................................ucagugcaugacagaaUuugg......
47353-7	7	1/0/0/0	..............................................ucagugcaGgacagaacuugg......
29597-13	13	1/0/0/0	..............................................ucagugcaugCcagaacuuggA.....
61727-5	5	0/0/0/1	..............................................ucNgugcaugacagaacuuggAU....
15209-33	33	0/0/0/1	..............................................uNagugcaugacagaacuuggUA....
48174-7	7	0/0/0/1	..............................................ucaNugcaugacagaacuuggUU....
29696-13	13	1/0/0/0	..............................................ucagugcaugaUagaacuuggU.....
4259-200	200	0/0/0/1	..............................................ucagugcaugacNgaacuuggU.....
60797-5	5	0/0/0/0	...........................................CGUucagugcaugacagaacuugg......
11732-47	47	0/0/0/1	..............................................ucagNgcaugacagaacuuggU.....
35057-10	10	0/0/0/0	..............................................ucagugcaugacagaacuuggUC....
60416-5	5	1/0/0/1	..............................................uNagugcauUacagaacuugg......
4280-199	199	0/0/0/1	..............................................ucagugcauNacagaacuuggU.....
17679-27	27	0/0/0/0	..............................................ucagugcaugacagaacuuggAUU...
7998-81	81	0/0/0/0	..............................................ucagugcaugacagaacuuggAAG...
26438-15	15	0/0/0/1	..............................................ucagugcaugacNgaacuuggAA....
26658-15	15	1/0/0/0	..............................................ucagCgcaugacagaacuuggA.....
17911-26	26	1/0/0/0	..............................................ucagugcaugacGgaacuuggA.....
2517-416	416	0/0/0/1	..............................................ucagugcaugacaNaacuugg......
2691-381	381	1/0/0/0	..............................................ucagugcaugacUgaacuugg......
2989-325	325	1/0/0/1	..............................................ucagugcaugNGagaacuugg......
26748-15	15	0/0/1/0	..............................................ucagugcauDacagaacuugg......
17901-26	26	0/0/0/0	.............................................Cucagugcaugacagaacuugg......
45597-7	7	1/0/0/0	..............................................ucagugcaugUcagaacuuggA.....
3011-321	321	1/0/0/0	..............................................ucagugcaugacagaCcuugg......
17775-26	26	1/0/0/0	..............................................ucaguCcaugacagaacuuggA.....
27605-14	14	0/0/0/0	..............................................ucagugcaugacagaacuuggUGA...
4296-198	198	0/0/0/0	..............................................ucagugcaugacagaacuuggAAU...
3605-250	250	0/0/0/1	..............................................ucNgugcaugacagaacuuggA.....
46879-7	7	1/0/0/0	..............................................ucagugcaugaAagaacuuggU.....
3617-249	249	1/0/0/0	..............................................ucagugcaugacaCaacuugg......
27951-14	14	0/0/0/0	..............................................ucagugcaugacagaacuuggUUA...
28545-14	14	1/0/0/0	..............................................ucagugcaugaUagaacuuggA.....
17349-27	27	1/0/0/0	..............................................ucagugcGugacagaacuugg......
3694-243	243	1/0/0/0	..............................................ucagGgcaugacagaacuugg......
28733-13	13	0/0/0/1	..............................................ucagugcauNacagaacuuggUA....
3742-239	239	0/0/0/1	..............................................ucagugcaugacNgaacuuggA.....
3761-238	238	0/0/0/1	..............................................ucagugcaugacagaNcuuggA.....
16853-28	28	0/0/0/1	..............................................uNagugcaugacagaacuuggUU....
16712-29	29	1/0/0/0	..............................................ucagugcaugGcagaacuugg......
3881-229	229	1/0/0/0	..............................................ucaguCcaugacagaacuugg......
6832-102	102	1/0/0/0	..............................................ucagugcaugaUagaacuugg......
55794-5	5	1/0/0/0	..............................................ucagugcaugacagaaUuuggA.....
5291-148	148	0/0/0/0	..............................................ucagugcaugacagaacuuggUAA...
55637-5	5	1/0/0/0	..............................................ucagugcaugacagCacuuggU.....
5320-147	147	1/0/0/1	..............................................ucagugcaugNUagaacuugg......
12766-42	42	0/0/0/0	..............................................ucagugcaugacagaacuuggGAG...
13851-38	38	1/0/0/0	..............................................ucagugcaugacagaCcuuggA.....
30929-12	12	1/0/0/0	..............................................ucagugcauUacagaacuuggA.....
13657-38	38	1/0/0/0	..............................................ucagugcaugacagaCcuuggU.....
31015-12	12	0/0/0/1	..............................................ucNgugcaugacagaacuuggAA....
13545-39	39	1/0/0/0	..............................................ucagugcauAacagaacuugg......
5597-137	137	1/0/0/0	..............................................ucagugcaugacaUaacuuggA.....
6074-122	122	2/0/0/0	..............................................ucagugcaugaAagaCcuugg......
6075-122	122	1/0/0/0	..............................................ucagugcaugacCgaacuuggA.....
31810-12	12	0/0/0/0	..............................................ucagugcaugacagaacuuggGAAG..
14521-35	35	1/0/0/0	..............................................ucagugcauCacagaacuugg......
32175-12	12	0/0/0/1	..............................................ucNgugcaugacagaacuuggUA....
13308-40	40	0/0/0/1	..............................................ucagugcaugNcagaacuuggA.....
6279-116	116	1/0/0/0	..............................................ucagCgcaugacagaacuugg......
53868-6	6	1/0/0/0	..............................................ucagugcaugacagaUcuuggA.....
32198-11	11	0/0/0/0	..............................................ucagugcaugacagaacuuggGUAG..
53750-6	6	1/0/0/0	..............................................ucagugcaCgacagaacuuggA.....
32228-11	11	0/0/0/1	..............................................ucNgugcaugacagaacuuggUU....
13207-40	40	1/0/0/0	..............................................ucagGgcaugacagaacuuggA.....
6628-107	107	0/0/0/0	..............................................ucagugcaugacagaacuuggUAG...
13195-40	40	0/0/0/1	..............................................ucagugcaugacaNaacuuggU.....
52750-6	6	1/0/0/0	..............................................ucagAgcaugacagaacuuggU.....
6495-110	110	1/0/0/0	..............................................ucagugcaugCcagaacuugg......
6466-111	111	1/0/0/0	..............................................ucaguUcaugacagaacuuggA.....
4813-168	168	1/0/0/0	..............................................ucagugcaugacGgaacuugg......
14789-34	34	1/0/0/0	..............................................ucagugAaugacagaacuugg......
34694-10	10	0/0/0/1	..............................................ucagugcauNacagaacuuggAA....
60370-5	5	0/0/0/0	.............................................Nucagugcaugacagaacuugg......
59562-5	5	0/0/1/0	..............................................ucagugcaugDcagaacuugg......
7352-91	91	1/0/0/0	..............................................ucagugcauUacagaacuugg......
4306-197	197	1/0/0/0	..............................................ucagugcaugaGagaacuugg......
30605-12	12	1/0/0/0	..............................................ucagugcaAgacagaacuugg......
4679-176	176	0/0/0/1	..............................................ucNgugcaugacagaacuuggU.....
12487-43	43	1/0/0/0	..............................................ucagugcaugacaCaacuuggA.....
7207-94	94	0/0/0/0	..............................................ucagugcaugacagaacuuggC.....
7020-98	98	1/0/0/0	..............................................ucaguUcaugacagaacuuggU.....
57317-5	5	1/0/0/0	..............................................ucagugcaugacagaUcuuggU.....
30618-12	12	1/0/0/0	..............................................ucagugcaugacagaaAuugg......
11473-49	49	0/0/0/1	..............................................uNagugcaugacagaacuuggAA....
50169-6	6	0/0/0/0	.............................................CucagugcaugacagaacuuggU.....
4959-162	162	0/0/0/1	..............................................ucagugcaugacagaNcuuggU.....
12752-42	42	1/0/0/0	..............................................ucagugcaugacUgaacuuggU.....
56774-5	5	0/0/0/0	..............................................ucagugcaugacagaacuuggACGC..
5061-157	157	0/0/0/0	..............................................ucagugcaugacagaacuuggUUU...
56672-5	5	1/0/0/0	..............................................ucagugcauAacagaacuuggA.....
6988-99	99	1/0/0/0	..............................................ucagugcaugacaUaacuuggU.....
56661-5	5	0/0/0/0	..............................................ucagugcaugacagaacuuggUUG...
30730-12	12	1/0/0/0	..............................................ucagugcaugaAagaacuuggA.....
6957-99	99	1/0/0/0	..............................................ucagugcaugaAagaacuugg......
5066-157	157	1/0/0/0	..............................................ucaguAcaugacagaacuugg......
52197-6	6	0/0/0/1	..............................................ucagugcaugacNgaacuuggAU....
5087-156	156	1/0/0/0	..............................................ucagugcaugacaAaacuugg......
1279-1002	1002	0/0/0/1	..............................................uNagugcaugacagaacuuggA.....
928-1454	1454	0/0/0/1	..............................................ucagugcaugacagaNcuugg......
74321-4	4	1/0/0/1	..............................................ucagugcaugNcaUaacuugg......
19497-23	23	1/0/0/0	..............................................ucaguAcaugacagaacuuggA.....
19301-23	23	1/0/0/0	..............................................ucagugcaugacaAaacuuggA.....
1136-1169	1169	0/0/0/0	..............................................ucagugcaugacagaacuuggAA....
73221-4	4	0/0/0/1	..............................................ucaNugcaugacagaacuuggAA....
19102-24	24	1/0/0/0	..............................................ucagugcaugacagCacuugg......
72874-4	4	1/0/0/1	..............................................ucagugcaNgacCgaacuugg......
24926-16	16	1/0/0/1	..............................................ucagNgcCugacagaacuugg......
40379-8	8	1/0/0/0	..............................................ucagugcCugacagaacuugg......
25008-16	16	0/0/0/1	..............................................uNagugcaugacagaacuuggAU....
25168-16	16	1/0/0/0	..............................................ucagugcaugacaAaacuuggU.....
40831-8	8	1/0/0/0	..............................................ucagugcUugacagaacuugg......
9426-64	64	1/0/0/0	..............................................ucagAgcaugacagaacuugg......
45005-7	7	0/0/0/0	..............................................ucagugcaugacagaacuuggCA....
8396-75	75	0/0/0/1	..............................................ucagugcaugacaNaacuuggA.....
71073-4	4	1/0/0/1	..............................................uNaguAcaugacagaacuugg......
70386-4	4	0/0/0/1	..............................................ucagNgcaugacagaacuuggUA....
70282-4	4	0/0/1/0	..............................................ucagugDaugacagaacuugg......
10700-54	54	1/0/0/0	..............................................ucagugcaugacUgaacuuggA.....
70191-4	4	1/0/0/0	..............................................ucagugcaugUcagaacuuggU.....
18885-24	24	1/0/0/0	..............................................ucagugcaugacaCaacuuggU.....
70120-4	4	0/0/0/1	..............................................ucagugcaugacagaNcuuggUU....
25290-16	16	1/0/0/0	..............................................ucagugcaugaGagaacuuggU.....
1322-968	968	0/0/0/0	..............................................ucagugcaugacagaacuuggUA....
10923-52	52	1/0/0/0	..............................................ucagGgcaugacagaacuuggU.....
18804-24	24	1/0/0/0	..............................................ucagugcaCgacagaacuugg......
37607-9	9	0/0/0/1	..............................................uNagugcaugacagaacuuggAG....
83404-3	3	0/0/0/0	..............................................ucagugcaugacagaacuuggN.....
82961-3	3	1/0/0/1	..............................................uNagugUaugacagaacuugg......
9777-61	61	0/0/0/1	..............................................ucaNugcaugacagaacuuggU.....
81377-3	3	0/0/0/1	..............................................ucagugcaugacaNaacuuggAA....
89-25278	25278	0/0/0/0	..............................................ucagugcaugacagaacuuggA.....
125-17204	17204	0/0/0/0	..............................................ucagugcaugacagaacuuggU.....
79354-3	3	0/0/0/0	.............................................CucagugcaugacagaacuuggA.....
10104-58	58	1/0/0/0	..............................................ucagugUaugacagaacuugg......
78629-4	4	0/0/0/1	..............................................ucagugcaugacagaNcuuggAU....
37782-9	9	1/0/0/0	..............................................ucagugcaugacagUacuugg......
258-6998	6998	0/0/0/1	..............................................uNagugcaugacagaacuugg......
39458-9	9	0/0/0/1	..............................................ucagugcauNacagaacuuggUU....
9514-63	63	0/0/0/0	..............................................ucagugcaugacagaacuuggAAC...
71633-4	4	1/0/0/1	..............................................ucagugcaNgGcagaacuugg......
37427-9	9	0/0/0/0	..............................................ucagugcaugacagaacuuggUCU...
23928-17	17	1/0/0/0	..............................................ucaguAcaugacagaacuuggU.....
39525-9	9	0/0/0/1	..............................................ucagugcaugacagaNcuuggUA....
37389-9	9	0/0/0/1	..............................................ucagugcaugacNgaacuuggUA....
39721-9	9	0/0/0/1	..............................................ucagNgcaugacagaacuuggAA....
76867-4	4	0/0/0/1	..............................................ucagugcauNacagaacuuggAU....
835-1633	1633	0/0/0/1	..............................................ucNgugcaugacagaacuugg......
848-1603	1603	0/0/0/1	..............................................ucagugcaugacNgaacuugg......
75108-4	4	0/0/0/0	..............................................ucagugcaugacagaacuuggUGU...
74960-4	4	1/0/0/1	..............................................ucagNgcaAgacagaacuugg......
10651-54	54	0/0/0/0	..............................................ucagugcaugacagaacuuggAGA...
852-1595	1595	0/0/0/1	..............................................ucagugcauNacagaacuugg......
1644-724	724	0/0/0/1	..............................................uNagugcaugacagaacuuggU.....
18526-25	25	0/0/0/1	..............................................ucagugcaugNcagaacuuggU.....
67627-4	4	0/0/0/1	..............................................ucagugcaugacaNaacuuggUA....
1501-828	828	1/0/0/0	..............................................ucaguUcaugacagaacuugg......
18454-25	25	1/0/0/0	..............................................ucaguCcaugacagaacuuggU.....
26101-15	15	0/0/0/0	..............................................ucagugcaugacagaacuuggUAC...
36505-10	10	1/0/0/0	..............................................ucagAgcaugacagaacuuggA.....
26187-15	15	0/0/0/0	..............................................ucagugcaugacagaacuuggAUA...
8270-77	77	0/0/0/0	..............................................ucagugcaugacagaacuuggAC....
8179-78	78	1/0/0/0	..............................................ucagugcaugacCgaacuuggU.....
18124-26	26	1/0/0/0	..............................................ucagugcaugUcagaacuugg......
36401-10	10	0/0/0/0	..............................................ucagugcaugacagaacuuggAGU...
1652-721	721	1/0/0/0	..............................................ucagugcaugacaUaacuugg......
1700-700	700	1/0/0/1	..............................................ucaNugcaugacagCacuugg......
18037-26	26	1/0/0/0	..............................................ucagugcaugaGagaacuuggA.....
1704-699	699	1/0/0/0	..............................................ucagugcaugacCgaacuugg......
1758-666	666	0/0/0/0	..............................................ucagugcaugacagaacuuggAAA...
2093-536	536	0/0/0/1	..............................................ucaNugcaugacagaacuugg......
35862-10	10	0/0/0/1	..............................................ucagugcaugacagaNcuuggAA....
2199-501	501	0/0/0/1	..............................................ucagNgcaugacagaacuugg......
35848-10	10	1/0/0/0	..............................................ucagCgcaugacagaacuuggU.....
2366-457	457	0/0/0/0	..............................................ucagugcaugacagaacuuggAU....
8282-77	77	1/0/0/1	..............................................ucagugcaugCcaNaacuugg......
1333-957	957	0/0/0/0	..............................................ucagugcaugacagaacuuggUU....
8377-75	75	0/0/0/1	..............................................ucaNugcaugacagaacuuggA.....
36654-10	10	0/0/0/0	..............................................ucagugcaugacagaacuuggACA...
42172-8	8	1/0/0/1	..............................................ucaNugcaugacagGacuugg......
43279-8	8	0/0/0/1	..............................................ucagugcaugacNgaacuuggUU....
18763-24	24	1/0/0/0	..............................................ucagugcaugacagaGcuugg......
25501-16	16	1/0/0/0	..............................................ucagugcaugacGgaacuuggU.....
18601-25	25	1/0/0/0	..............................................ucagugcauUacagaacuuggU.....
11073-52	52	0/0/0/1	..............................................ucagugcauNacagaacuuggg.....
181853-1	1	1/0/0/0	..............................................ucagugcaugacagaGcuugggU....
437324-1	1	1/0/0/1	..............................................uNaguAcaugacagaacuuggg.....
52494-6	6	1/0/0/0	..............................................ucagugUaugacagaacuuggg.....
8649-72	72	0/0/0/1	..............................................ucagugcaugacNgaacuuggg.....
465569-1	1	1/0/0/0	..............................................ucagugcaugacaCaacuugggA....
484399-1	1	1/0/0/0	..............................................ucagugcaugacaCaacuugggU....
10181-58	58	0/0/0/0	..............................................ucagugcaugacagaacuugggUAU..
246689-1	1	1/0/0/0	..............................................ucagugcaugaGagaacuugggU....
52545-6	6	1/0/0/0	..............................................ucagugcaugacUgaacuugggA....
506384-1	1	0/0/0/0	..............................................ucagugcaugacagaacuugggGC...
8310-76	76	0/0/0/1	..............................................ucNgugcaugacagaacuuggg.....
240710-1	1	1/0/0/1	..............................................ucagugUaugacagaNcuuggg.....
37015-9	9	0/0/0/1	..............................................ucagugcaugNcagaacuuggg.....
36935-10	10	1/0/0/0	..............................................ucagugcaugacaCaacuuggg.....
30158-13	13	1/0/0/0	..............................................ucaguCcaugacagaacuuggg.....
461061-1	1	0/0/0/1	..............................................ucagugcaugacagaNcuugggAU...
34636-10	10	1/0/0/1	..............................................ucagugcaugNUagaacuuggg.....
163089-2	2	1/0/0/0	..............................................ucagugcaugacagaacCuggg.....
32988-11	11	2/0/0/0	..............................................ucagugcaugaGagaCcuuggg.....
463011-1	1	0/0/1/1	..............................................ucaguDcaugacaGnacuuggg.....
11360-50	50	0/0/0/0	..............................................ucagugcaugacagaacuugggUAA..
509151-1	1	1/0/0/0	..............................................ucagugcaugGcagaacuuggg.....
167308-2	2	1/0/0/0	..............................................ucagGgcaugacagaacuugggA....
38338-9	9	2/0/0/0	..............................................ucagugcaugaAagaCcuuggg.....
511658-1	1	1/0/0/0	..............................................ucagugcaugaUagaacuugggU....
6540-109	109	0/0/0/0	..............................................ucagugcaugacagaacuugggUU...
38647-9	9	0/0/0/1	..............................................ucagugcaugacaNaacuugggA....
513007-1	1	0/0/0/1	..............................................ucagugcaugacaNaacuugggAAC..
7436-90	90	0/0/0/0	..............................................ucagugcaugacagaacuugggAAA..
482662-1	1	0/0/1/0	..............................................ucaguDcaugacagaacuuggg.....
230858-1	1	1/0/0/1	..............................................ucagugcaugCcaNaacuuggg.....
171958-1	1	1/0/0/0	..............................................ucagugcaugacagGacuugggA....
10696-54	54	0/0/0/1	..............................................uNagugcaugacagaacuugggU....
43589-8	8	0/0/0/0	..............................................ucagugcaugacagaacuugggG....
498707-1	1	0/0/0/1	..............................................ucagugcaugacNgaacuugggUA...
160370-2	2	0/0/0/1	..............................................ucagugcaugacaNaacuugggU....
226921-1	1	1/0/0/0	..............................................ucagugcCugacagaacuuggg.....
11675-48	48	0/0/0/0	..............................................ucagugcaugacagaacuugggUA...
47258-7	7	1/0/0/0	..............................................ucaguUcaugacagaacuugggU....
48245-7	7	0/0/0/1	..............................................ucagNgcaugacagaacuugggA....
175498-1	1	0/0/0/0	..............................................ucagugcaugacagaacuugggUC...
225955-1	1	0/0/0/1	..............................................ucagugcaugacagaNcuugggAAC..
204312-1	1	2/0/0/0	..............................................ucagugcauCacCgaacuuggg.....
43567-8	8	1/0/0/0	..............................................ucagugcaugaUagaacuuggg.....
245074-1	1	0/0/0/1	..............................................ucagugcauNacagaacuugggUA...
49883-6	6	1/0/0/0	..............................................ucagugcaCgacagaacuuggg.....
44739-7	7	1/0/0/0	..............................................ucagugcaugacCgaacuugggA....
493163-1	1	0/0/0/1	..............................................uNagugcaugacagaacuugggUAC..
199640-1	1	0/0/0/0	..............................................ucagugcaugacagaacuugggUGU..
37388-9	9	0/0/0/1	..............................................uNagugcaugacagaacuugggAA...
7880-83	83	0/0/0/1	..............................................uNagugcaugacagaacuugggA....
6858-101	101	0/0/0/0	..............................................ucagugcaugacagaacuugggAAU..
224516-1	1	1/0/0/0	..............................................ucagugcaugacagaGcuuggg.....
52260-6	6	1/0/0/0	..............................................ucagugcaugaGagaacuuggg.....
46373-7	7	0/0/0/1	..............................................ucagNgcaugacagaacuugggU....
34848-10	10	0/0/0/1	..............................................ucNgugcaugacagaacuugggU....
466329-1	1	0/0/0/0	.............................................Cucagugcaugacagaacuuggg.....
492879-1	1	0/0/0/0	..............................................ucagugcaugacagaacuugggUAAC.
45793-7	7	0/0/0/1	..............................................ucagugcaugacNgaacuugggAU...
10282-57	57	0/0/0/1	..............................................ucagugcaugacagaNcuuggg.....
598832-1	1	0/0/0/1	..............................................ucNgugcaugacagaacuugggUU...
608746-1	1	0/0/2/0	..............................................ucagugcaugacDDaacuuggg.....
100638-3	3	1/0/0/0	..............................................ucaguAcaugacagaacuugggA....
101218-3	3	1/0/0/0	..............................................ucaguCcaugacagaacuugggA....
18771-24	24	0/0/0/1	..............................................ucNgugcaugacagaacuugggA....
102971-3	3	0/0/0/1	..............................................uNagugcaugacagaacuugggUA...
605259-1	1	0/0/0/1	..............................................ucNgugcaugacagaacuugggUA...
1353-942	942	0/0/0/0	..............................................ucagugcaugacagaacuugggU....
68821-4	4	2/0/0/0	..............................................ucagugcaugaUagaCcuuggg.....
103541-3	3	1/0/0/0	..............................................ucagugcaugacGgaacuugggA....
68432-4	4	1/0/0/0	..............................................ucagAgcaugacagaacuuggg.....
104902-2	2	0/0/0/0	..............................................ucagugcaugacagaacuugggUGA..
25507-16	16	0/0/0/0	..............................................ucagugcaugacagaacuugggAGA..
600849-1	1	1/0/0/1	..............................................uNagugcaugacCgaacuuggg.....
107489-2	2	0/0/0/1	..............................................uNagugcaugacagaacuugggAC...
70727-4	4	1/0/0/0	..............................................ucagugcaugacCgaacuugggU....
66671-4	4	1/0/0/0	..............................................ucagugcaugacagaCcuugggA....
26338-15	15	0/0/0/1	..............................................ucagugcaugacagaNcuugggU....
596627-1	1	0/0/0/1	..............................................ucaNugcaugacagaacuugggU....
325516-1	1	1/0/0/0	..............................................ucagugcaugacagaaUuuggg.....
26387-15	15	0/0/0/0	..............................................ucagugcaugacagaacuugggAAC..
26407-15	15	0/0/0/1	..............................................ucagugcaugacagaNcuugggA....
111437-2	2	1/0/0/0	..............................................ucagugcaugacagaUcuuggg.....
111500-2	2	0/0/0/1	..............................................ucagugcaugNcagaacuugggU....
27564-14	14	0/0/0/1	..............................................ucagugcaugacNgaacuugggA....
53355-6	6	1/0/0/0	..............................................ucagugcaugCcagaacuuggg.....
407244-1	1	1/0/0/0	..............................................ucagugcauAacagaacuuggg.....
27928-14	14	0/0/0/1	..............................................uNagugcaugacagaacuugggAU...
580299-1	1	1/0/0/0	..............................................ucagugcaugacagaUcuugggU....
24088-17	17	0/0/0/1	..............................................ucagugcaugacaNaacuuggg.....
84666-3	3	1/0/0/0	..............................................ucagCgcaugacagaacuugggA....
22433-19	19	0/0/0/1	..............................................ucagNgcaugacagaacuuggg.....
22828-19	19	1/0/0/0	..............................................ucagugcaugacUgaacuuggg.....
87098-3	3	1/0/0/0	..............................................ucagugcaugacaUaacuugggA....
21436-20	20	0/0/0/1	..............................................ucagugcauNacagaacuugggA....
23613-18	18	0/0/0/0	..............................................ucagugcaugacagaacuugggAC...
23657-18	18	1/0/0/1	..............................................ucagugcaugNGagaacuuggg.....
88414-3	3	0/0/0/0	.............................................CucagugcaugacagaacuugggA....
264-6796	6796	0/0/0/0	..............................................ucagugcaugacagaacuuggg.....
21329-20	20	1/0/0/0	..............................................ucagugcaugacagaCcuuggg.....
77425-4	4	1/0/0/0	..............................................ucagugcauUacagaacuuggg.....
23768-17	17	0/0/0/0	..............................................ucagugcaugacagaacuugggAUU..
90002-3	3	0/0/0/0	..............................................ucagugcaugacagaacuugggACA..
90233-3	3	0/0/0/0	..............................................ucagugcaugacagaacuugggUAC..
116143-2	2	1/0/0/0	..............................................ucagugcaugacagCacuugggU....
786-1759	1759	0/0/0/0	..............................................ucagugcaugacagaacuugggA....
615696-1	1	1/0/0/0	..............................................ucagugcaugUcagaacuuggg.....
91224-3	3	1/0/0/0	..............................................ucagGgcaugacagaacuugggU....
91527-3	3	0/0/0/1	..............................................ucNgugcaugacagaacuugggAU...
20547-21	21	1/0/0/1	..............................................ucaNugcaugacagCacuuggg.....
92369-3	3	0/0/0/1	..............................................ucagugcaugacagaNcuugggAA...
377673-1	1	0/0/0/1	..............................................ucagNgcaugacagaacuugggUU...
24307-17	17	1/0/0/0	..............................................ucaguUcaugacagaacuuggg.....
74137-4	4	1/0/0/0	..............................................ucagugcaugaGagaacuugggA....
97059-3	3	0/0/0/1	..............................................uNagugcaugacagaacuugggUU...
24951-16	16	0/0/0/1	..............................................ucagugcaugacNgaacuugggU....
97122-3	3	1/0/0/0	..............................................ucagugcaugacaUaacuugggU....
72027-4	4	1/0/0/0	..............................................ucagugcaugacGgaacuuggg.....
530424-1	1	0/0/1/0	..............................................ucagugcaugacaDaacuuggg.....
132812-2	2	1/0/0/0	..............................................ucagugcauCacagaacuuggg.....
30111-13	13	1/0/0/0	..............................................ucagGgcaugacagaacuuggg.....
134182-2	2	0/0/0/0	..............................................ucagugcaugacagaacuugggACU..
426353-1	1	0/0/0/1	..............................................ucNgugcaugacagaacuugggAA...
30511-12	12	1/0/0/1	..............................................ucagugcaugNAagaacuuggg.....
59299-5	5	1/0/0/0	..............................................ucaguAcaugacagaacuuggg.....
545015-1	1	0/0/0/1	..............................................ucagugcaugacagaNcuugggAC...
137267-2	2	0/0/0/0	..............................................ucagugcaugacagaacuugggAGU..
4800-169	169	0/0/0/0	..............................................ucagugcaugacagaacuugggAU...
535893-1	1	1/0/0/0	..............................................ucagugcaugUcagaacuugggU....
141566-2	2	1/0/0/0	..............................................ucagugcaugacUgaacuugggU....
533047-1	1	0/0/0/1	..............................................ucagugcaugacagaNcuugggUA...
3612-250	250	0/0/0/1	..............................................uNagugcaugacagaacuuggg.....
56259-5	5	0/0/0/1	..............................................ucaNugcaugacagaacuugggA....
14499-35	35	0/0/0/0	..............................................ucagugcaugacagaacuugggUUU..
54182-6	6	0/0/0/1	..............................................ucagugcauNacagaacuugggU....
5330-147	147	0/0/0/0	..............................................ucagugcaugacagaacuugggAA...
147781-2	2	1/0/0/0	..............................................ucagugcaugaAagaacuugggU....
13343-39	39	1/0/0/0	..............................................ucagugcaugacCgaacuuggg.....
265086-1	1	2/0/0/0	..............................................ucagugcaugaAagaaAuuggg.....
149732-2	2	0/0/0/0	..............................................ucagugcaugacagaacuugggUUA..
53745-6	6	0/0/0/0	..............................................ucagugcaugacagaacuugggAUA..
151396-2	2	1/0/0/0	..............................................ucagugcaugaAagaacuugggA....
257628-1	1	0/0/0/1	..............................................ucagugcauNacagaacuugggUU...
53638-6	6	1/0/0/0	..............................................ucaguUcaugacagaacuugggA....
126484-2	2	1/0/0/0	..............................................ucagugcaugacagaCcuugggU....
574377-1	1	1/0/0/0	..............................................ucagugcUugacagaacuugggA....
64915-4	4	0/0/0/1	..............................................ucagugcaugacNgaacuugggAA...
407546-1	1	0/0/0/0	..............................................ucagugcaugacagaacuugggGU...
305603-1	1	1/0/0/1	..............................................uNagugcaugacagaGcuuggg.....
64334-5	5	1/0/0/0	..............................................ucagugcaugacaAaacuuggg.....
17013-28	28	0/0/0/1	..............................................ucaNugcaugacagaacuuggg.....
412596-1	1	1/0/0/0	..............................................ucagugcaugCcagaacuugggU....
302303-1	1	1/0/0/0	..............................................ucagAgcaugacagaacuugggU....
297815-1	1	0/0/0/1	..............................................ucagugcaugNcagaacuugggA....
126468-2	2	1/0/0/0	..............................................ucagAgcaugacagaacuugggA....
16214-30	30	1/0/0/0	..............................................ucagugcaugacaUaacuuggg.....
286019-1	1	1/0/0/0	..............................................ucagugcaGgacagaacuuggg.....
60625-5	5	1/0/0/0	..............................................ucagugcaugaAagaacuuggg.....
61084-5	5	1/0/0/0	..............................................ucagCgcaugacagaacuuggg.....
418813-1	1	0/0/0/0	..............................................ucagugcaugacagaacuugggGA...
32450-11	11	0/0/0/0	..............................................ucagugcaugacagaacuugggc....
135106-2	2	0/0/0/0	..............................................ucagugcaugacagaacuugggcAU..
338275-1	1	0/0/0/0	..............................................ucagugcaugacagaacuugggcAA..
481237-1	1	0/0/0/0	..............................................Ncagugcaugacagaa...........
604300-1	1	0/0/0/0	...............................................cagugcaugacagaacCUGG......
180903-1	1	0/0/0/0	...............................................cagugcaugacagaacAUGGA.....
281010-1	1	0/0/0/0	..............................................NcagugcaugacagaacuCGG......
488841-1	1	0/0/0/0	...............................................cagugcaugacagaacuGGG......
515917-1	1	0/0/0/0	...............................................cagugcaugacagaacuCUGU.....
142018-2	2	0/0/0/0	...............................................cagugcaugacagaacuu........
285556-1	1	0/0/0/0	...............................................cagugcaugacagaacuuAA......
442077-1	1	0/0/0/0	...............................................cagugcaugacagaacuuUGG.....
494042-1	1	0/0/0/0	..............................................NcagugcaugacagaacuuAG......
538362-1	1	0/0/0/0	...............................................cagugcaugacagaacuuU.......
118380-2	2	0/0/0/0	..............................................Ncagugcaugacagaacuu........
154551-2	2	0/0/0/0	..............................................NcagugcaugacagaacuuUG......
394905-1	1	0/0/0/0	...............................................cagugcaugacagaacuuUG......
363735-1	1	0/0/0/1	...............................................caNugcaugacagaacuugA......
18210-26	26	0/0/0/0	...............................................cagugcaugacagaacuugU......
274426-1	1	0/0/0/0	.............................................GCcagugcaugacagaacuug.......
274140-1	1	0/0/0/0	...............................................cagugcaugacagaacuugUG.....
340485-1	1	0/0/0/1	...............................................cagugcaugNcagaacuugU......
240684-1	1	0/0/0/0	..............................................NcagugcaugacagaacuugC......
373797-1	1	0/0/0/0	...............................................cagugcaugacagaacuugAC.....
33306-11	11	0/0/0/0	...............................................cagugcaugacagaacuugA......
462749-1	1	0/0/0/0	..............................................CcagugcaugacagaacuugA......
582291-1	1	0/0/0/0	.............................................GAcagugcaugacagaacuugU......
141959-2	2	0/0/0/0	...............................................cagugcaugacagaacuugCA.....
63469-5	5	0/0/0/0	...............................................cagugcaugacagaacuug.......
464397-1	1	0/0/0/0	..............................................NcagugcaugacagaacuugAA.....
212048-1	1	1/0/0/0	...............................................cagugcCugacagaacuug.......
548107-1	1	1/0/0/0	...............................................cagugcaugCcagaacuugA......
91939-3	3	0/0/0/0	..............................................NcagugcaugacagaacuugA......
64502-5	5	0/0/0/0	..............................................NcagugcaugacagaacuugU......
110679-2	2	0/0/0/1	...............................................cagugcaugNcagaacuuggU.....
529403-1	1	1/0/0/1	...............................................caNugcaugacaUaacuugg......
539647-1	1	1/0/0/0	...............................................cagugcaugacagGacuuggA.....
58139-5	5	2/0/0/0	...............................................cagugAaugCcagaacuugg......
58896-5	5	0/0/0/0	.............................................GCcagugcaugacagaacuugg......
23926-17	17	0/0/0/0	...............................................cagugcaugacagaacuuggUA....
327749-1	1	0/0/0/0	..............................................NcagugcaugacagaacuuggGUG...
133113-2	2	0/0/0/1	...............................................cagugcaugacagNacuuggA.....
596344-1	1	1/0/0/0	..............................................AcagugcaugacAuaacuugg......
279254-1	1	1/0/0/0	...............................................caguAcaugacagaacuugg......
72925-4	4	0/0/0/0	...............................................cagugcaugacagaacuuggUAA...
402468-1	1	0/0/0/0	...............................................cagugcaugacagaacuuggGAAG..
113870-2	2	0/0/0/0	...............................................cagugcaugacagaacuuggUAU...
144972-2	2	1/0/0/0	...............................................caguUcaugacagaacuugg......
605-2481	2481	0/0/0/0	...............................................cagugcaugacagaacuugg......
272090-1	1	1/0/0/0	..............................................NcagugcaUuacagaacuugg......
66073-4	4	0/0/0/1	...............................................caNugcaugacagaacuuggA.....
55215-6	6	0/0/0/1	...............................................cagNgcaugacagaacuugg......
108081-2	2	1/0/0/0	..............................................NcagUucaugacagaacuugg......
31215-12	12	0/0/0/0	..............................................AcagugcaugacagaacuuggA.....
147910-2	2	1/0/0/0	...............................................cagugAaugacagaacuuggA.....
6252-117	117	0/0/0/0	..............................................NcagugcaugacagaacuuggA.....
434723-1	1	1/0/0/0	...............................................cagugcaugacagaaUuuggA.....
77927-4	4	0/0/0/0	...............................................cagugcaugacagaacuuggUUU...
516790-1	1	1/0/0/0	..............................................AcagugcaugacagAccuugg......
53884-6	6	1/0/0/0	...............................................cagugcaugCcagaacuuggU.....
53824-6	6	0/0/0/0	...............................................cagugcaugacagaacuuggAU....
149604-2	2	0/0/0/0	...............................................cagugcaugacagaacuuggUAG...
329291-1	1	1/0/0/0	...............................................cagugcaugacGgaacuugg......
405005-1	1	0/0/0/1	...............................................cagugcaugacaNaacuuggUU....
378951-1	1	0/0/0/0	...............................................cagugcaugacagaacuuggUUA...
3145-303	303	0/0/0/0	...............................................cagugcaugacagaacuuggU.....
28234-14	14	1/0/0/0	...............................................cagugAaugacagaacuugg......
408397-1	1	2/0/0/0	...............................................cagugUaugaGagaacuugg......
28267-14	14	1/0/0/0	...............................................cagugcaugCcagaacuugg......
64658-5	5	0/0/0/1	...............................................cagugcaugacaNaacuuggU.....
92892-3	3	0/0/0/0	..............................................NcagugcaugacagaacuuggUA....
313292-1	1	1/0/0/0	...............................................cagugcaugCcagaacuuggA.....
405793-1	1	1/0/0/0	...............................................cagugcauAacagaacuuggA.....
24287-17	17	0/0/0/1	...............................................caNugcaugacagaacuugg......
304245-1	1	0/0/0/1	..............................................AcagugcaugacagAncuugg......
121459-2	2	0/0/0/1	...............................................caNugcaugacagaacuuggU.....
74661-4	4	0/0/0/1	...............................................cagugcaugacagNacuuggU.....
123155-2	2	1/0/0/1	...............................................cagugcaugaNGgaacuugg......
62955-5	5	1/0/0/0	...............................................cagugcaugacaCaacuugg......
132480-2	2	0/0/0/0	.............................................CNcagugcaugacagaacuugg......
16546-29	29	0/0/0/1	...............................................cagugcaugNcagaacuugg......
353747-1	1	1/0/0/0	...............................................cagugcUugacagaacuugg......
24261-17	17	1/0/0/0	...............................................cagugcaugacagUacuugg......
555865-1	1	0/0/0/0	..............................................NcagugcaugacagaacuuggAG....
586410-1	1	1/0/0/1	...............................................cagugcaugaNUgaacuugg......
126784-2	2	1/0/0/0	...............................................cagugGaugacagaacuuggA.....
29228-13	13	0/0/0/0	...............................................cagugcaugacagaacuuggUU....
315600-1	1	0/0/0/0	.............................................GCcagugcaugacagaacuuggA.....
17813-26	26	0/0/0/1	...............................................cagugcaugacagaaNuugg......
551579-1	1	0/0/0/1	...............................................caNugcaugacagaacuuggUU....
106284-2	2	0/0/0/1	...............................................cagNgcaugacagaacuuggA.....
62236-5	5	0/0/0/0	..............................................NcagugcaugacagaacuuggUU....
111621-2	2	1/0/0/0	...............................................cagugcaugacaAaacuugg......
2376-455	455	0/0/0/0	...............................................cagugcaugacagaacuuggA.....
21569-20	20	0/0/0/1	...............................................cagugcaugacaNaacuugg......
37039-9	9	0/0/0/0	..............................................CcagugcaugacagaacuuggA.....
99748-3	3	1/0/0/0	...............................................cagugcaugacagGacuugg......
8653-72	72	0/0/0/1	...............................................cNgugcaugacagaacuugg......
41186-8	8	0/0/0/1	...............................................cNgugcaugacagaacuuggU.....
343592-1	1	1/0/0/0	...............................................cagugcauUacagaacuuggA.....
482638-1	1	0/0/0/0	...............................................cagugcaugacagaacuuggAGA...
198337-1	1	0/0/0/0	..............................................NcagugcaugacagaacuuggAC....
101059-3	3	0/0/0/0	...............................................cagugcaugacagaacuuggAG....
97582-3	3	0/0/0/1	...............................................cagugcaugacagaaNuuggA.....
36434-10	10	0/0/0/1	...............................................cagugcaugacagNacuugg......
72238-4	4	1/0/0/0	...............................................cagugcaugacagaaUuugg......
234863-1	1	0/0/0/0	.............................................CGcagugcaugacagaacuugg......
335358-1	1	1/0/0/1	...............................................caguUcaugNcagaacuugg......
69477-4	4	0/0/0/1	...............................................cagNgcaugacagaacuuggU.....
151063-2	2	1/0/0/0	...............................................cagugcaugacagaGcuugg......
449339-1	1	1/0/0/0	...............................................cagugcaugaAagaacuuggA.....
36399-10	10	1/0/0/0	...............................................cagugGaugacagaacuugg......
9432-64	64	0/0/0/0	..............................................Acagugcaugacagaacuugg......
225610-1	1	0/0/0/0	..............................................NcagugcaugacagaacuuggC.....
25122-16	16	1/0/0/0	...............................................cagugUaugacagaacuugg......
468141-1	1	1/0/0/0	...............................................cagugcaCgacagaacuugg......
25048-16	16	0/0/0/0	...............................................cagugcaugacagaacuuggAAA...
223268-1	1	2/0/0/0	...............................................cagugcaugCcaCaacuugg......
22531-19	19	0/0/0/0	.............................................GGcagugcaugacagaacuugg......
370116-1	1	1/0/0/0	..............................................NcagUccaugacagaacuugg......
211772-1	1	1/0/0/0	..............................................NcagugcaugaCggaacuugg......
72053-4	4	1/0/0/0	...............................................cagugUaugacagaacuuggA.....
97087-3	3	0/0/0/1	...............................................cagugcaugacaNaacuuggA.....
39384-9	9	0/0/0/1	...............................................cNgugcaugacagaacuuggA.....
38892-9	9	0/0/0/0	..............................................AcagugcaugacagaacuuggU.....
10102-58	58	0/0/0/0	..............................................Ccagugcaugacagaacuugg......
9536-63	63	0/0/0/0	..............................................NcagugcaugacagaacuuggU.....
501419-1	1	1/0/0/0	...............................................cagugcaugacagUacuuggA.....
88024-3	3	0/0/0/0	.............................................GGcagugcaugacagaacuuggU.....
167471-2	2	0/0/0/0	..............................................GcagugcaugacagaacuuggA.....
497125-1	1	1/0/0/0	..............................................NcagugcaugacAuaacuugg......
165726-2	2	1/0/0/0	...............................................cagugcaugacagCacuugg......
48683-7	7	0/0/0/0	..............................................NcagugcaugacagaacuuggAA....
67220-4	4	1/0/0/0	...............................................cagugcaugacagaaAuugg......
1579-759	759	0/0/0/0	..............................................Ncagugcaugacagaacuugg......
365121-1	1	1/0/0/0	..............................................AcagugCcugacagaacuugg......
489908-1	1	1/0/0/0	...............................................cagugcaugacagUacuuggU.....
50352-6	6	0/0/0/0	..............................................CcagugcaugacagaacuuggU.....
619732-1	1	1/0/0/0	...............................................cagugcaugGcagaacuuggU.....
33073-11	11	1/0/0/1	...............................................cagNgcaugacagaCcuugg......
156818-2	2	1/0/0/0	...............................................cagugcaugacaUaacuugg......
505544-1	1	1/0/0/0	...............................................cagugAaugacagaacuuggU.....
154085-2	2	0/0/0/0	...............................................cagugcaugacagaacuuggAAG...
32981-11	11	0/0/0/0	.............................................GAcagugcaugacagaacuugg......
18365-25	25	0/0/0/0	...............................................cagugcaugacagaacuuggAA....
170963-1	1	1/0/0/0	...............................................cagugcGugacagaacuuggU.....
104659-2	2	1/0/0/0	..............................................NcagugcaugaCcgaacuugg......
444770-1	1	0/0/0/1	...............................................cagugcaugNcagaacuuggUA....
104135-3	3	0/0/0/0	..............................................GcagugcaugacagaacuuggU.....
181574-1	1	0/0/0/1	...............................................cNgugcaugacagaacuuggAA....
45584-7	7	0/0/0/1	...............................................cagugcaugNcagaacuuggA.....
491452-1	1	1/0/0/0	...............................................cagugcaugacagCacuuggU.....
184536-1	1	1/0/0/0	...............................................cagugcaugacaUaacuuggA.....
25336-16	16	0/0/0/0	..............................................Gcagugcaugacagaacuugg......
394336-1	1	2/0/0/0	...............................................cagugGaugCcagaacuugg......
107244-2	2	0/0/0/0	..............................................NcagugcaugacagaacuugggUU...
134365-2	2	0/0/0/1	...............................................cNgugcaugacagaacuuggg.....
321134-1	1	0/0/0/1	...............................................cagNgcaugacagaacuugggA....
321265-1	1	1/0/0/0	...............................................cagugcaugacagUacuuggg.....
113583-2	2	1/0/0/0	...............................................cagugUaugacagaacuuggg.....
603051-1	1	2/0/0/0	...............................................cagugcaugCcagaaUuuggg.....
612218-1	1	1/0/0/0	...............................................cagugcaugacaCaacuuggg.....
601463-1	1	1/0/0/0	...............................................cagugcCugacagaacuuggg.....
106252-2	2	1/0/0/0	...............................................cagugGaugacagaacuuggg.....
69689-4	4	0/0/0/0	..............................................Acagugcaugacagaacuuggg.....
17711-27	27	0/0/0/0	..............................................Ncagugcaugacagaacuuggg.....
15146-33	33	0/0/0/0	...............................................cagugcaugacagaacuugggA....
366291-1	1	0/0/0/1	...............................................cNgugcaugacagaacuugggA....
149761-2	2	0/0/0/0	..............................................Ccagugcaugacagaacuuggg.....
375567-1	1	0/0/0/0	..............................................NcagugcaugacagaacuugggAA...
184869-1	1	0/0/0/0	..............................................CcagugcaugacagaacuugggA....
55263-6	6	0/0/0/0	..............................................NcagugcaugacagaacuugggU....
618086-1	1	0/0/0/0	..............................................NcagugcaugacagaacuugggAU...
237464-1	1	0/0/0/0	..............................................CcagugcaugacagaacuugggU....
237068-1	1	0/0/0/0	...............................................cagugcaugacagaacuugggUUU..
134764-2	2	0/0/0/0	...............................................cagugcaugacagaacuugggUU...
189273-1	1	0/0/0/1	...............................................caNugcaugacagaacuuggg.....
7416-90	90	0/0/0/0	...............................................cagugcaugacagaacuuggg.....
280584-1	1	0/0/0/0	..............................................NcagugcaugacagaacuugggG....
131041-2	2	0/0/0/0	...............................................cagugcaugacagaacuugggAAA..
458515-1	1	0/0/0/0	...............................................cagugcaugacagaacuugggUA...
208420-1	1	0/0/0/1	...............................................cagugcaugacaNaacuugggA....
129995-2	2	0/0/0/0	...............................................cagugcaugacagaacuugggAU...
29522-13	13	0/0/0/0	...............................................cagugcaugacagaacuugggU....
170534-1	1	0/0/0/0	...............................................cagugcaugacagaacuugggAUA..
554431-1	1	2/0/0/0	...............................................cagugAaugCcagaacuuggg.....
40295-8	8	0/0/0/0	..............................................NcagugcaugacagaacuugggA....
365979-1	1	0/0/0/0	...............................................cagugcaugacagaacuugggUAA..
198895-1	1	0/0/0/0	..............................................UGagugcaugacagaacCUGG......
500996-1	1	0/0/0/0	................................................agugcaugacagaacCUGGA.....
147248-2	2	0/0/0/0	................................................agugcaugacagaacCUGG......
124541-2	2	0/0/0/0	................................................agugcaugacagaacAUGGA.....
304711-1	1	0/0/0/0	................................................agugcaugacagaacGUGGU.....
409294-1	1	0/0/0/0	..............................................UGagugcaugacagaac..........
376908-1	1	0/0/0/0	................................................agugcaugacagaacuGGG......
623507-1	1	0/0/0/0	................................................agugcaugacagaacuCGG......
104340-3	3	0/0/0/0	................................................agugcaugacagaacuu........
395199-1	1	0/0/0/0	................................................agugcaugacagaacuuAG......
403446-1	1	0/0/0/0	................................................agugcaugacagaacuuA.......
42168-8	8	0/0/0/0	..............................................UGagugcaugacagaacuugU......
621596-1	1	0/0/0/0	..............................................UUagugcaugacagaacuugA......
573669-1	1	0/0/0/1	................................................aNugcaugacagaacuugU......
71323-4	4	0/0/0/0	..............................................UGagugcaugacagaacuugA......
39827-9	9	0/0/0/0	................................................agugcaugacagaacuugU......
364447-1	1	0/0/0/1	................................................agugcaugacagNacuugA......
78304-4	4	0/0/0/0	..............................................UAagugcaugacagaacuugU......
66094-4	4	0/0/0/0	..............................................UAagugcaugacagaacuugA......
49773-6	6	0/0/0/0	................................................agugcaugacagaacuugA......
407824-1	1	0/0/0/1	................................................agugcaugacagNacuugU......
427091-1	1	0/0/0/0	..............................................UUagugcaugacagaacuug.......
116114-2	2	0/0/0/0	..............................................UUagugcaugacagaacuugU......
301402-1	1	0/0/0/0	..............................................UGagugcaugacagaacuugC......
62699-5	5	0/0/0/0	..............................................UGagugcaugacagaacuug.......
131203-2	2	0/0/0/0	................................................agugcaugacagaacuug.......
624492-1	1	1/0/0/0	................................................agugcaugacagGacuugg......
1074-1235	1235	0/0/0/0	..............................................UGagugcaugacagaacuugg......
778-1777	1777	0/0/0/0	................................................agugcaugacagaacuugg......
385219-1	1	0/0/0/1	................................................agugcaugaNagaacuuggUA....
374433-1	1	0/0/0/0	................................................agugcaugacagaacuuggAC....
624940-1	1	1/0/0/0	..............................................UUagugcaugacAggacuugg......
376291-1	1	0/0/0/0	................................................agugcaugacagaacuuggGAAG..
389719-1	1	1/0/0/0	................................................agugcaugacGgaacuugg......
21428-20	20	0/0/0/1	................................................aguNcaugacagaacuugg......
8046-80	80	0/0/0/0	..............................................UAagugcaugacagaacuuggA.....
525301-1	1	0/0/0/0	.............................................GUGagugcaugacagaacuuggU.....
518119-1	1	0/0/0/1	..............................................UUagugcAunacagaacuugg......
515413-1	1	1/0/0/0	................................................agugcaugaAagaacuugg......
6282-116	116	0/0/0/0	..............................................UGagugcaugacagaacuuggU.....
504090-1	1	0/0/0/0	.............................................CAAagugcaugacagaacuugg......
440687-1	1	1/0/0/0	................................................agugcaugCcagaacuuggA.....
496307-1	1	1/0/0/0	..............................................UUagugcaugaCauaacuugg......
495896-1	1	1/0/0/0	................................................agugcaugaUagaacuugg......
494030-1	1	1/0/0/0	................................................agugUaugacagaacuuggU.....
525677-1	1	0/0/0/0	................................................agugcaugacagaacuuggUUU...
10984-52	52	0/0/0/0	..............................................UAagugcaugacagaacuuggU.....
486362-1	1	1/0/0/0	...............................................AagugcAcgacagaacuugg......
485954-1	1	0/0/0/0	..............................................NAagugcaugacagaacuugg......
9145-67	67	0/0/0/1	................................................aNugcaugacagaacuugg......
466300-1	1	1/0/0/0	..............................................UGagugcaugaCacaacuugg......
457980-1	1	1/0/0/0	..............................................UGagugcaUgucagaacuugg......
464811-1	1	1/0/0/0	................................................agugcaugacagUacuugg......
460223-1	1	0/0/0/0	...............................................NagugcaugacagaacuuggU.....
566847-1	1	0/0/0/1	................................................agugcaugacagNacuuggUA....
391623-1	1	0/0/1/0	................................................agugcaDgacagaacuugg......
17984-26	26	0/0/0/0	..............................................UUagugcaugacagaacuuggU.....
594980-1	1	0/0/0/1	................................................aNugcaugacagaacuuggUA....
2367-456	456	0/0/0/0	..............................................UAagugcaugacagaacuugg......
587968-1	1	1/0/0/0	..............................................UGagugcAuuacagaacuugg......
3098-309	309	0/0/0/0	................................................agugcaugacagaacuuggA.....
572086-1	1	0/0/0/1	................................................agNgcaugacagaacuuggU.....
3650-247	247	0/0/0/0	..............................................UUagugcaugacagaacuugg......
568492-1	1	1/0/0/0	................................................agugcaugacagaUcuuggU.....
608102-1	1	0/0/0/1	..............................................UAagugcaugacaGancuugg......
563343-1	1	0/0/0/1	................................................aNugcaugacagaacuuggAA....
4126-209	209	0/0/0/0	..............................................UGagugcaugacagaacuuggA.....
416423-1	1	1/0/0/0	................................................agugcGugacagaacuuggA.....
555008-1	1	0/0/0/0	..............................................NUagugcaugacagaacuugg......
420763-1	1	0/0/0/0	.............................................GUGagugcaugacagaacuugg......
549165-1	1	0/0/0/0	...........................................CUGUGagugcaugacagaacuugg......
4422-190	190	0/0/0/0	................................................agugcaugacagaacuuggU.....
14556-35	35	0/0/0/0	..............................................UUagugcaugacagaacuuggA.....
122179-2	2	1/0/0/0	................................................agugcaugacaAaacuugg......
251448-1	1	1/0/0/0	..............................................UUagugcaugAccgaacuugg......
161492-2	2	0/0/0/0	................................................agugcaugacagaacuuggUUA...
62499-5	5	1/0/0/1	................................................agugNaugCcagaacuugg......
162798-2	2	0/0/0/0	..............................................ANagugcaugacagaacuugg......
126716-2	2	1/0/0/0	................................................agugcaugacaCaacuuggA.....
303141-1	1	0/0/0/0	................................................agugcaugacagaacuuggGAG...
28969-13	13	0/0/0/0	................................................agugcaugacagaacuuggUA....
304255-1	1	1/0/0/0	................................................agugcaugacagaGcuuggU.....
42417-8	8	0/0/0/0	.............................................GUAagugcaugacagaacuugg......
28651-13	13	0/0/0/1	................................................agugcaugacagNacuugg......
227032-1	1	1/0/0/0	................................................agugcauUacagaacuugg......
121721-2	2	1/0/0/0	..............................................UAagUgaaugacagaacuugg......
42089-8	8	1/0/0/0	................................................agugcUugacagaacuugg......
311411-1	1	0/0/0/0	................................................agugcaugacagaacuuggUAG...
41319-8	8	0/0/0/0	................................................agugcaugacagaacuuggAAA...
117310-2	2	0/0/0/1	................................................agugcaugaNagaacuuggU.....
65099-4	4	0/0/0/0	................................................agugcaugacagaacuuggAG....
218208-1	1	1/0/0/0	..............................................UAagugcaugacagAauuugg......
27359-14	14	0/0/0/0	................................................agugcaugacagaacuuggAA....
201979-1	1	1/0/0/0	..............................................UAagugcauGauagaacuugg......
144608-2	2	1/0/0/0	................................................agugcaugacagaaUuugg......
32380-11	11	0/0/0/1	................................................aNugcaugacagaacuuggA.....
32326-11	11	0/0/0/0	...............................................Nagugcaugacagaacuugg......
148982-2	2	1/0/0/0	................................................agugcUugacagaacuuggU.....
147959-2	2	1/0/0/1	................................................agugcaugacCgaNcuugg......
185935-1	1	0/0/0/1	................................................aguNcaugacagaacuuggA.....
147620-2	2	0/0/0/1	................................................agugNaugacagaacuugg......
272708-1	1	1/0/0/0	..............................................UGagugcaugacAggacuugg......
53325-6	6	0/0/0/1	................................................agugcaugacagaacNuggU.....
273367-1	1	1/0/0/0	................................................agugcaugacGgaacuuggA.....
146881-2	2	0/0/0/0	................................................agugcaugacagaacuuggC.....
218476-1	1	1/0/0/0	................................................agugcUugacagaacuuggA.....
56300-5	5	0/0/0/0	................................................agugcaugacagaacuuggUAA...
144224-2	2	1/0/0/0	................................................agugcaugacagaUcuuggA.....
142847-2	2	0/0/0/1	................................................aNugcaugacagaacuuggAU....
56831-5	5	0/0/0/0	..............................................NGagugcaugacagaacuugg......
30021-13	13	1/0/0/0	................................................agugcCugacagaacuugg......
33663-11	11	1/0/0/0	................................................agugcGugacagaacuugg......
138552-2	2	1/0/0/0	..............................................UGagUggaugacagaacuugg......
136916-2	2	0/0/0/0	................................................agugcaugacagaacuuggAGA...
47130-7	7	0/0/0/0	................................................agugcaugacagaacuuggAU....
39627-9	9	0/0/0/0	................................................agugcaugacagaacuuggUU....
67759-4	4	1/0/0/0	................................................agugcaugacaCaacuugg......
70097-4	4	0/0/0/1	................................................agNgcaugacagaacuuggA.....
40263-8	8	0/0/0/1	................................................aNugcaugacagaacuuggU.....
215889-1	1	1/0/0/0	................................................agugcaugacaUaacuugg......
47317-7	7	0/0/0/1	................................................agugcaugacagaNcuugg......
24353-17	17	0/0/0/1	................................................agNgcaugacagaacuugg......
26204-15	15	0/0/0/1	................................................agugcaugacagaacNugg......
75234-4	4	0/0/0/1	................................................agugcaugacagNacuuggA.....
91507-3	3	0/0/0/1	................................................agugcaugaNagaacuuggA.....
167597-2	2	0/0/0/0	...............................................Aagugcaugacagaacuugg......
77002-4	4	1/0/0/0	................................................agugcCugacagaacuuggA.....
74356-4	4	0/0/0/0	...............................................Uagugcaugacagaacuugg......
169584-1	1	1/0/0/0	................................................agugcaugacaAaacuuggA.....
89551-3	3	1/0/0/0	................................................agugcaugacagCacuuggA.....
87801-3	3	1/0/0/0	................................................agugcaugacagaGcuugg......
354400-1	1	0/0/0/1	................................................agugcaugacagaNcuuggU.....
79850-3	3	0/0/0/0	..............................................CNagugcaugacagaacuugg......
362714-1	1	0/0/0/0	................................................agugcaugacagaacuuggAAG...
39462-9	9	1/0/0/0	................................................agugcaugacagaUcuugg......
87216-3	3	1/0/0/0	................................................agugcaugacagaCcuugg......
23020-18	18	0/0/0/1	................................................agugcaugaNagaacuugg......
85463-3	3	0/0/0/1	................................................agugcaugacagaacNuggA.....
107735-2	2	0/0/0/0	...............................................NagugcaugacagaacuuggA.....
25544-16	16	1/0/0/0	................................................agugcaugacagCacuugg......
163955-2	2	0/0/0/0	...............................................UagugcaugacagaacuuggU.....
110127-2	2	0/0/0/1	................................................aguNcaugacagaacuuggU.....
172470-1	1	0/0/0/1	................................................aguNcaugacagaacuuggAA....
65325-4	4	0/0/0/0	................................................agugcaugacagaacuuggUAU...
403111-1	1	0/0/0/1	................................................agugcaugacagNacuugggU....
22911-18	18	0/0/0/0	................................................agugcaugacagaacuugggA....
56514-5	5	0/0/0/0	................................................agugcaugacagaacuugggU....
27506-14	14	0/0/0/0	..............................................UUagugcaugacagaacuuggg.....
516267-1	1	0/0/0/0	................................................agugcaugacagaacuugggG....
400256-1	1	1/0/0/0	................................................agugcaugaAagaacuuggg.....
274695-1	1	1/0/0/0	................................................agugcaugacagaaUuuggg.....
495761-1	1	0/0/0/0	................................................agugcaugacagaacuugggUUU..
31618-12	12	0/0/0/0	..............................................UGagugcaugacagaacuugggU....
478288-1	1	0/0/0/0	................................................agugcaugacagaacuugggUA...
114288-2	2	0/0/0/0	..............................................UAagugcaugacagaacuugggU....
153245-2	2	0/0/0/0	................................................agugcaugacagaacuugggUU...
113138-2	2	0/0/0/1	................................................aNugcaugacagaacuuggg.....
326010-1	1	0/0/0/1	................................................agugcaugaNagaacuugggA....
235194-1	1	0/0/0/1	................................................agugcaugaNagaacuuggg.....
434279-1	1	1/0/0/0	................................................agugcauAacagaacuuggg.....
21765-20	20	0/0/0/0	..............................................UAagugcaugacagaacuuggg.....
163882-2	2	1/0/0/0	................................................agugcUugacagaacuuggg.....
10458-56	56	0/0/0/0	..............................................UGagugcaugacagaacuuggg.....
126049-2	2	0/0/0/0	..............................................UUagugcaugacagaacuugggA....
605724-1	1	1/0/0/1	................................................agugNaugCcagaacuuggg.....
461596-1	1	1/0/0/0	................................................agugcaugacagaaUuugggA....
245212-1	1	1/0/0/0	................................................agugcaugGcagaacuugggA....
126823-2	2	0/0/0/0	................................................agugcaugacagaacuugggAU...
122145-2	2	0/0/0/1	................................................agugcaugacagNacuuggg.....
8839-70	70	0/0/0/0	................................................agugcaugacagaacuuggg.....
298167-1	1	0/0/0/0	..............................................UGagugcaugacagaacuugggAC...
156701-2	2	0/0/0/0	................................................agugcaugacagaacuugggAA...
74912-4	4	0/0/0/0	..............................................UUagugcaugacagaacuugggU....
59703-5	5	0/0/0/0	..............................................UAagugcaugacagaacuugggA....
218064-1	1	1/0/0/1	................................................agugcaugacNCaacuuggg.....
331314-1	1	0/0/0/1	................................................aNugcaugacagaacuugggU....
34617-10	10	0/0/0/0	..............................................UGagugcaugacagaacuugggA....
119173-2	2	0/0/0/0	................................................agugcaugacagaacuugggUAU..
359706-1	1	0/0/0/0	..............................................UGagugcaugacagaacuugggc....
384928-1	1	0/0/0/0	..............................................UCCgugcaugacagaacuAGG......
257170-1	1	0/0/0/0	..............................................UCCgugcaugacagaacuuUG......
350506-1	1	0/0/0/0	..............................................UCCgugcaugacagaacuu........
561400-1	1	0/0/0/0	...............................................CCgugcaugacagaacuugU......
524869-1	1	1/0/0/0	..............................................UCCgugcaugacAgagcuug.......
152255-2	2	1/0/0/0	..............................................UCCgugcaugacAgaccuug.......
56864-5	5	0/0/0/0	..............................................UCCgugcaugacagaacuugA......
350454-1	1	0/0/0/0	..............................................UCUgugcaugacagaacuugA......
133593-2	2	0/0/0/0	..............................................UCGgugcaugacagaacuugU......
128699-2	2	0/0/0/0	..............................................UCGgugcaugacagaacuug.......
106042-2	2	0/0/0/0	..............................................UCCgugcaugacagaacuugU......
554556-1	1	0/0/0/0	...............................................CCgugcaugacagaacuugC......
109429-2	2	0/0/0/0	..............................................UCCgugcaugacagaacuug.......
212818-1	1	0/0/0/0	.............................................CUCGgugcaugacagaacuugg......
209972-1	1	1/0/0/0	..............................................UCCgugcAugccagaacuugg......
205408-1	1	0/0/0/0	.............................................GUCUgugcaugacagaacuugg......
197627-1	1	0/0/0/0	.............................................GUGCgugcaugacagaacuugg......
59718-5	5	0/0/0/0	..............................................NCCgugcaugacagaacuugg......
485473-1	1	1/0/0/0	.................................................gugcaGgacagaacuugg......
44070-8	8	0/0/0/0	................................................Ngugcaugacagaacuugg......
185794-1	1	0/0/0/0	...........................................CUGUCCgugcaugacagaacuugg......
44083-8	8	0/0/0/0	.............................................GUCCgugcaugacagaacuugg......
487860-1	1	1/0/0/0	..............................................UCCgugcaugAcauaacuugg......
3631-249	249	1/0/0/0	..............................................UCCgugcaugacAgaccuugg......
622209-1	1	0/0/0/0	.............................................CUGNgugcaugacagaacuugg......
620714-1	1	0/0/0/0	.................................................gugcaugacagaacuuggAAA...
90247-3	3	0/0/0/0	...............................................CGgugcaugacagaacuuggA.....
77341-4	4	0/0/0/0	.............................................GUGNgugcaugacagaacuugg......
1040-1271	1271	0/0/0/0	..............................................UCCgugcaugacagaacuugg......
94497-3	3	0/0/0/0	..............................................UCUgugcaugacagaacuuggU.....
95257-3	3	0/0/0/0	.............................................GUCGgugcaugacagaacuugg......
67470-4	4	0/0/0/0	...............................................CUgugcaugacagaacuugg......
66906-4	4	0/0/0/0	.................................................gugcaugacagaacuuggU.....
66135-4	4	0/0/0/0	..............................................UCUgugcaugacagaacuuggA.....
112419-2	2	0/0/0/0	.................................................gugcaugacagaacuuggUA....
3061-314	314	0/0/0/0	..............................................UCGgugcaugacagaacuugg......
116395-2	2	0/0/0/0	.............................................GUANgugcaugacagaacuugg......
573387-1	1	1/0/0/0	.............................................GUCCgugCaugccagaacuugg......
495164-1	1	0/0/0/0	..............................................UACgugcaugacagaacuugg......
569578-1	1	0/0/0/1	.................................................guNcaugacagaacuugg......
123679-2	2	0/0/0/1	.................................................gNgcaugacagaacuugg......
557362-1	1	0/0/0/0	..............................................UGGgugcaugacagaacuugg......
126043-2	2	1/0/0/0	..............................................UCGgugcaugacAgaccuugg......
4228-202	202	0/0/0/0	..............................................UCCgugcaugacagaacuuggA.....
84948-3	3	1/0/0/0	..............................................UCCgUgccugacagaacuugg......
543542-1	1	1/0/0/0	..............................................UCCgugcaugacaGaaauugg......
137883-2	2	1/0/0/0	.............................................GUCCgugcaugAcagcacuugg......
536111-1	1	0/0/0/0	...............................................UGgugcaugacagaacuugg......
6212-118	118	0/0/0/0	..............................................UCCgugcaugacagaacuuggU.....
148140-2	2	0/0/0/0	..............................................ACCgugcaugacagaacuugg......
154069-2	2	0/0/0/0	................................................NgugcaugacagaacuuggU.....
155264-2	2	0/0/0/0	...............................................CCgugcaugacagaacuuggA.....
496795-1	1	0/0/0/0	...............................................NCgugcaugacagaacuugg......
11954-46	46	1/0/0/0	..............................................UCCgugcaugacAgaucuugg......
223162-1	1	0/0/0/0	................................................Ugugcaugacagaacuugg......
329293-1	1	0/0/0/0	.................................................gugcaugacagaacuuggAA....
455064-1	1	1/0/0/0	..............................................UCCgugcaUgauagaacuugg......
328859-1	1	0/0/0/0	.............................................GCCCgugcaugacagaacuugg......
454166-1	1	0/0/0/1	..............................................UCCgugcaugacAgancuugg......
449699-1	1	0/0/0/0	..............................................UUNgugcaugacagaacuugg......
446262-1	1	0/0/0/0	...............................................CGgugcaugacagaacuuggU.....
246001-1	1	0/0/0/0	..............................................UAGgugcaugacagaacuugg......
247069-1	1	0/0/0/0	..............................................UANgugcaugacagaacuugg......
309088-1	1	0/0/0/1	..............................................UCGgugcauGacngaacuugg......
17495-27	27	0/0/0/0	...............................................CGgugcaugacagaacuugg......
36000-10	10	1/0/0/0	..............................................UCCgugcaugacAgagcuugg......
12156-45	45	0/0/0/0	..............................................UCGgugcaugacagaacuuggA.....
16410-30	30	0/0/0/0	..............................................UCGgugcaugacagaacuuggU.....
294955-1	1	1/0/0/0	..............................................UCGgugcaugaCaggacuugg......
290767-1	1	0/0/0/0	..............................................UCGgugcaugacagaacuuggCC....
15789-31	31	0/0/0/0	..............................................UCUgugcaugacagaacuugg......
13409-39	39	0/0/0/0	.................................................gugcaugacagaacuugg......
432979-1	1	0/0/0/0	.................................................gugcaugacagaacuuggUU....
270266-1	1	0/0/0/1	.................................................gugcaugacagaNcuugg......
30770-12	12	0/0/0/0	.................................................gugcaugacagaacuuggA.....
422527-1	1	0/0/0/0	...............................................CCgugcaugacagaacuuggU.....
368610-1	1	0/0/0/0	................................................Cgugcaugacagaacuugg......
333638-1	1	0/0/0/0	..............................................UCCgugcaugacagaacuuggC.....
23521-18	18	0/0/0/0	...............................................CCgugcaugacagaacuugg......
336555-1	1	0/0/0/0	..............................................NCGgugcaugacagaacuugg......
459306-1	1	0/0/0/1	.................................................gugcaugacagaaNuugg......
377618-1	1	0/0/0/0	..............................................UNGgugcaugacagaacuugg......
353115-1	1	0/0/0/0	..............................................UGCgugcaugacagaacuugg......
335545-1	1	0/0/0/0	...............................................NGgugcaugacagaacuugg......
345110-1	1	0/0/0/0	..............................................CCCgugcaugacagaacuugg......
256479-1	1	0/0/0/0	..............................................UCUgugcaugacagaacuugggU....
165939-2	2	0/0/0/0	..............................................UCGgugcaugacagaacuugggU....
478352-1	1	0/0/0/0	...............................................CCgugcaugacagaacuuggg.....
348990-1	1	0/0/0/0	..............................................UACgugcaugacagaacuuggg.....
28137-14	14	0/0/0/0	..............................................UCCgugcaugacagaacuugggA....
408676-1	1	0/0/0/0	..............................................UCUgugcaugacagaacuugggA....
52723-6	6	0/0/0/0	..............................................UCGgugcaugacagaacuuggg.....
296010-1	1	0/0/0/0	...............................................CGgugcaugacagaacuugggA....
153073-2	2	0/0/0/0	...............................................CGgugcaugacagaacuuggg.....
42338-8	8	0/0/0/0	..............................................UCCgugcaugacagaacuugggU....
537889-1	1	0/0/0/0	.................................................gugcaugacagaacuugggA....
621907-1	1	0/0/0/0	..............................................UCGgugcaugacagaacuugggAC...
140628-2	2	1/0/0/0	..............................................UCCgugcaugacAgaucuuggg.....
56657-5	5	0/0/0/0	..............................................UCGgugcaugacagaacuugggA....
11066-52	52	0/0/0/0	..............................................UCCgugcaugacagaacuuggg.....
486791-1	1	0/0/0/0	...............................................CCgugcaugacagaacuugggU....
36712-10	10	1/0/0/0	..............................................UCCgugcaugacAgaccuuggg.....
323187-1	1	0/0/0/1	...............................................CCgugcaugacagAanuuggg.....
315361-1	1	0/0/0/0	...............................................CUgugcaugacagaacuuggg.....
116051-2	2	0/0/0/0	..............................................UCUgugcaugacagaacuuggg.....
580274-1	1	0/0/0/0	..............................................UCAAugcaugacagaacCUGG......
570991-1	1	0/0/0/0	..............................................UCAAugcaugacagaacGUGG......
223064-1	1	0/0/0/0	..............................................UCACugcaugacagaacuu........
189408-1	1	0/0/0/0	..............................................UCAAugcaugacagaacuugA......
125207-2	2	0/0/0/0	..............................................UCACugcaugacagaacuugU......
585022-1	1	0/0/0/0	..............................................UCACugcaugacagaacuugA......
109594-2	2	0/0/0/0	..............................................UCAUugcaugacagaacuugU......
136761-2	2	1/0/0/0	..............................................UCAUuGcauuacagaacuugg......
544710-1	1	0/0/0/0	................................................AUugcaugacagaacuugg......
136756-2	2	0/0/0/0	................................................ACugcaugacagaacuuggA.....
282295-1	1	1/0/0/0	..............................................UCACugcaugaCagaccuugg......
617425-1	1	0/0/0/1	..............................................UCACugcaugaCagancuugg......
304920-1	1	0/0/0/0	..............................................UAACugcaugacagaacuugg......
65986-4	4	0/0/0/0	..............................................UNAUugcaugacagaacuugg......
88342-3	3	0/0/0/0	................................................UCugcaugacagaacuugg......
542275-1	1	0/0/0/1	..............................................UCAAuGcaunacagaacuugg......
362293-1	1	0/0/0/0	.................................................Cugcaugacagaacuugg......
420546-1	1	0/0/0/1	..............................................UCACugCaugncagaacuugg......
604468-1	1	0/0/0/1	..................................................uNcaugacagaacuugg......
281122-1	1	0/0/0/0	..............................................ANCUugcaugacagaacuugg......
396997-1	1	1/0/0/0	..............................................UCAAugcAugaaagaacuugg......
279422-1	1	0/0/0/1	..............................................UCAUugcaUgacngaacuugg......
108088-2	2	0/0/0/0	...............................................CAAugcaugacagaacuuggA.....
17593-27	27	0/0/0/0	..................................................ugcaugacagaacuugg......
372530-1	1	1/0/0/0	..............................................UCACugcaugacAgaauuugg......
117615-2	2	0/0/0/0	..............................................NCAUugcaugacagaacuugg......
574576-1	1	0/0/0/0	...............................................UNAugcaugacagaacuugg......
117761-2	2	0/0/0/0	..............................................UNACugcaugacagaacuugg......
119031-2	2	0/0/0/1	..............................................UCAUugcaugaCagancuugg......
27831-14	14	0/0/0/0	..............................................UCAAugcaugacagaacuuggA.....
117097-2	2	0/0/0/0	..............................................NCACugcaugacagaacuugg......
3726-240	240	0/0/0/0	..............................................UCACugcaugacagaacuugg......
400941-1	1	0/0/0/0	..............................................UNAAugcaugacagaacuugg......
131416-2	2	1/0/0/0	..............................................UCACugcaUgaccgaacuugg......
382551-1	1	0/0/0/0	...............................................UGAugcaugacagaacuugg......
4096-211	211	0/0/0/0	..............................................UCAUugcaugacagaacuugg......
19575-23	23	0/0/0/0	..............................................UCAUugcaugacagaacuuggU.....
411617-1	1	0/0/0/0	..............................................UCGCugcaugacagaacuugg......
19607-23	23	0/0/0/0	..............................................UCAUugcaugacagaacuuggA.....
3150-302	302	0/0/0/0	..............................................UCGNugcaugacagaacuugg......
20352-22	22	0/0/0/0	..............................................UCACugcaugacagaacuuggU.....
99162-3	3	0/0/0/0	..................................................ugcaugacagaacuuggU.....
110997-2	2	0/0/0/0	...............................................UCUugcaugacagaacuugg......
434888-1	1	0/0/0/0	................................................CNugcaugacagaacuugg......
441967-1	1	0/0/0/1	..............................................UCAAugCaugncagaacuugg......
153933-2	2	0/0/0/0	................................................AUugcaugacagaacuuggA.....
247191-1	1	0/0/0/0	...............................................CACugcaugacagaacuuggA.....
509189-1	1	0/0/0/0	..................................................ugcaugacagaacuuggA.....
35703-10	10	0/0/0/0	...............................................UCAugcaugacagaacuugg......
152876-2	2	1/0/0/0	..............................................UCAUugcaUgaccgaacuugg......
7668-86	86	0/0/0/0	..............................................UCAAugcaugacagaacuugg......
150036-2	2	0/0/0/0	..............................................UCCCugcaugacagaacuugg......
181130-1	1	0/0/0/0	...............................................GUCugcaugacagaacuugg......
44929-7	7	0/0/0/0	................................................ACugcaugacagaacuugg......
458043-1	1	0/0/0/1	...............................................CAUugcAugncagaacuugg......
41054-8	8	0/0/0/0	..............................................UCAAugcaugacagaacuuggU.....
40682-8	8	0/0/0/0	................................................AAugcaugacagaacuugg......
464758-1	1	0/0/0/1	..............................................UCAUuGcaunacagaacuugg......
39722-9	9	0/0/0/0	..............................................UCUNugcaugacagaacuugg......
14423-35	35	0/0/0/0	..............................................UCACugcaugacagaacuuggA.....
9197-66	66	0/0/0/0	..............................................UCCNugcaugacagaacuugg......
144894-2	2	0/0/0/0	...............................................CACugcaugacagaacuugg......
216110-1	1	0/0/0/0	..............................................UCUCugcaugacagaacuugg......
464922-1	1	0/0/0/0	................................................AUugcaugacagaacuugggU....
51801-6	6	0/0/0/0	..............................................UCAUugcaugacagaacuuggg.....
51041-6	6	0/0/0/0	..............................................UCAAugcaugacagaacuuggg.....
413641-1	1	1/0/0/0	..............................................UCACUgcaggacagaacuuggg.....
127347-2	2	0/0/0/0	..............................................UCAAugcaugacagaacuugggA....
27809-14	14	0/0/0/0	..............................................UCGNugcaugacagaacuuggg.....
255539-1	1	1/0/0/0	..............................................UCAUuGcaucacagaacuuggg.....
579478-1	1	0/0/0/0	..............................................UCACugcaugacagaacuugggA....
172119-1	1	0/0/0/0	..............................................UCCNugcaugacagaacuuggg.....
284732-1	1	0/0/0/0	..................................................ugcaugacagaacuugggA....
151006-2	2	0/0/0/0	...............................................CAUugcaugacagaacuuggg.....
182776-1	1	0/0/0/0	...............................................UCAugcaugacagaacuuggg.....
590729-1	1	0/0/0/0	..............................................UCACugcaugacagaacuugggU....
37933-9	9	0/0/0/0	..............................................UCACugcaugacagaacuuggg.....
479335-1	1	0/0/0/0	..................................................ugcaugacagaacuuggg.....
339238-1	1	0/0/0/0	..............................................UCAUugcaugacagaacuugggA....
284375-1	1	0/0/0/0	...................................................gcaugacagaacuAGG......
214385-1	1	0/0/0/0	...............................................CAGGgcaugacagaacuCGG......
618094-1	1	0/0/0/0	...................................................gcaugacagaacuugU......
528058-1	1	0/0/0/0	...................................................gcaugacagaacuugA......
121049-2	2	0/0/0/0	...............................................CAGGgcaugacagaacuug.......
202916-1	1	0/0/0/0	...............................................CAGGgcaugacagaacuugU......
102412-3	3	0/0/0/0	..............................................UGAGAgcaugacagaacuugg......
27424-14	14	0/0/0/0	................................................AGGgcaugacagaacuugg......
47058-7	7	0/0/0/0	................................................AGCgcaugacagaacuugg......
65185-4	4	0/0/0/0	...................................................gcaugacagaacuuggA.....
181313-1	1	0/0/0/0	..............................................UCGGGgcaugacagaacuugg......
112798-2	2	1/0/0/0	...............................................CAGGgcaugacAgaauuugg......
328056-1	1	0/0/0/0	...............................................CAGAgcaugacagaacuuggA.....
111438-2	2	1/0/0/0	...............................................CAGGgcaUgaccgaacuugg......
111248-2	2	0/0/0/0	................................................AGGgcaugacagaacuuggU.....
37244-9	9	1/0/0/0	...............................................CAGGgcaUgacggaacuugg......
484104-1	1	1/0/0/0	...............................................CAGGgCaugccagaacuugg......
331556-1	1	1/0/0/0	...................................................gcaugUcagaacuugg......
334269-1	1	0/0/0/0	...............................................CAGCgcaugacagaacuuggU.....
68520-4	4	0/0/0/0	...............................................CAGCgcaugacagaacuugg......
138056-2	2	1/0/0/0	...............................................CAGGgcaUgacugaacuugg......
68998-4	4	0/0/0/0	................................................UCAgcaugacagaacuugg......
228153-1	1	0/0/0/0	..............................................UCNGAgcaugacagaacuugg......
335152-1	1	1/0/0/0	...............................................CAGGgcaugAcaggacuugg......
70128-4	4	0/0/0/0	...................................................gcaugacagaacuuggU.....
609295-1	1	1/0/0/0	...............................................CAGGgcaugacAgaaauugg......
29612-13	13	0/0/0/0	................................................AGAgcaugacagaacuugg......
94161-3	3	0/0/0/0	................................................AGGgcaugacagaacuuggA.....
519321-1	1	0/0/0/0	...............................................CACGgcaugacagaacuugg......
19212-24	24	0/0/0/0	...............................................CAGGgcaugacagaacuuggU.....
147712-2	2	0/0/0/1	...................................................gNaugacagaacuugg......
147579-2	2	0/0/0/0	................................................AGAgcaugacagaacuuggU.....
89873-3	3	0/0/0/0	................................................AGAgcaugacagaacuuggA.....
531473-1	1	0/0/0/0	................................................ANGgcaugacagaacuugg......
14741-34	34	0/0/0/0	...............................................CAGGgcaugacagaacuuggA.....
278265-1	1	0/0/0/1	...............................................CAGGgcauGacanaacuugg......
372332-1	1	0/0/0/0	...............................................CAGAgcaugacagaacuugg......
528858-1	1	0/0/0/0	...............................................UCAGgcaugacagaacuugg......
311683-1	1	0/0/0/0	................................................AGCgcaugacagaacuuggA.....
165309-2	2	0/0/0/0	..............................................UCAUNgcaugacagaacuugg......
301617-1	1	1/0/0/0	...............................................CAGGgcauGacauaacuugg......
314382-1	1	0/0/0/0	..............................................UCCGCgcaugacagaacuugg......
302853-1	1	0/0/0/1	...................................................gcNugacagaacuugg......
3532-257	257	0/0/0/0	...............................................CAGGgcaugacagaacuugg......
53665-6	6	0/0/0/0	..............................................UGAGGgcaugacagaacuugg......
240382-1	1	0/0/0/1	...................................................gcNugacagaacuuggU.....
408216-1	1	0/0/0/0	...............................................CAGAgcaugacagaacuuggU.....
160425-2	2	0/0/0/0	...............................................CAANgcaugacagaacuugg......
119228-2	2	1/0/0/0	...............................................CAGGgcauGacacaacuugg......
11589-48	48	0/0/0/0	...................................................gcaugacagaacuugg......
158268-2	2	0/0/0/0	...............................................CNGGgcaugacagaacuugg......
156955-2	2	0/0/0/1	...................................................gcaugacagaacuNgg......
160732-2	2	0/0/0/0	................................................AGGgcaugacagaacuuggg.....
129641-2	2	0/0/0/0	...............................................CAGGgcaugacagaacuugggA....
71852-4	4	0/0/0/0	...................................................gcaugacagaacuuggg.....
200279-1	1	0/0/0/0	................................................AGAgcaugacagaacuuggg.....
263795-1	1	0/0/0/0	...............................................UCAGgcaugacagaacuuggg.....
53957-6	6	0/0/0/0	...............................................CAGGgcaugacagaacuuggg.....
279361-1	1	0/0/0/0	................................................AGAgcaugacagaacuugggA....
68572-4	4	0/0/0/0	...............................................CAGGgcaugacagaacuugggU....
402810-1	1	0/0/0/0	...................................................gcaugacagaacuugggAU...
319256-1	1	1/0/0/0	...................................................gcaugaUagaacuuggg.....
609480-1	1	0/0/0/0	....................................................caugacagaacCUGG......
217423-1	1	0/0/0/0	....................................................caugacagaacuuUG......
606502-1	1	0/0/0/0	..............................................UCCGUCcaugacagaacuugg......
63042-5	5	0/0/0/0	...............................................CAGGNcaugacagaacuugg......
306824-1	1	0/0/0/0	..............................................UGAGUAcaugacagaacuugg......
145442-2	2	0/0/0/0	................................................AGCNcaugacagaacuugg......
48774-7	7	0/0/0/0	................................................AGANcaugacagaacuugg......
78330-4	4	0/0/0/0	................................................AGUCcaugacagaacuugg......
355596-1	1	0/0/0/0	..............................................UCACUUcaugacagaacuugg......
213665-1	1	0/0/0/0	................................................AGUUcaugacagaacuuggU.....
212056-1	1	0/0/0/0	................................................AGUAcaugacagaacuuggA.....
125927-2	2	0/0/0/0	...............................................UNAGUcaugacagaacuugg......
81541-3	3	0/0/0/0	...................................................Ucaugacagaacuugg......
43739-8	8	0/0/0/0	................................................AGGNcaugacagaacuugg......
113879-2	2	0/0/0/0	....................................................caugacagaacuuggU.....
60406-5	5	0/0/0/0	..............................................UCAGCUcaugacagaacuugg......
187311-1	1	0/0/0/0	...............................................CAGCNcaugacagaacuugg......
268187-1	1	0/0/0/0	..............................................UCAUUUcaugacagaacuugg......
66021-4	4	0/0/0/0	....................................................caugacagaacuuggA.....
449882-1	1	0/0/0/0	..............................................UCGGUUcaugacagaacuugg......
557297-1	1	0/0/0/0	...................................................Ncaugacagaacuugg......
108888-2	2	0/0/0/0	................................................CAGUcaugacagaacuugg......
25442-16	16	0/0/0/0	....................................................caugacagaacuugg......
602657-1	1	0/0/0/0	..............................................UGAGUUcaugacagaacuugg......
507808-1	1	0/0/0/0	....................................................caugacagaacuugggcccggA
138489-2	2	0/0/0/0	..............................................UCCGUGGaugacagaacuugg......
220505-1	1	0/0/0/0	..............................................UCAGUAAaugacagaacuugg......
265598-1	1	0/0/0/0	...............................................CAGGGAaugacagaacuugg......
69106-4	4	0/0/0/0	..............................................UCAGUUAaugacagaacuugg......
39094-9	9	0/0/0/0	.....................................................augacagaacuuggU.....
65427-4	4	0/0/0/0	...............................................CAGGGUaugacagaacuugg......
127085-2	2	0/0/0/0	..............................................UCAGUUUaugacagaacuugg......
59229-5	5	0/0/0/0	..............................................UCCGUGAaugacagaacuugg......
147195-2	2	0/0/0/0	..............................................UCGGUGAaugacagaacuugg......
413898-1	1	0/0/0/0	................................................UCAGUaugacagaacuugg......
483544-1	1	0/0/0/0	..............................................UCAUUGUaugacagaacuugg......
419537-1	1	0/0/0/0	..............................................UCAGUUGaugacagaacuugg......
331691-1	1	0/0/0/0	..............................................UCCGUGUaugacagaacuugg......
63919-5	5	0/0/0/0	.....................................................augacagaacuuggA.....
245036-1	1	0/0/0/0	.....................................................augacagaacuugggU....
585207-1	1	0/0/0/0	.....................................................augacagaacuuggg.....
621126-1	1	0/0/0/0	..............................................UCGGUGAaugacagaacuuggg.....
568268-1	1	0/0/0/1	.....................................................aNgacagaacuugggA....
119818-2	2	0/0/0/0	.....................................................augacagaacuugggA....
450547-1	1	0/0/0/0	....................................................CGugacagaacuugg......
582997-1	1	0/0/0/0	...............................................CAGUGGCugacagaacuugg......
88331-3	3	0/0/0/0	...............................................CAGGGCCugacagaacuugg......
188834-1	1	0/0/0/0	......................................................ugacagaacuuggAC....
349948-1	1	0/0/0/0	..............................................UCAGCGCCugacagaacuugg......
472057-1	1	0/0/0/0	......................................................ugacagaacuugggU....
