# Supplementary material for: mirPRo–a novel standalone program for differential expression and variation analysis of miRNAs
Source: Sci Rep. 2015 Oct 5;5:14617. doi: 10.1038/srep14617 (PMC4592965; doi:10.1038/srep14617)
Supplement: Supplementary Data 12-21 [file srep14617-s25.zip]

Archive with 10 entries (10 files):
- Supplementary Data 12.pdf
- Supplementary Data 13.pdf
- Supplementary Data 14.pdf
- Supplementary Data 15.pdf
- Supplementary Data 16.pdf
- Supplementary Data 17.pdf
- Supplementary Data 18.pdf
- Supplementary Data 19.pdf
- Supplementary Data 20.pdf
- Supplementary Data 21.pdf
